# Supplementary material for: Common profiles of Notch signaling differentiate disease-free survival in luminal type A and triple negative breast cancer
Source: Oncotarget. 2016 Nov 19;8(4):6013–32. doi: 10.18632/oncotarget.13451 (PMC5351609; doi:10.18632/oncotarget.13451)
Supplement: Supplementary file 4 [file oncotarget-08-6013-s004.xlsx]

## Sheet: ADAM10_lumA_low
Supplementary File 1. TF binding motifs in lumA unfavourable prognosis groups.
NAME	GS<br> follow link to MSigDB	GS DETAILS	SIZE	ES	NES	NOM p-val	FDR q-val	FWER p-val	RANK AT MAX	LEADING EDGE
GGAANCGGAANY_UNKNOWN	GGAANCGGAANY_UNKNOWN	Details ...	101	0.35666397	1.3570101	0.14035088	0.1987323	0.631	2011	tags=35%, list=10%, signal=38%
V$COUP_DR1_Q6	V$COUP_DR1_Q6	Details ...	237	0.2355017	1.2021554	0.07058824	0.27377135	0.866	3433	tags=31%, list=17%, signal=37%
GTTGNYNNRGNAAC_UNKNOWN	GTTGNYNNRGNAAC_UNKNOWN	Details ...	105	0.22222137	1.0736676	0.304	0.4009152	0.956	2766	tags=23%, list=13%, signal=26%
V$LFA1_Q6	V$LFA1_Q6	Details ...	246	0.19341214	0.95902735	0.4864865	0.56792855	0.991	2600	tags=20%, list=13%, signal=23%
KRCTCNNNNMANAGC_UNKNOWN	KRCTCNNNNMANAGC_UNKNOWN	Details ...	64	0.2005351	0.5975283	0.88301885	0.98787946	0.999	7696	tags=56%, list=38%, signal=90%

## Sheet: ADAM10_lumA_high
NAME	GS<br> follow link to MSigDB	GS DETAILS	SIZE	ES	NES	NOM p-val	FDR q-val	FWER p-val	RANK AT MAX	LEADING EDGE
TAANNYSGCG_UNKNOWN	TAANNYSGCG_UNKNOWN	Details ...	78	-0.6164822	-2.0995603	0.0	0.0	0.0	2186	tags=32%, list=11%, signal=36%
CGTSACG_V$PAX3_B	CGTSACG_V$PAX3_B	Details ...	146	-0.5505405	-2.0880032	0.0	0.0	0.0	2918	tags=31%, list=14%, signal=36%
GGCNKCCATNK_UNKNOWN	GGCNKCCATNK_UNKNOWN	Details ...	115	-0.53196657	-2.0608146	0.0	0.0	0.0	4241	tags=44%, list=21%, signal=56%
V$ETF_Q6	V$ETF_Q6	Details ...	113	-0.58845496	-1.9821113	0.0	0.0	0.0	3899	tags=46%, list=19%, signal=57%
V$SREBP1_01	V$SREBP1_01	Details ...	164	-0.51152486	-1.9633455	0.0	0.0	0.0	3369	tags=33%, list=16%, signal=39%
CCGNMNNTNACG_UNKNOWN	CCGNMNNTNACG_UNKNOWN	Details ...	74	-0.50946486	-1.9368725	0.0	0.0	0.0	2529	tags=28%, list=12%, signal=32%
KMCATNNWGGA_UNKNOWN	KMCATNNWGGA_UNKNOWN	Details ...	83	-0.56736004	-1.9275781	0.0	2.3463456E-4	0.001	4250	tags=48%, list=21%, signal=61%
V$USF_01	V$USF_01	Details ...	252	-0.46848157	-1.9259113	0.0	2.0530523E-4	0.001	3398	tags=29%, list=17%, signal=34%
V$YY1_01	V$YY1_01	Details ...	238	-0.49373832	-1.9257253	0.0	1.8249355E-4	0.001	2407	tags=25%, list=12%, signal=28%
TCCATTKW_UNKNOWN	TCCATTKW_UNKNOWN	Details ...	230	-0.5284323	-1.9211402	0.0	1.642442E-4	0.001	5064	tags=44%, list=25%, signal=58%
AAGWWRNYGGC_UNKNOWN	AAGWWRNYGGC_UNKNOWN	Details ...	116	-0.4990247	-1.9207495	0.0	1.493129E-4	0.001	3036	tags=35%, list=15%, signal=41%
V$NFMUE1_Q6	V$NFMUE1_Q6	Details ...	240	-0.46170112	-1.9037442	0.0	4.850245E-4	0.005	4403	tags=40%, list=21%, signal=50%
ACAWNRNSRCGG_UNKNOWN	ACAWNRNSRCGG_UNKNOWN	Details ...	61	-0.51662385	-1.8953267	0.0	6.775364E-4	0.006	3824	tags=43%, list=19%, signal=52%
V$HLF_01	V$HLF_01	Details ...	247	-0.538206	-1.8928789	0.0	6.29141E-4	0.006	4393	tags=40%, list=21%, signal=51%
V$CHOP_01	V$CHOP_01	Details ...	237	-0.52174646	-1.8921609	0.0	5.8719824E-4	0.006	3787	tags=33%, list=18%, signal=40%
V$IK1_01	V$IK1_01	Details ...	267	-0.5062052	-1.889276	0.0	5.504984E-4	0.006	3593	tags=31%, list=18%, signal=37%
GCCATNTTG_V$YY1_Q6	GCCATNTTG_V$YY1_Q6	Details ...	410	-0.43247604	-1.8855554	0.0	6.985269E-4	0.007	3955	tags=35%, list=19%, signal=43%
V$OCT1_03	V$OCT1_03	Details ...	222	-0.55374545	-1.8758041	0.0	7.763835E-4	0.008	4846	tags=41%, list=24%, signal=53%
GGCNNMSMYNTTG_UNKNOWN	GGCNNMSMYNTTG_UNKNOWN	Details ...	72	-0.49446303	-1.86108	0.0	0.0011528714	0.013	4368	tags=43%, list=21%, signal=55%
KCCGNSWTTT_UNKNOWN	KCCGNSWTTT_UNKNOWN	Details ...	102	-0.5076162	-1.8581805	0.0	0.0012536664	0.015	3876	tags=36%, list=19%, signal=45%
RRAGTTGT_UNKNOWN	RRAGTTGT_UNKNOWN	Details ...	249	-0.5161867	-1.8569959	0.0	0.001193968	0.015	3338	tags=32%, list=16%, signal=38%
V$HIF1_Q3	V$HIF1_Q3	Details ...	224	-0.46170574	-1.8560705	0.0	0.0011905518	0.016	3740	tags=29%, list=18%, signal=36%
ATGGYGGA_UNKNOWN	ATGGYGGA_UNKNOWN	Details ...	100	-0.5134117	-1.8526145	0.0	0.0013230635	0.018	3152	tags=35%, list=15%, signal=41%
YNGTTNNNATT_UNKNOWN	YNGTTNNNATT_UNKNOWN	Details ...	355	-0.54264057	-1.8513098	0.0	0.0013999894	0.02	5053	tags=43%, list=25%, signal=56%
V$CEBPA_01	V$CEBPA_01	Details ...	240	-0.5276073	-1.850643	0.0	0.0014114524	0.021	4319	tags=38%, list=21%, signal=47%
V$HTF_01	V$HTF_01	Details ...	71	-0.5590937	-1.8469759	0.0	0.0015020046	0.022	4360	tags=39%, list=21%, signal=50%
V$SOX5_01	V$SOX5_01	Details ...	256	-0.53136724	-1.8467798	0.0	0.0015086544	0.023	3831	tags=36%, list=19%, signal=44%
GKCGCNNNNNNNTGAYG_UNKNOWN	GKCGCNNNNNNNTGAYG_UNKNOWN	Details ...	58	-0.5097046	-1.8397264	0.0	0.001760095	0.027	2784	tags=36%, list=14%, signal=42%
V$HFH3_01	V$HFH3_01	Details ...	187	-0.53207344	-1.8362249	0.0	0.0019488948	0.028	4450	tags=37%, list=22%, signal=47%
V$PAX4_04	V$PAX4_04	Details ...	212	-0.5285629	-1.8269912	0.0	0.002681838	0.03	4107	tags=34%, list=20%, signal=42%
V$TCF11_01	V$TCF11_01	Details ...	248	-0.5089079	-1.820005	0.0	0.0030779608	0.034	4220	tags=35%, list=21%, signal=43%
V$MAF_Q6	V$MAF_Q6	Details ...	254	-0.4858242	-1.81638	0.0	0.0031759671	0.035	4246	tags=35%, list=21%, signal=43%
SYATTGTG_UNKNOWN	SYATTGTG_UNKNOWN	Details ...	219	-0.4968559	-1.8158156	0.0	0.0030797257	0.035	3400	tags=30%, list=17%, signal=35%
YRTCANNRCGC_UNKNOWN	YRTCANNRCGC_UNKNOWN	Details ...	64	-0.5469035	-1.8150244	0.0	0.003053315	0.036	3884	tags=38%, list=19%, signal=46%
GGCKCATGS_UNKNOWN	GGCKCATGS_UNKNOWN	Details ...	66	-0.50855684	-1.8124934	0.0	0.0029963644	0.036	2240	tags=26%, list=11%, signal=29%
V$MYCMAX_03	V$MYCMAX_03	Details ...	249	-0.46403715	-1.8086581	0.0	0.0031109198	0.037	3159	tags=27%, list=15%, signal=31%
TCANNTGAY_V$SREBP1_01	TCANNTGAY_V$SREBP1_01	Details ...	462	-0.44670588	-1.8071314	0.0	0.003198177	0.039	4950	tags=36%, list=24%, signal=47%
V$SRY_02	V$SRY_02	Details ...	244	-0.5227716	-1.8002986	0.0	0.0035066258	0.046	5334	tags=48%, list=26%, signal=65%
YGCANTGCR_UNKNOWN	YGCANTGCR_UNKNOWN	Details ...	121	-0.52004087	-1.7972023	0.0	0.0036159514	0.051	3971	tags=36%, list=19%, signal=45%
RRCCGTTA_UNKNOWN	RRCCGTTA_UNKNOWN	Details ...	83	-0.4692163	-1.7929988	0.0	0.0037080406	0.052	3062	tags=30%, list=15%, signal=35%
V$USF_02	V$USF_02	Details ...	268	-0.44105732	-1.7926596	0.0	0.0036176003	0.052	3182	tags=26%, list=16%, signal=31%
V$GFI1_01	V$GFI1_01	Details ...	259	-0.5183121	-1.7916825	0.0	0.0036274872	0.054	4246	tags=37%, list=21%, signal=46%
V$YY1_02	V$YY1_02	Details ...	237	-0.4383094	-1.7878131	0.0	0.0037223436	0.058	4410	tags=38%, list=22%, signal=48%
CCAWNWWNNNGGC_UNKNOWN	CCAWNWWNNNGGC_UNKNOWN	Details ...	82	-0.47313997	-1.7848866	0.0	0.0037848533	0.06	3148	tags=33%, list=15%, signal=39%
GCGNNANTTCC_UNKNOWN	GCGNNANTTCC_UNKNOWN	Details ...	119	-0.43116084	-1.7847852	0.0	0.0037244346	0.061	2637	tags=28%, list=13%, signal=32%
V$GR_01	V$GR_01	Details ...	196	-0.51465607	-1.7839805	0.0	0.0037595818	0.061	4997	tags=42%, list=24%, signal=55%
V$PAX5_01	V$PAX5_01	Details ...	151	-0.48056597	-1.7830495	0.0	0.0037479529	0.063	4489	tags=38%, list=22%, signal=48%
V$AP3_Q6	V$AP3_Q6	Details ...	238	-0.51693046	-1.7816275	0.0	0.0037623509	0.064	4338	tags=38%, list=21%, signal=47%
V$ARNT_02	V$ARNT_02	Details ...	243	-0.45919475	-1.7802249	0.0	0.0038124106	0.065	3422	tags=31%, list=17%, signal=37%
V$E2F_Q4	V$E2F_Q4	Details ...	226	-0.5071284	-1.7730099	0.01026393	0.0042951847	0.075	4119	tags=38%, list=20%, signal=48%
V$FREAC4_01	V$FREAC4_01	Details ...	147	-0.5484715	-1.7720509	0.0	0.0043679825	0.078	4030	tags=39%, list=20%, signal=49%
TMTCGCGANR_UNKNOWN	TMTCGCGANR_UNKNOWN	Details ...	155	-0.46339247	-1.7704843	0.0	0.004355998	0.078	4017	tags=40%, list=20%, signal=49%
GCGSCMNTTT_UNKNOWN	GCGSCMNTTT_UNKNOWN	Details ...	65	-0.5228503	-1.7674643	0.004754358	0.0044468623	0.082	4965	tags=45%, list=24%, signal=59%
CATTGTYY_V$SOX9_B1	CATTGTYY_V$SOX9_B1	Details ...	351	-0.4877528	-1.7627921	0.0	0.0048111184	0.091	4565	tags=37%, list=22%, signal=47%
V$PR_02	V$PR_02	Details ...	130	-0.51963246	-1.7626766	0.0	0.0047236434	0.091	5555	tags=45%, list=27%, signal=61%
V$CEBP_Q2	V$CEBP_Q2	Details ...	224	-0.49671233	-1.7622873	0.001183432	0.0046392926	0.091	2928	tags=26%, list=14%, signal=30%
V$GR_Q6_01	V$GR_Q6_01	Details ...	270	-0.47661963	-1.7605565	0.0	0.0046949973	0.094	4320	tags=35%, list=21%, signal=44%
V$E4BP4_01	V$E4BP4_01	Details ...	216	-0.4962621	-1.7596141	0.0	0.004614049	0.094	4460	tags=38%, list=22%, signal=48%
YKACATTT_UNKNOWN	YKACATTT_UNKNOWN	Details ...	272	-0.48635077	-1.7561991	0.0	0.00473353	0.098	4963	tags=39%, list=24%, signal=51%
V$TITF1_Q3	V$TITF1_Q3	Details ...	235	-0.4866655	-1.7541459	0.0	0.004830767	0.1	4760	tags=38%, list=23%, signal=49%
V$AR_Q2	V$AR_Q2	Details ...	121	-0.51956874	-1.7540218	0.0	0.0047760126	0.101	5156	tags=45%, list=25%, signal=60%
V$FREAC2_01	V$FREAC2_01	Details ...	251	-0.51047987	-1.7533394	0.0	0.00469898	0.101	5026	tags=42%, list=25%, signal=55%
AAAYWAACM_V$HFH4_01	AAAYWAACM_V$HFH4_01	Details ...	251	-0.5171632	-1.7502179	0.0	0.004865285	0.11	4739	tags=38%, list=23%, signal=49%
TTAYRTAA_V$E4BP4_01	TTAYRTAA_V$E4BP4_01	Details ...	257	-0.50496453	-1.7477998	0.0	0.004952117	0.114	4470	tags=37%, list=22%, signal=47%
V$CMYB_01	V$CMYB_01	Details ...	247	-0.43514067	-1.7473526	0.0	0.004892424	0.115	3404	tags=26%, list=17%, signal=31%
V$USF_Q6_01	V$USF_Q6_01	Details ...	236	-0.43994483	-1.7403116	0.0	0.0053537977	0.13	3159	tags=25%, list=15%, signal=30%
V$FOXO4_02	V$FOXO4_02	Details ...	251	-0.49167025	-1.7366453	0.0	0.005549464	0.136	5087	tags=43%, list=25%, signal=56%
V$ARNT_01	V$ARNT_01	Details ...	258	-0.4548827	-1.7335353	0.0	0.0056363563	0.141	3305	tags=27%, list=16%, signal=32%
V$CEBPB_02	V$CEBPB_02	Details ...	254	-0.49575552	-1.7300413	0.0	0.005739431	0.143	5099	tags=40%, list=25%, signal=53%
V$CEBP_Q3	V$CEBP_Q3	Details ...	246	-0.47331154	-1.7205833	0.0	0.0064370097	0.164	5334	tags=42%, list=26%, signal=56%
V$IPF1_Q4	V$IPF1_Q4	Details ...	249	-0.4975795	-1.7164996	0.0	0.0067055505	0.173	5072	tags=40%, list=25%, signal=52%
V$HNF6_Q6	V$HNF6_Q6	Details ...	229	-0.49533352	-1.7132559	0.0011185682	0.0069385683	0.18	4393	tags=33%, list=21%, signal=42%
GAANYNYGACNY_UNKNOWN	GAANYNYGACNY_UNKNOWN	Details ...	74	-0.50224245	-1.7130259	0.0	0.0068849605	0.181	4333	tags=35%, list=21%, signal=44%
TCCCRNNRTGC_UNKNOWN	TCCCRNNRTGC_UNKNOWN	Details ...	205	-0.4333743	-1.7121646	0.0	0.0068742665	0.182	3051	tags=29%, list=15%, signal=34%
V$E2F_Q6	V$E2F_Q6	Details ...	224	-0.49354997	-1.710732	0.01459854	0.006927336	0.186	4119	tags=37%, list=20%, signal=46%
V$FOXO3_01	V$FOXO3_01	Details ...	236	-0.48576352	-1.7083652	0.0	0.0071144635	0.195	5072	tags=41%, list=25%, signal=54%
V$USF_Q6	V$USF_Q6	Details ...	253	-0.42294008	-1.7062211	0.0	0.0072089485	0.199	3443	tags=25%, list=17%, signal=30%
V$CEBP_Q2_01	V$CEBP_Q2_01	Details ...	264	-0.49564606	-1.7042708	0.0	0.0073575824	0.203	5334	tags=42%, list=26%, signal=56%
RGAANNTTC_V$HSF1_01	RGAANNTTC_V$HSF1_01	Details ...	429	-0.453716	-1.7015806	0.0	0.0076142545	0.208	4814	tags=35%, list=23%, signal=45%
V$LEF1_Q2	V$LEF1_Q2	Details ...	217	-0.47687727	-1.7011331	0.0	0.0075867325	0.209	4266	tags=34%, list=21%, signal=43%
V$STAT5A_04	V$STAT5A_04	Details ...	200	-0.4965056	-1.7009947	0.0012210013	0.007493069	0.209	4597	tags=39%, list=22%, signal=49%
V$HNF3ALPHA_Q6	V$HNF3ALPHA_Q6	Details ...	204	-0.49680102	-1.7006245	0.0	0.0074283425	0.209	4681	tags=35%, list=23%, signal=45%
CCAATNNSNNNGCG_UNKNOWN	CCAATNNSNNNGCG_UNKNOWN	Details ...	59	-0.51284486	-1.6933161	0.0	0.008260101	0.232	3316	tags=32%, list=16%, signal=38%
V$MAX_01	V$MAX_01	Details ...	259	-0.43185997	-1.6923032	0.0	0.0082878405	0.232	4558	tags=36%, list=22%, signal=46%
SMTTTTGT_UNKNOWN	SMTTTTGT_UNKNOWN	Details ...	389	-0.45544901	-1.6903964	0.0	0.008430571	0.236	5213	tags=38%, list=25%, signal=50%
RYAAAKNNNNNNTTGW_UNKNOWN	RYAAAKNNNNNNTTGW_UNKNOWN	Details ...	84	-0.5289588	-1.6867613	0.0035842294	0.008868715	0.243	4569	tags=38%, list=22%, signal=49%
V$CART1_01	V$CART1_01	Details ...	217	-0.4952917	-1.6860815	0.0	0.008790767	0.243	5072	tags=40%, list=25%, signal=52%
V$SOX9_B1	V$SOX9_B1	Details ...	232	-0.4805155	-1.6848071	0.0025094103	0.008843227	0.246	4957	tags=41%, list=24%, signal=54%
V$HFH8_01	V$HFH8_01	Details ...	198	-0.4798066	-1.6845078	0.0011160715	0.008790724	0.247	2948	tags=27%, list=14%, signal=31%
V$CIZ_01	V$CIZ_01	Details ...	238	-0.4586091	-1.68406	0.0011325028	0.008753802	0.249	4880	tags=39%, list=24%, signal=51%
V$ATF4_Q2	V$ATF4_Q2	Details ...	252	-0.43492338	-1.6839324	0.0	0.008657607	0.249	3325	tags=26%, list=16%, signal=31%
V$AR_Q6	V$AR_Q6	Details ...	246	-0.45844805	-1.6814805	0.0	0.008781828	0.255	4846	tags=35%, list=24%, signal=45%
V$FOXD3_01	V$FOXD3_01	Details ...	196	-0.520059	-1.6806628	0.0011723329	0.008786901	0.256	5105	tags=41%, list=25%, signal=54%
AAANWWTGC_UNKNOWN	AAANWWTGC_UNKNOWN	Details ...	192	-0.49739826	-1.6780683	0.00249066	0.009067444	0.267	5704	tags=45%, list=28%, signal=61%
V$NKX25_02	V$NKX25_02	Details ...	257	-0.49454603	-1.6769694	0.0	0.009162926	0.27	5386	tags=41%, list=26%, signal=55%
V$PAX2_01	V$PAX2_01	Details ...	57	-0.5448611	-1.676005	0.003537736	0.009231153	0.271	3509	tags=30%, list=17%, signal=36%
V$OCT1_07	V$OCT1_07	Details ...	158	-0.5012662	-1.6757563	0.0	0.00917429	0.272	5072	tags=40%, list=25%, signal=53%
V$MYB_Q3	V$MYB_Q3	Details ...	242	-0.43426788	-1.6756243	0.0	0.0090806745	0.272	5334	tags=39%, list=26%, signal=52%
V$HFH4_01	V$HFH4_01	Details ...	195	-0.4996619	-1.6743543	0.0	0.009192051	0.277	4220	tags=32%, list=21%, signal=40%
V$E4F1_Q6	V$E4F1_Q6	Details ...	283	-0.42514876	-1.6707281	0.0	0.009537678	0.29	4597	tags=34%, list=22%, signal=43%
V$MYB_Q5_01	V$MYB_Q5_01	Details ...	258	-0.44953468	-1.6696763	0.0	0.009612499	0.292	4351	tags=33%, list=21%, signal=41%
YYCATTCAWW_UNKNOWN	YYCATTCAWW_UNKNOWN	Details ...	190	-0.46428493	-1.6668189	0.0	0.009930516	0.298	4299	tags=33%, list=21%, signal=41%
V$E2F1_Q6	V$E2F1_Q6	Details ...	225	-0.48480657	-1.666306	0.019402985	0.009904438	0.3	4107	tags=36%, list=20%, signal=44%
V$PTF1BETA_Q6	V$PTF1BETA_Q6	Details ...	237	-0.45027053	-1.6625887	0.0	0.010226597	0.304	3822	tags=29%, list=19%, signal=35%
AACWWCAANK_UNKNOWN	AACWWCAANK_UNKNOWN	Details ...	138	-0.43898222	-1.6612574	0.0	0.010296659	0.308	4613	tags=41%, list=23%, signal=52%
V$HOX13_01	V$HOX13_01	Details ...	45	-0.5238525	-1.6611298	0.0025873221	0.01021949	0.309	4760	tags=42%, list=23%, signal=55%
V$CDX2_Q5	V$CDX2_Q5	Details ...	250	-0.4838741	-1.6610183	0.0	0.010123982	0.309	5100	tags=41%, list=25%, signal=54%
V$NKX22_01	V$NKX22_01	Details ...	183	-0.47531042	-1.6604344	0.0011111111	0.0100988485	0.31	5727	tags=43%, list=28%, signal=59%
ATCMNTCCGY_UNKNOWN	ATCMNTCCGY_UNKNOWN	Details ...	50	-0.4823221	-1.6600448	0.006443299	0.0100637	0.311	4403	tags=42%, list=21%, signal=53%
V$FOXJ2_02	V$FOXJ2_02	Details ...	229	-0.4885767	-1.6582867	0.0	0.010219666	0.316	6308	tags=51%, list=31%, signal=72%
ACTWSNACTNY_UNKNOWN	ACTWSNACTNY_UNKNOWN	Details ...	102	-0.43473968	-1.6581613	0.0011261262	0.010136938	0.316	2979	tags=25%, list=15%, signal=30%
V$HSF1_01	V$HSF1_01	Details ...	256	-0.45297432	-1.6575806	0.0	0.010110974	0.319	4813	tags=37%, list=23%, signal=47%
V$FOXO1_02	V$FOXO1_02	Details ...	237	-0.46583554	-1.6575693	0.0034642033	0.010021497	0.319	4760	tags=36%, list=23%, signal=46%
CAGNYGKNAAA_UNKNOWN	CAGNYGKNAAA_UNKNOWN	Details ...	74	-0.4969408	-1.6555157	0.0022805016	0.010206176	0.326	4812	tags=43%, list=23%, signal=56%
V$PAX4_02	V$PAX4_02	Details ...	232	-0.49905208	-1.6547836	0.0022522523	0.010216951	0.328	5754	tags=44%, list=28%, signal=61%
V$CDC5_01	V$CDC5_01	Details ...	243	-0.48961467	-1.6541814	0.0011976048	0.010200702	0.328	4518	tags=35%, list=22%, signal=44%
V$LEF1_Q6	V$LEF1_Q6	Details ...	253	-0.46112412	-1.6522537	0.0	0.010375735	0.333	3989	tags=31%, list=19%, signal=38%
GGCNRNWCTTYS_UNKNOWN	GGCNRNWCTTYS_UNKNOWN	Details ...	82	-0.43931016	-1.6516695	0.0035211267	0.010384132	0.333	3809	tags=28%, list=19%, signal=34%
V$WHN_B	V$WHN_B	Details ...	248	-0.44988766	-1.650278	0.0	0.010542355	0.336	5213	tags=38%, list=25%, signal=51%
V$COMP1_01	V$COMP1_01	Details ...	112	-0.52186745	-1.6464118	0.004640371	0.011080227	0.344	4068	tags=32%, list=20%, signal=40%
V$PAX8_01	V$PAX8_01	Details ...	38	-0.526697	-1.6447926	0.014745308	0.011237223	0.352	5286	tags=45%, list=26%, signal=60%
V$HNF4ALPHA_Q6	V$HNF4ALPHA_Q6	Details ...	266	-0.43276632	-1.6446761	0.0	0.011145114	0.352	5100	tags=38%, list=25%, signal=49%
V$E2F4DP1_01	V$E2F4DP1_01	Details ...	232	-0.4804255	-1.6442816	0.022440393	0.011105718	0.352	4107	tags=34%, list=20%, signal=42%
V$AHR_01	V$AHR_01	Details ...	63	-0.49756718	-1.6441636	0.0023952096	0.011050204	0.353	4365	tags=32%, list=21%, signal=40%
V$CEBP_C	V$CEBP_C	Details ...	193	-0.4840356	-1.643203	0.003468208	0.011170866	0.357	5100	tags=41%, list=25%, signal=54%
V$CEBP_01	V$CEBP_01	Details ...	263	-0.45669848	-1.6415854	0.0034285714	0.011301598	0.362	5334	tags=38%, list=26%, signal=51%
V$HFH1_01	V$HFH1_01	Details ...	235	-0.4695005	-1.6404301	0.0	0.011295097	0.364	4656	tags=36%, list=23%, signal=46%
V$FOX_Q2	V$FOX_Q2	Details ...	208	-0.48945117	-1.6391965	0.0023640662	0.011364612	0.37	4360	tags=35%, list=21%, signal=44%
V$STAT5A_03	V$STAT5A_03	Details ...	255	-0.46757728	-1.6361707	0.0	0.011777331	0.377	3915	tags=29%, list=19%, signal=35%
V$AHRARNT_01	V$AHRARNT_01	Details ...	139	-0.46645686	-1.6351198	0.0011363636	0.011880723	0.378	4037	tags=30%, list=20%, signal=37%
V$SMAD_Q6	V$SMAD_Q6	Details ...	251	-0.4455568	-1.6349516	0.0010741139	0.011798138	0.378	4817	tags=32%, list=23%, signal=42%
V$HNF3B_01	V$HNF3B_01	Details ...	216	-0.48607683	-1.6341285	0.0010917031	0.011829852	0.379	4515	tags=33%, list=22%, signal=42%
TTGCWCAAY_V$CEBPB_02	TTGCWCAAY_V$CEBPB_02	Details ...	63	-0.51318026	-1.6330935	0.0	0.01184687	0.381	4646	tags=41%, list=23%, signal=53%
V$CREBP1_01	V$CREBP1_01	Details ...	176	-0.45805827	-1.6322196	0.0024390244	0.0119475825	0.384	4470	tags=38%, list=22%, signal=48%
V$ZID_01	V$ZID_01	Details ...	253	-0.44783562	-1.6307912	0.0	0.012002084	0.388	3824	tags=30%, list=19%, signal=36%
V$E2F1_Q3_01	V$E2F1_Q3_01	Details ...	241	-0.40806273	-1.6293297	0.0	0.012163459	0.393	3878	tags=30%, list=19%, signal=37%
CCTNTMAGA_UNKNOWN	CCTNTMAGA_UNKNOWN	Details ...	125	-0.44139546	-1.6284091	0.006795017	0.012246487	0.398	3809	tags=28%, list=19%, signal=34%
V$NFAT_Q4_01	V$NFAT_Q4_01	Details ...	259	-0.44758025	-1.6257551	0.0011198209	0.012662042	0.409	4978	tags=36%, list=24%, signal=46%
V$STAT1_02	V$STAT1_02	Details ...	245	-0.41286293	-1.6237785	0.0010548523	0.012798648	0.414	3875	tags=28%, list=19%, signal=34%
V$MZF1_02	V$MZF1_02	Details ...	229	-0.43940184	-1.621786	0.0	0.0130853625	0.423	4022	tags=29%, list=20%, signal=36%
V$CREB_02	V$CREB_02	Details ...	249	-0.40385437	-1.6210082	0.0	0.013091	0.426	4655	tags=36%, list=23%, signal=46%
V$PAX5_02	V$PAX5_02	Details ...	17	-0.58876425	-1.6189234	0.016081871	0.013314738	0.432	2442	tags=41%, list=12%, signal=47%
V$FOXJ2_01	V$FOXJ2_01	Details ...	180	-0.46945283	-1.6183101	0.0	0.013321428	0.434	4520	tags=30%, list=22%, signal=38%
V$E2F1DP1RB_01	V$E2F1DP1RB_01	Details ...	222	-0.46226412	-1.6171504	0.020891365	0.013401748	0.437	4107	tags=33%, list=20%, signal=41%
V$FAC1_01	V$FAC1_01	Details ...	216	-0.45828065	-1.6168468	0.0035046728	0.013357804	0.438	5328	tags=38%, list=26%, signal=51%
V$S8_01	V$S8_01	Details ...	239	-0.4967236	-1.6165237	0.005882353	0.013294264	0.439	6156	tags=46%, list=30%, signal=64%
V$TAXCREB_01	V$TAXCREB_01	Details ...	134	-0.4697127	-1.6164463	0.0011185682	0.013218148	0.439	4874	tags=37%, list=24%, signal=49%
V$GATA1_01	V$GATA1_01	Details ...	234	-0.4482077	-1.6144352	0.0	0.01348707	0.446	4025	tags=32%, list=20%, signal=39%
V$GRE_C	V$GRE_C	Details ...	119	-0.48914087	-1.6142615	0.006802721	0.013403791	0.446	5105	tags=42%, list=25%, signal=56%
V$AP2_Q6	V$AP2_Q6	Details ...	255	-0.4088729	-1.6140153	0.0	0.013374581	0.446	4410	tags=33%, list=22%, signal=41%
V$E2F1_Q4_01	V$E2F1_Q4_01	Details ...	224	-0.45862266	-1.6135286	0.020325202	0.01338641	0.45	4119	tags=33%, list=20%, signal=41%
V$E2F_02	V$E2F_02	Details ...	229	-0.46711284	-1.6123936	0.038135592	0.013451276	0.453	4107	tags=33%, list=20%, signal=40%
V$XBP1_01	V$XBP1_01	Details ...	131	-0.46203962	-1.6117073	0.0023121387	0.013455628	0.456	2474	tags=22%, list=12%, signal=25%
V$OCT1_02	V$OCT1_02	Details ...	206	-0.49070048	-1.611474	0.0010989011	0.013426254	0.458	4565	tags=36%, list=22%, signal=46%
YGCGYRCGC_UNKNOWN	YGCGYRCGC_UNKNOWN	Details ...	313	-0.38825923	-1.6114683	0.0	0.013339633	0.458	4395	tags=30%, list=21%, signal=38%
V$EVI1_06	V$EVI1_06	Details ...	21	-0.60972804	-1.6102703	0.005805515	0.013414887	0.463	5797	tags=57%, list=28%, signal=80%
V$TGIF_01	V$TGIF_01	Details ...	242	-0.46060625	-1.6097722	0.0010471204	0.013450945	0.468	4372	tags=34%, list=21%, signal=43%
CRGAARNNNNCGA_UNKNOWN	CRGAARNNNNCGA_UNKNOWN	Details ...	47	-0.45267037	-1.6083559	0.012820513	0.013585103	0.471	3159	tags=30%, list=15%, signal=35%
V$STAT4_01	V$STAT4_01	Details ...	257	-0.45374098	-1.6074264	0.00973236	0.013681134	0.473	4946	tags=36%, list=24%, signal=47%
V$OCT1_06	V$OCT1_06	Details ...	253	-0.47027332	-1.6068236	0.0	0.0136933485	0.476	4946	tags=38%, list=24%, signal=49%
V$MEIS1_01	V$MEIS1_01	Details ...	233	-0.44609514	-1.6062424	0.0	0.013714079	0.482	3974	tags=28%, list=19%, signal=34%
V$E2F1_Q6_01	V$E2F1_Q6_01	Details ...	231	-0.442437	-1.6061546	0.029661017	0.013662	0.484	4119	tags=34%, list=20%, signal=42%
V$AHR_Q5	V$AHR_Q5	Details ...	210	-0.4246687	-1.6060712	0.0	0.0135985445	0.484	3795	tags=28%, list=19%, signal=34%
RNTCANNRNNYNATTW_UNKNOWN	RNTCANNRNNYNATTW_UNKNOWN	Details ...	63	-0.5275701	-1.59987	0.0045045046	0.01454021	0.509	4929	tags=40%, list=24%, signal=52%
V$FOXO4_01	V$FOXO4_01	Details ...	234	-0.4572819	-1.5996649	0.0057670125	0.014502234	0.509	4778	tags=35%, list=23%, signal=45%
V$MYCMAX_02	V$MYCMAX_02	Details ...	263	-0.4383588	-1.5995114	0.0	0.014427871	0.509	4410	tags=33%, list=22%, signal=42%
V$E2F_Q3_01	V$E2F_Q3_01	Details ...	231	-0.45298153	-1.5990347	0.025675675	0.014430625	0.509	4119	tags=32%, list=20%, signal=40%
V$AR_03	V$AR_03	Details ...	56	-0.50620395	-1.5959538	0.006849315	0.014855681	0.518	3795	tags=32%, list=19%, signal=39%
V$E2F1DP1_01	V$E2F1DP1_01	Details ...	229	-0.46209195	-1.5940022	0.04084507	0.015058861	0.523	4107	tags=32%, list=20%, signal=40%
V$E2F1DP2_01	V$E2F1DP2_01	Details ...	229	-0.46209195	-1.5940022	0.04084507	0.014970279	0.523	4107	tags=32%, list=20%, signal=40%
V$E2F4DP2_01	V$E2F4DP2_01	Details ...	229	-0.46209195	-1.5940022	0.04084507	0.014882734	0.523	4107	tags=32%, list=20%, signal=40%
V$NFAT_Q6	V$NFAT_Q6	Details ...	240	-0.45287097	-1.5939124	0.007025761	0.014826306	0.524	4443	tags=32%, list=22%, signal=40%
V$AREB6_04	V$AREB6_04	Details ...	246	-0.4478169	-1.5928938	0.006880734	0.014949158	0.525	5147	tags=38%, list=25%, signal=50%
V$GATA6_01	V$GATA6_01	Details ...	258	-0.4859225	-1.5921601	0.0032644179	0.0150380405	0.529	5637	tags=40%, list=27%, signal=54%
V$NKX25_01	V$NKX25_01	Details ...	123	-0.49292183	-1.5911912	0.0031847134	0.015191996	0.533	4879	tags=36%, list=24%, signal=47%
V$E2F_Q2	V$E2F_Q2	Details ...	171	-0.4347381	-1.5899471	0.022818793	0.01531258	0.535	3759	tags=32%, list=18%, signal=38%
V$CEBPGAMMA_Q6	V$CEBPGAMMA_Q6	Details ...	249	-0.43811125	-1.5875778	0.0010752688	0.01571492	0.547	5195	tags=38%, list=25%, signal=50%
GATGKMRGCG_UNKNOWN	GATGKMRGCG_UNKNOWN	Details ...	65	-0.4215505	-1.5857402	0.0125	0.015960198	0.556	2839	tags=26%, list=14%, signal=30%
V$LXR_Q3	V$LXR_Q3	Details ...	77	-0.4683504	-1.5848101	0.0021276595	0.016053796	0.559	3288	tags=29%, list=16%, signal=34%
V$EVI1_02	V$EVI1_02	Details ...	128	-0.4781756	-1.5846853	0.0021621622	0.015976032	0.559	4888	tags=38%, list=24%, signal=49%
V$IK2_01	V$IK2_01	Details ...	259	-0.43020543	-1.5830137	0.004449388	0.016237568	0.563	3532	tags=26%, list=17%, signal=31%
V$OCT1_04	V$OCT1_04	Details ...	229	-0.45495495	-1.5781779	0.0022573364	0.017073251	0.586	6148	tags=46%, list=30%, signal=65%
V$E2F1_Q3	V$E2F1_Q3	Details ...	238	-0.44398138	-1.5776293	0.024456521	0.017135246	0.587	4633	tags=37%, list=23%, signal=47%
V$AFP1_Q6	V$AFP1_Q6	Details ...	256	-0.4639518	-1.5776204	0.0054945056	0.017042119	0.587	6198	tags=45%, list=30%, signal=64%
V$HNF3_Q6	V$HNF3_Q6	Details ...	186	-0.49773237	-1.5772587	0.0032930844	0.01701786	0.587	5105	tags=37%, list=25%, signal=48%
CCAWYNNGAAR_UNKNOWN	CCAWYNNGAAR_UNKNOWN	Details ...	140	-0.41064632	-1.5764179	0.004223865	0.017075393	0.59	4544	tags=33%, list=22%, signal=42%
V$CETS1P54_01	V$CETS1P54_01	Details ...	247	-0.3835641	-1.57616	0.0021645022	0.017058097	0.593	2907	tags=23%, list=14%, signal=27%
V$FOXO1_01	V$FOXO1_01	Details ...	235	-0.45891705	-1.5757011	0.0010976949	0.01704757	0.596	5072	tags=38%, list=25%, signal=50%
V$CREBP1CJUN_01	V$CREBP1CJUN_01	Details ...	253	-0.4219008	-1.5736654	0.0	0.017366743	0.605	4655	tags=34%, list=23%, signal=43%
V$EGR1_01	V$EGR1_01	Details ...	263	-0.39742526	-1.5729259	0.0	0.01741512	0.607	3837	tags=27%, list=19%, signal=32%
V$OSF2_Q6	V$OSF2_Q6	Details ...	254	-0.43799385	-1.572646	0.0010214505	0.01736732	0.607	4220	tags=30%, list=21%, signal=37%
V$ETS2_B	V$ETS2_B	Details ...	267	-0.41770628	-1.5721531	0.018796992	0.017370436	0.609	3222	tags=25%, list=16%, signal=29%
V$OCT1_01	V$OCT1_01	Details ...	254	-0.45902446	-1.5716524	0.0	0.017416453	0.61	5334	tags=37%, list=26%, signal=49%
V$LHX3_01	V$LHX3_01	Details ...	218	-0.4811243	-1.57111	0.0076754387	0.017435458	0.613	6092	tags=45%, list=30%, signal=64%
RTTTNNNYTGGM_UNKNOWN	RTTTNNNYTGGM_UNKNOWN	Details ...	150	-0.47935918	-1.5688404	0.0066592675	0.017814087	0.621	4252	tags=33%, list=21%, signal=41%
V$TCF1P_Q6	V$TCF1P_Q6	Details ...	259	-0.4100027	-1.5668107	0.003218884	0.018183375	0.628	4634	tags=32%, list=23%, signal=41%
V$E2F_Q3	V$E2F_Q3	Details ...	219	-0.43989068	-1.5657147	0.026992287	0.018260585	0.631	4633	tags=37%, list=23%, signal=47%
V$GABP_B	V$GABP_B	Details ...	253	-0.38903496	-1.5634606	0.016216217	0.018737907	0.64	3216	tags=26%, list=16%, signal=31%
V$TCF11MAFG_01	V$TCF11MAFG_01	Details ...	203	-0.43042663	-1.563418	0.0021574972	0.018659782	0.64	4442	tags=28%, list=22%, signal=35%
V$STAT6_01	V$STAT6_01	Details ...	255	-0.43481672	-1.5617588	0.002118644	0.018972524	0.644	4106	tags=28%, list=20%, signal=34%
V$NGFIC_01	V$NGFIC_01	Details ...	252	-0.40436634	-1.5588328	0.0010764262	0.019641789	0.65	4963	tags=34%, list=24%, signal=44%
ACAWYAAAG_UNKNOWN	ACAWYAAAG_UNKNOWN	Details ...	98	-0.4701208	-1.5576472	0.010169491	0.019731984	0.651	2491	tags=23%, list=12%, signal=27%
V$EN1_01	V$EN1_01	Details ...	105	-0.5082282	-1.5561391	0.012672811	0.019968523	0.654	5303	tags=46%, list=26%, signal=61%
ACCTGTTG_UNKNOWN	ACCTGTTG_UNKNOWN	Details ...	151	-0.43253276	-1.5561293	0.006795017	0.019870637	0.654	5885	tags=44%, list=29%, signal=62%
TTCNRGNNNNTTC_V$HSF_Q6	TTCNRGNNNNTTC_V$HSF_Q6	Details ...	150	-0.43438116	-1.5560467	0.004555809	0.019789224	0.654	4372	tags=27%, list=21%, signal=34%
V$TEF_Q6	V$TEF_Q6	Details ...	249	-0.42985523	-1.5525918	0.005524862	0.020559689	0.67	6294	tags=45%, list=31%, signal=64%
V$DR4_Q2	V$DR4_Q2	Details ...	256	-0.41361934	-1.551142	0.0020618557	0.020801326	0.671	4489	tags=33%, list=22%, signal=41%
V$ER_Q6	V$ER_Q6	Details ...	273	-0.4227087	-1.5507991	0.0	0.020781452	0.671	3655	tags=25%, list=18%, signal=30%
AAAYRNCTG_UNKNOWN	AAAYRNCTG_UNKNOWN	Details ...	361	-0.42974934	-1.5498983	0.0064655175	0.020868735	0.672	5567	tags=41%, list=27%, signal=55%
V$POU3F2_02	V$POU3F2_02	Details ...	252	-0.43184793	-1.5486511	0.005387931	0.021079121	0.673	4930	tags=32%, list=24%, signal=42%
V$NCX_01	V$NCX_01	Details ...	168	-0.46679318	-1.5478781	0.0055617355	0.021192532	0.678	5103	tags=38%, list=25%, signal=50%
V$HIF1_Q5	V$HIF1_Q5	Details ...	242	-0.40765378	-1.5465337	0.0010537407	0.021411492	0.683	4597	tags=30%, list=22%, signal=38%
V$TAL1ALPHAE47_01	V$TAL1ALPHAE47_01	Details ...	245	-0.44640607	-1.5450419	0.0076419213	0.021668758	0.686	6168	tags=46%, list=30%, signal=65%
V$YY1_Q6	V$YY1_Q6	Details ...	237	-0.37112823	-1.5442164	0.009043927	0.021778557	0.687	4069	tags=31%, list=20%, signal=39%
V$HP1SITEFACTOR_Q6	V$HP1SITEFACTOR_Q6	Details ...	225	-0.45029917	-1.54374	0.008714597	0.021803536	0.687	4817	tags=34%, list=23%, signal=44%
V$AREB6_02	V$AREB6_02	Details ...	245	-0.42860612	-1.5417998	0.0	0.022101242	0.693	4130	tags=27%, list=20%, signal=34%
V$STAT3_01	V$STAT3_01	Details ...	21	-0.56151056	-1.538451	0.056971513	0.022873487	0.704	3607	tags=33%, list=18%, signal=40%
V$ZF5_B	V$ZF5_B	Details ...	234	-0.39506844	-1.53651	0.0	0.023356503	0.709	3913	tags=27%, list=19%, signal=33%
V$PXR_Q2	V$PXR_Q2	Details ...	252	-0.41268927	-1.5363728	0.004287245	0.023307096	0.71	4643	tags=34%, list=23%, signal=43%
GTGGGTGK_UNKNOWN	GTGGGTGK_UNKNOWN	Details ...	289	-0.43075022	-1.5359602	0.0042964555	0.023313906	0.71	4788	tags=34%, list=23%, signal=43%
YTAATTAA_V$LHX3_01	YTAATTAA_V$LHX3_01	Details ...	181	-0.45099917	-1.5355811	0.01629802	0.023313276	0.71	5095	tags=38%, list=25%, signal=50%
V$NKX3A_01	V$NKX3A_01	Details ...	228	-0.46006775	-1.5348823	0.009782609	0.023385456	0.712	5870	tags=42%, list=29%, signal=58%
V$NMYC_01	V$NMYC_01	Details ...	268	-0.40652964	-1.5326807	0.0010330578	0.023859654	0.715	4582	tags=31%, list=22%, signal=40%
V$HSF2_01	V$HSF2_01	Details ...	241	-0.42204392	-1.532577	0.0	0.023794753	0.715	4846	tags=34%, list=24%, signal=43%
V$RORA1_01	V$RORA1_01	Details ...	239	-0.42684308	-1.5324192	0.0031578948	0.023740115	0.717	4832	tags=35%, list=24%, signal=45%
V$FREAC3_01	V$FREAC3_01	Details ...	243	-0.44020215	-1.5312015	0.0065502184	0.023987247	0.723	4865	tags=33%, list=24%, signal=43%
V$BRN2_01	V$BRN2_01	Details ...	236	-0.4540617	-1.5308188	0.0031678986	0.023974027	0.724	5072	tags=36%, list=25%, signal=48%
YTTCCNNNGGAMR_UNKNOWN	YTTCCNNNGGAMR_UNKNOWN	Details ...	51	-0.44245383	-1.5306541	0.013205282	0.023896324	0.724	2484	tags=20%, list=12%, signal=22%
V$ATF6_01	V$ATF6_01	Details ...	122	-0.43874773	-1.5284696	0.007865168	0.024383899	0.732	2830	tags=24%, list=14%, signal=27%
V$PR_01	V$PR_01	Details ...	142	-0.4413744	-1.5284182	0.00861141	0.024305768	0.732	4997	tags=34%, list=24%, signal=44%
MCAATNNNNNGCG_UNKNOWN	MCAATNNNNNGCG_UNKNOWN	Details ...	76	-0.4290185	-1.526949	0.015911873	0.024566399	0.734	3870	tags=30%, list=19%, signal=37%
V$GATA1_03	V$GATA1_03	Details ...	240	-0.43715248	-1.5259627	0.011037528	0.024762457	0.735	5097	tags=37%, list=25%, signal=49%
V$P53_DECAMER_Q2	V$P53_DECAMER_Q2	Details ...	248	-0.42171222	-1.5255566	0.003218884	0.024795605	0.737	4814	tags=32%, list=23%, signal=42%
V$DBP_Q6	V$DBP_Q6	Details ...	249	-0.42621088	-1.5241575	0.00856531	0.025174724	0.742	5195	tags=34%, list=25%, signal=45%
V$EGR2_01	V$EGR2_01	Details ...	198	-0.42457572	-1.5223223	0.0021097045	0.025546055	0.743	3671	tags=25%, list=18%, signal=30%
V$TAXCREB_02	V$TAXCREB_02	Details ...	26	-0.5252339	-1.5223079	0.01862631	0.025442317	0.743	2023	tags=23%, list=10%, signal=26%
V$CEBPB_01	V$CEBPB_01	Details ...	256	-0.43072543	-1.5207853	0.007865168	0.025738657	0.744	3932	tags=26%, list=19%, signal=32%
V$EVI1_03	V$EVI1_03	Details ...	57	-0.5094358	-1.5182229	0.018161181	0.026466131	0.749	5339	tags=40%, list=26%, signal=54%
V$LXR_DR4_Q3	V$LXR_DR4_Q3	Details ...	90	-0.4335757	-1.5170441	0.010810811	0.026685728	0.754	3288	tags=27%, list=16%, signal=32%
ACTAYRNNNCCCR_UNKNOWN	ACTAYRNNNCCCR_UNKNOWN	Details ...	441	-0.36776277	-1.5154912	0.01126408	0.027004803	0.759	3031	tags=25%, list=15%, signal=29%
TNCATNTCCYR_UNKNOWN	TNCATNTCCYR_UNKNOWN	Details ...	130	-0.39170894	-1.5136582	0.00989011	0.027380755	0.765	2667	tags=25%, list=13%, signal=28%
V$GATA1_05	V$GATA1_05	Details ...	277	-0.4392233	-1.5076684	0.0064446833	0.029078545	0.781	2706	tags=21%, list=13%, signal=24%
TGATTTRY_V$GFI1_01	TGATTTRY_V$GFI1_01	Details ...	280	-0.46131828	-1.4996156	0.016393442	0.031562608	0.801	5785	tags=42%, list=28%, signal=57%
V$E2F1_Q4	V$E2F1_Q4	Details ...	237	-0.38439128	-1.4994962	0.014492754	0.03146338	0.801	2992	tags=25%, list=15%, signal=29%
TGACGTCA_V$ATF3_Q6	TGACGTCA_V$ATF3_Q6	Details ...	225	-0.40452883	-1.4981413	0.0031612224	0.03184855	0.804	4655	tags=33%, list=23%, signal=43%
V$PAX6_01	V$PAX6_01	Details ...	99	-0.4334652	-1.4969298	0.0031712474	0.032172482	0.808	3779	tags=27%, list=18%, signal=33%
V$GR_Q6	V$GR_Q6	Details ...	261	-0.433484	-1.4937513	0.007399577	0.03322813	0.818	5946	tags=39%, list=29%, signal=55%
V$CDPCR3HD_01	V$CDPCR3HD_01	Details ...	229	-0.43529254	-1.490335	0.003147954	0.034574695	0.827	4713	tags=30%, list=23%, signal=38%
V$PAX4_03	V$PAX4_03	Details ...	248	-0.4059621	-1.489736	0.007360673	0.034671545	0.827	5053	tags=34%, list=25%, signal=45%
V$IRF1_Q6	V$IRF1_Q6	Details ...	251	-0.406344	-1.4889328	0.007616975	0.03482946	0.83	3931	tags=27%, list=19%, signal=34%
RAAGNYNNCTTY_UNKNOWN	RAAGNYNNCTTY_UNKNOWN	Details ...	139	-0.44707763	-1.4878846	0.035377357	0.035105944	0.833	5053	tags=37%, list=25%, signal=48%
V$MEF2_Q6_01	V$MEF2_Q6_01	Details ...	238	-0.4541132	-1.4861075	0.0076754387	0.03564479	0.836	4245	tags=29%, list=21%, signal=37%
V$SRY_01	V$SRY_01	Details ...	219	-0.43081954	-1.4854048	0.0425	0.03575048	0.836	5053	tags=35%, list=25%, signal=46%
V$TEF1_Q6	V$TEF1_Q6	Details ...	218	-0.4098397	-1.4840807	0.017045455	0.036090784	0.836	4101	tags=25%, list=20%, signal=31%
V$FREAC7_01	V$FREAC7_01	Details ...	187	-0.43230763	-1.4823755	0.0063829785	0.03666097	0.838	5365	tags=31%, list=26%, signal=42%
V$STAT5A_02	V$STAT5A_02	Details ...	136	-0.42780238	-1.4809555	0.018722467	0.037081752	0.843	4119	tags=29%, list=20%, signal=36%
V$CREB_Q4	V$CREB_Q4	Details ...	262	-0.38502687	-1.4809312	0.006355932	0.036945287	0.843	4649	tags=32%, list=23%, signal=41%
V$NKX61_01	V$NKX61_01	Details ...	230	-0.43997952	-1.4806937	0.00856531	0.0368823	0.843	6081	tags=44%, list=30%, signal=62%
YWATTWNNRGCT_UNKNOWN	YWATTWNNRGCT_UNKNOWN	Details ...	67	-0.47251385	-1.4800041	0.025672372	0.037008394	0.845	4319	tags=37%, list=21%, signal=47%
V$STAT6_02	V$STAT6_02	Details ...	254	-0.39434376	-1.4791591	0.030516433	0.03721007	0.847	3837	tags=28%, list=19%, signal=34%
V$RREB1_01	V$RREB1_01	Details ...	206	-0.40671837	-1.4777725	0.005291005	0.03764767	0.85	3503	tags=25%, list=17%, signal=30%
V$RORA2_01	V$RORA2_01	Details ...	147	-0.42095584	-1.4773595	0.027624309	0.03765029	0.85	5051	tags=36%, list=25%, signal=47%
V$GATA4_Q3	V$GATA4_Q3	Details ...	244	-0.43519625	-1.4767445	0.01750547	0.037808295	0.852	4805	tags=33%, list=23%, signal=43%
V$TTF1_Q6	V$TTF1_Q6	Details ...	255	-0.3914987	-1.4758224	0.008316008	0.038073365	0.855	3890	tags=25%, list=19%, signal=31%
V$AP2_Q6_01	V$AP2_Q6_01	Details ...	263	-0.37586296	-1.4734488	0.010526316	0.038872108	0.856	3813	tags=24%, list=19%, signal=30%
V$HNF1_C	V$HNF1_C	Details ...	234	-0.44022208	-1.4715993	0.016025642	0.039520312	0.857	5072	tags=32%, list=25%, signal=42%
V$PR_Q2	V$PR_Q2	Details ...	261	-0.43254375	-1.4713998	0.0053705694	0.039468307	0.858	5500	tags=39%, list=27%, signal=53%
V$PAX4_01	V$PAX4_01	Details ...	256	-0.37975934	-1.4709531	0.002034588	0.039496426	0.859	4032	tags=27%, list=20%, signal=34%
YAATNANRNNNCAG_UNKNOWN	YAATNANRNNNCAG_UNKNOWN	Details ...	64	-0.4191389	-1.4708548	0.018161181	0.03938406	0.859	2102	tags=17%, list=10%, signal=19%
V$MAZ_Q6	V$MAZ_Q6	Details ...	191	-0.395244	-1.4706999	0.04411765	0.039281104	0.86	3959	tags=27%, list=19%, signal=33%
V$NRF1_Q6	V$NRF1_Q6	Details ...	245	-0.3660505	-1.4700266	0.02541296	0.039449494	0.86	3930	tags=30%, list=19%, signal=36%
V$ETS1_B	V$ETS1_B	Details ...	253	-0.3899029	-1.4697243	0.038071066	0.039411847	0.86	3162	tags=23%, list=15%, signal=26%
V$PIT1_Q6	V$PIT1_Q6	Details ...	225	-0.4281488	-1.4697125	0.025164114	0.03926748	0.86	5046	tags=33%, list=25%, signal=43%
V$E2F_01	V$E2F_01	Details ...	66	-0.456983	-1.4689819	0.06877579	0.03946536	0.86	3994	tags=33%, list=19%, signal=41%
V$HOXA4_Q2	V$HOXA4_Q2	Details ...	255	-0.44048682	-1.4686166	0.0151024815	0.03946291	0.86	6191	tags=45%, list=30%, signal=63%
V$SPZ1_01	V$SPZ1_01	Details ...	231	-0.39494446	-1.4678308	0.008255934	0.03964906	0.862	4805	tags=32%, list=23%, signal=41%
V$RFX1_01	V$RFX1_01	Details ...	246	-0.3810422	-1.4662161	0.022875817	0.040177315	0.864	4320	tags=29%, list=21%, signal=36%
V$TAL1BETAITF2_01	V$TAL1BETAITF2_01	Details ...	247	-0.4232133	-1.466061	0.030368764	0.040097266	0.865	4906	tags=33%, list=24%, signal=43%
V$E2F_Q4_01	V$E2F_Q4_01	Details ...	233	-0.41315532	-1.4655284	0.06258503	0.040124632	0.865	4375	tags=33%, list=21%, signal=41%
V$ER_Q6_01	V$ER_Q6_01	Details ...	267	-0.3953247	-1.461482	0.016684046	0.041636776	0.878	4884	tags=33%, list=24%, signal=43%
V$TFIIA_Q6	V$TFIIA_Q6	Details ...	242	-0.39497498	-1.4610872	0.03360371	0.041671664	0.878	3107	tags=21%, list=15%, signal=25%
SGCGSSAAA_V$E2F1DP2_01	SGCGSSAAA_V$E2F1DP2_01	Details ...	162	-0.43975985	-1.4604222	0.08151383	0.04179116	0.88	3994	tags=31%, list=19%, signal=38%
CGGAARNGGCNG_UNKNOWN	CGGAARNGGCNG_UNKNOWN	Details ...	51	-0.41154253	-1.4594338	0.04191617	0.042064648	0.88	3702	tags=33%, list=18%, signal=41%
V$PITX2_Q2	V$PITX2_Q2	Details ...	246	-0.4292497	-1.4575672	0.02020202	0.04284309	0.886	4798	tags=35%, list=23%, signal=45%
V$CREB_Q2_01	V$CREB_Q2_01	Details ...	216	-0.38776666	-1.457545	0.011840689	0.042692762	0.886	3971	tags=27%, list=19%, signal=33%
V$CREB_Q2	V$CREB_Q2	Details ...	258	-0.37996176	-1.4572861	0.011853448	0.04266268	0.886	4611	tags=30%, list=22%, signal=38%
V$PAX2_02	V$PAX2_02	Details ...	252	-0.42351133	-1.456723	0.027563395	0.042798612	0.887	5026	tags=35%, list=25%, signal=46%
V$P53_02	V$P53_02	Details ...	244	-0.39717245	-1.4561026	0.008429926	0.04297129	0.888	4911	tags=32%, list=24%, signal=42%
V$NFY_Q6_01	V$NFY_Q6_01	Details ...	261	-0.36451265	-1.4555373	0.019522777	0.04304684	0.888	5154	tags=33%, list=25%, signal=43%
V$IRF1_01	V$IRF1_01	Details ...	246	-0.4134598	-1.4543442	0.044982698	0.043473296	0.89	6092	tags=43%, list=30%, signal=61%
V$CREB_Q3	V$CREB_Q3	Details ...	245	-0.3626077	-1.4540336	0.0063157897	0.04343273	0.89	4805	tags=35%, list=23%, signal=45%
GCTNWTTGK_UNKNOWN	GCTNWTTGK_UNKNOWN	Details ...	296	-0.39087	-1.4515041	0.0030674846	0.04457875	0.899	4390	tags=28%, list=21%, signal=35%
V$STAT1_03	V$STAT1_03	Details ...	243	-0.39017338	-1.4496117	0.002008032	0.04535842	0.902	4691	tags=30%, list=23%, signal=38%
V$ATF_01	V$ATF_01	Details ...	252	-0.3873067	-1.4471319	0.014690451	0.0463246	0.904	4611	tags=29%, list=22%, signal=37%
V$CREB_01	V$CREB_01	Details ...	256	-0.38565037	-1.4463878	0.00955414	0.046536744	0.906	4655	tags=33%, list=23%, signal=42%
MYAATNNNNNNNGGC_UNKNOWN	MYAATNNNNNNNGGC_UNKNOWN	Details ...	108	-0.4207124	-1.4455485	0.017913593	0.04679169	0.906	5314	tags=38%, list=26%, signal=51%
V$MAZR_01	V$MAZR_01	Details ...	214	-0.38830256	-1.4445798	0.025723472	0.047127232	0.907	3060	tags=19%, list=15%, signal=22%
V$SP1_Q6	V$SP1_Q6	Details ...	254	-0.35337636	-1.443861	0.0021367522	0.04730521	0.908	4274	tags=28%, list=21%, signal=35%
AGCYRWTTC_UNKNOWN	AGCYRWTTC_UNKNOWN	Details ...	119	-0.41600686	-1.4432112	0.027180068	0.047470193	0.909	4829	tags=34%, list=24%, signal=44%
YATTNATC_UNKNOWN	YATTNATC_UNKNOWN	Details ...	371	-0.42460078	-1.4427409	0.014989293	0.047558866	0.91	5053	tags=32%, list=25%, signal=42%
V$GATA2_01	V$GATA2_01	Details ...	103	-0.39138854	-1.4391962	0.010845987	0.049171362	0.913	3554	tags=27%, list=17%, signal=33%
RACTNNRTTTNC_UNKNOWN	RACTNNRTTTNC_UNKNOWN	Details ...	115	-0.37233564	-1.4370506	0.019911505	0.050059766	0.916	2830	tags=20%, list=14%, signal=23%
V$NKX62_Q2	V$NKX62_Q2	Details ...	235	-0.42219532	-1.4336271	0.021299254	0.051630434	0.919	5334	tags=36%, list=26%, signal=48%
V$TAL1BETAE47_01	V$TAL1BETAE47_01	Details ...	240	-0.4187266	-1.4334784	0.034669556	0.051535632	0.919	4464	tags=31%, list=22%, signal=39%
V$CREBP1_Q2	V$CREBP1_Q2	Details ...	248	-0.39029	-1.4328289	0.019522777	0.05168844	0.919	4655	tags=30%, list=23%, signal=39%
V$SREBP1_02	V$SREBP1_02	Details ...	88	-0.43193534	-1.4325104	0.020212766	0.05163937	0.921	3718	tags=32%, list=18%, signal=39%
V$ERR1_Q2	V$ERR1_Q2	Details ...	254	-0.3962944	-1.4322559	0.004056795	0.051603325	0.922	3782	tags=26%, list=18%, signal=31%
V$TCF4_Q5	V$TCF4_Q5	Details ...	235	-0.4263832	-1.4318798	0.016546018	0.05166664	0.924	5328	tags=33%, list=26%, signal=44%
TTANWNANTGGM_UNKNOWN	TTANWNANTGGM_UNKNOWN	Details ...	62	-0.472954	-1.4307574	0.03550296	0.052047588	0.927	5167	tags=35%, list=25%, signal=47%
V$IRF2_01	V$IRF2_01	Details ...	123	-0.42045695	-1.4281552	0.05910736	0.05338191	0.933	3931	tags=29%, list=19%, signal=36%
V$MEF2_01	V$MEF2_01	Details ...	142	-0.46818843	-1.4269918	0.035359114	0.053895712	0.935	6140	tags=38%, list=30%, signal=54%
V$TST1_01	V$TST1_01	Details ...	257	-0.40512857	-1.4233494	0.015690377	0.055729628	0.938	4331	tags=28%, list=21%, signal=35%
V$MSX1_01	V$MSX1_01	Details ...	170	-0.40839732	-1.4222041	0.03318584	0.056151513	0.94	5026	tags=32%, list=25%, signal=43%
V$EFC_Q6	V$EFC_Q6	Details ...	261	-0.38447097	-1.4219108	0.016718913	0.056175318	0.94	5100	tags=31%, list=25%, signal=41%
V$AP4_Q5	V$AP4_Q5	Details ...	263	-0.38909587	-1.4199196	0.008376963	0.057091415	0.941	4481	tags=29%, list=22%, signal=37%
V$HNF1_Q6	V$HNF1_Q6	Details ...	247	-0.43152422	-1.4180187	0.01594049	0.05795345	0.942	4929	tags=31%, list=24%, signal=40%
V$CDP_02	V$CDP_02	Details ...	106	-0.4444596	-1.4170002	0.04575893	0.05835751	0.944	6250	tags=45%, list=30%, signal=65%
V$CREB_Q4_01	V$CREB_Q4_01	Details ...	207	-0.37712035	-1.4158503	0.035908595	0.058843486	0.945	4611	tags=31%, list=22%, signal=40%
V$EVI1_04	V$EVI1_04	Details ...	229	-0.41911316	-1.4154859	0.025477707	0.058887016	0.945	5713	tags=36%, list=28%, signal=50%
V$NF1_Q6_01	V$NF1_Q6_01	Details ...	261	-0.39550292	-1.4148111	0.024891775	0.059101384	0.947	5046	tags=31%, list=25%, signal=41%
V$DR3_Q4	V$DR3_Q4	Details ...	141	-0.3984119	-1.4147469	0.02303665	0.058969926	0.947	4686	tags=33%, list=23%, signal=43%
TAAYNRNNTCC_UNKNOWN	TAAYNRNNTCC_UNKNOWN	Details ...	169	-0.42453885	-1.4112653	0.045300115	0.060829517	0.949	5797	tags=35%, list=28%, signal=48%
V$CEBPDELTA_Q6	V$CEBPDELTA_Q6	Details ...	235	-0.4039706	-1.4110298	0.042643923	0.06073729	0.949	3179	tags=20%, list=16%, signal=24%
V$RP58_01	V$RP58_01	Details ...	203	-0.43756622	-1.4109291	0.06635623	0.060614135	0.949	5845	tags=41%, list=29%, signal=57%
V$SP3_Q3	V$SP3_Q3	Details ...	242	-0.35860932	-1.4077293	0.011305242	0.06233131	0.949	3813	tags=24%, list=19%, signal=29%
V$AP2_Q3	V$AP2_Q3	Details ...	248	-0.36322212	-1.4074042	0.022653721	0.062371098	0.949	4205	tags=26%, list=21%, signal=33%
V$SREBP1_Q6	V$SREBP1_Q6	Details ...	241	-0.385943	-1.407229	0.0148936175	0.06227207	0.949	4026	tags=26%, list=20%, signal=32%
V$AP2REP_01	V$AP2REP_01	Details ...	173	-0.39400023	-1.4065787	0.023554605	0.0624254	0.949	4815	tags=29%, list=23%, signal=38%
V$OCT1_05	V$OCT1_05	Details ...	243	-0.41562474	-1.4059063	0.03601695	0.06264324	0.951	5113	tags=32%, list=25%, signal=42%
V$ZIC1_01	V$ZIC1_01	Details ...	253	-0.3746876	-1.4053103	0.011434511	0.06284656	0.953	4828	tags=34%, list=24%, signal=43%
YTCCCRNNAGGY_UNKNOWN	YTCCCRNNAGGY_UNKNOWN	Details ...	71	-0.3961751	-1.4048951	0.028291622	0.062909454	0.953	4199	tags=35%, list=20%, signal=44%
TGANNYRGCA_V$TCF11MAFG_01	TGANNYRGCA_V$TCF11MAFG_01	Details ...	292	-0.37085757	-1.4041926	0.017003188	0.0631266	0.953	4223	tags=26%, list=21%, signal=32%
V$ELK1_01	V$ELK1_01	Details ...	265	-0.33980757	-1.4040775	0.03280543	0.06300521	0.953	2834	tags=21%, list=14%, signal=24%
V$MTF1_Q4	V$MTF1_Q4	Details ...	243	-0.37392604	-1.402311	0.022727273	0.06398515	0.954	4758	tags=26%, list=23%, signal=33%
V$AHRARNT_02	V$AHRARNT_02	Details ...	15	-0.5008497	-1.4017255	0.10031348	0.06419968	0.954	2836	tags=27%, list=14%, signal=31%
V$GNCF_01	V$GNCF_01	Details ...	76	-0.43469387	-1.4010209	0.04328018	0.06442863	0.956	6156	tags=39%, list=30%, signal=56%
V$ELF1_Q6	V$ELF1_Q6	Details ...	236	-0.3807883	-1.3999492	0.084724	0.06488589	0.956	2635	tags=21%, list=13%, signal=24%
V$SP1_Q4_01	V$SP1_Q4_01	Details ...	256	-0.35288447	-1.3994972	0.014925373	0.064936034	0.957	4274	tags=27%, list=21%, signal=34%
V$EVI1_05	V$EVI1_05	Details ...	165	-0.41658497	-1.3991109	0.04506438	0.0650195	0.957	5339	tags=36%, list=26%, signal=48%
TTCYRGAA_UNKNOWN	TTCYRGAA_UNKNOWN	Details ...	323	-0.38009262	-1.3947059	0.0060975607	0.067686565	0.962	5195	tags=34%, list=25%, signal=44%
V$HNF4_Q6	V$HNF4_Q6	Details ...	251	-0.37252998	-1.3942729	0.020491803	0.06775354	0.962	5176	tags=31%, list=25%, signal=42%
V$PBX1_02	V$PBX1_02	Details ...	125	-0.4295669	-1.3909045	0.06422018	0.069892935	0.964	6029	tags=38%, list=29%, signal=53%
V$MYOGNF1_01	V$MYOGNF1_01	Details ...	47	-0.47651622	-1.3905095	0.053511705	0.069926344	0.965	3868	tags=28%, list=19%, signal=34%
V$MZF1_01	V$MZF1_01	Details ...	229	-0.37934563	-1.3903458	0.04262295	0.06985353	0.965	4413	tags=29%, list=22%, signal=36%
V$PAX8_B	V$PAX8_B	Details ...	106	-0.39595306	-1.3902849	0.042071197	0.0697188	0.965	3652	tags=25%, list=18%, signal=31%
V$SMAD4_Q6	V$SMAD4_Q6	Details ...	231	-0.37588516	-1.3867999	0.020084567	0.071798384	0.969	3443	tags=23%, list=17%, signal=27%
GTTNYYNNGGTNA_UNKNOWN	GTTNYYNNGGTNA_UNKNOWN	Details ...	83	-0.38872513	-1.386217	0.06035503	0.07200467	0.97	3563	tags=28%, list=17%, signal=33%
GGGNRMNNYCAT_UNKNOWN	GGGNRMNNYCAT_UNKNOWN	Details ...	81	-0.37226084	-1.3848798	0.029279279	0.07276797	0.971	4896	tags=36%, list=24%, signal=47%
V$POU6F1_01	V$POU6F1_01	Details ...	235	-0.41094884	-1.3821638	0.07079646	0.074413165	0.973	6178	tags=40%, list=30%, signal=57%
V$ISRE_01	V$ISRE_01	Details ...	247	-0.4021183	-1.3802081	0.08073818	0.075573266	0.975	3557	tags=25%, list=17%, signal=30%
V$POU3F2_01	V$POU3F2_01	Details ...	99	-0.4519248	-1.3801349	0.03215768	0.07540277	0.975	6249	tags=39%, list=30%, signal=56%
KTGGYRSGAA_UNKNOWN	KTGGYRSGAA_UNKNOWN	Details ...	69	-0.41417995	-1.3797677	0.10496454	0.07546434	0.976	4591	tags=36%, list=22%, signal=47%
V$NRF2_01	V$NRF2_01	Details ...	260	-0.33884642	-1.3796293	0.08091024	0.075368844	0.976	3903	tags=29%, list=19%, signal=35%
V$HNF4_01_B	V$HNF4_01_B	Details ...	246	-0.3710098	-1.3768919	0.016260162	0.07716227	0.976	4314	tags=26%, list=21%, signal=32%
YGACNNYACAR_UNKNOWN	YGACNNYACAR_UNKNOWN	Details ...	93	-0.40038064	-1.3750457	0.04628633	0.07822709	0.976	5186	tags=37%, list=25%, signal=49%
V$PPARG_01	V$PPARG_01	Details ...	42	-0.42647502	-1.3750031	0.06828704	0.07803076	0.976	2468	tags=24%, list=12%, signal=27%
V$NFY_Q6	V$NFY_Q6	Details ...	258	-0.35884082	-1.3745865	0.026859503	0.07810959	0.976	5946	tags=36%, list=29%, signal=51%
V$HEN1_02	V$HEN1_02	Details ...	195	-0.36238652	-1.3725063	0.032017075	0.07939599	0.979	5135	tags=32%, list=25%, signal=43%
V$MEIS1AHOXA9_01	V$MEIS1AHOXA9_01	Details ...	113	-0.4285761	-1.3724238	0.029233871	0.079229586	0.979	4133	tags=28%, list=20%, signal=35%
V$E2F_03	V$E2F_03	Details ...	237	-0.37710658	-1.3722361	0.110971	0.079170235	0.979	4119	tags=29%, list=20%, signal=36%
SNACANNNYSYAGA_UNKNOWN	SNACANNNYSYAGA_UNKNOWN	Details ...	88	-0.35760197	-1.3707788	0.053012047	0.0799557	0.981	4832	tags=34%, list=24%, signal=44%
V$MEF2_03	V$MEF2_03	Details ...	235	-0.40934938	-1.3701909	0.05268935	0.08012388	0.981	5502	tags=36%, list=27%, signal=49%
V$ICSBP_Q6	V$ICSBP_Q6	Details ...	245	-0.3892033	-1.3687321	0.06334842	0.080994144	0.981	3385	tags=24%, list=17%, signal=29%
YTAAYNGCT_UNKNOWN	YTAAYNGCT_UNKNOWN	Details ...	149	-0.41450155	-1.3665175	0.05951116	0.08238898	0.987	4852	tags=37%, list=24%, signal=48%
V$MEIS1BHOXA9_01	V$MEIS1BHOXA9_01	Details ...	141	-0.41782978	-1.3660209	0.028368793	0.08256276	0.987	3831	tags=26%, list=19%, signal=31%
AACYNNNNTTCCS_UNKNOWN	AACYNNNNTTCCS_UNKNOWN	Details ...	91	-0.36447594	-1.3634212	0.062962964	0.08432213	0.987	4260	tags=30%, list=21%, signal=37%
WYAAANNRNNNGCG_UNKNOWN	WYAAANNRNNNGCG_UNKNOWN	Details ...	63	-0.42131627	-1.3626295	0.07692308	0.084627435	0.987	3918	tags=27%, list=19%, signal=33%
V$LYF1_01	V$LYF1_01	Details ...	257	-0.3749176	-1.3583814	0.035069074	0.087783344	0.987	5255	tags=34%, list=26%, signal=45%
V$PU1_Q6	V$PU1_Q6	Details ...	222	-0.36448136	-1.35828	0.08915663	0.087643996	0.987	3098	tags=20%, list=15%, signal=23%
V$GCM_Q2	V$GCM_Q2	Details ...	231	-0.38026813	-1.3582509	0.03668763	0.08743224	0.987	5304	tags=33%, list=26%, signal=44%
V$USF2_Q6	V$USF2_Q6	Details ...	247	-0.35768992	-1.3555422	0.05698324	0.08919942	0.989	3638	tags=26%, list=18%, signal=31%
RGAGGAARY_V$PU1_Q6	RGAGGAARY_V$PU1_Q6	Details ...	484	-0.3595287	-1.3547748	0.094451	0.089563206	0.989	4411	tags=28%, list=22%, signal=34%
V$CDPCR1_01	V$CDPCR1_01	Details ...	124	-0.42928892	-1.3521322	0.0639413	0.09133653	0.99	4797	tags=27%, list=23%, signal=36%
V$VDR_Q6	V$VDR_Q6	Details ...	261	-0.36781898	-1.3508741	0.019308943	0.09199179	0.991	4491	tags=25%, list=22%, signal=32%
V$STAT_01	V$STAT_01	Details ...	246	-0.37628987	-1.3503981	0.041493777	0.09221384	0.991	5026	tags=32%, list=25%, signal=42%
V$ALPHACP1_01	V$ALPHACP1_01	Details ...	256	-0.34867337	-1.3501407	0.02755102	0.092172466	0.991	3891	tags=25%, list=19%, signal=31%
CYTAGCAAY_UNKNOWN	CYTAGCAAY_UNKNOWN	Details ...	143	-0.36605585	-1.3493327	0.08018868	0.092507206	0.991	3385	tags=23%, list=17%, signal=27%
V$ATF3_Q6	V$ATF3_Q6	Details ...	243	-0.37055308	-1.347826	0.05676856	0.09337536	0.992	4852	tags=30%, list=24%, signal=39%
V$PEA3_Q6	V$PEA3_Q6	Details ...	253	-0.37467244	-1.3475076	0.11610487	0.093372464	0.992	3891	tags=25%, list=19%, signal=30%
V$AP1_Q4	V$AP1_Q4	Details ...	265	-0.37526	-1.3470316	0.05268817	0.09351517	0.993	4245	tags=27%, list=21%, signal=33%
V$MYB_Q6	V$MYB_Q6	Details ...	250	-0.361268	-1.3466377	0.028629856	0.09355634	0.993	5208	tags=31%, list=25%, signal=41%
TGGNNNNNNKCCAR_UNKNOWN	TGGNNNNNNKCCAR_UNKNOWN	Details ...	412	-0.37487385	-1.3438832	0.06573276	0.09546589	0.993	4620	tags=28%, list=23%, signal=35%
V$E2F_Q6_01	V$E2F_Q6_01	Details ...	234	-0.37524995	-1.343793	0.13171355	0.0952562	0.993	4781	tags=34%, list=23%, signal=44%
V$OCT1_Q6	V$OCT1_Q6	Details ...	257	-0.39936998	-1.34341	0.07165437	0.09529403	0.993	5939	tags=40%, list=29%, signal=56%
V$CDPCR3_01	V$CDPCR3_01	Details ...	55	-0.43103537	-1.3402131	0.103370786	0.09751352	0.993	3763	tags=20%, list=18%, signal=24%
V$AP4_Q6	V$AP4_Q6	Details ...	221	-0.3799462	-1.3375459	0.05057956	0.09953831	0.994	3454	tags=23%, list=17%, signal=27%
V$TATA_C	V$TATA_C	Details ...	275	-0.38018504	-1.3361528	0.055208333	0.100461036	0.994	4847	tags=29%, list=24%, signal=37%
V$FXR_IR1_Q6	V$FXR_IR1_Q6	Details ...	110	-0.37015	-1.335003	0.060702875	0.10107544	0.995	4760	tags=28%, list=23%, signal=37%
WGGAATGY_V$TEF1_Q6	WGGAATGY_V$TEF1_Q6	Details ...	365	-0.36945048	-1.333885	0.08417509	0.101772666	0.995	4577	tags=27%, list=22%, signal=34%
CCCNNNNNNAAGWT_UNKNOWN	CCCNNNNNNAAGWT_UNKNOWN	Details ...	99	-0.3542115	-1.3322678	0.058285713	0.10292603	0.995	3443	tags=26%, list=17%, signal=31%
V$IRF_Q6	V$IRF_Q6	Details ...	240	-0.38117555	-1.3308794	0.13122721	0.10398668	0.996	4345	tags=29%, list=21%, signal=37%
V$STAT_Q6	V$STAT_Q6	Details ...	255	-0.36979103	-1.3282297	0.039473683	0.10602892	0.996	5742	tags=39%, list=28%, signal=54%
V$ELK1_02	V$ELK1_02	Details ...	240	-0.33837843	-1.3240334	0.12223667	0.109510295	0.997	2291	tags=19%, list=11%, signal=21%
WCAANNNYCAG_UNKNOWN	WCAANNNYCAG_UNKNOWN	Details ...	251	-0.34130648	-1.3204376	0.04239917	0.112507	0.997	4107	tags=28%, list=20%, signal=35%
V$MYOD_Q6_01	V$MYOD_Q6_01	Details ...	250	-0.3765669	-1.3151851	0.041794088	0.11682931	0.997	4226	tags=27%, list=21%, signal=33%
V$E2A_Q2	V$E2A_Q2	Details ...	238	-0.37255156	-1.3139734	0.039513677	0.11762325	0.997	4481	tags=27%, list=22%, signal=35%
V$PAX3_B	V$PAX3_B	Details ...	88	-0.37057003	-1.3137435	0.096287705	0.11754407	0.997	4569	tags=34%, list=22%, signal=44%
V$SRF_C	V$SRF_C	Details ...	208	-0.3963806	-1.312495	0.15184678	0.11832232	0.997	4660	tags=32%, list=23%, signal=41%
V$CRX_Q4	V$CRX_Q4	Details ...	262	-0.38863805	-1.3083887	0.057377048	0.121856086	0.997	5683	tags=36%, list=28%, signal=50%
V$GATA1_04	V$GATA1_04	Details ...	240	-0.39675272	-1.3067263	0.117514126	0.12310538	0.997	4928	tags=32%, list=24%, signal=41%
V$RSRFC4_Q2	V$RSRFC4_Q2	Details ...	212	-0.40150818	-1.3066127	0.107061505	0.12291378	0.997	5669	tags=36%, list=28%, signal=50%
YAATNRNNNYNATT_UNKNOWN	YAATNRNNNYNATT_UNKNOWN	Details ...	103	-0.41473547	-1.3062221	0.12235817	0.122960195	0.997	5046	tags=34%, list=25%, signal=45%
V$SREBP_Q3	V$SREBP_Q3	Details ...	255	-0.36506182	-1.3061662	0.045638945	0.12269458	0.997	4435	tags=27%, list=22%, signal=34%
V$IRF7_01	V$IRF7_01	Details ...	244	-0.37414554	-1.3055351	0.11560045	0.122991845	0.997	4372	tags=27%, list=21%, signal=34%
V$ZF5_01	V$ZF5_01	Details ...	234	-0.34869084	-1.3032262	0.067226894	0.124895096	0.997	4633	tags=29%, list=23%, signal=38%
V$POU1F1_Q6	V$POU1F1_Q6	Details ...	230	-0.3847596	-1.3019688	0.041330647	0.12577748	0.997	5072	tags=30%, list=25%, signal=39%
V$PBX1_01	V$PBX1_01	Details ...	246	-0.38194087	-1.3017855	0.06832298	0.12563744	0.997	5984	tags=38%, list=29%, signal=53%
V$CACBINDINGPROTEIN_Q6	V$CACBINDINGPROTEIN_Q6	Details ...	238	-0.35228458	-1.3010942	0.061076604	0.1260034	0.998	4520	tags=28%, list=22%, signal=36%
V$EGR_Q6	V$EGR_Q6	Details ...	271	-0.3512926	-1.3007158	0.029622063	0.12604453	0.998	3794	tags=24%, list=19%, signal=29%
V$CHX10_01	V$CHX10_01	Details ...	217	-0.39336145	-1.2996725	0.09621622	0.12681974	0.999	6172	tags=39%, list=30%, signal=55%
RNCTGNYNRNCTGNY_UNKNOWN	RNCTGNYNRNCTGNY_UNKNOWN	Details ...	81	-0.38395858	-1.2996345	0.13230036	0.12654708	0.999	5107	tags=35%, list=25%, signal=46%
V$NFY_C	V$NFY_C	Details ...	242	-0.33626136	-1.2963735	0.060732983	0.12951301	1.0	4107	tags=26%, list=20%, signal=32%
V$AREB6_01	V$AREB6_01	Details ...	265	-0.37296146	-1.2944932	0.039513677	0.13110782	1.0	4931	tags=31%, list=24%, signal=40%
V$SMAD3_Q6	V$SMAD3_Q6	Details ...	236	-0.37149045	-1.2943388	0.071278825	0.13093969	1.0	4805	tags=27%, list=23%, signal=35%
V$AML1_01	V$AML1_01	Details ...	259	-0.35112625	-1.2942134	0.104494385	0.13077118	1.0	5452	tags=32%, list=27%, signal=43%
V$AML1_Q6	V$AML1_Q6	Details ...	259	-0.35112625	-1.2942134	0.104494385	0.13045682	1.0	5452	tags=32%, list=27%, signal=43%
V$HAND1E47_01	V$HAND1E47_01	Details ...	265	-0.3824099	-1.294055	0.06505771	0.13031916	1.0	5021	tags=29%, list=24%, signal=37%
TTCYNRGAA_V$STAT5B_01	TTCYNRGAA_V$STAT5B_01	Details ...	325	-0.36236277	-1.2933023	0.09968521	0.13077062	1.0	5026	tags=31%, list=25%, signal=40%
V$HMGIY_Q6	V$HMGIY_Q6	Details ...	242	-0.37328228	-1.292635	0.075180225	0.13109526	1.0	5334	tags=32%, list=26%, signal=43%
V$E47_02	V$E47_02	Details ...	241	-0.37777737	-1.2916145	0.07252298	0.13183214	1.0	4464	tags=27%, list=22%, signal=34%
V$OCT1_B	V$OCT1_B	Details ...	256	-0.38487622	-1.290922	0.090814196	0.1322578	1.0	5334	tags=32%, list=26%, signal=43%
V$AP1_Q2	V$AP1_Q2	Details ...	259	-0.36870846	-1.2908566	0.07081545	0.13200116	1.0	4119	tags=24%, list=20%, signal=29%
V$AP1FJ_Q2	V$AP1FJ_Q2	Details ...	265	-0.36599767	-1.2908428	0.0824295	0.13171203	1.0	4119	tags=25%, list=20%, signal=30%
YATGNWAAT_V$OCT_C	YATGNWAAT_V$OCT_C	Details ...	348	-0.36158898	-1.2899897	0.08041237	0.13222493	1.0	5113	tags=31%, list=25%, signal=41%
V$HSF_Q6	V$HSF_Q6	Details ...	199	-0.35907835	-1.2871087	0.055724416	0.13474536	1.0	4083	tags=24%, list=20%, signal=30%
V$AMEF2_Q6	V$AMEF2_Q6	Details ...	254	-0.38722295	-1.2866058	0.092651755	0.13492079	1.0	5303	tags=31%, list=26%, signal=41%
RACCACAR_V$AML_Q6	RACCACAR_V$AML_Q6	Details ...	254	-0.35849303	-1.2838964	0.13364595	0.13732514	1.0	4705	tags=30%, list=23%, signal=38%
V$NF1_Q6	V$NF1_Q6	Details ...	254	-0.36172462	-1.2837971	0.0840249	0.13708355	1.0	3333	tags=20%, list=16%, signal=24%
V$OCT_Q6	V$OCT_Q6	Details ...	250	-0.37977147	-1.2826148	0.07653061	0.13788679	1.0	5474	tags=32%, list=27%, signal=43%
V$OCT1_Q5_01	V$OCT1_Q5_01	Details ...	259	-0.381384	-1.2782238	0.0840081	0.14206877	1.0	5113	tags=29%, list=25%, signal=38%
V$MEF2_02	V$MEF2_02	Details ...	224	-0.39850587	-1.2774905	0.1273326	0.1425034	1.0	5669	tags=34%, list=28%, signal=47%
V$IK3_01	V$IK3_01	Details ...	219	-0.3598194	-1.2769346	0.081334725	0.14274794	1.0	4613	tags=28%, list=23%, signal=36%
V$STAT3_02	V$STAT3_02	Details ...	143	-0.358672	-1.2767354	0.09946524	0.1426424	1.0	4319	tags=27%, list=21%, signal=34%
V$NFKB_Q6	V$NFKB_Q6	Details ...	248	-0.35457176	-1.2742511	0.13446328	0.14495191	1.0	5334	tags=31%, list=26%, signal=42%
V$STAT1_01	V$STAT1_01	Details ...	65	-0.36655596	-1.2742367	0.11457174	0.14463086	1.0	3062	tags=25%, list=15%, signal=29%
V$GATA1_02	V$GATA1_02	Details ...	239	-0.37865835	-1.2741085	0.10436635	0.14441916	1.0	5195	tags=31%, list=25%, signal=41%
V$TFIII_Q6	V$TFIII_Q6	Details ...	201	-0.34882364	-1.2723498	0.09331919	0.14591105	1.0	5148	tags=28%, list=25%, signal=37%
GGARNTKYCCA_UNKNOWN	GGARNTKYCCA_UNKNOWN	Details ...	77	-0.39907083	-1.2714748	0.123922415	0.14653416	1.0	4463	tags=26%, list=22%, signal=33%
TAAWWATAG_V$RSRFC4_Q2	TAAWWATAG_V$RSRFC4_Q2	Details ...	162	-0.38471782	-1.2674843	0.12843029	0.15028451	1.0	5832	tags=38%, list=28%, signal=52%
GATAAGR_V$GATA_C	GATAAGR_V$GATA_C	Details ...	290	-0.37657946	-1.2663652	0.09680741	0.15120485	1.0	4928	tags=29%, list=24%, signal=37%
V$HNF1_01	V$HNF1_01	Details ...	237	-0.3879468	-1.2648743	0.100936525	0.15246466	1.0	4967	tags=28%, list=24%, signal=36%
YNTTTNNNANGCARM_UNKNOWN	YNTTTNNNANGCARM_UNKNOWN	Details ...	69	-0.43210542	-1.2641085	0.16647398	0.15289296	1.0	6704	tags=52%, list=33%, signal=77%
V$MYOD_Q6	V$MYOD_Q6	Details ...	241	-0.36986282	-1.2622664	0.047141425	0.15454689	1.0	5097	tags=30%, list=25%, signal=39%
V$AREB6_03	V$AREB6_03	Details ...	254	-0.34815764	-1.2612213	0.101464435	0.15533601	1.0	4319	tags=27%, list=21%, signal=33%
V$PPARA_02	V$PPARA_02	Details ...	127	-0.34116912	-1.2608716	0.13163717	0.1554164	1.0	4119	tags=25%, list=20%, signal=31%
V$SRF_Q6	V$SRF_Q6	Details ...	238	-0.38031617	-1.2607291	0.17830424	0.15523253	1.0	4660	tags=32%, list=23%, signal=40%
V$HNF4_01	V$HNF4_01	Details ...	259	-0.3398913	-1.2604088	0.05035247	0.15523	1.0	3556	tags=20%, list=17%, signal=24%
V$FOXM1_01	V$FOXM1_01	Details ...	240	-0.36537313	-1.2584102	0.0882353	0.15716983	1.0	5692	tags=36%, list=28%, signal=49%
V$NFKB_Q6_01	V$NFKB_Q6_01	Details ...	231	-0.35717636	-1.257309	0.17081448	0.15809375	1.0	3766	tags=23%, list=18%, signal=28%
V$SP1_Q2_01	V$SP1_Q2_01	Details ...	242	-0.32588372	-1.2542063	0.100946374	0.16128832	1.0	5704	tags=36%, list=28%, signal=49%
V$SP1_01	V$SP1_01	Details ...	231	-0.3176269	-1.2493855	0.108342364	0.1664056	1.0	5636	tags=35%, list=27%, signal=47%
V$SRF_Q4	V$SRF_Q4	Details ...	219	-0.37976342	-1.2472541	0.19741936	0.16838269	1.0	4388	tags=28%, list=21%, signal=36%
V$RSRFC4_01	V$RSRFC4_01	Details ...	243	-0.38419864	-1.246025	0.14994487	0.16937461	1.0	5669	tags=35%, list=28%, signal=47%
V$CREL_01	V$CREL_01	Details ...	253	-0.35052228	-1.2442647	0.15178572	0.17105025	1.0	3510	tags=22%, list=17%, signal=26%
V$ATF1_Q6	V$ATF1_Q6	Details ...	226	-0.35973346	-1.244224	0.13694267	0.17071684	1.0	4977	tags=28%, list=24%, signal=37%
CTCNANGTGNY_UNKNOWN	CTCNANGTGNY_UNKNOWN	Details ...	86	-0.36904034	-1.2425426	0.142246	0.17221102	1.0	5859	tags=36%, list=29%, signal=50%
V$HMEF2_Q6	V$HMEF2_Q6	Details ...	137	-0.40860564	-1.24164	0.19074492	0.17292237	1.0	5692	tags=31%, list=28%, signal=43%
TTTNNANAGCYR_UNKNOWN	TTTNNANAGCYR_UNKNOWN	Details ...	131	-0.39970902	-1.2415348	0.19409762	0.17268816	1.0	3414	tags=18%, list=17%, signal=21%
V$CDP_01	V$CDP_01	Details ...	87	-0.39100868	-1.2407391	0.15498939	0.17316636	1.0	4787	tags=29%, list=23%, signal=37%
V$GATA_C	V$GATA_C	Details ...	260	-0.37216976	-1.2392316	0.10224949	0.17452803	1.0	6248	tags=39%, list=30%, signal=55%
V$USF_C	V$USF_C	Details ...	276	-0.33117172	-1.2375126	0.1001032	0.17613666	1.0	4582	tags=27%, list=22%, signal=35%
V$AR_02	V$AR_02	Details ...	37	-0.39149344	-1.2359955	0.17667845	0.17759994	1.0	4241	tags=27%, list=21%, signal=34%
V$SRF_Q5_01	V$SRF_Q5_01	Details ...	217	-0.36761916	-1.2318454	0.21632124	0.18205377	1.0	4648	tags=30%, list=23%, signal=39%
V$AR_01	V$AR_01	Details ...	152	-0.34687898	-1.2284766	0.15911485	0.18561995	1.0	4760	tags=28%, list=23%, signal=36%
V$CP2_02	V$CP2_02	Details ...	249	-0.34179997	-1.2262518	0.07995951	0.18795782	1.0	4144	tags=25%, list=20%, signal=31%
V$PPARA_01	V$PPARA_01	Details ...	37	-0.3992437	-1.2244961	0.1932246	0.18973832	1.0	1391	tags=14%, list=7%, signal=14%
CTAWWWATA_V$RSRFC4_Q2	CTAWWWATA_V$RSRFC4_Q2	Details ...	353	-0.36504763	-1.2236079	0.15256009	0.19049007	1.0	6006	tags=37%, list=29%, signal=51%
V$ETS_Q4	V$ETS_Q4	Details ...	246	-0.32718378	-1.2184987	0.22077923	0.19653481	1.0	3335	tags=21%, list=16%, signal=24%
V$HEN1_01	V$HEN1_01	Details ...	193	-0.34008163	-1.2177966	0.15449736	0.19693482	1.0	4544	tags=26%, list=22%, signal=34%
STTTCRNTTT_V$IRF_Q6	STTTCRNTTT_V$IRF_Q6	Details ...	183	-0.362808	-1.2147391	0.2325	0.20041406	1.0	5194	tags=34%, list=25%, signal=45%
V$ATF_B	V$ATF_B	Details ...	183	-0.34707227	-1.2124159	0.15856236	0.20293166	1.0	4611	tags=29%, list=22%, signal=37%
V$MYC_Q2	V$MYC_Q2	Details ...	184	-0.3358392	-1.2113856	0.17977528	0.20378245	1.0	3803	tags=24%, list=19%, signal=30%
V$MYOD_01	V$MYOD_01	Details ...	256	-0.34435624	-1.2101915	0.10230692	0.20491676	1.0	4586	tags=28%, list=22%, signal=36%
V$E47_01	V$E47_01	Details ...	245	-0.34783146	-1.1970866	0.16132368	0.2217635	1.0	3870	tags=23%, list=19%, signal=28%
V$LMO2COM_01	V$LMO2COM_01	Details ...	259	-0.32509744	-1.1967417	0.1496945	0.2217708	1.0	5334	tags=30%, list=26%, signal=40%
V$AP1_Q6	V$AP1_Q6	Details ...	256	-0.3359348	-1.1965653	0.17671958	0.22152689	1.0	4252	tags=23%, list=21%, signal=29%
V$FXR_Q3	V$FXR_Q3	Details ...	113	-0.3570745	-1.1952462	0.17831074	0.22284941	1.0	4587	tags=26%, list=22%, signal=33%
V$GATA3_01	V$GATA3_01	Details ...	238	-0.35082844	-1.1932702	0.19784947	0.2251152	1.0	4485	tags=26%, list=22%, signal=33%
V$PAX3_01	V$PAX3_01	Details ...	21	-0.432379	-1.1926408	0.24062878	0.22553012	1.0	3539	tags=29%, list=17%, signal=34%
CCAWWNAAGG_V$SRF_Q4	CCAWWNAAGG_V$SRF_Q4	Details ...	85	-0.39151308	-1.1907469	0.26034713	0.22770186	1.0	4898	tags=35%, list=24%, signal=46%
V$OLF1_01	V$OLF1_01	Details ...	269	-0.33863363	-1.1898321	0.13765182	0.2285404	1.0	4510	tags=26%, list=22%, signal=32%
GTCNYYATGR_UNKNOWN	GTCNYYATGR_UNKNOWN	Details ...	106	-0.3439157	-1.1891687	0.20022246	0.2289288	1.0	5023	tags=30%, list=25%, signal=40%
V$NRF2_Q4	V$NRF2_Q4	Details ...	253	-0.32240355	-1.1880909	0.19083156	0.2298848	1.0	4157	tags=22%, list=20%, signal=27%
YGTCCTTGR_UNKNOWN	YGTCCTTGR_UNKNOWN	Details ...	95	-0.349529	-1.1831075	0.1895075	0.2362017	1.0	4827	tags=26%, list=24%, signal=34%
V$LMO2COM_02	V$LMO2COM_02	Details ...	242	-0.34180996	-1.1796868	0.20932755	0.24055915	1.0	4945	tags=30%, list=24%, signal=39%
V$AP2ALPHA_01	V$AP2ALPHA_01	Details ...	236	-0.32031578	-1.1792821	0.18848759	0.24061999	1.0	3903	tags=22%, list=19%, signal=27%
CATRRAGC_UNKNOWN	CATRRAGC_UNKNOWN	Details ...	136	-0.34046552	-1.1789464	0.16565041	0.24058779	1.0	4013	tags=21%, list=20%, signal=25%
V$PAX_Q6	V$PAX_Q6	Details ...	248	-0.31959572	-1.1776897	0.20386267	0.24188052	1.0	4032	tags=21%, list=20%, signal=26%
V$AP2GAMMA_01	V$AP2GAMMA_01	Details ...	245	-0.31497583	-1.1704384	0.21117319	0.25183147	1.0	3903	tags=22%, list=19%, signal=26%
V$TEL2_Q6	V$TEL2_Q6	Details ...	233	-0.29142588	-1.170421	0.2379778	0.2513436	1.0	3891	tags=24%, list=19%, signal=30%
V$VDR_Q3	V$VDR_Q3	Details ...	221	-0.31985348	-1.1680692	0.21153846	0.2540574	1.0	4292	tags=22%, list=21%, signal=28%
GGGNNTTTCC_V$NFKB_Q6_01	GGGNNTTTCC_V$NFKB_Q6_01	Details ...	133	-0.36140543	-1.1647404	0.2750317	0.25834963	1.0	3510	tags=23%, list=17%, signal=28%
V$MYCMAX_B	V$MYCMAX_B	Details ...	260	-0.3034851	-1.1578139	0.20547946	0.26798642	1.0	4578	tags=22%, list=22%, signal=28%
V$LBP1_Q6	V$LBP1_Q6	Details ...	221	-0.32954216	-1.1576164	0.21920668	0.26773992	1.0	3866	tags=20%, list=19%, signal=24%
V$EGR3_01	V$EGR3_01	Details ...	86	-0.3501204	-1.1563333	0.23825137	0.2690835	1.0	3447	tags=21%, list=17%, signal=25%
V$ZIC2_01	V$ZIC2_01	Details ...	244	-0.32479444	-1.1556727	0.1876892	0.26941314	1.0	4841	tags=28%, list=24%, signal=37%
V$NFY_01	V$NFY_01	Details ...	248	-0.29473093	-1.1518137	0.21118012	0.27478594	1.0	4740	tags=26%, list=23%, signal=34%
V$COUP_01	V$COUP_01	Details ...	255	-0.31597182	-1.1494265	0.21435897	0.27786705	1.0	4597	tags=25%, list=22%, signal=32%
GGAMTNNNNNTCCY_UNKNOWN	GGAMTNNNNNTCCY_UNKNOWN	Details ...	115	-0.30984887	-1.1478766	0.25697675	0.2795753	1.0	2590	tags=20%, list=13%, signal=23%
V$MMEF2_Q6	V$MMEF2_Q6	Details ...	267	-0.34031022	-1.1465029	0.2368692	0.28103185	1.0	4131	tags=24%, list=20%, signal=30%
V$CP2_01	V$CP2_01		257	-0.3081972	-1.1447172	0.24242425	0.2831091	1.0	4372	tags=23%, list=21%, signal=29%
V$OCT_C	V$OCT_C		255	-0.3318317	-1.144467	0.23746161	0.28294462	1.0	5154	tags=28%, list=25%, signal=37%
V$BACH1_01	V$BACH1_01		257	-0.31537464	-1.1399324	0.26086956	0.28931957	1.0	4814	tags=26%, list=23%, signal=34%
YRCCAKNNGNCGC_UNKNOWN	YRCCAKNNGNCGC_UNKNOWN		63	-0.34288785	-1.1368217	0.270183	0.2934673	1.0	4594	tags=30%, list=22%, signal=39%
V$NFE2_01	V$NFE2_01		267	-0.3090571	-1.1337837	0.25714287	0.29751825	1.0	4223	tags=22%, list=21%, signal=28%
V$NERF_Q2	V$NERF_Q2		244	-0.30241942	-1.1329478	0.29726517	0.29822034	1.0	3787	tags=23%, list=18%, signal=28%
CTGYNNCTYTAA_UNKNOWN	CTGYNNCTYTAA_UNKNOWN		83	-0.3392951	-1.1297364	0.30612245	0.3027173	1.0	5293	tags=39%, list=26%, signal=52%
V$AP1_Q4_01	V$AP1_Q4_01		256	-0.31707612	-1.1287452	0.27291885	0.30373254	1.0	4716	tags=24%, list=23%, signal=31%
GCCNNNWTAAR_UNKNOWN	GCCNNNWTAAR_UNKNOWN		148	-0.32100537	-1.1276062	0.28210527	0.30483955	1.0	5683	tags=34%, list=28%, signal=46%
V$NFKAPPAB_01	V$NFKAPPAB_01		248	-0.32388812	-1.1255904	0.2954023	0.30718392	1.0	4539	tags=26%, list=22%, signal=33%
V$NFKAPPAB65_01	V$NFKAPPAB65_01		234	-0.32258856	-1.1237621	0.2997763	0.30948547	1.0	3059	tags=19%, list=15%, signal=22%
V$SF1_Q6	V$SF1_Q6		250	-0.30163312	-1.1232879	0.27892563	0.3095439	1.0	3390	tags=18%, list=17%, signal=21%
V$MIF1_01	V$MIF1_01		178	-0.3123483	-1.1187685	0.30846325	0.3162475	1.0	5479	tags=31%, list=27%, signal=42%
V$ARP1_01	V$ARP1_01		159	-0.3188131	-1.1155623	0.29860365	0.3207425	1.0	4717	tags=25%, list=23%, signal=32%
V$GATA_Q6	V$GATA_Q6		196	-0.34414	-1.1124836	0.3042553	0.32490993	1.0	6092	tags=32%, list=30%, signal=45%
V$AP4_01	V$AP4_01		257	-0.32016265	-1.1084803	0.26977688	0.33070838	1.0	4798	tags=28%, list=23%, signal=36%
CCCNNGGGAR_V$OLF1_01	CCCNNGGGAR_V$OLF1_01		318	-0.3029139	-1.102337	0.30997878	0.3399715	1.0	3919	tags=21%, list=19%, signal=25%
V$BACH2_01	V$BACH2_01		266	-0.30868685	-1.1019763	0.32760474	0.33987796	1.0	4130	tags=22%, list=20%, signal=27%
V$COREBINDINGFACTOR_Q6	V$COREBINDINGFACTOR_Q6		266	-0.30833983	-1.095145	0.3521289	0.35027665	1.0	3205	tags=19%, list=16%, signal=22%
V$ER_Q6_02	V$ER_Q6_02		246	-0.30897447	-1.0892222	0.3149847	0.3591889	1.0	4953	tags=26%, list=24%, signal=34%
V$AP1_Q6_01	V$AP1_Q6_01		261	-0.3102337	-1.0855879	0.33125	0.36431217	1.0	4825	tags=28%, list=24%, signal=36%
V$HMX1_01	V$HMX1_01		43	-0.3565432	-1.0833797	0.36208853	0.36706316	1.0	5359	tags=40%, list=26%, signal=53%
V$PPAR_DR1_Q2	V$PPAR_DR1_Q2		246	-0.28792408	-1.0811983	0.34038055	0.3699244	1.0	4491	tags=22%, list=22%, signal=28%
V$EVI1_01	V$EVI1_01		16	-0.44690844	-1.077804	0.41048592	0.37480628	1.0	6930	tags=50%, list=34%, signal=75%
V$STAT5A_01	V$STAT5A_01		246	-0.31504893	-1.0752134	0.3660619	0.3783825	1.0	5026	tags=28%, list=25%, signal=37%
V$AP1_C	V$AP1_C		270	-0.30498716	-1.0748452	0.34846884	0.3782711	1.0	4716	tags=25%, list=23%, signal=32%
V$P300_01	V$P300_01		244	-0.2929681	-1.0736074	0.3537207	0.3798123	1.0	4773	tags=25%, list=23%, signal=33%
RYTAAWNNNTGAY_UNKNOWN	RYTAAWNNNTGAY_UNKNOWN		62	-0.3661806	-1.0665842	0.39177752	0.3911664	1.0	7010	tags=48%, list=34%, signal=73%
V$MYCMAX_01	V$MYCMAX_01		249	-0.29607216	-1.0654805	0.38163716	0.39224026	1.0	3819	tags=21%, list=19%, signal=26%
V$RFX1_02	V$RFX1_02		267	-0.28801167	-1.0602396	0.3892405	0.4003914	1.0	4894	tags=29%, list=24%, signal=37%
CCANNAGRKGGC_UNKNOWN	CCANNAGRKGGC_UNKNOWN		115	-0.3155445	-1.0579718	0.40238613	0.40345398	1.0	4219	tags=26%, list=21%, signal=33%
V$MYOGENIN_Q6	V$MYOGENIN_Q6		248	-0.29525545	-1.0437919	0.41495124	0.4265593	1.0	3959	tags=19%, list=19%, signal=23%
V$ALX4_01	V$ALX4_01		16	-0.4252018	-1.0413605	0.42889908	0.43005002	1.0	3357	tags=31%, list=16%, signal=37%
V$AP1_Q2_01	V$AP1_Q2_01		269	-0.2916666	-1.0413027	0.42665288	0.42931476	1.0	3987	tags=19%, list=19%, signal=24%
V$AML_Q6	V$AML_Q6		259	-0.30408195	-1.0412345	0.4175199	0.4286439	1.0	3198	tags=18%, list=16%, signal=21%
RYCACNNRNNRNCAG_UNKNOWN	RYCACNNRNNRNCAG_UNKNOWN		71	-0.3081873	-1.0339483	0.43713957	0.4403204	1.0	3974	tags=25%, list=19%, signal=31%
V$CACCCBINDINGFACTOR_Q6	V$CACCCBINDINGFACTOR_Q6		263	-0.27467057	-1.0222892	0.45284975	0.45933858	1.0	3959	tags=21%, list=19%, signal=25%
WWTAAGGC_UNKNOWN	WWTAAGGC_UNKNOWN		140	-0.30268696	-1.0201209	0.4537246	0.46219596	1.0	6198	tags=40%, list=30%, signal=57%
ARGGGTTAA_UNKNOWN	ARGGGTTAA_UNKNOWN		119	-0.303005	-1.0188783	0.47613636	0.46352273	1.0	2588	tags=16%, list=13%, signal=18%
V$DR1_Q3	V$DR1_Q3		245	-0.2796965	-0.99833196	0.5035751	0.4979417	1.0	4491	tags=22%, list=22%, signal=28%
V$TBP_01	V$TBP_01		239	-0.29994336	-0.9972414	0.516632	0.49881986	1.0	5105	tags=27%, list=25%, signal=36%
TGACCTTG_V$SF1_Q6	TGACCTTG_V$SF1_Q6		242	-0.2749651	-0.98929834	0.53488374	0.51173997	1.0	4856	tags=24%, list=24%, signal=32%
TGTYNNNNNRGCARM_UNKNOWN	TGTYNNNNNRGCARM_UNKNOWN		85	-0.2857989	-0.985762	0.51106197	0.5169786	1.0	3766	tags=20%, list=18%, signal=24%
V$AP1_01	V$AP1_01		262	-0.28402436	-0.9815173	0.53215766	0.5234807	1.0	4760	tags=24%, list=23%, signal=31%
V$NFKB_C	V$NFKB_C		260	-0.2783041	-0.9666129	0.54694325	0.5483356	1.0	5119	tags=27%, list=25%, signal=36%
V$E12_Q6	V$E12_Q6		258	-0.28320274	-0.9623161	0.58566976	0.5545634	1.0	4400	tags=21%, list=21%, signal=27%
WCTCNATGGY_UNKNOWN	WCTCNATGGY_UNKNOWN		79	-0.26587957	-0.95952964	0.5555556	0.55824304	1.0	4577	tags=28%, list=22%, signal=36%
CTGRYYYNATT_UNKNOWN	CTGRYYYNATT_UNKNOWN		72	-0.30893683	-0.9525217	0.5679663	0.56923026	1.0	6372	tags=42%, list=31%, signal=60%
V$STAT5B_01	V$STAT5B_01		243	-0.2793049	-0.9488947	0.57094973	0.5743163	1.0	5026	tags=25%, list=25%, signal=32%
V$TATA_01	V$TATA_01		250	-0.28275168	-0.93578875	0.60457855	0.5953863	1.0	5154	tags=21%, list=25%, signal=28%
V$ZIC3_01	V$ZIC3_01		251	-0.264724	-0.9343569	0.6176784	0.5967831	1.0	4833	tags=24%, list=24%, signal=31%
V$T3R_Q6	V$T3R_Q6		246	-0.26903573	-0.9251064	0.68048537	0.6113433	1.0	5680	tags=28%, list=28%, signal=38%
V$AP4_Q6_01	V$AP4_Q6_01		247	-0.268238	-0.91379577	0.68463886	0.6291342	1.0	4450	tags=22%, list=22%, signal=28%
TGASTMAGC_V$NFE2_01	TGASTMAGC_V$NFE2_01		192	-0.26020122	-0.9096228	0.6440129	0.6347037	1.0	4127	tags=21%, list=20%, signal=26%
V$HNF4_DR1_Q3	V$HNF4_DR1_Q3		251	-0.24538977	-0.88511837	0.67884	0.6732133	1.0	4123	tags=21%, list=20%, signal=26%
V$SP1_Q6_01	V$SP1_Q6_01		239	-0.22986121	-0.8789749	0.6423445	0.6819759	1.0	4274	tags=23%, list=21%, signal=29%
GTTRYCATRR_UNKNOWN	GTTRYCATRR_UNKNOWN		165	-0.2516722	-0.8608512	0.7208814	0.7088847	1.0	5334	tags=26%, list=26%, signal=35%
V$MEF2_04	V$MEF2_04		25	-0.30527133	-0.8271411	0.72991073	0.75871825	1.0	8134	tags=60%, list=40%, signal=99%
V$HEB_Q6	V$HEB_Q6		257	-0.24163933	-0.8246894	0.7896406	0.76085436	1.0	4551	tags=21%, list=22%, signal=27%
RGTTAMWNATT_V$HNF1_01	RGTTAMWNATT_V$HNF1_01		74	-0.27744818	-0.82157016	0.76004344	0.7639201	1.0	2977	tags=15%, list=15%, signal=17%
V$SRF_01	V$SRF_01		49	-0.29783693	-0.8017767	0.71385545	0.7903113	1.0	3377	tags=20%, list=16%, signal=24%
RYTGCNWTGGNR_UNKNOWN	RYTGCNWTGGNR_UNKNOWN		112	-0.23108312	-0.77609813	0.84743994	0.82324153	1.0	5064	tags=23%, list=25%, signal=31%
RYTGCNNRGNAAC_V$MIF1_01	RYTGCNNRGNAAC_V$MIF1_01		84	-0.208178	-0.7029276	0.8959026	0.90618324	1.0	4308	tags=20%, list=21%, signal=26%
CAGNWMCNNNGAC_UNKNOWN	CAGNWMCNNNGAC_UNKNOWN		84	-0.22032794	-0.58780277	0.9423693	0.9848739	1.0	1223	tags=5%, list=6%, signal=5%
V$NRSF_01	V$NRSF_01		96	-0.20712817	-0.4905046	0.9491525	0.9986322	1.0	8864	tags=53%, list=43%, signal=93%

## Sheet: HES1_lumA_low
NAME	GS<br> follow link to MSigDB	GS DETAILS	SIZE	ES	NES	NOM p-val	FDR q-val	FWER p-val	RANK AT MAX	LEADING EDGE
TAANNYSGCG_UNKNOWN	TAANNYSGCG_UNKNOWN	Details ...	78	0.45915735	1.7457047	0.0020661156	0.58301395	0.211	2552	tags=35%, list=12%, signal=39%
TCCCRNNRTGC_UNKNOWN	TCCCRNNRTGC_UNKNOWN	Details ...	205	0.38289067	1.7333457	0.0	0.32672253	0.236	3210	tags=36%, list=16%, signal=42%
V$E2F_Q4	V$E2F_Q4	Details ...	226	0.45534363	1.7263407	0.032967035	0.23429896	0.251	3368	tags=41%, list=16%, signal=48%
V$E2F1_Q6	V$E2F1_Q6	Details ...	225	0.46194282	1.7231364	0.033259425	0.17837328	0.253	2612	tags=35%, list=13%, signal=40%
V$MAX_01	V$MAX_01	Details ...	259	0.36236525	1.721523	0.0	0.14478989	0.254	3786	tags=36%, list=18%, signal=43%
V$E2F4DP1_01	V$E2F4DP1_01	Details ...	232	0.44852713	1.7082552	0.03539823	0.13824734	0.278	3082	tags=36%, list=15%, signal=42%
V$E2F_Q6	V$E2F_Q6	Details ...	224	0.44982973	1.7042141	0.035476718	0.12617204	0.29	3368	tags=40%, list=16%, signal=48%
V$E2F_02	V$E2F_02	Details ...	229	0.44081408	1.6816292	0.041484717	0.13514107	0.329	2612	tags=33%, list=13%, signal=37%
V$E2F1DP2_01	V$E2F1DP2_01	Details ...	229	0.43597075	1.6674367	0.05021834	0.13728423	0.358	2612	tags=32%, list=13%, signal=37%
V$E2F4DP2_01	V$E2F4DP2_01	Details ...	229	0.43597075	1.6674367	0.05021834	0.12355582	0.358	2612	tags=32%, list=13%, signal=37%
V$E2F1DP1_01	V$E2F1DP1_01	Details ...	229	0.43597066	1.6674364	0.05021834	0.11232346	0.358	2612	tags=32%, list=13%, signal=37%
V$MYCMAX_03	V$MYCMAX_03	Details ...	249	0.34255835	1.6513606	0.0	0.11836761	0.392	3187	tags=30%, list=16%, signal=35%
V$ARNT_01	V$ARNT_01	Details ...	258	0.3388786	1.6339582	0.0022624435	0.12611797	0.43	2175	tags=24%, list=11%, signal=27%
CCGNMNNTNACG_UNKNOWN	CCGNMNNTNACG_UNKNOWN	Details ...	74	0.40481007	1.6332687	0.016771488	0.117546394	0.432	3236	tags=41%, list=16%, signal=48%
V$E2F1_Q3	V$E2F1_Q3	Details ...	238	0.39818567	1.6151649	0.04595186	0.12566744	0.463	2612	tags=32%, list=13%, signal=36%
V$E2F1DP1RB_01	V$E2F1DP1RB_01	Details ...	222	0.41397226	1.6139805	0.045146726	0.118791245	0.465	3082	tags=35%, list=15%, signal=41%
V$E2F_Q3	V$E2F_Q3	Details ...	219	0.38662925	1.6046015	0.055309735	0.11959134	0.48	3434	tags=38%, list=17%, signal=45%
V$E2F1_Q6_01	V$E2F1_Q6_01	Details ...	231	0.40483233	1.5988604	0.052272726	0.11777505	0.489	3368	tags=38%, list=16%, signal=45%
V$USF_02	V$USF_02	Details ...	268	0.31104627	1.592741	0.0	0.116469696	0.502	4013	tags=34%, list=20%, signal=41%
V$MYCMAX_02	V$MYCMAX_02	Details ...	263	0.33267185	1.5783501	0.002375297	0.12412638	0.528	3658	tags=29%, list=18%, signal=34%
GGCNKCCATNK_UNKNOWN	GGCNKCCATNK_UNKNOWN	Details ...	115	0.3806965	1.5752534	0.02079002	0.12151735	0.537	3255	tags=36%, list=16%, signal=42%
SGCGSSAAA_V$E2F1DP2_01	SGCGSSAAA_V$E2F1DP2_01	Details ...	162	0.42734283	1.5666353	0.06167401	0.1252166	0.559	2612	tags=31%, list=13%, signal=35%
V$USF_01	V$USF_01	Details ...	252	0.32489848	1.5618112	0.011441648	0.124914676	0.572	4206	tags=38%, list=21%, signal=47%
GCGSCMNTTT_UNKNOWN	GCGSCMNTTT_UNKNOWN	Details ...	65	0.43890697	1.5616115	0.0397351	0.12006932	0.572	2520	tags=29%, list=12%, signal=33%
V$E2F_Q3_01	V$E2F_Q3_01	Details ...	231	0.38420594	1.5401814	0.08017817	0.1378129	0.625	3368	tags=36%, list=16%, signal=43%
V$E2F1_Q4_01	V$E2F1_Q4_01	Details ...	224	0.38185412	1.5233195	0.076233186	0.15258239	0.668	3368	tags=36%, list=16%, signal=43%
RRCCGTTA_UNKNOWN	RRCCGTTA_UNKNOWN	Details ...	83	0.35947338	1.5180883	0.01814059	0.15254967	0.678	1988	tags=24%, list=10%, signal=27%
V$ETF_Q6	V$ETF_Q6	Details ...	113	0.406395	1.5102745	0.0623608	0.15485492	0.693	2730	tags=33%, list=13%, signal=38%
AAGWWRNYGGC_UNKNOWN	AAGWWRNYGGC_UNKNOWN	Details ...	116	0.3476655	1.4988202	0.028806584	0.1634539	0.712	3159	tags=33%, list=15%, signal=39%
V$CHOP_01	V$CHOP_01	Details ...	237	0.32135135	1.4938061	0.009345794	0.16534095	0.722	3226	tags=27%, list=16%, signal=32%
V$NFMUE1_Q6	V$NFMUE1_Q6	Details ...	240	0.32754695	1.4872577	0.028017242	0.16887929	0.738	2734	tags=28%, list=13%, signal=31%
GCCATNTTG_V$YY1_Q6	GCCATNTTG_V$YY1_Q6	Details ...	410	0.299303	1.4682678	0.028888889	0.18873021	0.761	3017	tags=28%, list=15%, signal=33%
V$E2F_Q4_01	V$E2F_Q4_01	Details ...	233	0.36112982	1.4549617	0.0989011	0.20459475	0.783	3395	tags=36%, list=17%, signal=42%
V$ARNT_02	V$ARNT_02	Details ...	243	0.30694756	1.4522135	0.020881671	0.20330675	0.785	4109	tags=35%, list=20%, signal=44%
V$EVI1_01	V$EVI1_01	Details ...	16	0.50592625	1.4470564	0.090697676	0.20564152	0.791	3455	tags=38%, list=17%, signal=45%
TTCNRGNNNNTTC_V$HSF_Q6	TTCNRGNNNNTTC_V$HSF_Q6	Details ...	150	0.31734037	1.4463296	0.025882352	0.20167533	0.794	4568	tags=37%, list=22%, signal=47%
V$YY1_02	V$YY1_02	Details ...	237	0.3008364	1.4412408	0.039045554	0.2022459	0.799	2921	tags=28%, list=14%, signal=32%
GAANYNYGACNY_UNKNOWN	GAANYNYGACNY_UNKNOWN	Details ...	74	0.34237742	1.4361576	0.024229076	0.20512514	0.803	1488	tags=19%, list=7%, signal=20%
CGTSACG_V$PAX3_B	CGTSACG_V$PAX3_B	Details ...	146	0.31187946	1.4073588	0.048728812	0.24771972	0.85	2920	tags=27%, list=14%, signal=31%
V$SREBP1_01	V$SREBP1_01	Details ...	164	0.32455704	1.4019883	0.065022424	0.25155926	0.857	4176	tags=38%, list=20%, signal=48%
SYATTGTG_UNKNOWN	SYATTGTG_UNKNOWN	Details ...	219	0.29068965	1.3906857	0.01847575	0.26683328	0.878	3088	tags=25%, list=15%, signal=29%
V$E2F_03	V$E2F_03	Details ...	237	0.3275279	1.3874067	0.11910112	0.26638895	0.881	3363	tags=32%, list=16%, signal=38%
V$E2F1_Q4	V$E2F1_Q4	Details ...	237	0.2985282	1.3852952	0.08126411	0.2639076	0.884	3368	tags=30%, list=16%, signal=35%
V$CEBPGAMMA_Q6	V$CEBPGAMMA_Q6	Details ...	249	0.28871974	1.3830073	0.03902439	0.2617092	0.886	4043	tags=29%, list=20%, signal=36%
TCANNTGAY_V$SREBP1_01	TCANNTGAY_V$SREBP1_01	Details ...	462	0.26842907	1.3821259	0.01843318	0.25708017	0.888	3979	tags=30%, list=19%, signal=36%
TMTCGCGANR_UNKNOWN	TMTCGCGANR_UNKNOWN	Details ...	155	0.33134004	1.3820572	0.0907173	0.2515385	0.888	3076	tags=31%, list=15%, signal=36%
V$HIF1_Q3	V$HIF1_Q3	Details ...	224	0.27914038	1.379105	0.021634616	0.25166818	0.888	3451	tags=27%, list=17%, signal=32%
ATGGYGGA_UNKNOWN	ATGGYGGA_UNKNOWN	Details ...	100	0.32810092	1.3768169	0.08817204	0.25044033	0.89	4240	tags=40%, list=21%, signal=50%
YNGTTNNNATT_UNKNOWN	YNGTTNNNATT_UNKNOWN	Details ...	355	0.3080996	1.3757049	0.04288939	0.24689054	0.891	4818	tags=37%, list=24%, signal=47%
V$NMYC_01	V$NMYC_01	Details ...	268	0.275145	1.3742539	0.024498885	0.24418859	0.894	3326	tags=25%, list=16%, signal=29%
V$CMYB_01	V$CMYB_01	Details ...	247	0.28058815	1.3574548	0.033632286	0.27037692	0.91	3213	tags=24%, list=16%, signal=28%
V$AHR_01	V$AHR_01	Details ...	63	0.33022544	1.3404534	0.09471366	0.29894942	0.92	4065	tags=35%, list=20%, signal=43%
RRAGTTGT_UNKNOWN	RRAGTTGT_UNKNOWN	Details ...	249	0.29408345	1.3385054	0.060465116	0.29772425	0.92	3616	tags=28%, list=18%, signal=34%
V$HTF_01	V$HTF_01	Details ...	71	0.33653563	1.333989	0.09052631	0.30094433	0.924	4515	tags=37%, list=22%, signal=47%
V$YY1_01	V$YY1_01	Details ...	238	0.28429875	1.3204695	0.08552632	0.32467872	0.935	2798	tags=25%, list=14%, signal=28%
GGCKCATGS_UNKNOWN	GGCKCATGS_UNKNOWN	Details ...	66	0.3120321	1.3178762	0.08704883	0.323968	0.937	3073	tags=30%, list=15%, signal=36%
V$AHR_Q5	V$AHR_Q5	Details ...	210	0.27067682	1.3128061	0.062211983	0.3282126	0.938	4526	tags=33%, list=22%, signal=42%
V$LXR_Q3	V$LXR_Q3	Details ...	77	0.29030964	1.3106079	0.057017542	0.3271645	0.94	3348	tags=27%, list=16%, signal=32%
V$E2F_01	V$E2F_01	Details ...	66	0.38062015	1.3069935	0.18322296	0.32971057	0.941	5063	tags=48%, list=25%, signal=64%
GKCGCNNNNNNNTGAYG_UNKNOWN	GKCGCNNNNNNNTGAYG_UNKNOWN	Details ...	58	0.34687832	1.2971231	0.13822894	0.34642833	0.948	1772	tags=22%, list=9%, signal=24%
KCCGNSWTTT_UNKNOWN	KCCGNSWTTT_UNKNOWN	Details ...	102	0.3378808	1.2968426	0.14639175	0.34134543	0.948	3434	tags=31%, list=17%, signal=37%
KTGGYRSGAA_UNKNOWN	KTGGYRSGAA_UNKNOWN	Details ...	69	0.34970397	1.2942952	0.15631692	0.34190327	0.949	3169	tags=32%, list=15%, signal=38%
V$NRF1_Q6	V$NRF1_Q6	Details ...	245	0.2780774	1.2928787	0.089171976	0.3398764	0.951	2829	tags=25%, list=14%, signal=29%
YGCGYRCGC_UNKNOWN	YGCGYRCGC_UNKNOWN	Details ...	313	0.25907838	1.2891288	0.067567565	0.34256253	0.953	3601	tags=27%, list=18%, signal=33%
V$MYCMAX_01	V$MYCMAX_01	Details ...	249	0.27971882	1.2787204	0.10501193	0.36086485	0.957	2173	tags=20%, list=11%, signal=23%
GGCNNMSMYNTTG_UNKNOWN	GGCNNMSMYNTTG_UNKNOWN	Details ...	72	0.31282678	1.2785405	0.12556054	0.3556387	0.957	3209	tags=31%, list=16%, signal=36%
V$E2F_Q6_01	V$E2F_Q6_01	Details ...	234	0.3112073	1.2764276	0.17006803	0.3553236	0.958	3217	tags=30%, list=16%, signal=35%
V$CREB_Q3	V$CREB_Q3	Details ...	245	0.25426733	1.2691922	0.066079296	0.3665507	0.96	3001	tags=23%, list=15%, signal=26%
KMCATNNWGGA_UNKNOWN	KMCATNNWGGA_UNKNOWN	Details ...	83	0.33459702	1.2642827	0.1502146	0.37286618	0.962	4115	tags=39%, list=20%, signal=48%
GCGNNANTTCC_UNKNOWN	GCGNNANTTCC_UNKNOWN	Details ...	119	0.27243015	1.2626135	0.12708333	0.37166387	0.962	2014	tags=24%, list=10%, signal=26%
YGCANTGCR_UNKNOWN	YGCANTGCR_UNKNOWN	Details ...	121	0.2972049	1.2501673	0.15250544	0.39633477	0.97	3520	tags=27%, list=17%, signal=33%
YRTCANNRCGC_UNKNOWN	YRTCANNRCGC_UNKNOWN	Details ...	64	0.31091306	1.2485249	0.13100436	0.3949683	0.97	4236	tags=36%, list=21%, signal=45%
ACTAYRNNNCCCR_UNKNOWN	ACTAYRNNNCCCR_UNKNOWN	Details ...	441	0.25440994	1.2443653	0.12184874	0.39982733	0.973	3504	tags=29%, list=17%, signal=35%
V$STAT5A_04	V$STAT5A_04	Details ...	200	0.28396043	1.2439374	0.15550756	0.3956259	0.973	5162	tags=38%, list=25%, signal=50%
AACWWCAANK_UNKNOWN	AACWWCAANK_UNKNOWN	Details ...	138	0.26582497	1.2428324	0.10217391	0.39294404	0.973	3926	tags=32%, list=19%, signal=39%
V$AR_Q2	V$AR_Q2	Details ...	121	0.2827737	1.2352027	0.15437788	0.4059055	0.976	4756	tags=34%, list=23%, signal=44%
V$CEBPA_01	V$CEBPA_01	Details ...	240	0.27504095	1.2319916	0.14354067	0.40874693	0.977	4388	tags=32%, list=21%, signal=40%
TCCATTKW_UNKNOWN	TCCATTKW_UNKNOWN	Details ...	230	0.27055243	1.2231473	0.16335541	0.42647722	0.977	4195	tags=31%, list=20%, signal=39%
V$USF_Q6_01	V$USF_Q6_01	Details ...	236	0.24133185	1.2224741	0.08520179	0.42301518	0.978	4246	tags=31%, list=21%, signal=39%
V$LEF1_Q2	V$LEF1_Q2	Details ...	217	0.26899093	1.2215159	0.13333334	0.42037755	0.978	3582	tags=28%, list=17%, signal=33%
V$CETS1P54_01	V$CETS1P54_01	Details ...	247	0.2504916	1.2206749	0.12053572	0.4175835	0.979	3747	tags=30%, list=18%, signal=36%
RYAAAKNNNNNNTTGW_UNKNOWN	RYAAAKNNNNNNTTGW_UNKNOWN	Details ...	84	0.30180943	1.2205776	0.17410715	0.41280773	0.979	2991	tags=25%, list=15%, signal=29%
ACTWSNACTNY_UNKNOWN	ACTWSNACTNY_UNKNOWN	Details ...	102	0.26908478	1.2125431	0.12663755	0.42842534	0.98	1871	tags=21%, list=9%, signal=23%
V$MAF_Q6	V$MAF_Q6	Details ...	254	0.26139763	1.2117845	0.15065502	0.42546374	0.982	4733	tags=34%, list=23%, signal=44%
V$DR3_Q4	V$DR3_Q4	Details ...	141	0.2542669	1.2042232	0.12235294	0.4412193	0.985	2673	tags=22%, list=13%, signal=25%
V$USF_Q6	V$USF_Q6	Details ...	253	0.23600988	1.2027178	0.0875	0.44018337	0.986	3786	tags=28%, list=18%, signal=34%
V$MYB_Q5_01	V$MYB_Q5_01	Details ...	258	0.24257794	1.2022666	0.13286713	0.4364288	0.987	3739	tags=27%, list=18%, signal=32%
YYCATTCAWW_UNKNOWN	YYCATTCAWW_UNKNOWN	Details ...	190	0.2597154	1.2016557	0.14628297	0.43310797	0.987	4117	tags=29%, list=20%, signal=36%
CATTGTYY_V$SOX9_B1	CATTGTYY_V$SOX9_B1	Details ...	351	0.2670854	1.1970468	0.19413093	0.43995976	0.988	3561	tags=27%, list=17%, signal=32%
AACYNNNNTTCCS_UNKNOWN	AACYNNNNTTCCS_UNKNOWN	Details ...	91	0.27553052	1.1962513	0.18241759	0.4372574	0.988	2229	tags=25%, list=11%, signal=28%
V$E2F_Q2	V$E2F_Q2	Details ...	171	0.28183228	1.191507	0.20634921	0.44449472	0.99	2207	tags=20%, list=11%, signal=22%
V$TCF11MAFG_01	V$TCF11MAFG_01	Details ...	203	0.25246087	1.1797718	0.19277108	0.47211736	0.991	4069	tags=28%, list=20%, signal=34%
V$HSF_Q6	V$HSF_Q6	Details ...	199	0.23532626	1.1775597	0.12531969	0.47291845	0.991	5498	tags=38%, list=27%, signal=52%
V$GR_01	V$GR_01	Details ...	196	0.26291108	1.1747059	0.1971831	0.4753308	0.991	4652	tags=34%, list=23%, signal=44%
V$EVI1_06	V$EVI1_06	Details ...	21	0.3889151	1.1667124	0.27973568	0.49338666	0.991	2165	tags=24%, list=11%, signal=27%
V$PAX5_02	V$PAX5_02	Details ...	17	0.4096922	1.166228	0.27701375	0.48968488	0.991	3233	tags=29%, list=16%, signal=35%
V$MYC_Q2	V$MYC_Q2	Details ...	184	0.25896582	1.1658294	0.21967964	0.48582917	0.991	2237	tags=20%, list=11%, signal=22%
V$PAX4_04	V$PAX4_04	Details ...	212	0.26182514	1.1636747	0.22573364	0.48662046	0.992	5092	tags=36%, list=25%, signal=47%
CCAWNWWNNNGGC_UNKNOWN	CCAWNWWNNNGGC_UNKNOWN	Details ...	82	0.25865376	1.1628866	0.17035398	0.4839213	0.992	3537	tags=29%, list=17%, signal=35%
V$HLF_01	V$HLF_01	Details ...	247	0.26626122	1.159957	0.20737328	0.4868759	0.992	4316	tags=30%, list=21%, signal=37%
TTGCWCAAY_V$CEBPB_02	TTGCWCAAY_V$CEBPB_02	Details ...	63	0.28143	1.1596837	0.20892018	0.48275754	0.992	3988	tags=32%, list=19%, signal=39%
V$CEBP_Q2	V$CEBP_Q2	Details ...	224	0.25590032	1.1554716	0.20594966	0.48985362	0.993	2955	tags=22%, list=14%, signal=25%
CTCNANGTGNY_UNKNOWN	CTCNANGTGNY_UNKNOWN	Details ...	86	0.26402822	1.1525902	0.19545455	0.4930045	0.993	2592	tags=22%, list=13%, signal=25%
GGCNRNWCTTYS_UNKNOWN	GGCNRNWCTTYS_UNKNOWN	Details ...	82	0.27051145	1.1501654	0.22198732	0.4950004	0.994	2602	tags=24%, list=13%, signal=28%
V$CEBPB_02	V$CEBPB_02	Details ...	254	0.25777513	1.1481595	0.24708624	0.49571833	0.994	4330	tags=29%, list=21%, signal=36%
V$MYB_Q3	V$MYB_Q3	Details ...	242	0.2321683	1.1473486	0.17281106	0.49305692	0.994	3921	tags=27%, list=19%, signal=33%
V$TGIF_01	V$TGIF_01	Details ...	242	0.23878631	1.1447617	0.20987654	0.494974	0.994	4729	tags=31%, list=23%, signal=39%
V$CREB_02	V$CREB_02	Details ...	249	0.22736888	1.1435382	0.20607375	0.49424174	0.994	3104	tags=23%, list=15%, signal=27%
V$NFY_Q6	V$NFY_Q6	Details ...	258	0.23359676	1.1433733	0.22277227	0.4901508	0.994	3694	tags=25%, list=18%, signal=30%
V$YY1_Q6	V$YY1_Q6	Details ...	237	0.2371471	1.1360658	0.23529412	0.5054138	0.994	3012	tags=24%, list=15%, signal=28%
V$TITF1_Q3	V$TITF1_Q3	Details ...	235	0.24270062	1.1350733	0.2200489	0.50373846	0.994	4014	tags=27%, list=20%, signal=33%
V$USF2_Q6	V$USF2_Q6	Details ...	247	0.24544723	1.1321386	0.25404158	0.5078125	0.995	2457	tags=20%, list=12%, signal=22%
V$E4BP4_01	V$E4BP4_01	Details ...	216	0.25233543	1.1294633	0.2611607	0.5102554	0.995	4316	tags=30%, list=21%, signal=37%
V$E2F1_Q3_01	V$E2F1_Q3_01	Details ...	241	0.2325065	1.1268493	0.24586289	0.5130084	0.995	3216	tags=26%, list=16%, signal=31%
V$HIF1_Q5	V$HIF1_Q5	Details ...	242	0.2335887	1.1263924	0.23023255	0.50983286	0.995	3814	tags=26%, list=19%, signal=32%
V$GR_Q6_01	V$GR_Q6_01	Details ...	270	0.23314749	1.1233596	0.21666667	0.5139961	0.995	3874	tags=26%, list=19%, signal=32%
V$FOXO3_01	V$FOXO3_01	Details ...	236	0.25112954	1.1215551	0.26813188	0.51488906	0.995	3976	tags=29%, list=19%, signal=36%
V$CEBP_Q3	V$CEBP_Q3	Details ...	246	0.23633017	1.1207527	0.24880382	0.51297647	0.995	4419	tags=31%, list=22%, signal=39%
RTTTNNNYTGGM_UNKNOWN	RTTTNNNYTGGM_UNKNOWN	Details ...	150	0.25846085	1.1193259	0.26206896	0.512649	0.995	3373	tags=23%, list=16%, signal=27%
MYAATNNNNNNNGGC_UNKNOWN	MYAATNNNNNNNGGC_UNKNOWN	Details ...	108	0.25503433	1.1190577	0.25790754	0.5088185	0.995	3525	tags=27%, list=17%, signal=32%
V$FOXJ2_01	V$FOXJ2_01	Details ...	180	0.24044473	1.1139138	0.26150122	0.5187896	0.995	4326	tags=28%, list=21%, signal=35%
V$WHN_B	V$WHN_B	Details ...	248	0.23106997	1.1121715	0.24413146	0.5197279	0.995	3349	tags=25%, list=16%, signal=29%
V$BRN2_01	V$BRN2_01	Details ...	236	0.24431118	1.11013	0.2770781	0.521479	0.995	3280	tags=22%, list=16%, signal=26%
V$PAX2_01	V$PAX2_01	Details ...	57	0.2970536	1.1062434	0.31848553	0.52827847	0.995	2908	tags=23%, list=14%, signal=27%
V$PR_02	V$PR_02	Details ...	130	0.2591327	1.1056342	0.27375567	0.52571404	0.995	3943	tags=30%, list=19%, signal=37%
V$HNF6_Q6	V$HNF6_Q6	Details ...	229	0.24088617	1.1039436	0.28109452	0.5259073	0.995	5997	tags=41%, list=29%, signal=57%
RGAANNTTC_V$HSF1_01	RGAANNTTC_V$HSF1_01	Details ...	429	0.2182035	1.1021662	0.24641149	0.5264952	0.995	4088	tags=28%, list=20%, signal=35%
V$AREB6_04	V$AREB6_04	Details ...	246	0.23752357	1.1008686	0.26995304	0.5260782	0.995	4037	tags=28%, list=20%, signal=35%
V$PAX6_01	V$PAX6_01	Details ...	99	0.24481258	1.1000274	0.24876848	0.52470684	0.995	4818	tags=34%, list=24%, signal=45%
V$HFH1_01	V$HFH1_01	Details ...	235	0.23212051	1.096192	0.2765432	0.5310272	0.995	3869	tags=26%, list=19%, signal=31%
V$USF_C	V$USF_C	Details ...	276	0.22114797	1.0947567	0.26065162	0.5308429	0.995	1971	tags=17%, list=10%, signal=18%
V$OCT1_06	V$OCT1_06	Details ...	253	0.22779515	1.086416	0.28967255	0.55041504	0.997	4471	tags=28%, list=22%, signal=36%
V$LHX3_01	V$LHX3_01	Details ...	218	0.24203153	1.0757555	0.3101737	0.576992	0.997	4468	tags=28%, list=22%, signal=36%
V$HSF1_01	V$HSF1_01	Details ...	256	0.21963875	1.0756388	0.2955665	0.5730878	0.997	2671	tags=20%, list=13%, signal=23%
V$GATA1_01	V$GATA1_01	Details ...	234	0.22187048	1.0745612	0.29550827	0.5719968	0.997	3711	tags=24%, list=18%, signal=29%
V$CIZ_01	V$CIZ_01	Details ...	238	0.23317692	1.0726272	0.31516588	0.57373387	0.998	4729	tags=34%, list=23%, signal=43%
RACTNNRTTTNC_UNKNOWN	RACTNNRTTTNC_UNKNOWN	Details ...	115	0.23151068	1.0724999	0.31130064	0.57003003	0.998	3080	tags=23%, list=15%, signal=27%
V$IK1_01	V$IK1_01	Details ...	267	0.2255712	1.0704201	0.31919643	0.5719664	0.998	2132	tags=16%, list=10%, signal=18%
V$NFAT_Q4_01	V$NFAT_Q4_01	Details ...	259	0.22326645	1.0698531	0.3310962	0.56922406	0.998	3764	tags=25%, list=18%, signal=30%
V$SPZ1_01	V$SPZ1_01	Details ...	231	0.22395591	1.0693189	0.26107225	0.5665911	0.998	3885	tags=28%, list=19%, signal=34%
V$ER_Q6	V$ER_Q6	Details ...	273	0.21684477	1.0671672	0.3078759	0.56886035	0.998	2932	tags=18%, list=14%, signal=21%
GATGKMRGCG_UNKNOWN	GATGKMRGCG_UNKNOWN	Details ...	65	0.26182687	1.0646695	0.33466935	0.5726662	0.998	2286	tags=20%, list=11%, signal=22%
V$ZID_01	V$ZID_01	Details ...	253	0.21945116	1.0616093	0.3224299	0.5776128	0.998	3964	tags=27%, list=19%, signal=33%
V$OSF2_Q6	V$OSF2_Q6	Details ...	254	0.21203785	1.0584841	0.29007635	0.583206	0.998	3336	tags=22%, list=16%, signal=26%
ACAWNRNSRCGG_UNKNOWN	ACAWNRNSRCGG_UNKNOWN	Details ...	61	0.26870033	1.0579042	0.35234216	0.5811108	0.998	2056	tags=20%, list=10%, signal=22%
V$RREB1_01	V$RREB1_01	Details ...	206	0.21481629	1.0506511	0.34306568	0.5982407	0.999	4130	tags=28%, list=20%, signal=34%
V$FREAC4_01	V$FREAC4_01	Details ...	147	0.2553119	1.0506289	0.37585422	0.5942286	0.999	3610	tags=26%, list=18%, signal=31%
V$SOX5_01	V$SOX5_01	Details ...	256	0.24220538	1.0500791	0.37762237	0.5919086	0.999	3098	tags=20%, list=15%, signal=24%
V$TCF11_01	V$TCF11_01	Details ...	248	0.22782347	1.0485687	0.39243498	0.5923163	0.999	4471	tags=29%, list=22%, signal=37%
V$POU3F2_01	V$POU3F2_01	Details ...	99	0.24131513	1.0477251	0.34579438	0.5907728	0.999	5888	tags=39%, list=29%, signal=55%
TTCYRGAA_UNKNOWN	TTCYRGAA_UNKNOWN	Details ...	323	0.2047736	1.0443043	0.32816538	0.59706366	0.999	3196	tags=22%, list=16%, signal=25%
GTTNYYNNGGTNA_UNKNOWN	GTTNYYNNGGTNA_UNKNOWN	Details ...	83	0.23925321	1.0411922	0.37229437	0.60288715	0.999	3649	tags=30%, list=18%, signal=36%
V$ERR1_Q2	V$ERR1_Q2	Details ...	254	0.21157831	1.0407127	0.36103895	0.6004241	0.999	3098	tags=22%, list=15%, signal=26%
V$CREBP1CJUN_01	V$CREBP1CJUN_01	Details ...	253	0.21088704	1.0401675	0.33566433	0.5982264	0.999	3104	tags=22%, list=15%, signal=26%
V$IRF_Q6	V$IRF_Q6	Details ...	240	0.24878034	1.0393728	0.35966736	0.5967219	0.999	3738	tags=27%, list=18%, signal=32%
V$NFAT_Q6	V$NFAT_Q6	Details ...	240	0.23192352	1.0373896	0.37995338	0.5988282	0.999	3549	tags=25%, list=17%, signal=30%
V$MYCMAX_B	V$MYCMAX_B	Details ...	260	0.21109016	1.0367644	0.3617021	0.5968466	0.999	3177	tags=21%, list=15%, signal=25%
V$IRF2_01	V$IRF2_01	Details ...	123	0.25221428	1.034936	0.3859649	0.5986942	0.999	4894	tags=35%, list=24%, signal=46%
V$HNF3B_01	V$HNF3B_01	Details ...	216	0.22733454	1.0310924	0.3902439	0.6065861	0.999	4878	tags=30%, list=24%, signal=39%
V$MAZ_Q6	V$MAZ_Q6	Details ...	191	0.23505533	1.0282739	0.3898305	0.6110124	0.999	3206	tags=24%, list=16%, signal=28%
V$HSF2_01	V$HSF2_01	Details ...	241	0.2045374	1.0280638	0.38676846	0.6079255	0.999	4824	tags=32%, list=24%, signal=41%
V$NFY_Q6_01	V$NFY_Q6_01	Details ...	261	0.20856297	1.026813	0.37762237	0.6077112	0.999	4403	tags=31%, list=21%, signal=40%
TNCATNTCCYR_UNKNOWN	TNCATNTCCYR_UNKNOWN	Details ...	130	0.21840309	1.0265001	0.40689656	0.60498583	0.999	1908	tags=16%, list=9%, signal=18%
GGARNTKYCCA_UNKNOWN	GGARNTKYCCA_UNKNOWN	Details ...	77	0.23611435	1.023164	0.40049753	0.6113258	0.999	1721	tags=14%, list=8%, signal=16%
V$NGFIC_01	V$NGFIC_01	Details ...	252	0.21203856	1.021485	0.36160713	0.6123504	0.999	3934	tags=26%, list=19%, signal=32%
V$FOXO4_02	V$FOXO4_02	Details ...	251	0.22961323	1.0209674	0.39198217	0.6103082	0.999	4858	tags=36%, list=24%, signal=47%
V$SRY_02	V$SRY_02	Details ...	244	0.23835304	1.0196942	0.4221698	0.6104773	0.999	3461	tags=23%, list=17%, signal=27%
V$STAT3_02	V$STAT3_02	Details ...	143	0.22075333	1.014541	0.41025642	0.62197936	0.999	3280	tags=24%, list=16%, signal=29%
V$CEBP_C	V$CEBP_C	Details ...	193	0.23024586	1.0139978	0.43735763	0.6199212	0.999	4488	tags=31%, list=22%, signal=39%
V$AP2_Q3	V$AP2_Q3	Details ...	248	0.2070035	1.0113567	0.43123543	0.6244593	0.999	3667	tags=24%, list=18%, signal=29%
V$AP2_Q6	V$AP2_Q6	Details ...	255	0.20332587	1.0104018	0.39159292	0.6232648	0.999	2611	tags=19%, list=13%, signal=21%
V$PAX4_03	V$PAX4_03	Details ...	248	0.2097162	1.0098776	0.39954853	0.62113506	0.999	3786	tags=23%, list=18%, signal=28%
SMTTTTGT_UNKNOWN	SMTTTTGT_UNKNOWN	Details ...	389	0.21346487	1.007817	0.42396313	0.62317574	0.999	3739	tags=24%, list=18%, signal=29%
V$SMAD_Q6	V$SMAD_Q6	Details ...	251	0.21483022	1.0004244	0.4517544	0.6422149	0.999	2308	tags=16%, list=11%, signal=18%
V$PPARG_01	V$PPARG_01	Details ...	42	0.2564934	0.9973309	0.46566522	0.64824915	0.999	1740	tags=19%, list=8%, signal=21%
V$CEBP_01	V$CEBP_01	Details ...	263	0.21333976	0.99665886	0.4477612	0.6465412	0.999	3886	tags=24%, list=19%, signal=29%
V$FREAC2_01	V$FREAC2_01	Details ...	251	0.22656353	0.99605566	0.47113165	0.64472127	0.999	4989	tags=34%, list=24%, signal=44%
V$MTF1_Q4	V$MTF1_Q4	Details ...	243	0.20897833	0.99564755	0.42180094	0.64217186	0.999	3204	tags=23%, list=16%, signal=27%
YKACATTT_UNKNOWN	YKACATTT_UNKNOWN	Details ...	272	0.21708444	0.98559314	0.4580499	0.6694248	0.999	4146	tags=26%, list=20%, signal=33%
V$AR_Q6	V$AR_Q6	Details ...	246	0.1977052	0.98393154	0.5023256	0.6710287	0.999	3991	tags=24%, list=19%, signal=29%
V$OCT1_03	V$OCT1_03	Details ...	222	0.22503819	0.98153406	0.47619048	0.6747559	0.999	4352	tags=31%, list=21%, signal=39%
V$COMP1_01	V$COMP1_01	Details ...	112	0.23486152	0.9810683	0.45687646	0.6724734	0.999	3170	tags=19%, list=15%, signal=22%
V$IRF1_Q6	V$IRF1_Q6	Details ...	251	0.21237156	0.9809265	0.50337076	0.6692237	0.999	3481	tags=23%, list=17%, signal=27%
V$ISRE_01	V$ISRE_01	Details ...	247	0.22637796	0.9796997	0.46331236	0.66911966	0.999	3683	tags=26%, list=18%, signal=31%
V$HFH3_01	V$HFH3_01	Details ...	187	0.21729247	0.97702664	0.4734411	0.6735978	0.999	4366	tags=28%, list=21%, signal=35%
V$FOXO1_01	V$FOXO1_01	Details ...	235	0.2101275	0.9769919	0.50611246	0.67009157	0.999	4865	tags=31%, list=24%, signal=40%
YGACNNYACAR_UNKNOWN	YGACNNYACAR_UNKNOWN	Details ...	93	0.21965593	0.97604406	0.48463356	0.66936135	0.999	2209	tags=15%, list=11%, signal=17%
V$HOX13_01	V$HOX13_01	Details ...	45	0.26156497	0.97489244	0.5022523	0.66936356	0.999	4646	tags=36%, list=23%, signal=46%
ATCMNTCCGY_UNKNOWN	ATCMNTCCGY_UNKNOWN	Details ...	50	0.24727018	0.9727819	0.509009	0.6718269	0.999	3128	tags=28%, list=15%, signal=33%
V$RORA1_01	V$RORA1_01	Details ...	239	0.20345545	0.9712273	0.5147059	0.6729571	0.999	4362	tags=29%, list=21%, signal=36%
V$PAX4_02	V$PAX4_02	Details ...	232	0.21598172	0.97079057	0.48027843	0.67074454	0.999	4475	tags=28%, list=22%, signal=35%
V$HNF4ALPHA_Q6	V$HNF4ALPHA_Q6	Details ...	266	0.1938821	0.96665794	0.5521327	0.679408	0.999	4326	tags=28%, list=21%, signal=35%
V$ICSBP_Q6	V$ICSBP_Q6	Details ...	245	0.2162661	0.96642715	0.48076922	0.67658377	0.999	3738	tags=24%, list=18%, signal=30%
V$CDX2_Q5	V$CDX2_Q5	Details ...	250	0.21094157	0.9641425	0.54862845	0.6800104	0.999	3999	tags=26%, list=20%, signal=32%
V$AFP1_Q6	V$AFP1_Q6	Details ...	256	0.20993865	0.9609204	0.5436409	0.6860257	0.999	4973	tags=31%, list=24%, signal=41%
V$FOXJ2_02	V$FOXJ2_02	Details ...	229	0.21739718	0.96077436	0.53571427	0.682947	0.999	3991	tags=26%, list=19%, signal=32%
GCTNWTTGK_UNKNOWN	GCTNWTTGK_UNKNOWN	Details ...	296	0.18911628	0.9594865	0.55421686	0.6833185	0.999	4724	tags=29%, list=23%, signal=38%
V$PR_01	V$PR_01	Details ...	142	0.2135614	0.95872	0.5584726	0.68208885	0.999	5507	tags=35%, list=27%, signal=48%
V$AHRARNT_01	V$AHRARNT_01	Details ...	139	0.2125135	0.9574544	0.53103447	0.6822918	0.999	1747	tags=17%, list=9%, signal=18%
V$NFKB_Q6	V$NFKB_Q6	Details ...	248	0.20789942	0.9569002	0.5074946	0.6805907	0.999	3995	tags=24%, list=19%, signal=30%
V$PU1_Q6	V$PU1_Q6	Details ...	222	0.2214273	0.95640266	0.48387095	0.67864674	0.999	3098	tags=22%, list=15%, signal=26%
V$PTF1BETA_Q6	V$PTF1BETA_Q6	Details ...	237	0.19826175	0.95608634	0.5495283	0.6763837	0.999	3502	tags=23%, list=17%, signal=28%
V$MZF1_02	V$MZF1_02	Details ...	229	0.1972096	0.95347905	0.539823	0.6811443	1.0	5024	tags=33%, list=25%, signal=43%
V$FOX_Q2	V$FOX_Q2	Details ...	208	0.21332462	0.9529755	0.5438202	0.6793632	1.0	3869	tags=26%, list=19%, signal=32%
RNTCANNRNNYNATTW_UNKNOWN	RNTCANNRNNYNATTW_UNKNOWN	Details ...	63	0.23364933	0.944889	0.53846157	0.70002943	1.0	3395	tags=19%, list=17%, signal=23%
V$CEBP_Q2_01	V$CEBP_Q2_01	Details ...	264	0.21230683	0.94486433	0.5568182	0.6967059	1.0	4994	tags=32%, list=24%, signal=42%
YWATTWNNRGCT_UNKNOWN	YWATTWNNRGCT_UNKNOWN	Details ...	67	0.23751894	0.9438069	0.543379	0.6968554	1.0	3909	tags=30%, list=19%, signal=37%
V$GNCF_01	V$GNCF_01	Details ...	76	0.23296116	0.9437128	0.54910713	0.6937511	1.0	5714	tags=37%, list=28%, signal=51%
V$HMGIY_Q6	V$HMGIY_Q6	Details ...	242	0.19775106	0.9433777	0.57177615	0.69160485	1.0	3966	tags=23%, list=19%, signal=28%
CCAWYNNGAAR_UNKNOWN	CCAWYNNGAAR_UNKNOWN	Details ...	140	0.19281796	0.93896085	0.575179	0.7011744	1.0	3601	tags=22%, list=18%, signal=27%
V$CEBPB_01	V$CEBPB_01	Details ...	256	0.20187305	0.93655014	0.55733943	0.705398	1.0	4950	tags=30%, list=24%, signal=40%
V$AP3_Q6	V$AP3_Q6	Details ...	238	0.20394884	0.9333321	0.57476634	0.7115046	1.0	3991	tags=26%, list=19%, signal=31%
V$TAXCREB_01	V$TAXCREB_01	Details ...	134	0.2080913	0.9314861	0.57081544	0.7139984	1.0	3088	tags=21%, list=15%, signal=24%
TTAYRTAA_V$E4BP4_01	TTAYRTAA_V$E4BP4_01	Details ...	257	0.21034448	0.9310988	0.57308584	0.7120412	1.0	4198	tags=26%, list=20%, signal=33%
V$EVI1_02	V$EVI1_02	Details ...	128	0.21211061	0.92351675	0.58924204	0.7318184	1.0	2482	tags=18%, list=12%, signal=20%
V$TCF4_Q5	V$TCF4_Q5	Details ...	235	0.19762976	0.9224883	0.61538464	0.73142123	1.0	4652	tags=28%, list=23%, signal=36%
V$FAC1_01	V$FAC1_01	Details ...	216	0.2009473	0.92039347	0.5954023	0.7342963	1.0	3776	tags=24%, list=18%, signal=29%
V$STAT3_01	V$STAT3_01	Details ...	21	0.31753013	0.9193197	0.54526746	0.7342852	1.0	2879	tags=33%, list=14%, signal=39%
V$CDPCR1_01	V$CDPCR1_01	Details ...	124	0.20906669	0.91832167	0.6088083	0.7339613	1.0	4840	tags=27%, list=24%, signal=36%
V$OCT1_07	V$OCT1_07	Details ...	158	0.20986773	0.918266	0.59761906	0.73075414	1.0	4786	tags=27%, list=23%, signal=35%
V$HFH4_01	V$HFH4_01	Details ...	195	0.20229578	0.91747135	0.61538464	0.7294938	1.0	3764	tags=23%, list=18%, signal=28%
V$NKX25_02	V$NKX25_02	Details ...	257	0.19788495	0.9170474	0.5975904	0.72735953	1.0	4307	tags=25%, list=21%, signal=32%
V$S8_01	V$S8_01	Details ...	239	0.21238592	0.91502124	0.57746476	0.73014736	1.0	5570	tags=32%, list=27%, signal=44%
CAGNYGKNAAA_UNKNOWN	CAGNYGKNAAA_UNKNOWN	Details ...	74	0.21687455	0.91351056	0.5927602	0.73143053	1.0	3079	tags=22%, list=15%, signal=25%
V$ZF5_B	V$ZF5_B	Details ...	234	0.18649055	0.91129345	0.6599099	0.7347938	1.0	2307	tags=16%, list=11%, signal=18%
V$HFH8_01	V$HFH8_01	Details ...	198	0.195958	0.90797156	0.6789838	0.7406638	1.0	4297	tags=27%, list=21%, signal=34%
V$STAT6_01	V$STAT6_01	Details ...	255	0.18593732	0.9064065	0.66899765	0.74214673	1.0	4307	tags=26%, list=21%, signal=33%
V$OCT1_04	V$OCT1_04	Details ...	229	0.1952743	0.9043703	0.65320665	0.74506426	1.0	4326	tags=27%, list=21%, signal=33%
V$EVI1_04	V$EVI1_04	Details ...	229	0.1920636	0.89909256	0.6386768	0.7575914	1.0	3995	tags=24%, list=19%, signal=30%
AAANWWTGC_UNKNOWN	AAANWWTGC_UNKNOWN	Details ...	192	0.20886362	0.8948689	0.6261261	0.76672584	1.0	4355	tags=27%, list=21%, signal=34%
V$IRF1_01	V$IRF1_01	Details ...	246	0.19899113	0.8917008	0.6309013	0.7727522	1.0	4894	tags=31%, list=24%, signal=40%
V$EGR2_01	V$EGR2_01	Details ...	198	0.19398803	0.8907713	0.64923745	0.7721618	1.0	3945	tags=26%, list=19%, signal=32%
V$GRE_C	V$GRE_C	Details ...	119	0.210731	0.8878606	0.64	0.7778211	1.0	3885	tags=28%, list=19%, signal=34%
V$MEIS1_01	V$MEIS1_01	Details ...	233	0.18512554	0.887141	0.6953317	0.7765592	1.0	4549	tags=30%, list=22%, signal=38%
V$P53_DECAMER_Q2	V$P53_DECAMER_Q2	Details ...	248	0.18712445	0.88139385	0.7177616	0.7902574	1.0	3470	tags=19%, list=17%, signal=23%
YTAATTAA_V$LHX3_01	YTAATTAA_V$LHX3_01	Details ...	181	0.19770858	0.8808379	0.6691176	0.7887658	1.0	4326	tags=28%, list=21%, signal=35%
V$STAT4_01	V$STAT4_01	Details ...	257	0.19757208	0.87917566	0.67030567	0.79062885	1.0	4736	tags=30%, list=23%, signal=38%
V$EGR3_01	V$EGR3_01	Details ...	86	0.21263891	0.87871987	0.6777547	0.7886567	1.0	3945	tags=27%, list=19%, signal=33%
V$OCT1_01	V$OCT1_01	Details ...	254	0.18428928	0.8760259	0.71144277	0.79310375	1.0	3659	tags=22%, list=18%, signal=27%
V$CDPCR3HD_01	V$CDPCR3HD_01	Details ...	229	0.18099795	0.8734205	0.7755102	0.7973894	1.0	4619	tags=26%, list=23%, signal=33%
V$MZF1_01	V$MZF1_01	Details ...	229	0.1834531	0.8654895	0.7204546	0.81637955	1.0	3584	tags=22%, list=17%, signal=27%
V$FOXD3_01	V$FOXD3_01	Details ...	196	0.20204253	0.8605664	0.7060241	0.8272254	1.0	3687	tags=23%, list=18%, signal=28%
V$OCT1_02	V$OCT1_02	Details ...	206	0.19095612	0.85833937	0.76019186	0.8298319	1.0	4955	tags=28%, list=24%, signal=36%
V$NFKAPPAB_01	V$NFKAPPAB_01	Details ...	248	0.19092861	0.8573512	0.6764092	0.8293548	1.0	3957	tags=25%, list=19%, signal=31%
V$NFKB_Q6_01	V$NFKB_Q6_01	Details ...	231	0.19529241	0.8527084	0.6550308	0.83793676	1.0	3890	tags=24%, list=19%, signal=30%
V$NKX61_01	V$NKX61_01	Details ...	230	0.18052788	0.84849405	0.7858881	0.8456734	1.0	4944	tags=27%, list=24%, signal=35%
V$FOXO4_01	V$FOXO4_01	Details ...	234	0.1863826	0.84840053	0.74882627	0.8424538	1.0	4851	tags=31%, list=24%, signal=40%
TAAYNRNNTCC_UNKNOWN	TAAYNRNNTCC_UNKNOWN	Details ...	169	0.19002205	0.8467396	0.77372265	0.8433066	1.0	4994	tags=31%, list=24%, signal=40%
AAAYRNCTG_UNKNOWN	AAAYRNCTG_UNKNOWN	Details ...	361	0.17501996	0.8447341	0.8166259	0.8449073	1.0	4011	tags=24%, list=20%, signal=29%
V$SRY_01	V$SRY_01	Details ...	219	0.19771889	0.84364754	0.7345133	0.84474313	1.0	4813	tags=32%, list=23%, signal=41%
V$IPF1_Q4	V$IPF1_Q4	Details ...	249	0.18557061	0.8434751	0.7459207	0.8418096	1.0	4830	tags=29%, list=24%, signal=38%
AAAYWAACM_V$HFH4_01	AAAYWAACM_V$HFH4_01	Details ...	251	0.18823983	0.840765	0.7330317	0.8454462	1.0	4563	tags=29%, list=22%, signal=36%
V$CART1_01	V$CART1_01	Details ...	217	0.18732326	0.8401395	0.75934577	0.8440183	1.0	4950	tags=29%, list=24%, signal=38%
V$HOXA4_Q2	V$HOXA4_Q2	Details ...	255	0.17998213	0.83908105	0.7584541	0.84314513	1.0	4071	tags=25%, list=20%, signal=30%
RGAGGAARY_V$PU1_Q6	RGAGGAARY_V$PU1_Q6	Details ...	484	0.18012756	0.83754224	0.70947367	0.84370697	1.0	3924	tags=23%, list=19%, signal=28%
MCAATNNNNNGCG_UNKNOWN	MCAATNNNNNGCG_UNKNOWN	Details ...	76	0.2073929	0.83385587	0.72460496	0.8504492	1.0	3869	tags=32%, list=19%, signal=39%
V$SOX9_B1	V$SOX9_B1	Details ...	232	0.18848196	0.82710755	0.7361419	0.86459696	1.0	4264	tags=27%, list=21%, signal=33%
ACAWYAAAG_UNKNOWN	ACAWYAAAG_UNKNOWN	Details ...	98	0.19996893	0.8264407	0.7714286	0.8629577	1.0	3158	tags=19%, list=15%, signal=23%
V$AR_03	V$AR_03	Details ...	56	0.20687132	0.82280725	0.78654295	0.86866766	1.0	4128	tags=27%, list=20%, signal=33%
V$ELF1_Q6	V$ELF1_Q6	Details ...	236	0.19596928	0.8220062	0.6872428	0.86742145	1.0	4675	tags=30%, list=23%, signal=39%
V$FOXO1_02	V$FOXO1_02	Details ...	237	0.17757899	0.81617624	0.7972973	0.878301	1.0	3764	tags=24%, list=18%, signal=29%
YAATNANRNNNCAG_UNKNOWN	YAATNANRNNNCAG_UNKNOWN	Details ...	64	0.19069918	0.8157846	0.81840795	0.8757553	1.0	3694	tags=25%, list=18%, signal=30%
V$GFI1_01	V$GFI1_01	Details ...	259	0.18361333	0.81392115	0.8018648	0.8766615	1.0	4813	tags=28%, list=23%, signal=36%
V$STAT5A_03	V$STAT5A_03	Details ...	255	0.1708648	0.8125238	0.8551402	0.8765618	1.0	3616	tags=21%, list=18%, signal=25%
V$PEA3_Q6	V$PEA3_Q6	Details ...	253	0.19260053	0.80802494	0.69138277	0.8834594	1.0	2804	tags=17%, list=14%, signal=19%
V$TST1_01	V$TST1_01	Details ...	257	0.16803728	0.80258083	0.8913044	0.8919361	1.0	3878	tags=21%, list=19%, signal=26%
V$GR_Q6	V$GR_Q6	Details ...	261	0.1688941	0.7996872	0.8995098	0.89493644	1.0	4319	tags=26%, list=21%, signal=32%
V$NCX_01	V$NCX_01	Details ...	168	0.17944781	0.7975331	0.86190474	0.89625084	1.0	4362	tags=24%, list=21%, signal=30%
V$CDP_02	V$CDP_02	Details ...	106	0.17839748	0.79158	0.85714287	0.90563816	1.0	3738	tags=20%, list=18%, signal=24%
V$FOXM1_01	V$FOXM1_01	Details ...	240	0.16078913	0.7881889	0.9305211	0.90945476	1.0	4326	tags=26%, list=21%, signal=32%
V$POU6F1_01	V$POU6F1_01	Details ...	235	0.16938578	0.7821638	0.8717949	0.9186164	1.0	4729	tags=27%, list=23%, signal=35%
AGCYRWTTC_UNKNOWN	AGCYRWTTC_UNKNOWN	Details ...	119	0.17452113	0.7731315	0.9122402	0.9321318	1.0	3964	tags=24%, list=19%, signal=30%
V$FREAC3_01	V$FREAC3_01	Details ...	243	0.16465236	0.7703454	0.89260143	0.9339108	1.0	5002	tags=31%, list=24%, signal=40%
V$HNF3ALPHA_Q6	V$HNF3ALPHA_Q6	Details ...	204	0.16492172	0.7639682	0.93601894	0.9420539	1.0	4989	tags=29%, list=24%, signal=38%
V$PR_Q2	V$PR_Q2	Details ...	261	0.1632974	0.7635135	0.93301433	0.9393763	1.0	4172	tags=25%, list=20%, signal=30%
V$GATA4_Q3	V$GATA4_Q3	Details ...	244	0.16471083	0.7628294	0.9273608	0.93703824	1.0	3795	tags=23%, list=19%, signal=27%
TTANWNANTGGM_UNKNOWN	TTANWNANTGGM_UNKNOWN	Details ...	62	0.19726528	0.7623593	0.84821427	0.93431425	1.0	3947	tags=26%, list=19%, signal=32%
V$MSX1_01	V$MSX1_01	Details ...	170	0.16526927	0.760195	0.89786226	0.93430316	1.0	4814	tags=25%, list=23%, signal=33%
V$TAXCREB_02	V$TAXCREB_02	Details ...	26	0.21947902	0.7579575	0.8632287	0.9345964	1.0	3088	tags=23%, list=15%, signal=27%
V$NKX3A_01	V$NKX3A_01	Details ...	228	0.16303699	0.751623	0.92574257	0.9412203	1.0	4910	tags=29%, list=24%, signal=37%
V$NKX22_01	V$NKX22_01	Details ...	183	0.16461776	0.7461321	0.9402299	0.9462682	1.0	4326	tags=25%, list=21%, signal=31%
V$FREAC7_01	V$FREAC7_01	Details ...	187	0.15833437	0.74581367	0.95157385	0.943281	1.0	4375	tags=24%, list=21%, signal=30%
V$GATA6_01	V$GATA6_01	Details ...	258	0.16185747	0.7394057	0.9421296	0.94857854	1.0	2741	tags=14%, list=13%, signal=16%
STTTCRNTTT_V$IRF_Q6	STTTCRNTTT_V$IRF_Q6	Details ...	183	0.18653505	0.7362351	0.8146552	0.9491969	1.0	3236	tags=20%, list=16%, signal=23%
V$CDP_01	V$CDP_01	Details ...	87	0.17315006	0.7335203	0.9379653	0.9491754	1.0	4944	tags=32%, list=24%, signal=42%
V$SMAD3_Q6	V$SMAD3_Q6	Details ...	236	0.15013094	0.7226764	0.9748744	0.95847493	1.0	4037	tags=21%, list=20%, signal=26%
V$MYOD_Q6	V$MYOD_Q6	Details ...	241	0.14578596	0.7203289	0.9949622	0.95741934	1.0	3908	tags=18%, list=19%, signal=22%
V$OCT1_05	V$OCT1_05	Details ...	243	0.15197843	0.7045945	0.9800995	0.96895355	1.0	4385	tags=24%, list=21%, signal=30%
V$CDC5_01	V$CDC5_01	Details ...	243	0.16014327	0.7016079	0.9419954	0.96795326	1.0	4830	tags=27%, list=24%, signal=35%
V$NKX25_01	V$NKX25_01	Details ...	123	0.1569151	0.68769324	0.9727047	0.97515726	1.0	3623	tags=20%, list=18%, signal=24%
V$PAX8_01	V$PAX8_01	Details ...	38	0.19418536	0.68761504	0.90293455	0.9718719	1.0	1576	tags=13%, list=8%, signal=14%
GGGNNTTTCC_V$NFKB_Q6_01	GGGNNTTTCC_V$NFKB_Q6_01	Details ...	133	0.17589188	0.6771654	0.87169045	0.97493887	1.0	3874	tags=24%, list=19%, signal=29%
YATTNATC_UNKNOWN	YATTNATC_UNKNOWN	Details ...	371	0.1337077	0.63869363	1.0	0.98920333	1.0	5854	tags=30%, list=29%, signal=41%
YNTTTNNNANGCARM_UNKNOWN	YNTTTNNNANGCARM_UNKNOWN	Details ...	69	0.16443081	0.6294602	0.9742991	0.98835176	1.0	4729	tags=25%, list=23%, signal=32%
V$EVI1_03	V$EVI1_03	Details ...	57	0.15532264	0.60323805	0.9727273	0.99100316	1.0	5389	tags=30%, list=26%, signal=40%

## Sheet: HES1_lumA_high
NAME	GS<br> follow link to MSigDB	GS DETAILS	SIZE	ES	NES	NOM p-val	FDR q-val	FWER p-val	RANK AT MAX	LEADING EDGE
V$AHRARNT_02	V$AHRARNT_02	Details ...	15	-0.5823858	-1.7374561	0.0054644807	0.40531206	0.226	354	tags=13%, list=2%, signal=14%
V$LFA1_Q6	V$LFA1_Q6	Details ...	246	-0.38442695	-1.6801955	0.00528169	0.40537217	0.34	4391	tags=33%, list=21%, signal=42%
RYCACNNRNNRNCAG_UNKNOWN	RYCACNNRNNRNCAG_UNKNOWN	Details ...	71	-0.41128743	-1.658593	0.0036363637	0.3437438	0.392	3859	tags=32%, list=19%, signal=40%
V$SP1_Q6_01	V$SP1_Q6_01	Details ...	239	-0.3331901	-1.5032994	0.018939395	1.0	0.729	3218	tags=28%, list=16%, signal=33%
V$COUP_DR1_Q6	V$COUP_DR1_Q6	Details ...	237	-0.32629567	-1.4990048	0.019332161	0.9544306	0.738	5385	tags=42%, list=26%, signal=56%
GTTGNYNNRGNAAC_UNKNOWN	GTTGNYNNRGNAAC_UNKNOWN	Details ...	105	-0.36859894	-1.4958246	0.019366197	0.81410897	0.742	5941	tags=41%, list=29%, signal=57%
WCTCNATGGY_UNKNOWN	WCTCNATGGY_UNKNOWN	Details ...	79	-0.37275952	-1.4912883	0.021276595	0.7260935	0.751	4483	tags=33%, list=22%, signal=42%
V$SRF_01	V$SRF_01	Details ...	49	-0.4882715	-1.4688059	0.0890538	0.7654555	0.799	3423	tags=45%, list=17%, signal=54%
V$CDPCR3_01	V$CDPCR3_01	Details ...	55	-0.3852617	-1.4421049	0.04940375	0.8464102	0.837	1562	tags=13%, list=8%, signal=14%
YRCCAKNNGNCGC_UNKNOWN	YRCCAKNNGNCGC_UNKNOWN	Details ...	63	-0.35530034	-1.4325421	0.03195489	0.81992	0.848	3207	tags=24%, list=16%, signal=28%
V$NERF_Q2	V$NERF_Q2	Details ...	244	-0.32046747	-1.4274155	0.045801528	0.777128	0.857	4062	tags=30%, list=20%, signal=37%
V$PPARA_01	V$PPARA_01	Details ...	37	-0.39889959	-1.420191	0.06703911	0.75379944	0.864	3362	tags=32%, list=16%, signal=39%
V$ELK1_01	V$ELK1_01	Details ...	265	-0.29390246	-1.41334	0.041894354	0.7331087	0.874	2943	tags=24%, list=14%, signal=28%
V$HEB_Q6	V$HEB_Q6	Details ...	257	-0.31539276	-1.4085828	0.030560272	0.70854795	0.88	4553	tags=31%, list=22%, signal=40%
RGTTAMWNATT_V$HNF1_01	RGTTAMWNATT_V$HNF1_01	Details ...	74	-0.3735092	-1.4059873	0.06737588	0.67474097	0.887	5775	tags=39%, list=28%, signal=54%
V$CREB_Q2	V$CREB_Q2	Details ...	258	-0.29170182	-1.3948927	0.032928944	0.6857602	0.9	4310	tags=30%, list=21%, signal=38%
CCCNNGGGAR_V$OLF1_01	CCCNNGGGAR_V$OLF1_01	Details ...	318	-0.30427447	-1.3866329	0.033868093	0.6860158	0.908	4533	tags=31%, list=22%, signal=39%
V$SP1_01	V$SP1_01	Details ...	231	-0.29660085	-1.3853756	0.038664322	0.6543367	0.909	4557	tags=32%, list=22%, signal=41%
V$GATA3_01	V$GATA3_01	Details ...	238	-0.30578983	-1.3813926	0.046793763	0.63779473	0.912	4557	tags=31%, list=22%, signal=40%
CCANNAGRKGGC_UNKNOWN	CCANNAGRKGGC_UNKNOWN	Details ...	115	-0.32001156	-1.3664159	0.056239016	0.67601466	0.926	5101	tags=37%, list=25%, signal=49%
GGAANCGGAANY_UNKNOWN	GGAANCGGAANY_UNKNOWN	Details ...	101	-0.36859655	-1.3641477	0.1257485	0.6538294	0.93	2684	tags=29%, list=13%, signal=33%
RNCTGNYNRNCTGNY_UNKNOWN	RNCTGNYNRNCTGNY_UNKNOWN	Details ...	81	-0.33694485	-1.3534603	0.0742115	0.67292976	0.94	4490	tags=32%, list=22%, signal=41%
V$HNF4_DR1_Q3	V$HNF4_DR1_Q3	Details ...	251	-0.29294217	-1.3503078	0.055363324	0.6583865	0.946	5449	tags=38%, list=27%, signal=51%
V$RFX1_02	V$RFX1_02	Details ...	267	-0.28844297	-1.3387814	0.05263158	0.6829992	0.953	5699	tags=37%, list=28%, signal=51%
CGGAARNGGCNG_UNKNOWN	CGGAARNGGCNG_UNKNOWN	Details ...	51	-0.34378883	-1.330988	0.0862069	0.6914976	0.96	1599	tags=25%, list=8%, signal=28%
V$CREB_Q4	V$CREB_Q4	Details ...	262	-0.27238506	-1.3294421	0.049235992	0.67245257	0.96	4310	tags=30%, list=21%, signal=37%
V$PPARA_02	V$PPARA_02	Details ...	127	-0.295306	-1.3212029	0.08928572	0.68459654	0.963	4062	tags=31%, list=20%, signal=38%
V$CP2_02	V$CP2_02	Details ...	249	-0.2737726	-1.3095093	0.048027445	0.71551526	0.966	3807	tags=27%, list=19%, signal=32%
TAAWWATAG_V$RSRFC4_Q2	TAAWWATAG_V$RSRFC4_Q2	Details ...	162	-0.2965736	-1.3089958	0.081911266	0.6931561	0.966	3829	tags=26%, list=19%, signal=32%
V$ATF_B	V$ATF_B	Details ...	183	-0.28645754	-1.3048463	0.09286899	0.6887344	0.971	4190	tags=27%, list=20%, signal=34%
V$CREBP1_Q2	V$CREBP1_Q2	Details ...	248	-0.28252497	-1.3031712	0.095684804	0.67472833	0.974	4198	tags=30%, list=20%, signal=37%
GTCNYYATGR_UNKNOWN	GTCNYYATGR_UNKNOWN	Details ...	106	-0.31466827	-1.2991644	0.102389075	0.67159396	0.975	2029	tags=19%, list=10%, signal=21%
V$AP1_Q2_01	V$AP1_Q2_01	Details ...	269	-0.27338699	-1.2958912	0.08566434	0.6654817	0.977	4464	tags=29%, list=22%, signal=36%
V$ALX4_01	V$ALX4_01	Details ...	16	-0.4416258	-1.2865902	0.1658031	0.6842912	0.979	1468	tags=25%, list=7%, signal=27%
WGGAATGY_V$TEF1_Q6	WGGAATGY_V$TEF1_Q6	Details ...	365	-0.28078362	-1.2782255	0.11418685	0.70137703	0.982	4784	tags=33%, list=23%, signal=42%
V$SP1_Q6	V$SP1_Q6	Details ...	254	-0.25944602	-1.2662617	0.07509158	0.7363104	0.984	3708	tags=27%, list=18%, signal=33%
TGTYNNNNNRGCARM_UNKNOWN	TGTYNNNNNRGCARM_UNKNOWN	Details ...	85	-0.2982119	-1.2560983	0.119180635	0.76452166	0.986	3641	tags=25%, list=18%, signal=30%
V$AR_01	V$AR_01	Details ...	152	-0.28026074	-1.2558683	0.13854352	0.74542916	0.986	3788	tags=26%, list=18%, signal=31%
V$STAT1_01	V$STAT1_01	Details ...	65	-0.30283016	-1.2530327	0.110526316	0.7385567	0.986	4005	tags=34%, list=20%, signal=42%
V$TBP_01	V$TBP_01	Details ...	239	-0.27592528	-1.2516485	0.11480865	0.7262033	0.986	4381	tags=27%, list=21%, signal=34%
RYTGCNNRGNAAC_V$MIF1_01	RYTGCNNRGNAAC_V$MIF1_01	Details ...	84	-0.30863822	-1.2493987	0.14363636	0.71924263	0.987	3200	tags=23%, list=16%, signal=27%
GGGNRMNNYCAT_UNKNOWN	GGGNRMNNYCAT_UNKNOWN	Details ...	81	-0.27838233	-1.2399361	0.125	0.74478066	0.989	2458	tags=19%, list=12%, signal=21%
V$TEL2_Q6	V$TEL2_Q6	Details ...	233	-0.26949233	-1.2373573	0.1592233	0.7391314	0.99	3030	tags=22%, list=15%, signal=25%
V$ATF6_01	V$ATF6_01	Details ...	122	-0.29209083	-1.2315217	0.15196998	0.7472571	0.992	3623	tags=27%, list=18%, signal=33%
V$SRF_Q4	V$SRF_Q4	Details ...	219	-0.30767184	-1.230316	0.1985428	0.73589075	0.992	3524	tags=28%, list=17%, signal=34%
V$NRF2_01	V$NRF2_01	Details ...	260	-0.26512724	-1.2200305	0.15241636	0.76625407	0.994	4112	tags=32%, list=20%, signal=40%
CCCNNNNNNAAGWT_UNKNOWN	CCCNNNNNNAAGWT_UNKNOWN	Details ...	99	-0.27644512	-1.2196376	0.14736842	0.751548	0.994	2331	tags=20%, list=11%, signal=23%
V$EFC_Q6	V$EFC_Q6	Details ...	261	-0.2641051	-1.2116938	0.14209591	0.7716531	0.995	4017	tags=25%, list=20%, signal=30%
V$SREBP1_Q6	V$SREBP1_Q6	Details ...	241	-0.2618819	-1.2066228	0.14044943	0.7775882	0.995	4557	tags=30%, list=22%, signal=38%
V$HEN1_01	V$HEN1_01	Details ...	193	-0.2746479	-1.2048208	0.18947369	0.7705988	0.995	4497	tags=27%, list=22%, signal=35%
V$BACH2_01	V$BACH2_01	Details ...	266	-0.26784953	-1.2042146	0.16994633	0.7577011	0.995	4521	tags=29%, list=22%, signal=37%
GCCNNNWTAAR_UNKNOWN	GCCNNNWTAAR_UNKNOWN	Details ...	148	-0.27311707	-1.2040205	0.1761658	0.74398804	0.995	3683	tags=22%, list=18%, signal=26%
V$ATF_01	V$ATF_01	Details ...	252	-0.25727707	-1.2040024	0.17429577	0.7300126	0.995	4310	tags=29%, list=21%, signal=37%
V$FXR_IR1_Q6	V$FXR_IR1_Q6	Details ...	110	-0.26803052	-1.203059	0.16106194	0.72051585	0.995	3752	tags=20%, list=18%, signal=24%
V$CACCCBINDINGFACTOR_Q6	V$CACCCBINDINGFACTOR_Q6	Details ...	263	-0.25588876	-1.1995435	0.1539823	0.72211504	0.996	4393	tags=26%, list=21%, signal=33%
ARGGGTTAA_UNKNOWN	ARGGGTTAA_UNKNOWN	Details ...	119	-0.29060817	-1.1967486	0.19244604	0.7208081	0.997	3892	tags=24%, list=19%, signal=30%
V$NF1_Q6	V$NF1_Q6	Details ...	254	-0.2577843	-1.1906164	0.16306156	0.7332692	0.997	5782	tags=32%, list=28%, signal=44%
V$AREB6_01	V$AREB6_01	Details ...	265	-0.2516852	-1.1905719	0.16275167	0.72081757	0.997	3710	tags=23%, list=18%, signal=28%
V$MYOGENIN_Q6	V$MYOGENIN_Q6	Details ...	248	-0.2618371	-1.1885638	0.17477478	0.7171424	0.997	5642	tags=35%, list=28%, signal=48%
V$PPAR_DR1_Q2	V$PPAR_DR1_Q2	Details ...	246	-0.252211	-1.1882019	0.14938489	0.7065085	0.997	5449	tags=35%, list=27%, signal=48%
V$HNF4_Q6	V$HNF4_Q6	Details ...	251	-0.24019596	-1.1856508	0.12903225	0.7050991	0.997	5224	tags=32%, list=25%, signal=43%
V$AP4_Q6	V$AP4_Q6	Details ...	221	-0.26519588	-1.1802025	0.19141324	0.715777	0.997	4232	tags=24%, list=21%, signal=30%
V$E12_Q6	V$E12_Q6	Details ...	258	-0.26026115	-1.1785548	0.19182949	0.71069264	0.997	5569	tags=34%, list=27%, signal=47%
WYAAANNRNNNGCG_UNKNOWN	WYAAANNRNNNGCG_UNKNOWN	Details ...	63	-0.31607315	-1.1777666	0.23175183	0.70265394	0.997	2870	tags=24%, list=14%, signal=28%
V$AP1_C	V$AP1_C	Details ...	270	-0.25827402	-1.176879	0.20272572	0.6950615	0.997	5441	tags=33%, list=27%, signal=44%
V$AP2ALPHA_01	V$AP2ALPHA_01	Details ...	236	-0.2610134	-1.1724918	0.20036101	0.70191747	0.997	4615	tags=31%, list=23%, signal=40%
V$STAT1_03	V$STAT1_03	Details ...	243	-0.23712602	-1.1710355	0.15966387	0.6969048	0.997	4276	tags=28%, list=21%, signal=35%
V$AP2GAMMA_01	V$AP2GAMMA_01	Details ...	245	-0.25832048	-1.170252	0.21340388	0.6898127	0.997	4587	tags=30%, list=22%, signal=38%
V$NFKB_C	V$NFKB_C	Details ...	260	-0.26356372	-1.1693059	0.22429906	0.68360245	0.997	4507	tags=26%, list=22%, signal=33%
V$LBP1_Q6	V$LBP1_Q6	Details ...	221	-0.25781956	-1.1684349	0.16549295	0.6773674	0.997	2987	tags=20%, list=15%, signal=23%
V$DR1_Q3	V$DR1_Q3	Details ...	245	-0.24599195	-1.1639814	0.17766498	0.68410176	0.998	5720	tags=36%, list=28%, signal=50%
V$GABP_B	V$GABP_B	Details ...	253	-0.25106248	-1.1622407	0.20397112	0.68106306	0.998	3350	tags=26%, list=16%, signal=31%
V$STAT5B_01	V$STAT5B_01	Details ...	243	-0.27239564	-1.159752	0.2477396	0.6810017	0.998	5084	tags=31%, list=25%, signal=41%
V$PXR_Q2	V$PXR_Q2	Details ...	252	-0.24570125	-1.1595778	0.2013889	0.67246073	0.998	4267	tags=26%, list=21%, signal=32%
V$SRF_Q5_01	V$SRF_Q5_01	Details ...	217	-0.29305553	-1.1588885	0.2698706	0.6657781	0.998	3524	tags=26%, list=17%, signal=31%
V$LYF1_01	V$LYF1_01	Details ...	257	-0.247989	-1.1582085	0.18685122	0.65956044	0.998	4406	tags=26%, list=21%, signal=32%
SNACANNNYSYAGA_UNKNOWN	SNACANNNYSYAGA_UNKNOWN	Details ...	88	-0.26608542	-1.151653	0.22807017	0.67377305	0.999	2458	tags=24%, list=12%, signal=27%
V$AP4_Q6_01	V$AP4_Q6_01	Details ...	247	-0.2488922	-1.1508157	0.18074325	0.6679914	0.999	4741	tags=27%, list=23%, signal=35%
V$SP1_Q2_01	V$SP1_Q2_01	Details ...	242	-0.24663778	-1.1500325	0.20035778	0.66232204	0.999	3277	tags=23%, list=16%, signal=27%
V$IK3_01	V$IK3_01	Details ...	219	-0.25273237	-1.1476784	0.22036728	0.6626181	0.999	4504	tags=27%, list=22%, signal=35%
YAATNRNNNYNATT_UNKNOWN	YAATNRNNNYNATT_UNKNOWN	Details ...	103	-0.2841237	-1.1449525	0.2705061	0.66420823	0.999	3368	tags=20%, list=16%, signal=24%
CTGRYYYNATT_UNKNOWN	CTGRYYYNATT_UNKNOWN	Details ...	72	-0.2793407	-1.1435722	0.25170067	0.66117656	0.999	3652	tags=25%, list=18%, signal=30%
V$GATA1_04	V$GATA1_04	Details ...	240	-0.26414365	-1.1410115	0.26632303	0.6626006	0.999	2663	tags=15%, list=13%, signal=18%
V$ALPHACP1_01	V$ALPHACP1_01	Details ...	256	-0.23625323	-1.1407537	0.21746576	0.6557228	0.999	3963	tags=21%, list=19%, signal=26%
V$PAX_Q6	V$PAX_Q6	Details ...	248	-0.24690147	-1.1401002	0.22905983	0.6499097	0.999	4535	tags=26%, list=22%, signal=33%
V$DR4_Q2	V$DR4_Q2	Details ...	256	-0.23670276	-1.1395841	0.2113402	0.6442036	0.999	4303	tags=26%, list=21%, signal=33%
V$HMX1_01	V$HMX1_01	Details ...	43	-0.2962446	-1.1392372	0.25	0.63794225	0.999	3229	tags=26%, list=16%, signal=30%
V$SREBP1_02	V$SREBP1_02	Details ...	88	-0.2737055	-1.1374601	0.23853211	0.6363194	0.999	5594	tags=38%, list=27%, signal=51%
V$SRF_Q6	V$SRF_Q6	Details ...	238	-0.2865684	-1.1347961	0.2875458	0.6379339	0.999	3524	tags=27%, list=17%, signal=33%
V$NFY_01	V$NFY_01	Details ...	248	-0.2370836	-1.1324854	0.2	0.63861305	0.999	3915	tags=22%, list=19%, signal=27%
RYTGCNWTGGNR_UNKNOWN	RYTGCNWTGGNR_UNKNOWN	Details ...	112	-0.2674551	-1.1322557	0.26584506	0.632341	0.999	4539	tags=28%, list=22%, signal=35%
V$CREB_Q4_01	V$CREB_Q4_01	Details ...	207	-0.24165384	-1.1295364	0.23508772	0.6345477	0.999	4198	tags=27%, list=20%, signal=34%
V$P300_01	V$P300_01	Details ...	244	-0.23285407	-1.127573	0.22459893	0.6346451	0.999	4484	tags=24%, list=22%, signal=31%
V$MYB_Q6	V$MYB_Q6	Details ...	250	-0.22691353	-1.127074	0.2231986	0.62953025	0.999	5894	tags=34%, list=29%, signal=47%
TGGNNNNNNKCCAR_UNKNOWN	TGGNNNNNNKCCAR_UNKNOWN	Details ...	412	-0.24136814	-1.1269457	0.23875433	0.62326926	0.999	5894	tags=34%, list=29%, signal=47%
V$NFKAPPAB65_01	V$NFKAPPAB65_01	Details ...	234	-0.2594565	-1.1252404	0.2793296	0.6220163	0.999	4021	tags=25%, list=20%, signal=31%
V$HEN1_02	V$HEN1_02	Details ...	195	-0.24674048	-1.1233187	0.24954791	0.62135184	1.0	3024	tags=21%, list=15%, signal=24%
CTAWWWATA_V$RSRFC4_Q2	CTAWWWATA_V$RSRFC4_Q2	Details ...	353	-0.24163473	-1.1224113	0.2431562	0.6175544	1.0	5569	tags=30%, list=27%, signal=41%
V$CP2_01	V$CP2_01	Details ...	257	-0.24879664	-1.1223869	0.27949184	0.6113668	1.0	4089	tags=24%, list=20%, signal=29%
V$AR_02	V$AR_02	Details ...	37	-0.30429453	-1.122372	0.28413284	0.6053126	1.0	4645	tags=32%, list=23%, signal=42%
V$TFIIA_Q6	V$TFIIA_Q6	Details ...	242	-0.24869809	-1.1207113	0.2797075	0.60420287	1.0	4526	tags=28%, list=22%, signal=36%
V$HNF1_01	V$HNF1_01	Details ...	237	-0.24970266	-1.1206199	0.25980392	0.59856606	1.0	5766	tags=34%, list=28%, signal=46%
YTCCCRNNAGGY_UNKNOWN	YTCCCRNNAGGY_UNKNOWN	Details ...	71	-0.25825837	-1.118231	0.2535461	0.5999436	1.0	4003	tags=28%, list=20%, signal=35%
V$HNF4_01_B	V$HNF4_01_B	Details ...	246	-0.22859381	-1.1179231	0.20642978	0.59510934	1.0	5953	tags=37%, list=29%, signal=52%
V$OLF1_01	V$OLF1_01	Details ...	269	-0.23812175	-1.116649	0.20754717	0.5933477	1.0	3306	tags=22%, list=16%, signal=25%
V$CREB_01	V$CREB_01	Details ...	256	-0.23504506	-1.116638	0.24365482	0.5877855	1.0	4198	tags=27%, list=20%, signal=33%
V$GATA_C	V$GATA_C	Details ...	260	-0.24004824	-1.111137	0.27557755	0.5983289	1.0	3870	tags=21%, list=19%, signal=26%
V$SMAD4_Q6	V$SMAD4_Q6	Details ...	231	-0.24068244	-1.1106985	0.26632303	0.59415644	1.0	4531	tags=29%, list=22%, signal=36%
WWTAAGGC_UNKNOWN	WWTAAGGC_UNKNOWN	Details ...	140	-0.26564446	-1.1101245	0.2915952	0.59054625	1.0	4916	tags=29%, list=24%, signal=38%
V$E4F1_Q6	V$E4F1_Q6	Details ...	283	-0.23590495	-1.1092014	0.2580645	0.5879432	1.0	4255	tags=27%, list=21%, signal=33%
YGTCCTTGR_UNKNOWN	YGTCCTTGR_UNKNOWN	Details ...	95	-0.26045787	-1.1088985	0.27946126	0.5834299	1.0	6506	tags=43%, list=32%, signal=63%
V$GATA1_03	V$GATA1_03	Details ...	240	-0.24857712	-1.1081172	0.28769496	0.5803805	1.0	4751	tags=26%, list=23%, signal=33%
CCAWWNAAGG_V$SRF_Q4	CCAWWNAAGG_V$SRF_Q4	Details ...	85	-0.30858675	-1.1078879	0.3327338	0.57594174	1.0	3472	tags=28%, list=17%, signal=34%
V$SRF_C	V$SRF_C	Details ...	208	-0.2854688	-1.1052299	0.33333334	0.5786953	1.0	4950	tags=35%, list=24%, signal=46%
V$SP1_Q4_01	V$SP1_Q4_01	Details ...	256	-0.23017968	-1.0988216	0.27686703	0.5930078	1.0	3708	tags=25%, list=18%, signal=30%
V$TATA_01	V$TATA_01	Details ...	250	-0.24313161	-1.0982494	0.3118644	0.5894465	1.0	4941	tags=24%, list=24%, signal=32%
V$AREB6_03	V$AREB6_03	Details ...	254	-0.2328203	-1.0972639	0.28546098	0.58741796	1.0	3523	tags=21%, list=17%, signal=25%
V$STAT5A_01	V$STAT5A_01	Details ...	246	-0.2484893	-1.095656	0.33041957	0.5872984	1.0	5084	tags=29%, list=25%, signal=38%
V$AP1FJ_Q2	V$AP1FJ_Q2	Details ...	265	-0.238849	-1.0925864	0.2837838	0.5911163	1.0	3722	tags=23%, list=18%, signal=28%
V$AP1_Q4_01	V$AP1_Q4_01	Details ...	256	-0.24086165	-1.092145	0.29246935	0.5874564	1.0	4502	tags=26%, list=22%, signal=33%
YATGNWAAT_V$OCT_C	YATGNWAAT_V$OCT_C	Details ...	348	-0.23416089	-1.0918865	0.2885572	0.58319485	1.0	5715	tags=32%, list=28%, signal=43%
V$LMO2COM_02	V$LMO2COM_02	Details ...	242	-0.24435467	-1.0905547	0.3051724	0.58193356	1.0	4363	tags=25%, list=21%, signal=31%
CYTAGCAAY_UNKNOWN	CYTAGCAAY_UNKNOWN	Details ...	143	-0.25612354	-1.0895661	0.32194245	0.5800516	1.0	5063	tags=35%, list=25%, signal=46%
V$PBX1_02	V$PBX1_02	Details ...	125	-0.27129614	-1.0877529	0.32413793	0.58056754	1.0	3557	tags=18%, list=17%, signal=21%
V$COUP_01	V$COUP_01	Details ...	255	-0.22574024	-1.0849814	0.2905983	0.5832819	1.0	5720	tags=35%, list=28%, signal=47%
V$NFE2_01	V$NFE2_01	Details ...	267	-0.23375195	-1.0837975	0.30272108	0.58198196	1.0	4688	tags=28%, list=23%, signal=36%
GGAMTNNNNNTCCY_UNKNOWN	GGAMTNNNNNTCCY_UNKNOWN	Details ...	115	-0.2454704	-1.076609	0.3111511	0.5981707	1.0	4231	tags=28%, list=21%, signal=35%
V$ARP1_01	V$ARP1_01	Details ...	159	-0.23385502	-1.0744725	0.31282052	0.59940326	1.0	4104	tags=25%, list=20%, signal=30%
V$PAX4_01	V$PAX4_01	Details ...	256	-0.21712571	-1.0735778	0.3016158	0.59723985	1.0	4179	tags=23%, list=20%, signal=28%
V$TTF1_Q6	V$TTF1_Q6	Details ...	255	-0.22536752	-1.0718986	0.31794873	0.59769136	1.0	4621	tags=26%, list=23%, signal=33%
V$GATA_Q6	V$GATA_Q6	Details ...	196	-0.24502271	-1.0705574	0.35467127	0.59700596	1.0	7267	tags=40%, list=35%, signal=61%
V$EGR_Q6	V$EGR_Q6	Details ...	271	-0.22325487	-1.0685747	0.32436976	0.5980121	1.0	4508	tags=26%, list=22%, signal=33%
V$MIF1_01	V$MIF1_01	Details ...	178	-0.25080517	-1.0660484	0.35435992	0.6005377	1.0	3351	tags=22%, list=16%, signal=26%
V$ELK1_02	V$ELK1_02	Details ...	240	-0.24189572	-1.0619942	0.3475728	0.60770863	1.0	3777	tags=28%, list=18%, signal=33%
V$CREB_Q2_01	V$CREB_Q2_01	Details ...	216	-0.22715592	-1.0609612	0.3315508	0.60629344	1.0	4310	tags=26%, list=21%, signal=32%
V$VDR_Q3	V$VDR_Q3	Details ...	221	-0.23381066	-1.0598919	0.34414414	0.6047412	1.0	4157	tags=26%, list=20%, signal=32%
TGASTMAGC_V$NFE2_01	TGASTMAGC_V$NFE2_01	Details ...	192	-0.24255939	-1.0568286	0.36741766	0.6091846	1.0	5038	tags=30%, list=25%, signal=40%
V$VDR_Q6	V$VDR_Q6	Details ...	261	-0.2209876	-1.0566369	0.33614865	0.60538036	1.0	3892	tags=25%, list=19%, signal=31%
V$NF1_Q6_01	V$NF1_Q6_01	Details ...	261	-0.22953662	-1.0548927	0.3316062	0.60593927	1.0	4528	tags=25%, list=22%, signal=31%
V$AP1_Q6_01	V$AP1_Q6_01	Details ...	261	-0.2276609	-1.052537	0.3361921	0.60841393	1.0	4954	tags=26%, list=24%, signal=34%
V$GATA1_05	V$GATA1_05	Details ...	277	-0.23533037	-1.0510433	0.38135594	0.608309	1.0	3494	tags=18%, list=17%, signal=21%
V$T3R_Q6	V$T3R_Q6	Details ...	246	-0.2238923	-1.0486109	0.3462783	0.61090297	1.0	5902	tags=33%, list=29%, signal=46%
V$MEF2_02	V$MEF2_02	Details ...	224	-0.24096602	-1.0458124	0.3637931	0.61442053	1.0	6017	tags=34%, list=29%, signal=47%
V$TFIII_Q6	V$TFIII_Q6	Details ...	201	-0.23239526	-1.0433027	0.3623446	0.617267	1.0	4003	tags=25%, list=20%, signal=31%
V$RFX1_01	V$RFX1_01	Details ...	246	-0.22600226	-1.0432845	0.38394415	0.6130804	1.0	3867	tags=23%, list=19%, signal=28%
V$AP4_01	V$AP4_01	Details ...	257	-0.21696128	-1.0427846	0.35108152	0.6101961	1.0	5635	tags=30%, list=27%, signal=40%
V$SREBP_Q3	V$SREBP_Q3	Details ...	255	-0.22030509	-1.0411854	0.35427573	0.6106253	1.0	4379	tags=26%, list=21%, signal=33%
V$E47_01	V$E47_01	Details ...	245	-0.23264663	-1.0401365	0.35800344	0.6093821	1.0	4813	tags=26%, list=23%, signal=33%
WCAANNNYCAG_UNKNOWN	WCAANNNYCAG_UNKNOWN	Details ...	251	-0.21144912	-1.0397125	0.38155514	0.60647285	1.0	4501	tags=27%, list=22%, signal=34%
V$ZIC2_01	V$ZIC2_01	Details ...	244	-0.22268379	-1.0354196	0.3771331	0.6143723	1.0	4621	tags=27%, list=23%, signal=34%
V$IK2_01	V$IK2_01	Details ...	259	-0.223696	-1.0324155	0.38698632	0.6182222	1.0	4445	tags=24%, list=22%, signal=31%
TGACGTCA_V$ATF3_Q6	TGACGTCA_V$ATF3_Q6	Details ...	225	-0.22214389	-1.0307506	0.36203867	0.6186675	1.0	4198	tags=26%, list=20%, signal=32%
V$AP1_Q2	V$AP1_Q2	Details ...	259	-0.22578731	-1.0275314	0.38991597	0.6233019	1.0	3376	tags=20%, list=16%, signal=24%
V$ZIC3_01	V$ZIC3_01	Details ...	251	-0.2357965	-1.0242679	0.41289198	0.628632	1.0	4937	tags=29%, list=24%, signal=37%
V$STAT1_02	V$STAT1_02	Details ...	245	-0.21409339	-1.0213217	0.39721254	0.63293445	1.0	4437	tags=27%, list=22%, signal=33%
V$HNF4_01	V$HNF4_01	Details ...	259	-0.20849515	-1.0209832	0.3861066	0.62985635	1.0	4436	tags=24%, list=22%, signal=31%
V$RORA2_01	V$RORA2_01	Details ...	147	-0.23304786	-1.0200263	0.40554592	0.62845844	1.0	2742	tags=18%, list=13%, signal=21%
V$ATF3_Q6	V$ATF3_Q6	Details ...	243	-0.22545148	-1.0175353	0.4105263	0.6314697	1.0	4310	tags=26%, list=21%, signal=32%
V$LXR_DR4_Q3	V$LXR_DR4_Q3	Details ...	90	-0.23373452	-1.0130389	0.430605	0.6401826	1.0	4231	tags=27%, list=21%, signal=33%
V$TAL1BETAE47_01	V$TAL1BETAE47_01	Details ...	240	-0.2315941	-1.0080311	0.43804538	0.6499145	1.0	4654	tags=26%, list=23%, signal=34%
V$MAZR_01	V$MAZR_01	Details ...	214	-0.22269846	-1.0063188	0.418018	0.6510329	1.0	5128	tags=32%, list=25%, signal=43%
V$AP2REP_01	V$AP2REP_01	Details ...	173	-0.22611961	-1.0056567	0.4442446	0.6486808	1.0	3889	tags=23%, list=19%, signal=28%
V$OCT_C	V$OCT_C	Details ...	255	-0.21950561	-1.0028116	0.43633276	0.65252465	1.0	7036	tags=40%, list=34%, signal=60%
V$BACH1_01	V$BACH1_01	Details ...	257	-0.22162133	-0.99969876	0.4446461	0.65701544	1.0	4020	tags=22%, list=20%, signal=27%
CTGYNNCTYTAA_UNKNOWN	CTGYNNCTYTAA_UNKNOWN	Details ...	83	-0.25149995	-0.99795854	0.4448598	0.6579669	1.0	5745	tags=36%, list=28%, signal=50%
V$CREL_01	V$CREL_01	Details ...	253	-0.22693373	-0.9953682	0.43594646	0.6613066	1.0	4021	tags=24%, list=20%, signal=29%
V$ETS_Q4	V$ETS_Q4	Details ...	246	-0.23870614	-0.99468863	0.44088176	0.6591596	1.0	3501	tags=22%, list=17%, signal=26%
YTTCCNNNGGAMR_UNKNOWN	YTTCCNNNGGAMR_UNKNOWN	Details ...	51	-0.24230015	-0.9939689	0.4744268	0.6572946	1.0	1969	tags=18%, list=10%, signal=19%
V$P53_02	V$P53_02	Details ...	244	-0.21572238	-0.9920237	0.45818815	0.6589839	1.0	4658	tags=27%, list=23%, signal=34%
V$ER_Q6_02	V$ER_Q6_02	Details ...	246	-0.21229987	-0.98920333	0.4788961	0.6628648	1.0	4800	tags=27%, list=23%, signal=35%
V$ATF1_Q6	V$ATF1_Q6	Details ...	226	-0.21840817	-0.98886317	0.4562607	0.659852	1.0	2967	tags=17%, list=14%, signal=20%
V$IRF7_01	V$IRF7_01	Details ...	244	-0.22511232	-0.98676115	0.43992934	0.66182226	1.0	3867	tags=24%, list=19%, signal=29%
V$SF1_Q6	V$SF1_Q6	Details ...	250	-0.21143739	-0.9820293	0.47584972	0.6711298	1.0	4662	tags=27%, list=23%, signal=35%
V$OCT1_B	V$OCT1_B	Details ...	256	-0.21954368	-0.9815943	0.48166665	0.6685131	1.0	4553	tags=25%, list=22%, signal=32%
V$EGR1_01	V$EGR1_01	Details ...	263	-0.20411205	-0.9733524	0.48713234	0.68757534	1.0	4497	tags=24%, list=22%, signal=30%
V$SP3_Q3	V$SP3_Q3	Details ...	242	-0.19782057	-0.9721226	0.5148342	0.68720335	1.0	5267	tags=28%, list=26%, signal=37%
V$MYOD_Q6_01	V$MYOD_Q6_01	Details ...	250	-0.20741026	-0.9712777	0.5159664	0.6857221	1.0	4810	tags=26%, list=23%, signal=33%
TGACCTTG_V$SF1_Q6	TGACCTTG_V$SF1_Q6	Details ...	242	-0.20801759	-0.96832836	0.51273346	0.6902049	1.0	4662	tags=26%, list=23%, signal=34%
V$MMEF2_Q6	V$MMEF2_Q6	Details ...	267	-0.20720953	-0.9649267	0.54186416	0.69583654	1.0	5099	tags=27%, list=25%, signal=36%
RYTAAWNNNTGAY_UNKNOWN	RYTAAWNNNTGAY_UNKNOWN	Details ...	62	-0.26752555	-0.9604452	0.5079646	0.7050242	1.0	4669	tags=27%, list=23%, signal=35%
V$AP1_Q4	V$AP1_Q4	Details ...	265	-0.20883885	-0.9594511	0.5255102	0.7039194	1.0	3722	tags=21%, list=18%, signal=25%
V$MYOD_01	V$MYOD_01	Details ...	256	-0.20297635	-0.95880204	0.5170068	0.70185137	1.0	5075	tags=27%, list=25%, signal=36%
V$AP4_Q5	V$AP4_Q5	Details ...	263	-0.2015518	-0.9550047	0.5300353	0.70846146	1.0	3697	tags=20%, list=18%, signal=24%
V$ETS2_B	V$ETS2_B	Details ...	267	-0.22392865	-0.94959384	0.4846154	0.7202047	1.0	4526	tags=29%, list=22%, signal=37%
V$NRF2_Q4	V$NRF2_Q4	Details ...	253	-0.20448668	-0.9477006	0.5430017	0.72154063	1.0	5077	tags=28%, list=25%, signal=36%
V$ZIC1_01	V$ZIC1_01	Details ...	253	-0.20157018	-0.9460577	0.55440414	0.72247845	1.0	3501	tags=20%, list=17%, signal=24%
V$RSRFC4_01	V$RSRFC4_01	Details ...	243	-0.2136221	-0.9449875	0.5596639	0.72161764	1.0	6097	tags=33%, list=30%, signal=46%
V$MEF2_03	V$MEF2_03	Details ...	235	-0.21337527	-0.94454324	0.54285717	0.7190914	1.0	3064	tags=18%, list=15%, signal=21%
V$OCT1_Q5_01	V$OCT1_Q5_01	Details ...	259	-0.20430312	-0.9438121	0.5714286	0.71745765	1.0	4553	tags=24%, list=22%, signal=30%
CCTNTMAGA_UNKNOWN	CCTNTMAGA_UNKNOWN	Details ...	125	-0.21756798	-0.94160986	0.55283016	0.71954286	1.0	4216	tags=24%, list=21%, signal=30%
V$LMO2COM_01	V$LMO2COM_01	Details ...	259	-0.19703573	-0.9413699	0.5809199	0.71647877	1.0	5444	tags=28%, list=27%, signal=38%
V$ZF5_01	V$ZF5_01	Details ...	234	-0.20691268	-0.9379202	0.58514494	0.72263217	1.0	1932	tags=15%, list=9%, signal=16%
V$AP1_Q6	V$AP1_Q6	Details ...	256	-0.20665139	-0.9373158	0.56876063	0.7203153	1.0	3972	tags=22%, list=19%, signal=27%
CRGAARNNNNCGA_UNKNOWN	CRGAARNNNNCGA_UNKNOWN	Details ...	47	-0.25027168	-0.93682617	0.53358924	0.71795106	1.0	3267	tags=23%, list=16%, signal=28%
V$E2A_Q2	V$E2A_Q2	Details ...	238	-0.19999857	-0.9351821	0.5851979	0.7188572	1.0	6057	tags=33%, list=30%, signal=47%
V$PAX8_B	V$PAX8_B	Details ...	106	-0.2176753	-0.9342389	0.55535716	0.7179475	1.0	3940	tags=23%, list=19%, signal=28%
V$TEF1_Q6	V$TEF1_Q6	Details ...	218	-0.21142423	-0.93231577	0.5543278	0.719457	1.0	4579	tags=28%, list=22%, signal=36%
V$ATF4_Q2	V$ATF4_Q2	Details ...	252	-0.19893198	-0.9316889	0.5509091	0.71764445	1.0	4255	tags=25%, list=21%, signal=31%
V$STAT5A_02	V$STAT5A_02	Details ...	136	-0.21205741	-0.9310577	0.60954064	0.7156102	1.0	3713	tags=22%, list=18%, signal=27%
CCAATNNSNNNGCG_UNKNOWN	CCAATNNSNNNGCG_UNKNOWN	Details ...	59	-0.24039061	-0.9294245	0.56466305	0.7162461	1.0	628	tags=5%, list=3%, signal=5%
V$AML_Q6	V$AML_Q6	Details ...	259	-0.21824819	-0.9292364	0.5462963	0.7132044	1.0	3539	tags=20%, list=17%, signal=23%
V$PAX5_01	V$PAX5_01	Details ...	151	-0.2087803	-0.9238422	0.56405354	0.7240565	1.0	3690	tags=23%, list=18%, signal=27%
V$STAT_Q6	V$STAT_Q6	Details ...	255	-0.18706742	-0.91933906	0.6323024	0.7331448	1.0	2465	tags=15%, list=12%, signal=16%
V$STAT6_02	V$STAT6_02	Details ...	254	-0.20401141	-0.91725576	0.5708955	0.73523015	1.0	3009	tags=19%, list=15%, signal=22%
V$AMEF2_Q6	V$AMEF2_Q6	Details ...	254	-0.20204681	-0.9162417	0.60469013	0.7343459	1.0	3782	tags=20%, list=18%, signal=25%
TGANNYRGCA_V$TCF11MAFG_01	TGANNYRGCA_V$TCF11MAFG_01	Details ...	292	-0.19507527	-0.9145356	0.62038666	0.7353386	1.0	4792	tags=24%, list=23%, signal=31%
V$GCM_Q2	V$GCM_Q2	Details ...	231	-0.1999057	-0.9137866	0.6077441	0.7340173	1.0	4190	tags=24%, list=20%, signal=30%
V$MYOGNF1_01	V$MYOGNF1_01	Details ...	47	-0.249054	-0.9135146	0.5989583	0.73139143	1.0	1129	tags=13%, list=6%, signal=13%
V$OCT_Q6	V$OCT_Q6	Details ...	250	-0.19819948	-0.91170317	0.6443719	0.7326418	1.0	4553	tags=24%, list=22%, signal=30%
V$COREBINDINGFACTOR_Q6	V$COREBINDINGFACTOR_Q6	Details ...	266	-0.21193337	-0.91040677	0.5915751	0.73251194	1.0	3431	tags=19%, list=17%, signal=22%
CATRRAGC_UNKNOWN	CATRRAGC_UNKNOWN	Details ...	136	-0.20769843	-0.90560746	0.6471572	0.74198216	1.0	2380	tags=14%, list=12%, signal=16%
KRCTCNNNNMANAGC_UNKNOWN	KRCTCNNNNMANAGC_UNKNOWN	Details ...	64	-0.33838522	-0.9018091	0.54862386	0.74842775	1.0	8292	tags=48%, list=40%, signal=81%
V$AP2_Q6_01	V$AP2_Q6_01	Details ...	263	-0.19233888	-0.9015616	0.63586956	0.7455211	1.0	4826	tags=26%, list=24%, signal=33%
GTGGGTGK_UNKNOWN	GTGGGTGK_UNKNOWN	Details ...	289	-0.19302604	-0.9000785	0.6384083	0.74615073	1.0	3982	tags=20%, list=19%, signal=25%
GTTRYCATRR_UNKNOWN	GTTRYCATRR_UNKNOWN	Details ...	165	-0.20384113	-0.89507496	0.6360424	0.75603175	1.0	2895	tags=16%, list=14%, signal=19%
V$GATA1_02	V$GATA1_02	Details ...	239	-0.1970146	-0.8924514	0.66554624	0.75923824	1.0	3351	tags=18%, list=16%, signal=21%
ACCTGTTG_UNKNOWN	ACCTGTTG_UNKNOWN	Details ...	151	-0.20612906	-0.89095724	0.62633455	0.75980353	1.0	5016	tags=29%, list=24%, signal=38%
V$MEIS1AHOXA9_01	V$MEIS1AHOXA9_01	Details ...	113	-0.2120888	-0.88924557	0.66448444	0.7608639	1.0	2425	tags=13%, list=12%, signal=15%
V$CREBP1_01	V$CREBP1_01	Details ...	176	-0.20518881	-0.88490397	0.62702703	0.768697	1.0	2804	tags=17%, list=14%, signal=20%
TTCYNRGAA_V$STAT5B_01	TTCYNRGAA_V$STAT5B_01	Details ...	325	-0.19216652	-0.88483495	0.6760563	0.7653779	1.0	4554	tags=24%, list=22%, signal=30%
V$PITX2_Q2	V$PITX2_Q2	Details ...	246	-0.20185527	-0.88239634	0.6432337	0.7679955	1.0	2637	tags=15%, list=13%, signal=17%
V$MEF2_04	V$MEF2_04	Details ...	25	-0.257406	-0.8717107	0.6570946	0.79270303	1.0	4910	tags=24%, list=24%, signal=32%
V$ER_Q6_01	V$ER_Q6_01	Details ...	267	-0.1845856	-0.87143964	0.7414383	0.78985465	1.0	5566	tags=29%, list=27%, signal=39%
V$STAT_01	V$STAT_01	Details ...	246	-0.1846907	-0.8666994	0.7504425	0.79902977	1.0	4554	tags=24%, list=22%, signal=30%
V$CACBINDINGPROTEIN_Q6	V$CACBINDINGPROTEIN_Q6	Details ...	238	-0.18855211	-0.86452544	0.71530247	0.8015272	1.0	3879	tags=21%, list=19%, signal=26%
V$AREB6_02	V$AREB6_02	Details ...	245	-0.18531203	-0.854234	0.73813707	0.82461613	1.0	6028	tags=32%, list=29%, signal=45%
V$TCF1P_Q6	V$TCF1P_Q6	Details ...	259	-0.18546136	-0.85327065	0.7512953	0.8235482	1.0	3702	tags=21%, list=18%, signal=25%
V$HMEF2_Q6	V$HMEF2_Q6	Details ...	137	-0.2125382	-0.85096943	0.683391	0.826197	1.0	3402	tags=21%, list=17%, signal=25%
V$CHX10_01	V$CHX10_01	Details ...	217	-0.19019231	-0.8493995	0.7479542	0.8265227	1.0	3890	tags=17%, list=19%, signal=21%
V$HNF1_Q6	V$HNF1_Q6	Details ...	247	-0.19498433	-0.84847474	0.7184943	0.82523584	1.0	5766	tags=29%, list=28%, signal=40%
V$OCT1_Q6	V$OCT1_Q6	Details ...	257	-0.1890018	-0.84740996	0.7525597	0.8245117	1.0	3872	tags=19%, list=19%, signal=23%
GATAAGR_V$GATA_C	GATAAGR_V$GATA_C	Details ...	290	-0.18210535	-0.8408911	0.7781457	0.83764774	1.0	7315	tags=35%, list=36%, signal=54%
V$RSRFC4_Q2	V$RSRFC4_Q2	Details ...	212	-0.19501306	-0.84041625	0.72359157	0.835241	1.0	4410	tags=23%, list=22%, signal=29%
V$HAND1E47_01	V$HAND1E47_01	Details ...	265	-0.18305072	-0.8382578	0.77457625	0.8371364	1.0	4142	tags=21%, list=20%, signal=26%
V$NFY_C	V$NFY_C	Details ...	242	-0.17687564	-0.8345429	0.7986231	0.84282243	1.0	4380	tags=21%, list=21%, signal=27%
V$FXR_Q3	V$FXR_Q3	Details ...	113	-0.19334002	-0.83192307	0.7423729	0.8458637	1.0	5272	tags=29%, list=26%, signal=39%
V$LEF1_Q6	V$LEF1_Q6	Details ...	253	-0.18522327	-0.8310318	0.7647059	0.8442351	1.0	3710	tags=19%, list=18%, signal=23%
V$ETS1_B	V$ETS1_B	Details ...	253	-0.19281854	-0.8309605	0.7165049	0.84084284	1.0	4523	tags=25%, list=22%, signal=32%
V$PAX2_02	V$PAX2_02	Details ...	252	-0.18698765	-0.829257	0.7585617	0.84180725	1.0	4888	tags=24%, list=24%, signal=31%
V$POU3F2_02	V$POU3F2_02	Details ...	252	-0.18078013	-0.8251971	0.79130435	0.84820604	1.0	3517	tags=17%, list=17%, signal=21%
V$PAX3_B	V$PAX3_B	Details ...	88	-0.1950299	-0.8121748	0.8111511	0.87556607	1.0	4441	tags=24%, list=22%, signal=30%
V$GATA2_01	V$GATA2_01	Details ...	103	-0.18298924	-0.810478	0.8374558	0.87590045	1.0	4046	tags=21%, list=20%, signal=26%
V$E47_02	V$E47_02	Details ...	241	-0.17349222	-0.80839235	0.85892856	0.8773639	1.0	4711	tags=23%, list=23%, signal=30%
V$TATA_C	V$TATA_C	Details ...	275	-0.17565084	-0.80833226	0.8360656	0.87390083	1.0	3713	tags=18%, list=18%, signal=21%
V$CEBPDELTA_Q6	V$CEBPDELTA_Q6	Details ...	235	-0.18327399	-0.80646235	0.8235294	0.8744676	1.0	3642	tags=18%, list=18%, signal=21%
V$HNF1_C	V$HNF1_C	Details ...	234	-0.18289049	-0.8051394	0.81333333	0.87384415	1.0	6150	tags=32%, list=30%, signal=45%
V$XBP1_01	V$XBP1_01	Details ...	131	-0.19122395	-0.80371046	0.80172414	0.87336004	1.0	3468	tags=19%, list=17%, signal=23%
V$MEF2_Q6_01	V$MEF2_Q6_01	Details ...	238	-0.18519583	-0.8034252	0.82086957	0.8704517	1.0	6017	tags=31%, list=29%, signal=43%
RACCACAR_V$AML_Q6	RACCACAR_V$AML_Q6	Details ...	254	-0.18491633	-0.7957618	0.7777778	0.8837077	1.0	3431	tags=18%, list=17%, signal=21%
V$PBX1_01	V$PBX1_01	Details ...	246	-0.17376365	-0.7951484	0.8537005	0.8814054	1.0	3217	tags=15%, list=16%, signal=17%
V$TEF_Q6	V$TEF_Q6	Details ...	249	-0.17500933	-0.79450476	0.8722689	0.8793084	1.0	3204	tags=16%, list=16%, signal=18%
V$DBP_Q6	V$DBP_Q6	Details ...	249	-0.17108169	-0.7915073	0.8804159	0.8818826	1.0	3496	tags=16%, list=17%, signal=20%
V$POU1F1_Q6	V$POU1F1_Q6	Details ...	230	-0.17153743	-0.79025346	0.8786408	0.88071704	1.0	2105	tags=11%, list=10%, signal=12%
V$AP1_01	V$AP1_01	Details ...	262	-0.17314489	-0.7843426	0.85982907	0.88963765	1.0	6128	tags=29%, list=30%, signal=41%
V$TAL1BETAITF2_01	V$TAL1BETAITF2_01	Details ...	247	-0.18120715	-0.7827912	0.8312388	0.88923657	1.0	4672	tags=23%, list=23%, signal=29%
V$MEIS1BHOXA9_01	V$MEIS1BHOXA9_01	Details ...	141	-0.18138337	-0.77793825	0.86754966	0.89524126	1.0	2232	tags=11%, list=11%, signal=13%
V$TAL1ALPHAE47_01	V$TAL1ALPHAE47_01	Details ...	245	-0.1758157	-0.7759789	0.83944154	0.89573777	1.0	4674	tags=22%, list=23%, signal=28%
V$EN1_01	V$EN1_01	Details ...	105	-0.20050138	-0.7743746	0.777969	0.8953874	1.0	4740	tags=26%, list=23%, signal=33%
V$AML1_01	V$AML1_01	Details ...	259	-0.17234544	-0.766529	0.85974497	0.9062738	1.0	3215	tags=16%, list=16%, signal=19%
V$AML1_Q6	V$AML1_Q6	Details ...	259	-0.17234544	-0.766529	0.85974497	0.9027881	1.0	3215	tags=16%, list=16%, signal=19%
YTAAYNGCT_UNKNOWN	YTAAYNGCT_UNKNOWN	Details ...	149	-0.17763118	-0.7587683	0.9066214	0.9134548	1.0	3738	tags=17%, list=18%, signal=20%
V$MEF2_01	V$MEF2_01	Details ...	142	-0.182757	-0.7473179	0.8935108	0.9285267	1.0	6531	tags=36%, list=32%, signal=52%
V$EVI1_05	V$EVI1_05	Details ...	165	-0.16515012	-0.7286874	0.9520548	0.9523354	1.0	1969	tags=10%, list=10%, signal=11%
V$HP1SITEFACTOR_Q6	V$HP1SITEFACTOR_Q6	Details ...	225	-0.16825387	-0.72664016	0.9242685	0.9512251	1.0	5819	tags=28%, list=28%, signal=39%
V$CRX_Q4	V$CRX_Q4	Details ...	262	-0.1590745	-0.7238377	0.95469797	0.9512894	1.0	5834	tags=26%, list=28%, signal=36%
V$PIT1_Q6	V$PIT1_Q6	Details ...	225	-0.164398	-0.7232235	0.9516408	0.94847167	1.0	3652	tags=16%, list=18%, signal=20%
V$NKX62_Q2	V$NKX62_Q2	Details ...	235	-0.16283691	-0.71528023	0.9486755	0.95475316	1.0	6621	tags=32%, list=32%, signal=47%
TGATTTRY_V$GFI1_01	TGATTTRY_V$GFI1_01	Details ...	280	-0.16222553	-0.69026273	0.95454544	0.97591686	1.0	4864	tags=23%, list=24%, signal=29%
RAAGNYNNCTTY_UNKNOWN	RAAGNYNNCTTY_UNKNOWN	Details ...	139	-0.16828613	-0.67792445	0.96146786	0.98161453	1.0	2703	tags=13%, list=13%, signal=15%
CAGNWMCNNNGAC_UNKNOWN	CAGNWMCNNNGAC_UNKNOWN	Details ...	84	-0.1931006	-0.63992774	0.90777576	0.99813133	1.0	6318	tags=31%, list=31%, signal=45%
V$NRSF_01	V$NRSF_01	Details ...	96	-0.21008484	-0.6368795	0.8625	0.9955777	1.0	2	tags=1%, list=0%, signal=1%
V$RP58_01	V$RP58_01	Details ...	203	-0.16058576	-0.6317473	0.95289856	0.9936126	1.0	4502	tags=21%, list=22%, signal=26%
TTTNNANAGCYR_UNKNOWN	TTTNNANAGCYR_UNKNOWN	Details ...	131	-0.1575943	-0.60073143	0.9414802	0.9979622	1.0	6566	tags=31%, list=32%, signal=46%
V$HNF3_Q6	V$HNF3_Q6	Details ...	186	-0.1354248	-0.5737662	1.0	0.99843484	1.0	5947	tags=25%, list=29%, signal=35%
V$PAX3_01	V$PAX3_01	Details ...	21	-0.173919	-0.53682214	0.98720294	0.997652	1.0	4835	tags=24%, list=24%, signal=31%

## Sheet: LFNG_lumA_low
NAME	GS<br> follow link to MSigDB	GS DETAILS	SIZE	ES	NES	NOM p-val	FDR q-val	FWER p-val	RANK AT MAX	LEADING EDGE
GKCGCNNNNNNNTGAYG_UNKNOWN	GKCGCNNNNNNNTGAYG_UNKNOWN	Details ...	58	0.41570356	1.610566	0.016348774	1.0	0.266	3413	tags=41%, list=17%, signal=50%
TAANNYSGCG_UNKNOWN	TAANNYSGCG_UNKNOWN	Details ...	78	0.40456063	1.5473933	0.025280898	0.8185217	0.368	2394	tags=29%, list=12%, signal=33%
CCGNMNNTNACG_UNKNOWN	CCGNMNNTNACG_UNKNOWN	Details ...	74	0.35709104	1.5114511	0.04105572	0.7344735	0.445	2706	tags=32%, list=13%, signal=37%
V$ARNT_02	V$ARNT_02	Details ...	243	0.29190233	1.474382	0.0054945056	0.7083976	0.502	2715	tags=28%, list=13%, signal=31%
YNGTTNNNATT_UNKNOWN	YNGTTNNNATT_UNKNOWN	Details ...	355	0.30429548	1.4486855	0.011494253	0.6810728	0.549	5114	tags=42%, list=25%, signal=55%
ATCMNTCCGY_UNKNOWN	ATCMNTCCGY_UNKNOWN	Details ...	50	0.33784276	1.3562278	0.10932476	1.0	0.704	2945	tags=28%, list=14%, signal=33%
GGCNKCCATNK_UNKNOWN	GGCNKCCATNK_UNKNOWN	Details ...	115	0.30699793	1.3336198	0.09756097	1.0	0.735	5343	tags=47%, list=26%, signal=63%
V$USF_01	V$USF_01	Details ...	252	0.2667299	1.3301665	0.030837005	0.9721867	0.742	3016	tags=26%, list=15%, signal=30%
V$USF_02	V$USF_02	Details ...	268	0.24589103	1.3245646	0.01923077	0.9012627	0.749	2748	tags=24%, list=13%, signal=27%
V$GNCF_01	V$GNCF_01	Details ...	76	0.30235416	1.3203665	0.056818184	0.8329661	0.754	4055	tags=30%, list=20%, signal=38%
RACTNNRTTTNC_UNKNOWN	RACTNNRTTTNC_UNKNOWN	Details ...	115	0.272936	1.3195572	0.05909091	0.76287955	0.755	2868	tags=27%, list=14%, signal=31%
V$ARNT_01	V$ARNT_01	Details ...	258	0.25936642	1.3125305	0.041420117	0.73622686	0.766	2719	tags=26%, list=13%, signal=30%
RRAGTTGT_UNKNOWN	RRAGTTGT_UNKNOWN	Details ...	249	0.2696335	1.3028866	0.06666667	0.7180882	0.779	4055	tags=34%, list=20%, signal=42%
V$CEBPA_01	V$CEBPA_01	Details ...	240	0.27395403	1.3015436	0.035928145	0.6719387	0.781	4770	tags=38%, list=23%, signal=48%
V$MAX_01	V$MAX_01	Details ...	259	0.25946605	1.2992392	0.050251257	0.63720703	0.784	2715	tags=25%, list=13%, signal=29%
V$HSF1_01	V$HSF1_01	Details ...	256	0.24370436	1.2989311	0.0	0.5989136	0.785	2896	tags=25%, list=14%, signal=28%
V$E2F_Q2	V$E2F_Q2	Details ...	171	0.2925681	1.2881858	0.11960133	0.60214275	0.799	3527	tags=31%, list=17%, signal=37%
TMTCGCGANR_UNKNOWN	TMTCGCGANR_UNKNOWN	Details ...	155	0.30047038	1.2786305	0.13218391	0.60845953	0.815	2649	tags=30%, list=13%, signal=35%
YYCATTCAWW_UNKNOWN	YYCATTCAWW_UNKNOWN	Details ...	190	0.24951184	1.2762793	0.048780486	0.5844341	0.82	2721	tags=23%, list=13%, signal=26%
CGTSACG_V$PAX3_B	CGTSACG_V$PAX3_B	Details ...	146	0.26575306	1.2689643	0.06417112	0.58115155	0.829	1724	tags=21%, list=8%, signal=22%
TCCCRNNRTGC_UNKNOWN	TCCCRNNRTGC_UNKNOWN	Details ...	205	0.2654461	1.2680471	0.08450704	0.55734664	0.831	3233	tags=30%, list=16%, signal=36%
V$AHR_01	V$AHR_01	Details ...	63	0.28094292	1.2533772	0.078431375	0.58108664	0.848	1973	tags=21%, list=10%, signal=23%
V$ETF_Q6	V$ETF_Q6	Details ...	113	0.32651782	1.2420151	0.20930232	0.5981876	0.856	3382	tags=33%, list=16%, signal=39%
V$HTF_01	V$HTF_01	Details ...	71	0.30276686	1.2341204	0.14385965	0.5995424	0.86	3710	tags=30%, list=18%, signal=36%
V$CREBP1CJUN_01	V$CREBP1CJUN_01	Details ...	253	0.23436528	1.2246336	0.10091743	0.6053527	0.868	2441	tags=22%, list=12%, signal=25%
V$SREBP1_01	V$SREBP1_01	Details ...	164	0.26573172	1.2179825	0.16666667	0.6076096	0.875	2690	tags=25%, list=13%, signal=29%
V$HIF1_Q3	V$HIF1_Q3	Details ...	224	0.23641995	1.2062091	0.093959734	0.63011277	0.89	3807	tags=29%, list=19%, signal=36%
V$CEBP_Q2_01	V$CEBP_Q2_01	Details ...	264	0.2536766	1.2056152	0.12727273	0.6099792	0.89	5535	tags=39%, list=27%, signal=53%
RGAANNTTC_V$HSF1_01	RGAANNTTC_V$HSF1_01	Details ...	429	0.21985218	1.1963705	0.0989011	0.6245349	0.894	2669	tags=20%, list=13%, signal=22%
V$PAX2_01	V$PAX2_01	Details ...	57	0.30979663	1.1953214	0.20754717	0.6075739	0.894	5739	tags=47%, list=28%, signal=66%
V$AR_03	V$AR_03	Details ...	56	0.27787232	1.1917185	0.2	0.60190594	0.896	1119	tags=18%, list=5%, signal=19%
STTTCRNTTT_V$IRF_Q6	STTTCRNTTT_V$IRF_Q6	Details ...	183	0.27930167	1.1855601	0.21702127	0.6062878	0.898	4683	tags=38%, list=23%, signal=49%
GAANYNYGACNY_UNKNOWN	GAANYNYGACNY_UNKNOWN	Details ...	74	0.26485217	1.1828188	0.13020833	0.59977186	0.9	2939	tags=24%, list=14%, signal=28%
RRCCGTTA_UNKNOWN	RRCCGTTA_UNKNOWN	Details ...	83	0.27306107	1.1817819	0.21306819	0.5866793	0.903	3816	tags=34%, list=19%, signal=41%
V$IRF2_01	V$IRF2_01	Details ...	123	0.2655311	1.1771811	0.22406639	0.58751535	0.907	4042	tags=33%, list=20%, signal=41%
V$USF_Q6	V$USF_Q6	Details ...	253	0.21767385	1.1757324	0.1	0.5763798	0.908	1717	tags=17%, list=8%, signal=18%
AAGWWRNYGGC_UNKNOWN	AAGWWRNYGGC_UNKNOWN	Details ...	116	0.26675242	1.1751136	0.19112629	0.56234396	0.908	2808	tags=27%, list=14%, signal=31%
V$TITF1_Q3	V$TITF1_Q3	Details ...	235	0.23497818	1.1739963	0.13043478	0.55246586	0.909	4683	tags=32%, list=23%, signal=41%
YRTCANNRCGC_UNKNOWN	YRTCANNRCGC_UNKNOWN	Details ...	64	0.26849723	1.170529	0.17801048	0.55028254	0.912	4555	tags=38%, list=22%, signal=48%
GCGSCMNTTT_UNKNOWN	GCGSCMNTTT_UNKNOWN	Details ...	65	0.32495075	1.1666268	0.28720626	0.54957867	0.913	2747	tags=31%, list=13%, signal=35%
V$ISRE_01	V$ISRE_01	Details ...	247	0.24788618	1.1613641	0.19680852	0.5534168	0.92	4868	tags=37%, list=24%, signal=48%
V$IRF_Q6	V$IRF_Q6	Details ...	240	0.25943384	1.1610305	0.20353982	0.5409887	0.92	4082	tags=32%, list=20%, signal=40%
V$CEBP_Q3	V$CEBP_Q3	Details ...	246	0.2318276	1.1597998	0.14838709	0.53215766	0.921	4148	tags=33%, list=20%, signal=41%
V$ICSBP_Q6	V$ICSBP_Q6	Details ...	245	0.24559146	1.15908	0.2035928	0.5223054	0.922	4096	tags=31%, list=20%, signal=38%
AACYNNNNTTCCS_UNKNOWN	AACYNNNNTTCCS_UNKNOWN	Details ...	91	0.24510372	1.1584126	0.1773585	0.51313233	0.922	2459	tags=24%, list=12%, signal=27%
YKACATTT_UNKNOWN	YKACATTT_UNKNOWN	Details ...	272	0.2432576	1.1537557	0.18181819	0.51822144	0.925	4524	tags=32%, list=22%, signal=40%
V$XBP1_01	V$XBP1_01	Details ...	131	0.2576964	1.1515783	0.21142857	0.5148311	0.928	4679	tags=37%, list=23%, signal=48%
V$CMYB_01	V$CMYB_01	Details ...	247	0.2317232	1.1464702	0.15646258	0.51923543	0.929	2479	tags=21%, list=12%, signal=24%
V$YY1_01	V$YY1_01	Details ...	238	0.23277552	1.1423979	0.1952381	0.52055794	0.933	4244	tags=33%, list=21%, signal=41%
V$ATF4_Q2	V$ATF4_Q2	Details ...	252	0.21702617	1.138421	0.15789473	0.52164143	0.934	2315	tags=19%, list=11%, signal=22%
TGACGTCA_V$ATF3_Q6	TGACGTCA_V$ATF3_Q6	Details ...	225	0.22169983	1.1346371	0.20353982	0.52332264	0.938	2441	tags=21%, list=12%, signal=24%
V$CEBPB_02	V$CEBPB_02	Details ...	254	0.23171216	1.1308532	0.1875	0.5247398	0.938	5359	tags=41%, list=26%, signal=55%
V$E2F1_Q6	V$E2F1_Q6	Details ...	225	0.290034	1.1307334	0.30640668	0.51551956	0.938	2747	tags=25%, list=13%, signal=28%
CCAWNWWNNNGGC_UNKNOWN	CCAWNWWNNNGGC_UNKNOWN	Details ...	82	0.23691657	1.1259826	0.20670392	0.52181995	0.941	4332	tags=37%, list=21%, signal=46%
V$CREB_01	V$CREB_01	Details ...	256	0.21421097	1.1252427	0.2300885	0.51495445	0.941	2189	tags=20%, list=11%, signal=22%
ACAWNRNSRCGG_UNKNOWN	ACAWNRNSRCGG_UNKNOWN	Details ...	61	0.27306697	1.1231779	0.28448275	0.5123137	0.944	2447	tags=26%, list=12%, signal=30%
GCCATNTTG_V$YY1_Q6	GCCATNTTG_V$YY1_Q6	Details ...	410	0.22420645	1.1223893	0.26086956	0.5065849	0.944	2747	tags=25%, list=13%, signal=28%
V$TCF11MAFG_01	V$TCF11MAFG_01	Details ...	203	0.21595278	1.1166437	0.2	0.5174629	0.947	5804	tags=41%, list=28%, signal=57%
TTGCWCAAY_V$CEBPB_02	TTGCWCAAY_V$CEBPB_02	Details ...	63	0.25790253	1.1128316	0.26775956	0.5191298	0.949	1940	tags=19%, list=9%, signal=21%
V$SOX5_01	V$SOX5_01	Details ...	256	0.23304464	1.1091911	0.26041666	0.5218391	0.95	3361	tags=27%, list=16%, signal=31%
TCANNTGAY_V$SREBP1_01	TCANNTGAY_V$SREBP1_01	Details ...	462	0.20414418	1.1012	0.1375	0.5393457	0.954	3490	tags=26%, list=17%, signal=30%
V$E2F_Q4	V$E2F_Q4	Details ...	226	0.27665347	1.0974281	0.32577905	0.54256034	0.957	2747	tags=25%, list=13%, signal=29%
V$CREB_02	V$CREB_02	Details ...	249	0.2094191	1.0937132	0.26	0.544757	0.958	2472	tags=21%, list=12%, signal=24%
V$USF_Q6_01	V$USF_Q6_01	Details ...	236	0.20212111	1.0931727	0.21649484	0.53721565	0.958	3674	tags=28%, list=18%, signal=34%
V$NFMUE1_Q6	V$NFMUE1_Q6	Details ...	240	0.23698254	1.0910261	0.30645162	0.53588974	0.958	2903	tags=26%, list=14%, signal=30%
V$AR_Q2	V$AR_Q2	Details ...	121	0.22927088	1.0901988	0.23497267	0.5298069	0.958	2964	tags=22%, list=14%, signal=26%
V$CREB_Q2_01	V$CREB_Q2_01	Details ...	216	0.2106701	1.0738596	0.30232558	0.5757744	0.967	2101	tags=19%, list=10%, signal=20%
TTCNRGNNNNTTC_V$HSF_Q6	TTCNRGNNNNTTC_V$HSF_Q6	Details ...	150	0.2246606	1.0735434	0.29281768	0.56810254	0.967	4243	tags=31%, list=21%, signal=39%
V$E2F_Q6	V$E2F_Q6	Details ...	224	0.26940715	1.0625871	0.3529412	0.5978721	0.971	2747	tags=25%, list=13%, signal=28%
V$CEBPGAMMA_Q6	V$CEBPGAMMA_Q6	Details ...	249	0.20495662	1.0589076	0.2580645	0.60190296	0.971	3997	tags=29%, list=19%, signal=35%
V$HLF_01	V$HLF_01	Details ...	247	0.22542039	1.056113	0.3112245	0.602762	0.974	3416	tags=24%, list=17%, signal=28%
AACWWCAANK_UNKNOWN	AACWWCAANK_UNKNOWN	Details ...	138	0.21682413	1.0540371	0.39795917	0.6028309	0.976	3276	tags=27%, list=16%, signal=32%
TGANNYRGCA_V$TCF11MAFG_01	TGANNYRGCA_V$TCF11MAFG_01	Details ...	292	0.19613782	1.0527141	0.3188406	0.5990817	0.976	4692	tags=32%, list=23%, signal=41%
V$E2F_01	V$E2F_01	Details ...	66	0.28931952	1.0436502	0.38283828	0.62199587	0.984	2747	tags=24%, list=13%, signal=28%
V$STAT1_02	V$STAT1_02	Details ...	245	0.19985493	1.0422027	0.29473683	0.6184325	0.984	4652	tags=34%, list=23%, signal=43%
V$NMYC_01	V$NMYC_01	Details ...	268	0.20107634	1.0404651	0.30337077	0.6172277	0.986	3343	tags=25%, list=16%, signal=29%
V$GFI1_01	V$GFI1_01	Details ...	259	0.21865985	1.0383756	0.34065935	0.6161733	0.987	3945	tags=28%, list=19%, signal=34%
V$E2F1_Q6_01	V$E2F1_Q6_01	Details ...	231	0.24899766	1.0380329	0.39009288	0.60890704	0.987	2651	tags=23%, list=13%, signal=27%
RYAAAKNNNNNNTTGW_UNKNOWN	RYAAAKNNNNNNTTGW_UNKNOWN	Details ...	84	0.23405625	1.0254551	0.41004184	0.6455628	0.989	3961	tags=32%, list=19%, signal=40%
ATGGYGGA_UNKNOWN	ATGGYGGA_UNKNOWN	Details ...	100	0.24121451	1.023241	0.40327868	0.6454063	0.989	2447	tags=24%, list=12%, signal=27%
V$GR_01	V$GR_01	Details ...	196	0.21449664	1.0225984	0.41269842	0.63983935	0.989	3331	tags=23%, list=16%, signal=28%
V$ERR1_Q2	V$ERR1_Q2	Details ...	254	0.19242525	1.0163319	0.32	0.65517753	0.989	3533	tags=24%, list=17%, signal=28%
KTGGYRSGAA_UNKNOWN	KTGGYRSGAA_UNKNOWN	Details ...	69	0.2560178	1.014512	0.4122807	0.65451	0.99	2196	tags=20%, list=11%, signal=23%
CCAATNNSNNNGCG_UNKNOWN	CCAATNNSNNNGCG_UNKNOWN	Details ...	59	0.2444947	1.0106477	0.43203884	0.660473	0.991	3328	tags=31%, list=16%, signal=36%
V$TGIF_01	V$TGIF_01	Details ...	242	0.1966547	1.0104805	0.3809524	0.65341413	0.991	4167	tags=29%, list=20%, signal=36%
V$E2F_02	V$E2F_02	Details ...	229	0.2548247	1.0068363	0.4246988	0.6593	0.992	2747	tags=23%, list=13%, signal=26%
V$AR_Q6	V$AR_Q6	Details ...	246	0.19271968	1.0059416	0.4408602	0.65544444	0.992	2327	tags=17%, list=11%, signal=19%
CAGNYGKNAAA_UNKNOWN	CAGNYGKNAAA_UNKNOWN	Details ...	74	0.22389153	1.0028402	0.4764706	0.65772307	0.992	3248	tags=26%, list=16%, signal=30%
V$CEBPB_01	V$CEBPB_01	Details ...	256	0.204132	0.999266	0.44444445	0.6629158	0.992	1262	tags=13%, list=6%, signal=14%
V$E2F_Q4_01	V$E2F_Q4_01	Details ...	233	0.23693925	0.99750036	0.42638037	0.6616859	0.992	2747	tags=24%, list=13%, signal=27%
V$E2F_Q3_01	V$E2F_Q3_01	Details ...	231	0.23891601	0.9958477	0.42222223	0.6602601	0.992	2555	tags=23%, list=12%, signal=26%
V$E2F1DP1_01	V$E2F1DP1_01	Details ...	229	0.24978697	0.99458605	0.4251497	0.6570804	0.992	2747	tags=23%, list=13%, signal=26%
V$E2F4DP2_01	V$E2F4DP2_01	Details ...	229	0.24978697	0.99458605	0.4251497	0.65001506	0.992	2747	tags=23%, list=13%, signal=26%
V$E2F1DP2_01	V$E2F1DP2_01	Details ...	229	0.24978693	0.9945859	0.4251497	0.64309996	0.992	2747	tags=23%, list=13%, signal=26%
MCAATNNNNNGCG_UNKNOWN	MCAATNNNNNGCG_UNKNOWN	Details ...	76	0.23299532	0.9934977	0.42585552	0.63973284	0.992	4371	tags=34%, list=21%, signal=43%
V$CEBP_Q2	V$CEBP_Q2	Details ...	224	0.20283446	0.98807734	0.46153846	0.6519572	0.995	4817	tags=34%, list=23%, signal=44%
V$HIF1_Q5	V$HIF1_Q5	Details ...	242	0.19871694	0.9874843	0.46710527	0.64706784	0.995	2591	tags=19%, list=13%, signal=22%
V$PAX5_02	V$PAX5_02	Details ...	17	0.3207759	0.98745227	0.44846797	0.64057493	0.995	1661	tags=24%, list=8%, signal=26%
V$PR_02	V$PR_02	Details ...	130	0.21136135	0.9859878	0.4651163	0.6391883	0.995	3331	tags=23%, list=16%, signal=27%
TTAYRTAA_V$E4BP4_01	TTAYRTAA_V$E4BP4_01	Details ...	257	0.2026785	0.9858829	0.43529412	0.6331187	0.995	3856	tags=26%, list=19%, signal=32%
V$CEBP_C	V$CEBP_C	Details ...	193	0.21332824	0.9856545	0.502994	0.62736493	0.995	4148	tags=29%, list=20%, signal=36%
V$RORA1_01	V$RORA1_01	Details ...	239	0.1945076	0.9802154	0.58	0.63963866	0.995	3551	tags=23%, list=17%, signal=28%
V$EVI1_06	V$EVI1_06	Details ...	21	0.31125477	0.9783336	0.4882353	0.6398363	0.995	6918	tags=62%, list=34%, signal=93%
V$E2F1_Q4_01	V$E2F1_Q4_01	Details ...	224	0.23674476	0.976503	0.44871795	0.63990015	0.995	2747	tags=24%, list=13%, signal=28%
V$MYCMAX_03	V$MYCMAX_03	Details ...	249	0.18948326	0.97574645	0.4857143	0.6360956	0.995	1689	tags=16%, list=8%, signal=17%
V$ER_Q6	V$ER_Q6	Details ...	273	0.18335035	0.9745401	0.54320985	0.6343545	0.995	2774	tags=18%, list=14%, signal=20%
YGTCCTTGR_UNKNOWN	YGTCCTTGR_UNKNOWN	Details ...	95	0.20813759	0.9690972	0.56302524	0.6472259	0.995	3967	tags=27%, list=19%, signal=34%
V$E2F4DP1_01	V$E2F4DP1_01	Details ...	232	0.24422462	0.96764594	0.46749225	0.6457199	0.995	6185	tags=47%, list=30%, signal=66%
V$MYB_Q5_01	V$MYB_Q5_01	Details ...	258	0.18200015	0.9645777	0.5694444	0.6504966	0.995	5291	tags=35%, list=26%, signal=47%
V$TCF11_01	V$TCF11_01	Details ...	248	0.19138238	0.9645158	0.5816994	0.64466304	0.995	1876	tags=14%, list=9%, signal=15%
KMCATNNWGGA_UNKNOWN	KMCATNNWGGA_UNKNOWN	Details ...	83	0.24270448	0.9620849	0.49107143	0.64705956	0.995	4055	tags=35%, list=20%, signal=43%
V$E2F1_Q3	V$E2F1_Q3	Details ...	238	0.23075524	0.96111035	0.46153846	0.64385104	0.995	3068	tags=25%, list=15%, signal=29%
V$PBX1_02	V$PBX1_02	Details ...	125	0.20358402	0.9600795	0.5338346	0.640921	0.995	4214	tags=29%, list=21%, signal=36%
V$ER_Q6_01	V$ER_Q6_01	Details ...	267	0.1891735	0.9596868	0.6	0.6366878	0.995	3856	tags=25%, list=19%, signal=31%
V$NRF2_Q4	V$NRF2_Q4	Details ...	253	0.18218888	0.9580831	0.5479452	0.6357237	0.995	4789	tags=33%, list=23%, signal=43%
V$STAT6_01	V$STAT6_01	Details ...	255	0.18515825	0.955853	0.61445785	0.63826716	0.995	3734	tags=25%, list=18%, signal=30%
V$MYCMAX_02	V$MYCMAX_02	Details ...	263	0.18669206	0.95484114	0.5726496	0.63628036	0.995	2994	tags=22%, list=15%, signal=25%
V$E4BP4_01	V$E4BP4_01	Details ...	216	0.19961971	0.953946	0.57608694	0.63377416	0.995	2810	tags=20%, list=14%, signal=23%
V$TCF1P_Q6	V$TCF1P_Q6	Details ...	259	0.184025	0.9527059	0.60330576	0.6325603	0.995	3136	tags=23%, list=15%, signal=27%
V$AR_02	V$AR_02	Details ...	37	0.24539948	0.9491418	0.50396824	0.63859457	0.996	3331	tags=30%, list=16%, signal=35%
V$PR_01	V$PR_01	Details ...	142	0.18809813	0.94358873	0.6259542	0.65059865	0.996	3187	tags=21%, list=16%, signal=25%
V$CHOP_01	V$CHOP_01	Details ...	237	0.18399286	0.9407476	0.6225166	0.6544265	0.996	3910	tags=28%, list=19%, signal=34%
V$AP3_Q6	V$AP3_Q6	Details ...	238	0.18825828	0.92775553	0.60714287	0.69208497	0.997	4422	tags=29%, list=22%, signal=37%
V$NFAT_Q4_01	V$NFAT_Q4_01	Details ...	259	0.1814581	0.91892254	0.7099237	0.7140758	0.999	5120	tags=36%, list=25%, signal=47%
V$STAT4_01	V$STAT4_01	Details ...	257	0.19461384	0.91862583	0.595122	0.7091408	0.999	3904	tags=24%, list=19%, signal=29%
V$FOX_Q2	V$FOX_Q2	Details ...	208	0.18935034	0.91853464	0.5947368	0.7037735	0.999	4741	tags=31%, list=23%, signal=40%
V$E2F_Q3	V$E2F_Q3	Details ...	219	0.21574047	0.91634566	0.5182724	0.7058923	0.999	2813	tags=23%, list=14%, signal=27%
V$TAXCREB_01	V$TAXCREB_01	Details ...	134	0.19919865	0.90974957	0.6243094	0.72066975	0.999	1908	tags=16%, list=9%, signal=18%
YGCANTGCR_UNKNOWN	YGCANTGCR_UNKNOWN	Details ...	121	0.20776464	0.9049149	0.63981044	0.7314322	0.999	2669	tags=24%, list=13%, signal=27%
V$HOXA4_Q2	V$HOXA4_Q2	Details ...	255	0.1870347	0.90362626	0.6938776	0.72969127	0.999	4085	tags=25%, list=20%, signal=31%
KCCGNSWTTT_UNKNOWN	KCCGNSWTTT_UNKNOWN	Details ...	102	0.22776346	0.8993836	0.58481014	0.7372159	0.999	3929	tags=31%, list=19%, signal=39%
TCCATTKW_UNKNOWN	TCCATTKW_UNKNOWN	Details ...	230	0.1929917	0.8983354	0.6551724	0.7356795	0.999	3492	tags=24%, list=17%, signal=29%
V$E2F1DP1RB_01	V$E2F1DP1RB_01	Details ...	222	0.21948671	0.8957613	0.5337423	0.7378656	0.999	3068	tags=23%, list=15%, signal=27%
V$COMP1_01	V$COMP1_01	Details ...	112	0.20872515	0.89574254	0.61748636	0.73243725	0.999	5302	tags=38%, list=26%, signal=52%
SGCGSSAAA_V$E2F1DP2_01	SGCGSSAAA_V$E2F1DP2_01	Details ...	162	0.23213482	0.8943038	0.5480226	0.7320096	0.999	3450	tags=27%, list=17%, signal=32%
V$OCT1_03	V$OCT1_03	Details ...	222	0.18970372	0.8744523	0.73762375	0.7845744	0.999	5250	tags=33%, list=26%, signal=44%
V$ER_Q6_02	V$ER_Q6_02	Details ...	246	0.16844857	0.8640596	0.82857144	0.8078388	1.0	3530	tags=22%, list=17%, signal=26%
V$EVI1_04	V$EVI1_04	Details ...	229	0.17109777	0.85761523	0.78846157	0.8199343	1.0	4516	tags=27%, list=22%, signal=34%
V$IRF7_01	V$IRF7_01	Details ...	244	0.17940688	0.85600144	0.7567568	0.8183291	1.0	4769	tags=32%, list=23%, signal=42%
V$FOXO4_01	V$FOXO4_01	Details ...	234	0.17535582	0.8544437	0.7987421	0.8161508	1.0	2620	tags=18%, list=13%, signal=21%
V$LEF1_Q2	V$LEF1_Q2	Details ...	217	0.16896573	0.8544322	0.848	0.81036687	1.0	3962	tags=24%, list=19%, signal=30%
V$CDC5_01	V$CDC5_01	Details ...	243	0.18224174	0.8483157	0.74444443	0.8201472	1.0	5275	tags=36%, list=26%, signal=48%
V$IRF1_01	V$IRF1_01	Details ...	246	0.17905797	0.8424425	0.78612715	0.8290913	1.0	4201	tags=27%, list=20%, signal=33%
V$FREAC2_01	V$FREAC2_01	Details ...	251	0.17689827	0.8360341	0.8423913	0.8403335	1.0	3743	tags=24%, list=18%, signal=28%
V$AREB6_04	V$AREB6_04	Details ...	246	0.1701983	0.8260566	0.85882354	0.8574444	1.0	4232	tags=27%, list=21%, signal=33%
V$OCT1_02	V$OCT1_02	Details ...	206	0.17112511	0.821456	0.83739835	0.8624437	1.0	1583	tags=12%, list=8%, signal=13%
RTTTNNNYTGGM_UNKNOWN	RTTTNNNYTGGM_UNKNOWN	Details ...	150	0.17709073	0.8209436	0.8540146	0.85748905	1.0	4791	tags=31%, list=23%, signal=41%
V$OCT1_06	V$OCT1_06	Details ...	253	0.15993291	0.8157394	0.93333334	0.86323404	1.0	4741	tags=28%, list=23%, signal=37%
V$PAX4_02	V$PAX4_02	Details ...	232	0.1681558	0.8140214	0.88435376	0.86089355	1.0	5174	tags=32%, list=25%, signal=42%
V$PAX3_01	V$PAX3_01	Details ...	21	0.22246772	0.81092334	0.7941176	0.860519	1.0	4521	tags=29%, list=22%, signal=37%
AAANWWTGC_UNKNOWN	AAANWWTGC_UNKNOWN	Details ...	192	0.1730601	0.805918	0.84541065	0.86531264	1.0	3438	tags=21%, list=17%, signal=25%
V$NFAT_Q6	V$NFAT_Q6	Details ...	240	0.17205472	0.8001383	0.87113404	0.8708596	1.0	3997	tags=26%, list=19%, signal=32%
V$PAX8_01	V$PAX8_01	Details ...	38	0.21151046	0.79815066	0.7635135	0.868566	1.0	4244	tags=34%, list=21%, signal=43%
AAAYWAACM_V$HFH4_01	AAAYWAACM_V$HFH4_01	Details ...	251	0.1651378	0.797614	0.9230769	0.8637158	1.0	4207	tags=26%, list=21%, signal=32%
V$OCT1_07	V$OCT1_07	Details ...	158	0.16376403	0.777584	0.94078946	0.89353454	1.0	5386	tags=32%, list=26%, signal=43%
V$OCT1_04	V$OCT1_04	Details ...	229	0.152816	0.7682533	0.9533333	0.90204775	1.0	1974	tags=12%, list=10%, signal=13%
V$STAT5A_04	V$STAT5A_04	Details ...	200	0.1596471	0.7466379	0.95977014	0.9267434	1.0	4244	tags=26%, list=21%, signal=32%
TTANWNANTGGM_UNKNOWN	TTANWNANTGGM_UNKNOWN	Details ...	62	0.1808308	0.7462314	0.8947368	0.92134243	1.0	2664	tags=19%, list=13%, signal=22%
V$AHRARNT_02	V$AHRARNT_02	Details ...	15	0.22295189	0.72184634	0.8547945	0.94324243	1.0	5253	tags=40%, list=26%, signal=54%
V$EN1_01	V$EN1_01	Details ...	105	0.16804838	0.72009134	0.95151514	0.9386235	1.0	5367	tags=35%, list=26%, signal=47%
V$NKX22_01	V$NKX22_01	Details ...	183	0.14682324	0.7133505	1.0	0.93877774	1.0	4191	tags=23%, list=20%, signal=29%
V$S8_01	V$S8_01	Details ...	239	0.13573876	0.64022446	1.0	0.9762961	1.0	5823	tags=32%, list=28%, signal=44%

## Sheet: LFNG_lumA_high
NAME	GS<br> follow link to MSigDB	GS DETAILS	SIZE	ES	NES	NOM p-val	FDR q-val	FWER p-val	RANK AT MAX	LEADING EDGE
V$SP1_Q6_01	V$SP1_Q6_01	Details ...	239	-0.44679853	-1.7905033	0.0	0.16386989	0.086	4235	tags=37%, list=21%, signal=46%
WCTCNATGGY_UNKNOWN	WCTCNATGGY_UNKNOWN	Details ...	79	-0.43207467	-1.6792309	0.0	0.36248684	0.315	4499	tags=37%, list=22%, signal=47%
V$TEL2_Q6	V$TEL2_Q6	Details ...	233	-0.38422	-1.6682045	0.0013386881	0.2735159	0.341	3871	tags=32%, list=19%, signal=39%
V$SP1_Q4_01	V$SP1_Q4_01	Details ...	256	-0.40018016	-1.6325648	0.0	0.32110897	0.451	4329	tags=35%, list=21%, signal=44%
V$NERF_Q2	V$NERF_Q2	Details ...	244	-0.40075687	-1.5999029	0.010178117	0.39979956	0.562	4043	tags=33%, list=20%, signal=40%
V$AP2GAMMA_01	V$AP2GAMMA_01	Details ...	245	-0.38866132	-1.5368611	0.009840098	0.699735	0.73	2883	tags=27%, list=14%, signal=31%
V$SP1_Q6	V$SP1_Q6	Details ...	254	-0.3626463	-1.5337396	0.0	0.6197421	0.74	4262	tags=32%, list=21%, signal=40%
CCCNNGGGAR_V$OLF1_01	CCCNNGGGAR_V$OLF1_01	Details ...	318	-0.38698363	-1.5328516	0.006841505	0.5471795	0.741	5196	tags=36%, list=25%, signal=48%
V$HEB_Q6	V$HEB_Q6	Details ...	257	-0.4124169	-1.5214287	0.009879254	0.55209666	0.779	4519	tags=35%, list=22%, signal=44%
V$AP2ALPHA_01	V$AP2ALPHA_01	Details ...	236	-0.3841514	-1.5078441	0.014869888	0.5748788	0.804	2839	tags=25%, list=14%, signal=29%
V$ELK1_01	V$ELK1_01	Details ...	265	-0.33698544	-1.4817921	0.012562814	0.6884683	0.865	4747	tags=32%, list=23%, signal=41%
RYTGCNNRGNAAC_V$MIF1_01	RYTGCNNRGNAAC_V$MIF1_01	Details ...	84	-0.4116526	-1.4545363	0.028368793	0.8337545	0.896	4020	tags=32%, list=20%, signal=40%
V$TFIII_Q6	V$TFIII_Q6	Details ...	201	-0.373692	-1.4522711	0.021252796	0.78700614	0.9	6666	tags=51%, list=33%, signal=74%
WYAAANNRNNNGCG_UNKNOWN	WYAAANNRNNNGCG_UNKNOWN	Details ...	63	-0.43646085	-1.4414765	0.04331683	0.81219304	0.911	5279	tags=46%, list=26%, signal=62%
V$ZF5_01	V$ZF5_01	Details ...	234	-0.37117133	-1.4413538	0.02240566	0.75900745	0.911	3880	tags=29%, list=19%, signal=35%
V$COUP_DR1_Q6	V$COUP_DR1_Q6	Details ...	237	-0.37279433	-1.433873	0.018583043	0.7634137	0.916	5068	tags=37%, list=25%, signal=49%
V$SRF_01	V$SRF_01	Details ...	49	-0.4897696	-1.4155327	0.12052117	0.85309595	0.937	4053	tags=39%, list=20%, signal=48%
V$AREB6_03	V$AREB6_03	Details ...	254	-0.3572665	-1.4134264	0.030100334	0.82072645	0.94	4858	tags=34%, list=24%, signal=44%
V$AP4_Q6	V$AP4_Q6	Details ...	221	-0.36958915	-1.407496	0.036995515	0.82180023	0.949	4521	tags=31%, list=22%, signal=40%
V$ETS_Q4	V$ETS_Q4	Details ...	246	-0.35148564	-1.3850096	0.109550565	0.951888	0.966	3657	tags=28%, list=18%, signal=33%
RYCACNNRNNRNCAG_UNKNOWN	RYCACNNRNNRNCAG_UNKNOWN	Details ...	71	-0.40139237	-1.3821305	0.05925926	0.9285996	0.967	5155	tags=44%, list=25%, signal=58%
V$SP1_Q2_01	V$SP1_Q2_01	Details ...	242	-0.34079894	-1.381572	0.0369515	0.8912269	0.967	4523	tags=34%, list=22%, signal=43%
V$P300_01	V$P300_01	Details ...	244	-0.34037602	-1.380637	0.021505376	0.85947496	0.967	5057	tags=32%, list=25%, signal=42%
GTTGNYNNRGNAAC_UNKNOWN	GTTGNYNNRGNAAC_UNKNOWN	Details ...	105	-0.38051656	-1.379071	0.057142857	0.8357013	0.968	4658	tags=32%, list=23%, signal=42%
CYTAGCAAY_UNKNOWN	CYTAGCAAY_UNKNOWN	Details ...	143	-0.3490895	-1.3786879	0.05977584	0.8045626	0.97	2808	tags=24%, list=14%, signal=27%
GTTRYCATRR_UNKNOWN	GTTRYCATRR_UNKNOWN	Details ...	165	-0.3672231	-1.3650762	0.052987598	0.8680624	0.976	3758	tags=27%, list=18%, signal=33%
CCCNNNNNNAAGWT_UNKNOWN	CCCNNNNNNAAGWT_UNKNOWN	Details ...	99	-0.34335974	-1.3644049	0.059720457	0.8407782	0.977	3459	tags=26%, list=17%, signal=31%
V$NRF2_01	V$NRF2_01	Details ...	260	-0.3148586	-1.3578875	0.080344334	0.85632795	0.98	2369	tags=22%, list=12%, signal=24%
V$HNF4_DR1_Q3	V$HNF4_DR1_Q3	Details ...	251	-0.34936604	-1.3496029	0.0724299	0.8849419	0.985	4681	tags=33%, list=23%, signal=42%
V$MYOGENIN_Q6	V$MYOGENIN_Q6	Details ...	248	-0.35356456	-1.3491905	0.06703911	0.8585024	0.985	4316	tags=31%, list=21%, signal=38%
V$RFX1_02	V$RFX1_02	Details ...	267	-0.34359938	-1.3425456	0.062283736	0.8766919	0.987	4391	tags=28%, list=21%, signal=36%
V$CP2_02	V$CP2_02	Details ...	249	-0.347293	-1.3392648	0.03969957	0.87388146	0.988	5273	tags=37%, list=26%, signal=49%
V$LFA1_Q6	V$LFA1_Q6	Details ...	246	-0.3650545	-1.3319197	0.08209806	0.89782697	0.99	4837	tags=35%, list=24%, signal=45%
V$VDR_Q3	V$VDR_Q3	Details ...	221	-0.34515917	-1.3305794	0.07283237	0.8804655	0.99	5819	tags=39%, list=28%, signal=54%
V$EGR3_01	V$EGR3_01	Details ...	86	-0.38286445	-1.327826	0.09512195	0.8741817	0.992	4758	tags=31%, list=23%, signal=41%
CATRRAGC_UNKNOWN	CATRRAGC_UNKNOWN	Details ...	136	-0.3671499	-1.3252237	0.05487122	0.86819047	0.992	5522	tags=42%, list=27%, signal=57%
GTCNYYATGR_UNKNOWN	GTCNYYATGR_UNKNOWN	Details ...	106	-0.35323834	-1.3224039	0.084848486	0.8631724	0.992	4114	tags=29%, list=20%, signal=36%
V$LBP1_Q6	V$LBP1_Q6	Details ...	221	-0.35188892	-1.3215836	0.06889128	0.8459286	0.992	5171	tags=33%, list=25%, signal=44%
V$AP2_Q6_01	V$AP2_Q6_01	Details ...	263	-0.3284119	-1.3188361	0.0710128	0.8405953	0.992	4863	tags=33%, list=24%, signal=42%
V$EGR_Q6	V$EGR_Q6	Details ...	271	-0.33534718	-1.3151793	0.044680852	0.8422169	0.994	5246	tags=39%, list=26%, signal=52%
CTGYNNCTYTAA_UNKNOWN	CTGYNNCTYTAA_UNKNOWN	Details ...	83	-0.36050865	-1.2983723	0.1124031	0.93231386	0.997	4868	tags=34%, list=24%, signal=44%
GGAANCGGAANY_UNKNOWN	GGAANCGGAANY_UNKNOWN	Details ...	101	-0.38126093	-1.2969408	0.18429486	0.92039704	0.997	3794	tags=35%, list=19%, signal=42%
V$SMAD4_Q6	V$SMAD4_Q6	Details ...	231	-0.3279879	-1.2946669	0.07769145	0.91340643	0.997	4757	tags=31%, list=23%, signal=40%
V$LMO2COM_01	V$LMO2COM_01	Details ...	259	-0.32795683	-1.2871227	0.07635207	0.9423213	0.997	4363	tags=29%, list=21%, signal=36%
V$E12_Q6	V$E12_Q6	Details ...	258	-0.35036066	-1.2769811	0.111358576	0.9900135	0.998	4668	tags=31%, list=23%, signal=40%
V$AP4_Q6_01	V$AP4_Q6_01	Details ...	247	-0.34049177	-1.2768682	0.08079748	0.96923995	0.998	5201	tags=33%, list=25%, signal=43%
V$HEN1_01	V$HEN1_01	Details ...	193	-0.33433127	-1.2653811	0.122112215	1.0	0.999	6381	tags=44%, list=31%, signal=63%
V$EGR2_01	V$EGR2_01	Details ...	198	-0.33647493	-1.263914	0.12528473	1.0	0.999	4758	tags=31%, list=23%, signal=40%
V$SREBP1_Q6	V$SREBP1_Q6	Details ...	241	-0.32981864	-1.2594656	0.123873875	1.0	0.999	4417	tags=32%, list=22%, signal=41%
V$CACBINDINGPROTEIN_Q6	V$CACBINDINGPROTEIN_Q6	Details ...	238	-0.32427442	-1.2548089	0.10446137	1.0	0.999	5476	tags=38%, list=27%, signal=51%
GCGNNANTTCC_UNKNOWN	GCGNNANTTCC_UNKNOWN	Details ...	119	-0.28873703	-1.2491442	0.13642757	1.0	0.999	2461	tags=21%, list=12%, signal=24%
V$EGR1_01	V$EGR1_01	Details ...	263	-0.30240357	-1.2485234	0.13905683	1.0	0.999	6358	tags=40%, list=31%, signal=57%
V$SP1_01	V$SP1_01	Details ...	231	-0.30234253	-1.246732	0.124267295	1.0	0.999	4545	tags=29%, list=22%, signal=37%
V$PPAR_DR1_Q2	V$PPAR_DR1_Q2	Details ...	246	-0.31246385	-1.2397387	0.15214866	1.0	0.999	5104	tags=35%, list=25%, signal=46%
V$MAZR_01	V$MAZR_01	Details ...	214	-0.31506732	-1.2317809	0.15375447	1.0	0.999	4659	tags=34%, list=23%, signal=43%
V$CP2_01	V$CP2_01	Details ...	257	-0.31935364	-1.2311697	0.16725147	1.0	0.999	4809	tags=32%, list=23%, signal=41%
V$STAT3_02	V$STAT3_02	Details ...	143	-0.31610516	-1.2268876	0.15285881	1.0	0.999	5273	tags=39%, list=26%, signal=52%
V$GATA3_01	V$GATA3_01	Details ...	238	-0.33158052	-1.2258722	0.1594203	1.0	0.999	5817	tags=38%, list=28%, signal=53%
V$AP2_Q3	V$AP2_Q3	Details ...	248	-0.3025038	-1.2238847	0.14784633	1.0	0.999	4341	tags=29%, list=21%, signal=36%
V$TAXCREB_02	V$TAXCREB_02	Details ...	26	-0.40869486	-1.2220081	0.21727395	1.0	0.999	1716	tags=23%, list=8%, signal=25%
TGTYNNNNNRGCARM_UNKNOWN	TGTYNNNNNRGCARM_UNKNOWN	Details ...	85	-0.33000934	-1.2214086	0.15521327	1.0	0.999	4759	tags=34%, list=23%, signal=44%
V$PAX4_01	V$PAX4_01	Details ...	256	-0.29209286	-1.2166041	0.13879782	1.0	0.999	4442	tags=27%, list=22%, signal=34%
YRCCAKNNGNCGC_UNKNOWN	YRCCAKNNGNCGC_UNKNOWN	Details ...	63	-0.35202295	-1.216316	0.16589862	1.0	0.999	4790	tags=35%, list=23%, signal=45%
RGAGGAARY_V$PU1_Q6	RGAGGAARY_V$PU1_Q6	Details ...	484	-0.3029128	-1.2160685	0.19925742	1.0	0.999	4269	tags=27%, list=21%, signal=33%
CCANNAGRKGGC_UNKNOWN	CCANNAGRKGGC_UNKNOWN	Details ...	115	-0.3306257	-1.2153438	0.18038331	1.0	0.999	5129	tags=33%, list=25%, signal=44%
V$AREB6_01	V$AREB6_01	Details ...	265	-0.3210746	-1.2101283	0.1440501	1.0	0.999	4766	tags=31%, list=23%, signal=39%
CGGAARNGGCNG_UNKNOWN	CGGAARNGGCNG_UNKNOWN	Details ...	51	-0.31790325	-1.208874	0.18619582	1.0	0.999	1570	tags=24%, list=8%, signal=25%
V$SMAD3_Q6	V$SMAD3_Q6	Details ...	236	-0.31705356	-1.2003169	0.16558442	1.0	0.999	5509	tags=35%, list=27%, signal=47%
V$YY1_02	V$YY1_02	Details ...	237	-0.28428042	-1.1976795	0.17443408	1.0	0.999	3273	tags=24%, list=16%, signal=28%
V$NRSF_01	V$NRSF_01	Details ...	96	-0.48994267	-1.1932783	0.2977191	1.0	0.999	5905	tags=50%, list=29%, signal=70%
V$MIF1_01	V$MIF1_01	Details ...	178	-0.30895376	-1.191524	0.20848057	1.0	0.999	4802	tags=29%, list=23%, signal=37%
V$SRF_C	V$SRF_C	Details ...	208	-0.33726358	-1.1900711	0.26017442	1.0	1.0	4313	tags=31%, list=21%, signal=39%
V$HNF4_Q6	V$HNF4_Q6	Details ...	251	-0.29822978	-1.1887287	0.14165792	1.0	1.0	2031	tags=16%, list=10%, signal=18%
V$AP4_01	V$AP4_01	Details ...	257	-0.31380078	-1.188145	0.1427094	1.0	1.0	5210	tags=32%, list=25%, signal=42%
RYTGCNWTGGNR_UNKNOWN	RYTGCNWTGGNR_UNKNOWN	Details ...	112	-0.3350562	-1.1868976	0.2013889	1.0	1.0	5696	tags=36%, list=28%, signal=49%
V$NF1_Q6	V$NF1_Q6	Details ...	254	-0.3088369	-1.186378	0.18681319	1.0	1.0	5134	tags=32%, list=25%, signal=42%
V$SRF_Q6	V$SRF_Q6	Details ...	238	-0.33200878	-1.1849542	0.24566089	1.0	1.0	4773	tags=32%, list=23%, signal=42%
WWTAAGGC_UNKNOWN	WWTAAGGC_UNKNOWN	Details ...	140	-0.3327171	-1.1752119	0.22911695	1.0	1.0	5042	tags=31%, list=25%, signal=41%
V$CACCCBINDINGFACTOR_Q6	V$CACCCBINDINGFACTOR_Q6	Details ...	263	-0.30170047	-1.1740022	0.20535715	1.0	1.0	4858	tags=30%, list=24%, signal=39%
WCAANNNYCAG_UNKNOWN	WCAANNNYCAG_UNKNOWN	Details ...	251	-0.27580127	-1.1722798	0.18681319	1.0	1.0	3761	tags=25%, list=18%, signal=30%
GGAMTNNNNNTCCY_UNKNOWN	GGAMTNNNNNTCCY_UNKNOWN	Details ...	115	-0.29478446	-1.1691025	0.23529412	1.0	1.0	3313	tags=23%, list=16%, signal=27%
V$YY1_Q6	V$YY1_Q6	Details ...	237	-0.2655285	-1.168778	0.20136987	1.0	1.0	3175	tags=21%, list=15%, signal=24%
V$AP4_Q5	V$AP4_Q5	Details ...	263	-0.2935873	-1.1673805	0.19558011	1.0	1.0	4662	tags=27%, list=23%, signal=34%
V$SP3_Q3	V$SP3_Q3	Details ...	242	-0.2821375	-1.1644251	0.19490586	1.0	1.0	6182	tags=40%, list=30%, signal=56%
V$TBP_01	V$TBP_01	Details ...	239	-0.31742674	-1.1637108	0.20802534	1.0	1.0	6239	tags=38%, list=30%, signal=55%
V$TFIIA_Q6	V$TFIIA_Q6	Details ...	242	-0.29883027	-1.1618036	0.23910336	1.0	1.0	4359	tags=27%, list=21%, signal=34%
V$GABP_B	V$GABP_B	Details ...	253	-0.27024075	-1.1615622	0.23299566	1.0	1.0	3006	tags=22%, list=15%, signal=25%
CAGNWMCNNNGAC_UNKNOWN	CAGNWMCNNNGAC_UNKNOWN	Details ...	84	-0.42679557	-1.154811	0.31042382	1.0	1.0	6543	tags=51%, list=32%, signal=75%
V$GATA2_01	V$GATA2_01	Details ...	103	-0.30160004	-1.1547204	0.23212193	1.0	1.0	5158	tags=30%, list=25%, signal=40%
V$DR1_Q3	V$DR1_Q3	Details ...	245	-0.29591545	-1.1538019	0.22657952	1.0	1.0	5248	tags=33%, list=26%, signal=44%
V$ELF1_Q6	V$ELF1_Q6	Details ...	236	-0.29190484	-1.153325	0.27503526	1.0	1.0	5834	tags=36%, list=28%, signal=49%
V$PPARA_01	V$PPARA_01	Details ...	37	-0.355792	-1.1461143	0.29271522	1.0	1.0	5440	tags=38%, list=27%, signal=51%
V$PEA3_Q6	V$PEA3_Q6	Details ...	253	-0.2974486	-1.1456075	0.26052633	1.0	1.0	4235	tags=25%, list=21%, signal=31%
V$MEF2_02	V$MEF2_02	Details ...	224	-0.32922104	-1.144828	0.27593818	1.0	1.0	5148	tags=34%, list=25%, signal=45%
WGGAATGY_V$TEF1_Q6	WGGAATGY_V$TEF1_Q6	Details ...	365	-0.2908745	-1.141313	0.24117647	1.0	1.0	5969	tags=37%, list=29%, signal=51%
V$OLF1_01	V$OLF1_01	Details ...	269	-0.2994451	-1.1369524	0.21910696	1.0	1.0	6077	tags=42%, list=30%, signal=58%
V$IK3_01	V$IK3_01	Details ...	219	-0.29849216	-1.1313984	0.26021504	1.0	1.0	5208	tags=32%, list=25%, signal=43%
GCCNNNWTAAR_UNKNOWN	GCCNNNWTAAR_UNKNOWN	Details ...	148	-0.30124632	-1.1283079	0.2824176	1.0	1.0	5026	tags=32%, list=25%, signal=43%
RGTTAMWNATT_V$HNF1_01	RGTTAMWNATT_V$HNF1_01	Details ...	74	-0.3581868	-1.1261635	0.31470925	1.0	1.0	4815	tags=27%, list=23%, signal=35%
V$TTF1_Q6	V$TTF1_Q6	Details ...	255	-0.2914293	-1.125932	0.2613391	1.0	1.0	5556	tags=33%, list=27%, signal=45%
V$STAT1_01	V$STAT1_01	Details ...	65	-0.30584866	-1.1240135	0.27317074	1.0	1.0	2841	tags=18%, list=14%, signal=21%
V$AML1_01	V$AML1_01	Details ...	259	-0.28381148	-1.1222868	0.27336448	1.0	1.0	5661	tags=35%, list=28%, signal=48%
V$AML1_Q6	V$AML1_Q6	Details ...	259	-0.28381148	-1.1222868	0.27336448	1.0	1.0	5661	tags=35%, list=28%, signal=48%
V$PPARA_02	V$PPARA_02	Details ...	127	-0.2909052	-1.120763	0.2895981	1.0	1.0	4383	tags=27%, list=21%, signal=34%
V$RFX1_01	V$RFX1_01	Details ...	246	-0.27035266	-1.119849	0.27941176	1.0	1.0	4858	tags=26%, list=24%, signal=34%
V$MYCMAX_B	V$MYCMAX_B	Details ...	260	-0.27844176	-1.118732	0.2886836	1.0	1.0	6118	tags=41%, list=30%, signal=57%
CCTNTMAGA_UNKNOWN	CCTNTMAGA_UNKNOWN	Details ...	125	-0.29180452	-1.1184189	0.29404616	1.0	1.0	3337	tags=22%, list=16%, signal=26%
V$MYOD_Q6_01	V$MYOD_Q6_01	Details ...	250	-0.29303446	-1.1160644	0.2707889	1.0	1.0	5416	tags=34%, list=26%, signal=46%
V$NFKB_C	V$NFKB_C	Details ...	260	-0.2950066	-1.1127793	0.32740214	1.0	1.0	5246	tags=33%, list=26%, signal=44%
CRGAARNNNNCGA_UNKNOWN	CRGAARNNNNCGA_UNKNOWN	Details ...	47	-0.29801637	-1.1104771	0.2900506	1.0	1.0	4358	tags=28%, list=21%, signal=35%
V$ALX4_01	V$ALX4_01	Details ...	16	-0.42844883	-1.1094837	0.34744707	1.0	1.0	1803	tags=25%, list=9%, signal=27%
V$AP2_Q6	V$AP2_Q6	Details ...	255	-0.27053788	-1.1072539	0.2974537	1.0	1.0	3992	tags=25%, list=19%, signal=31%
V$MTF1_Q4	V$MTF1_Q4	Details ...	243	-0.28334323	-1.1016904	0.3084112	1.0	1.0	4902	tags=30%, list=24%, signal=38%
V$PU1_Q6	V$PU1_Q6	Details ...	222	-0.2782073	-1.1016159	0.31639135	1.0	1.0	5037	tags=32%, list=25%, signal=42%
V$CETS1P54_01	V$CETS1P54_01	Details ...	247	-0.25221232	-1.1014237	0.30807453	1.0	1.0	2599	tags=17%, list=13%, signal=19%
V$NRF1_Q6	V$NRF1_Q6	Details ...	245	-0.26181272	-1.1002953	0.32177532	1.0	1.0	3747	tags=23%, list=18%, signal=28%
V$E2F1_Q3_01	V$E2F1_Q3_01	Details ...	241	-0.26910517	-1.1002889	0.31958762	1.0	1.0	3737	tags=22%, list=18%, signal=27%
V$ARP1_01	V$ARP1_01	Details ...	159	-0.28874448	-1.0972335	0.31299436	1.0	1.0	6179	tags=38%, list=30%, signal=54%
RNCTGNYNRNCTGNY_UNKNOWN	RNCTGNYNRNCTGNY_UNKNOWN	Details ...	81	-0.30582973	-1.0885259	0.33859223	1.0	1.0	2829	tags=22%, list=14%, signal=26%
V$PAX5_01	V$PAX5_01	Details ...	151	-0.28458422	-1.0868456	0.348538	1.0	1.0	4355	tags=28%, list=21%, signal=35%
V$ZF5_B	V$ZF5_B	Details ...	234	-0.27684107	-1.0816431	0.33482644	1.0	1.0	4870	tags=31%, list=24%, signal=40%
YGACNNYACAR_UNKNOWN	YGACNNYACAR_UNKNOWN	Details ...	93	-0.2932583	-1.0810655	0.34340045	1.0	1.0	5104	tags=30%, list=25%, signal=40%
V$E47_01	V$E47_01	Details ...	245	-0.29219195	-1.0764472	0.35995623	1.0	1.0	5509	tags=33%, list=27%, signal=45%
V$ZIC1_01	V$ZIC1_01	Details ...	253	-0.2741437	-1.0732023	0.34505495	1.0	1.0	5321	tags=32%, list=26%, signal=43%
V$COUP_01	V$COUP_01	Details ...	255	-0.27324477	-1.0713984	0.35782748	1.0	1.0	5192	tags=32%, list=25%, signal=43%
V$SF1_Q6	V$SF1_Q6	Details ...	250	-0.2724082	-1.0710832	0.3646409	1.0	1.0	5674	tags=33%, list=28%, signal=45%
V$ATF6_01	V$ATF6_01	Details ...	122	-0.29009068	-1.071019	0.36287424	1.0	1.0	5668	tags=39%, list=28%, signal=53%
V$LMO2COM_02	V$LMO2COM_02	Details ...	242	-0.28882638	-1.0675007	0.37028825	1.0	1.0	5933	tags=35%, list=29%, signal=49%
V$SPZ1_01	V$SPZ1_01	Details ...	231	-0.27167833	-1.0669917	0.3618267	1.0	1.0	4708	tags=28%, list=23%, signal=36%
V$ZIC3_01	V$ZIC3_01	Details ...	251	-0.29242063	-1.0665001	0.37254903	1.0	1.0	6239	tags=39%, list=30%, signal=55%
V$HEN1_02	V$HEN1_02	Details ...	195	-0.26702908	-1.0653484	0.36040044	1.0	1.0	5138	tags=31%, list=25%, signal=41%
TGGNNNNNNKCCAR_UNKNOWN	TGGNNNNNNKCCAR_UNKNOWN	Details ...	412	-0.2727359	-1.0652606	0.36404493	1.0	1.0	5653	tags=33%, list=28%, signal=44%
V$E2A_Q2	V$E2A_Q2	Details ...	238	-0.281759	-1.062769	0.37091675	1.0	1.0	6722	tags=41%, list=33%, signal=60%
CTGRYYYNATT_UNKNOWN	CTGRYYYNATT_UNKNOWN	Details ...	72	-0.31822002	-1.0605469	0.39289805	1.0	1.0	4331	tags=28%, list=21%, signal=35%
V$USF2_Q6	V$USF2_Q6	Details ...	247	-0.26232484	-1.0596595	0.37706855	1.0	1.0	4195	tags=24%, list=20%, signal=30%
V$HNF4_01_B	V$HNF4_01_B	Details ...	246	-0.26412	-1.0567816	0.35849056	1.0	1.0	4505	tags=28%, list=22%, signal=35%
V$SRF_Q5_01	V$SRF_Q5_01	Details ...	217	-0.29422396	-1.0565561	0.39722222	1.0	1.0	4053	tags=26%, list=20%, signal=32%
V$RREB1_01	V$RREB1_01	Details ...	206	-0.27317604	-1.0555654	0.38327906	1.0	1.0	4951	tags=31%, list=24%, signal=41%
V$P53_02	V$P53_02	Details ...	244	-0.26755896	-1.0524944	0.38656387	1.0	1.0	5419	tags=30%, list=26%, signal=41%
V$NFKAPPAB65_01	V$NFKAPPAB65_01	Details ...	234	-0.2799534	-1.0513979	0.41133896	1.0	1.0	4582	tags=28%, list=22%, signal=36%
V$SRF_Q4	V$SRF_Q4	Details ...	219	-0.29343158	-1.0485125	0.4189189	1.0	1.0	4053	tags=26%, list=20%, signal=32%
TNCATNTCCYR_UNKNOWN	TNCATNTCCYR_UNKNOWN	Details ...	130	-0.25566185	-1.0468795	0.37814072	1.0	1.0	3758	tags=24%, list=18%, signal=29%
V$LYF1_01	V$LYF1_01	Details ...	257	-0.26660532	-1.0464275	0.3982103	1.0	1.0	5246	tags=30%, list=26%, signal=40%
GATGKMRGCG_UNKNOWN	GATGKMRGCG_UNKNOWN	Details ...	65	-0.2804289	-1.0459086	0.3918723	1.0	1.0	5110	tags=35%, list=25%, signal=47%
V$AP1_C	V$AP1_C	Details ...	270	-0.27315152	-1.0452818	0.420339	1.0	1.0	4043	tags=24%, list=20%, signal=30%
V$STAT_01	V$STAT_01	Details ...	246	-0.26882076	-1.0452662	0.41067538	1.0	1.0	4562	tags=27%, list=22%, signal=34%
V$RSRFC4_01	V$RSRFC4_01	Details ...	243	-0.29494053	-1.0440313	0.43736503	1.0	1.0	4334	tags=25%, list=21%, signal=31%
YTCCCRNNAGGY_UNKNOWN	YTCCCRNNAGGY_UNKNOWN	Details ...	71	-0.27978766	-1.0410817	0.40286055	1.0	1.0	2536	tags=20%, list=12%, signal=22%
V$COREBINDINGFACTOR_Q6	V$COREBINDINGFACTOR_Q6	Details ...	266	-0.27218968	-1.0373185	0.40772015	1.0	1.0	6107	tags=34%, list=30%, signal=48%
V$MAZ_Q6	V$MAZ_Q6	Details ...	191	-0.26759547	-1.0343887	0.40686923	1.0	1.0	4639	tags=26%, list=23%, signal=33%
CCAWWNAAGG_V$SRF_Q4	CCAWWNAAGG_V$SRF_Q4	Details ...	85	-0.32158533	-1.0319571	0.43283582	1.0	1.0	4773	tags=35%, list=23%, signal=46%
V$MMEF2_Q6	V$MMEF2_Q6	Details ...	267	-0.28029957	-1.029862	0.42510548	1.0	1.0	6119	tags=37%, list=30%, signal=53%
YTTCCNNNGGAMR_UNKNOWN	YTTCCNNNGGAMR_UNKNOWN	Details ...	51	-0.28838992	-1.0296974	0.41518986	1.0	1.0	3696	tags=27%, list=18%, signal=33%
V$MZF1_02	V$MZF1_02	Details ...	229	-0.2624797	-1.0275459	0.4224719	1.0	1.0	4520	tags=27%, list=22%, signal=34%
V$SREBP1_02	V$SREBP1_02	Details ...	88	-0.2894096	-1.0275339	0.4336493	1.0	1.0	4683	tags=31%, list=23%, signal=40%
V$VDR_Q6	V$VDR_Q6	Details ...	261	-0.2591109	-1.0263017	0.43103448	1.0	1.0	4862	tags=26%, list=24%, signal=34%
V$LEF1_Q6	V$LEF1_Q6	Details ...	253	-0.27827743	-1.0256814	0.44008958	1.0	1.0	4815	tags=28%, list=23%, signal=37%
V$FXR_Q3	V$FXR_Q3	Details ...	113	-0.28524294	-1.023397	0.42841163	1.0	1.0	4217	tags=25%, list=21%, signal=31%
V$T3R_Q6	V$T3R_Q6	Details ...	246	-0.2785942	-1.0221015	0.4452555	1.0	1.0	6131	tags=37%, list=30%, signal=53%
V$ELK1_02	V$ELK1_02	Details ...	240	-0.24751638	-1.0160687	0.42961878	1.0	1.0	2819	tags=20%, list=14%, signal=23%
V$CREBP1_Q2	V$CREBP1_Q2	Details ...	248	-0.25802037	-1.0137918	0.46917808	1.0	1.0	4939	tags=31%, list=24%, signal=40%
V$AP1_Q4_01	V$AP1_Q4_01	Details ...	256	-0.26829305	-1.0106169	0.4579235	1.0	1.0	5308	tags=31%, list=26%, signal=42%
V$ZIC2_01	V$ZIC2_01	Details ...	244	-0.27240512	-1.0097053	0.47798067	1.0	1.0	6221	tags=37%, list=30%, signal=52%
V$ALPHACP1_01	V$ALPHACP1_01	Details ...	256	-0.24363065	-1.0087347	0.45751634	1.0	1.0	5079	tags=27%, list=25%, signal=35%
V$ZID_01	V$ZID_01	Details ...	253	-0.2600827	-1.0072916	0.4772475	1.0	1.0	3975	tags=22%, list=19%, signal=27%
V$MEF2_03	V$MEF2_03	Details ...	235	-0.2776235	-1.0070045	0.48954895	1.0	1.0	4334	tags=25%, list=21%, signal=31%
V$ETS2_B	V$ETS2_B	Details ...	267	-0.25501847	-1.0057027	0.44489795	1.0	1.0	3944	tags=22%, list=19%, signal=27%
V$NFKAPPAB_01	V$NFKAPPAB_01	Details ...	248	-0.26742738	-1.0054451	0.45771143	1.0	1.0	4791	tags=29%, list=23%, signal=37%
ACTWSNACTNY_UNKNOWN	ACTWSNACTNY_UNKNOWN	Details ...	102	-0.24979135	-1.0026023	0.46717173	1.0	1.0	3209	tags=23%, list=16%, signal=27%
V$DR3_Q4	V$DR3_Q4	Details ...	141	-0.27232412	-1.0021418	0.49105147	1.0	1.0	5906	tags=37%, list=29%, signal=51%
GGGNNTTTCC_V$NFKB_Q6_01	GGGNNTTTCC_V$NFKB_Q6_01	Details ...	133	-0.28756747	-0.9989678	0.46518105	1.0	1.0	4305	tags=29%, list=21%, signal=36%
V$HOX13_01	V$HOX13_01	Details ...	45	-0.30513793	-0.9979033	0.46369427	1.0	1.0	4314	tags=27%, list=21%, signal=34%
GTGGGTGK_UNKNOWN	GTGGGTGK_UNKNOWN	Details ...	289	-0.25729513	-0.9967427	0.47117516	1.0	1.0	5322	tags=28%, list=26%, signal=38%
V$GATA_Q6	V$GATA_Q6	Details ...	196	-0.28016376	-0.995912	0.48701298	1.0	1.0	5208	tags=31%, list=25%, signal=41%
V$PAX_Q6	V$PAX_Q6	Details ...	248	-0.25568816	-0.9920287	0.4966518	1.0	1.0	6143	tags=34%, list=30%, signal=48%
V$CREB_Q4_01	V$CREB_Q4_01	Details ...	207	-0.24939689	-0.98921174	0.51080775	1.0	1.0	5210	tags=33%, list=25%, signal=44%
V$E2F1_Q4	V$E2F1_Q4	Details ...	237	-0.24233082	-0.9889084	0.47476125	1.0	1.0	2956	tags=18%, list=14%, signal=20%
V$HFH8_01	V$HFH8_01	Details ...	198	-0.2627007	-0.9878794	0.49884528	1.0	1.0	5178	tags=31%, list=25%, signal=41%
V$PXR_Q2	V$PXR_Q2	Details ...	252	-0.24731348	-0.9846419	0.52513367	1.0	1.0	5189	tags=26%, list=25%, signal=35%
V$PAX8_B	V$PAX8_B	Details ...	106	-0.26318315	-0.9838015	0.5070755	1.0	1.0	5279	tags=30%, list=26%, signal=40%
V$ETS1_B	V$ETS1_B	Details ...	253	-0.24712065	-0.9836321	0.47325101	1.0	1.0	4747	tags=26%, list=23%, signal=33%
ACTAYRNNNCCCR_UNKNOWN	ACTAYRNNNCCCR_UNKNOWN	Details ...	441	-0.22215448	-0.9823406	0.48626372	1.0	1.0	3466	tags=22%, list=17%, signal=26%
V$ATF_B	V$ATF_B	Details ...	183	-0.2607843	-0.98118985	0.49545455	1.0	1.0	5210	tags=33%, list=25%, signal=44%
V$ATF1_Q6	V$ATF1_Q6	Details ...	226	-0.26381573	-0.9808051	0.5106145	1.0	1.0	5213	tags=34%, list=25%, signal=45%
V$AP1FJ_Q2	V$AP1FJ_Q2	Details ...	265	-0.26060984	-0.9772579	0.5306346	1.0	1.0	4134	tags=27%, list=20%, signal=33%
SYATTGTG_UNKNOWN	SYATTGTG_UNKNOWN	Details ...	219	-0.25352383	-0.9765388	0.5086108	1.0	1.0	5095	tags=29%, list=25%, signal=38%
V$OCT1_B	V$OCT1_B	Details ...	256	-0.26556772	-0.9743786	0.543617	1.0	1.0	4580	tags=25%, list=22%, signal=32%
V$SMAD_Q6	V$SMAD_Q6	Details ...	251	-0.25234377	-0.97378415	0.5220339	1.0	1.0	5427	tags=31%, list=26%, signal=42%
V$TAL1BETAITF2_01	V$TAL1BETAITF2_01	Details ...	247	-0.26036632	-0.9734925	0.50573397	1.0	1.0	5026	tags=27%, list=25%, signal=36%
GGCKCATGS_UNKNOWN	GGCKCATGS_UNKNOWN	Details ...	66	-0.26393327	-0.97321457	0.5035545	1.0	1.0	5660	tags=38%, list=28%, signal=52%
V$STAT5B_01	V$STAT5B_01	Details ...	243	-0.265775	-0.97215956	0.51116335	1.0	1.0	5197	tags=29%, list=25%, signal=39%
ARGGGTTAA_UNKNOWN	ARGGGTTAA_UNKNOWN	Details ...	119	-0.26966292	-0.9718376	0.5314685	1.0	1.0	5090	tags=28%, list=25%, signal=37%
V$CREL_01	V$CREL_01	Details ...	253	-0.25464422	-0.97045135	0.5119617	1.0	1.0	4582	tags=27%, list=22%, signal=34%
V$RP58_01	V$RP58_01	Details ...	203	-0.28195858	-0.9694408	0.51180124	1.0	1.0	6053	tags=34%, list=30%, signal=48%
V$STAT1_03	V$STAT1_03	Details ...	243	-0.23817633	-0.9637038	0.57365143	1.0	1.0	3765	tags=23%, list=18%, signal=28%
V$SREBP_Q3	V$SREBP_Q3	Details ...	255	-0.2516991	-0.9635607	0.55	1.0	1.0	5035	tags=29%, list=25%, signal=39%
V$HNF4ALPHA_Q6	V$HNF4ALPHA_Q6	Details ...	266	-0.23588489	-0.9607439	0.5466667	1.0	1.0	4321	tags=24%, list=21%, signal=30%
V$STAT_Q6	V$STAT_Q6	Details ...	255	-0.24203683	-0.95734125	0.5837724	1.0	1.0	2927	tags=16%, list=14%, signal=18%
V$USF_C	V$USF_C	Details ...	276	-0.23582612	-0.957051	0.55665565	1.0	1.0	5419	tags=32%, list=26%, signal=42%
SNACANNNYSYAGA_UNKNOWN	SNACANNNYSYAGA_UNKNOWN	Details ...	88	-0.23434262	-0.9566374	0.5496504	1.0	1.0	2660	tags=19%, list=13%, signal=22%
V$MYB_Q3	V$MYB_Q3	Details ...	242	-0.23247506	-0.9562392	0.5717415	1.0	1.0	3375	tags=19%, list=16%, signal=22%
V$HMX1_01	V$HMX1_01	Details ...	43	-0.29498532	-0.9551845	0.5339806	1.0	1.0	7030	tags=42%, list=34%, signal=64%
V$MYB_Q6	V$MYB_Q6	Details ...	250	-0.23492898	-0.9545152	0.57978725	1.0	1.0	4827	tags=26%, list=24%, signal=34%
V$TAL1ALPHAE47_01	V$TAL1ALPHAE47_01	Details ...	245	-0.25631726	-0.953332	0.5743243	1.0	1.0	5026	tags=27%, list=25%, signal=35%
TAAYNRNNTCC_UNKNOWN	TAAYNRNNTCC_UNKNOWN	Details ...	169	-0.26223472	-0.95282036	0.53801167	1.0	1.0	5674	tags=34%, list=28%, signal=47%
V$LXR_DR4_Q3	V$LXR_DR4_Q3	Details ...	90	-0.2571874	-0.9514664	0.5550296	1.0	1.0	3673	tags=22%, list=18%, signal=27%
V$AHRARNT_01	V$AHRARNT_01	Details ...	139	-0.26021934	-0.94858384	0.54392296	1.0	1.0	5075	tags=30%, list=25%, signal=40%
YGCGYRCGC_UNKNOWN	YGCGYRCGC_UNKNOWN	Details ...	313	-0.22278729	-0.9482595	0.5609195	1.0	1.0	3145	tags=19%, list=15%, signal=22%
TAAWWATAG_V$RSRFC4_Q2	TAAWWATAG_V$RSRFC4_Q2	Details ...	162	-0.26168826	-0.94814026	0.57842046	1.0	1.0	5148	tags=29%, list=25%, signal=38%
V$NGFIC_01	V$NGFIC_01	Details ...	252	-0.23834074	-0.9449726	0.56457144	1.0	1.0	5246	tags=29%, list=26%, signal=38%
V$ATF3_Q6	V$ATF3_Q6	Details ...	243	-0.24390087	-0.94404835	0.5694915	1.0	1.0	6182	tags=37%, list=30%, signal=52%
V$FOXO4_02	V$FOXO4_02	Details ...	251	-0.25554115	-0.9439578	0.57515526	1.0	1.0	2576	tags=16%, list=13%, signal=18%
V$ATF_01	V$ATF_01	Details ...	252	-0.23559435	-0.9416435	0.58093125	1.0	1.0	6031	tags=37%, list=29%, signal=52%
YATGNWAAT_V$OCT_C	YATGNWAAT_V$OCT_C	Details ...	348	-0.24660505	-0.9413942	0.5937835	1.0	1.0	4882	tags=26%, list=24%, signal=33%
AGCYRWTTC_UNKNOWN	AGCYRWTTC_UNKNOWN	Details ...	119	-0.2561551	-0.94012296	0.576	1.0	1.0	2127	tags=15%, list=10%, signal=17%
GATAAGR_V$GATA_C	GATAAGR_V$GATA_C	Details ...	290	-0.25675023	-0.9387436	0.60041624	1.0	1.0	5349	tags=30%, list=26%, signal=40%
V$CREB_Q2	V$CREB_Q2	Details ...	258	-0.22865184	-0.9369917	0.61381656	1.0	1.0	5317	tags=31%, list=26%, signal=41%
V$MYC_Q2	V$MYC_Q2	Details ...	184	-0.24199335	-0.9368423	0.5683453	1.0	1.0	3863	tags=22%, list=19%, signal=27%
V$CRX_Q4	V$CRX_Q4	Details ...	262	-0.25621462	-0.93371284	0.6065401	1.0	1.0	5731	tags=33%, list=28%, signal=46%
V$PAX4_03	V$PAX4_03	Details ...	248	-0.24412581	-0.9313833	0.615215	1.0	1.0	5668	tags=31%, list=28%, signal=43%
V$MYOD_01	V$MYOD_01	Details ...	256	-0.24732481	-0.9304549	0.6366492	1.0	1.0	6131	tags=37%, list=30%, signal=52%
V$E47_02	V$E47_02	Details ...	241	-0.24706244	-0.93005455	0.6260593	1.0	1.0	4770	tags=25%, list=23%, signal=33%
RYTAAWNNNTGAY_UNKNOWN	RYTAAWNNNTGAY_UNKNOWN	Details ...	62	-0.2960142	-0.92929107	0.5679797	1.0	1.0	4316	tags=26%, list=21%, signal=33%
V$NFE2_01	V$NFE2_01	Details ...	267	-0.24019305	-0.925866	0.60393876	1.0	1.0	3975	tags=22%, list=19%, signal=27%
V$BACH1_01	V$BACH1_01	Details ...	257	-0.24515902	-0.9249719	0.5940367	1.0	1.0	4390	tags=25%, list=21%, signal=31%
V$TATA_01	V$TATA_01	Details ...	250	-0.2532557	-0.92177117	0.63185656	1.0	1.0	6314	tags=34%, list=31%, signal=49%
V$NKX62_Q2	V$NKX62_Q2	Details ...	235	-0.25046602	-0.9176665	0.62185794	1.0	1.0	5309	tags=29%, list=26%, signal=39%
V$AMEF2_Q6	V$AMEF2_Q6	Details ...	254	-0.2502234	-0.9152452	0.62203026	1.0	1.0	5756	tags=31%, list=28%, signal=43%
V$AP1_Q4	V$AP1_Q4	Details ...	265	-0.23810507	-0.9129562	0.61962515	1.0	1.0	4116	tags=24%, list=20%, signal=30%
V$TEF_Q6	V$TEF_Q6	Details ...	249	-0.23959161	-0.9098192	0.65113634	1.0	1.0	4413	tags=22%, list=22%, signal=28%
V$MZF1_01	V$MZF1_01	Details ...	229	-0.23210439	-0.90950114	0.6188851	1.0	1.0	5517	tags=31%, list=27%, signal=43%
V$PAX2_02	V$PAX2_02	Details ...	252	-0.24377437	-0.90829873	0.62905025	1.0	1.0	4246	tags=21%, list=21%, signal=27%
V$NFKB_Q6_01	V$NFKB_Q6_01	Details ...	231	-0.23776993	-0.9069691	0.6010296	1.0	1.0	4313	tags=25%, list=21%, signal=31%
V$MYOGNF1_01	V$MYOGNF1_01	Details ...	47	-0.28845847	-0.9049416	0.59123224	1.0	1.0	4951	tags=36%, list=24%, signal=48%
V$AREB6_02	V$AREB6_02	Details ...	245	-0.23680088	-0.9017134	0.6790648	1.0	1.0	4053	tags=23%, list=20%, signal=29%
V$AR_01	V$AR_01	Details ...	152	-0.2372643	-0.90098804	0.6452005	1.0	1.0	2311	tags=13%, list=11%, signal=15%
GGCNRNWCTTYS_UNKNOWN	GGCNRNWCTTYS_UNKNOWN	Details ...	82	-0.23313747	-0.90048337	0.62898934	1.0	1.0	4967	tags=32%, list=24%, signal=42%
V$GATA1_01	V$GATA1_01	Details ...	234	-0.24056743	-0.90016973	0.64718616	1.0	1.0	5425	tags=29%, list=26%, signal=38%
V$PTF1BETA_Q6	V$PTF1BETA_Q6	Details ...	237	-0.23116712	-0.8981292	0.6630077	1.0	1.0	2608	tags=16%, list=13%, signal=18%
V$AP1_Q2_01	V$AP1_Q2_01	Details ...	269	-0.23270056	-0.8967733	0.6825054	1.0	1.0	4043	tags=21%, list=20%, signal=26%
V$NFY_Q6_01	V$NFY_Q6_01	Details ...	261	-0.21492946	-0.8951393	0.66742337	1.0	1.0	3586	tags=20%, list=17%, signal=23%
V$PIT1_Q6	V$PIT1_Q6	Details ...	225	-0.24160007	-0.8928728	0.6719637	1.0	1.0	6091	tags=32%, list=30%, signal=45%
V$RSRFC4_Q2	V$RSRFC4_Q2	Details ...	212	-0.25075436	-0.89131755	0.67070484	1.0	1.0	4334	tags=24%, list=21%, signal=30%
V$DR4_Q2	V$DR4_Q2	Details ...	256	-0.22269769	-0.89007425	0.6804469	1.0	1.0	5691	tags=30%, list=28%, signal=41%
V$STAT5A_01	V$STAT5A_01	Details ...	246	-0.24040733	-0.8897081	0.65139663	1.0	1.0	5960	tags=31%, list=29%, signal=44%
V$CDP_02	V$CDP_02	Details ...	106	-0.25508997	-0.8892498	0.6594286	1.0	1.0	4791	tags=25%, list=23%, signal=32%
V$FOXO3_01	V$FOXO3_01	Details ...	236	-0.24002369	-0.889091	0.63603383	1.0	1.0	5042	tags=27%, list=25%, signal=35%
V$FXR_IR1_Q6	V$FXR_IR1_Q6	Details ...	110	-0.23238787	-0.8877192	0.6872247	1.0	1.0	5013	tags=25%, list=24%, signal=34%
V$AP1_Q6	V$AP1_Q6	Details ...	256	-0.23520271	-0.88741547	0.675	1.0	1.0	3975	tags=23%, list=19%, signal=28%
TTCYNRGAA_V$STAT5B_01	TTCYNRGAA_V$STAT5B_01	Details ...	325	-0.22899929	-0.8827974	0.6839207	1.0	1.0	4766	tags=25%, list=23%, signal=32%
V$MYCMAX_01	V$MYCMAX_01	Details ...	249	-0.22760083	-0.88159823	0.6778043	1.0	1.0	6155	tags=38%, list=30%, signal=53%
V$EVI1_05	V$EVI1_05	Details ...	165	-0.24217701	-0.8801788	0.6796116	1.0	1.0	5149	tags=25%, list=25%, signal=34%
V$GATA1_02	V$GATA1_02	Details ...	239	-0.23559065	-0.8793922	0.70086396	1.0	1.0	6412	tags=34%, list=31%, signal=49%
V$E2F_03	V$E2F_03	Details ...	237	-0.23028837	-0.87713003	0.60167134	1.0	1.0	2571	tags=16%, list=13%, signal=18%
V$AHR_Q5	V$AHR_Q5	Details ...	210	-0.21620193	-0.875364	0.70725995	1.0	1.0	5817	tags=34%, list=28%, signal=47%
V$GCM_Q2	V$GCM_Q2	Details ...	231	-0.23355713	-0.8747255	0.69541484	1.0	1.0	6384	tags=38%, list=31%, signal=55%
V$MEIS1AHOXA9_01	V$MEIS1AHOXA9_01	Details ...	113	-0.25662723	-0.8743294	0.7065338	1.0	1.0	5269	tags=30%, list=26%, signal=40%
V$CREB_Q4	V$CREB_Q4	Details ...	262	-0.21079881	-0.8722608	0.72154695	1.0	1.0	5373	tags=31%, list=26%, signal=41%
V$FOXO1_02	V$FOXO1_02	Details ...	237	-0.23128188	-0.87103766	0.65274465	1.0	1.0	3894	tags=19%, list=19%, signal=23%
V$NFY_C	V$NFY_C	Details ...	242	-0.21230751	-0.8683605	0.72508216	1.0	1.0	4020	tags=21%, list=20%, signal=26%
V$MEIS1BHOXA9_01	V$MEIS1BHOXA9_01	Details ...	141	-0.24665801	-0.8678676	0.72657955	1.0	1.0	5116	tags=30%, list=25%, signal=39%
CCAWYNNGAAR_UNKNOWN	CCAWYNNGAAR_UNKNOWN	Details ...	140	-0.21673152	-0.8669965	0.71428573	1.0	1.0	3119	tags=16%, list=15%, signal=19%
V$EVI1_01	V$EVI1_01	Details ...	16	-0.35509798	-0.86556304	0.63577026	1.0	1.0	6719	tags=38%, list=33%, signal=56%
ACCTGTTG_UNKNOWN	ACCTGTTG_UNKNOWN	Details ...	151	-0.22942258	-0.86536753	0.6867322	1.0	1.0	4223	tags=21%, list=21%, signal=26%
CTAWWWATA_V$RSRFC4_Q2	CTAWWWATA_V$RSRFC4_Q2	Details ...	353	-0.23380744	-0.8642798	0.7336842	1.0	1.0	6891	tags=38%, list=34%, signal=56%
V$PPARG_01	V$PPARG_01	Details ...	42	-0.25363433	-0.8630452	0.6797386	1.0	1.0	3912	tags=26%, list=19%, signal=32%
V$IK1_01	V$IK1_01	Details ...	267	-0.21689153	-0.86207557	0.7113164	1.0	1.0	4578	tags=23%, list=22%, signal=30%
V$BACH2_01	V$BACH2_01	Details ...	266	-0.22864184	-0.8616432	0.7136515	1.0	1.0	4181	tags=24%, list=20%, signal=30%
V$AML_Q6	V$AML_Q6	Details ...	259	-0.22875185	-0.85781133	0.67535543	1.0	1.0	6704	tags=35%, list=33%, signal=51%
V$CDP_01	V$CDP_01	Details ...	87	-0.26643777	-0.8572927	0.71349555	1.0	1.0	4637	tags=26%, list=23%, signal=34%
V$AP1_Q6_01	V$AP1_Q6_01	Details ...	261	-0.22656953	-0.8561268	0.7202572	1.0	1.0	4030	tags=23%, list=20%, signal=28%
V$P53_DECAMER_Q2	V$P53_DECAMER_Q2	Details ...	248	-0.22379066	-0.85325557	0.7144495	1.0	1.0	4495	tags=22%, list=22%, signal=28%
RACCACAR_V$AML_Q6	RACCACAR_V$AML_Q6	Details ...	254	-0.22083727	-0.8516542	0.664557	1.0	1.0	6704	tags=36%, list=33%, signal=53%
V$FREAC3_01	V$FREAC3_01	Details ...	243	-0.22885153	-0.8497362	0.7113867	1.0	1.0	4582	tags=22%, list=22%, signal=28%
V$IK2_01	V$IK2_01	Details ...	259	-0.21942444	-0.84772205	0.73888254	1.0	1.0	6792	tags=37%, list=33%, signal=54%
V$EVI1_03	V$EVI1_03	Details ...	57	-0.26031217	-0.8460424	0.6947743	1.0	1.0	4999	tags=26%, list=24%, signal=35%
V$EFC_Q6	V$EFC_Q6	Details ...	261	-0.21710764	-0.8453926	0.78571427	1.0	1.0	6985	tags=36%, list=34%, signal=54%
V$CREB_Q3	V$CREB_Q3	Details ...	245	-0.19869275	-0.8445282	0.7754868	1.0	1.0	3478	tags=18%, list=17%, signal=21%
V$HSF2_01	V$HSF2_01	Details ...	241	-0.22113474	-0.84367716	0.78247094	1.0	1.0	4936	tags=28%, list=24%, signal=37%
V$SRY_01	V$SRY_01	Details ...	219	-0.22697408	-0.8409009	0.68929505	1.0	1.0	4296	tags=20%, list=21%, signal=25%
TGACCTTG_V$SF1_Q6	TGACCTTG_V$SF1_Q6	Details ...	242	-0.2174601	-0.8400206	0.7771855	1.0	1.0	3196	tags=18%, list=16%, signal=21%
V$OCT_C	V$OCT_C	Details ...	255	-0.2235196	-0.83963805	0.7606383	1.0	1.0	2912	tags=15%, list=14%, signal=17%
V$AP1_Q2	V$AP1_Q2	Details ...	259	-0.22431949	-0.8389624	0.7772878	1.0	1.0	4116	tags=23%, list=20%, signal=28%
V$OCT_Q6	V$OCT_Q6	Details ...	250	-0.22663356	-0.83727384	0.7668067	1.0	1.0	2912	tags=16%, list=14%, signal=18%
V$MYOD_Q6	V$MYOD_Q6	Details ...	241	-0.22674821	-0.8357868	0.79436326	1.0	1.0	4790	tags=25%, list=23%, signal=33%
TGASTMAGC_V$NFE2_01	TGASTMAGC_V$NFE2_01	Details ...	192	-0.2231224	-0.83447737	0.7573363	1.0	1.0	3756	tags=22%, list=18%, signal=27%
V$TAL1BETAE47_01	V$TAL1BETAE47_01	Details ...	240	-0.22579804	-0.8332165	0.7402453	1.0	1.0	5026	tags=26%, list=25%, signal=34%
V$E4F1_Q6	V$E4F1_Q6	Details ...	283	-0.19977501	-0.8329366	0.7803468	1.0	1.0	6377	tags=37%, list=31%, signal=53%
V$MEIS1_01	V$MEIS1_01	Details ...	233	-0.21358678	-0.82592803	0.77678573	1.0	1.0	4951	tags=24%, list=24%, signal=32%
V$CIZ_01	V$CIZ_01	Details ...	238	-0.2123233	-0.82565695	0.7441285	1.0	1.0	3753	tags=19%, list=18%, signal=23%
V$GATA_C	V$GATA_C	Details ...	260	-0.22296697	-0.82361364	0.8159832	1.0	1.0	5208	tags=27%, list=25%, signal=36%
V$SOX9_B1	V$SOX9_B1	Details ...	232	-0.22455642	-0.8224146	0.7373212	1.0	1.0	6876	tags=35%, list=34%, signal=53%
V$HMEF2_Q6	V$HMEF2_Q6	Details ...	137	-0.24549389	-0.8205885	0.73847926	1.0	1.0	5148	tags=31%, list=25%, signal=41%
V$CEBP_01	V$CEBP_01	Details ...	263	-0.212498	-0.81684756	0.757503	1.0	1.0	4677	tags=24%, list=23%, signal=31%
V$NF1_Q6_01	V$NF1_Q6_01	Details ...	261	-0.21161477	-0.81644887	0.7919463	1.0	1.0	5555	tags=28%, list=27%, signal=38%
V$PBX1_01	V$PBX1_01	Details ...	246	-0.21939571	-0.8153121	0.79489905	1.0	1.0	4693	tags=24%, list=23%, signal=31%
V$HSF_Q6	V$HSF_Q6	Details ...	199	-0.20687102	-0.8121014	0.81517094	1.0	1.0	4022	tags=21%, list=20%, signal=26%
V$OCT1_Q5_01	V$OCT1_Q5_01	Details ...	259	-0.21984713	-0.811904	0.8134172	1.0	1.0	4523	tags=21%, list=22%, signal=27%
AAAYRNCTG_UNKNOWN	AAAYRNCTG_UNKNOWN	Details ...	361	-0.21100286	-0.81109	0.7743363	1.0	1.0	3713	tags=18%, list=18%, signal=22%
V$NFKB_Q6	V$NFKB_Q6	Details ...	248	-0.20893209	-0.81016237	0.7475	1.0	1.0	3820	tags=19%, list=19%, signal=23%
V$PAX3_B	V$PAX3_B	Details ...	88	-0.21644299	-0.80850345	0.795539	1.0	1.0	3600	tags=19%, list=18%, signal=23%
V$TST1_01	V$TST1_01	Details ...	257	-0.21906543	-0.80729824	0.8061336	1.0	1.0	6031	tags=32%, list=29%, signal=45%
V$MEF2_Q6_01	V$MEF2_Q6_01	Details ...	238	-0.22557332	-0.80395687	0.7933702	1.0	1.0	4648	tags=25%, list=23%, signal=32%
V$AP1_01	V$AP1_01	Details ...	262	-0.21587785	-0.8012524	0.80151844	1.0	1.0	3977	tags=20%, list=19%, signal=24%
V$CREBP1_01	V$CREBP1_01	Details ...	176	-0.21344206	-0.7996402	0.76477987	1.0	1.0	2989	tags=17%, list=15%, signal=20%
V$HNF4_01	V$HNF4_01	Details ...	259	-0.20059925	-0.7992763	0.85609245	1.0	1.0	5273	tags=26%, list=26%, signal=34%
TTCYRGAA_UNKNOWN	TTCYRGAA_UNKNOWN	Details ...	323	-0.19603638	-0.79905105	0.87326944	1.0	1.0	5306	tags=26%, list=26%, signal=34%
V$OSF2_Q6	V$OSF2_Q6	Details ...	254	-0.20695224	-0.7984713	0.83760685	1.0	1.0	5957	tags=32%, list=29%, signal=44%
CTCNANGTGNY_UNKNOWN	CTCNANGTGNY_UNKNOWN	Details ...	86	-0.21925277	-0.796147	0.7978848	1.0	1.0	6256	tags=35%, list=31%, signal=50%
V$NFY_01	V$NFY_01	Details ...	248	-0.19095232	-0.79335624	0.8652793	1.0	1.0	5139	tags=26%, list=25%, signal=34%
V$GR_Q6_01	V$GR_Q6_01	Details ...	270	-0.20380229	-0.7930099	0.8206583	1.0	1.0	5068	tags=24%, list=25%, signal=32%
V$MSX1_01	V$MSX1_01	Details ...	170	-0.21600974	-0.79186547	0.79085714	1.0	1.0	4681	tags=23%, list=23%, signal=29%
V$FOXO1_01	V$FOXO1_01	Details ...	235	-0.21433213	-0.7873109	0.8215909	1.0	1.0	4246	tags=21%, list=21%, signal=27%
V$STAT6_02	V$STAT6_02	Details ...	254	-0.19603786	-0.7853273	0.80616176	1.0	1.0	6182	tags=32%, list=30%, signal=45%
V$MAF_Q6	V$MAF_Q6	Details ...	254	-0.20135422	-0.78478456	0.8242142	1.0	1.0	4413	tags=21%, list=22%, signal=27%
GGCNNMSMYNTTG_UNKNOWN	GGCNNMSMYNTTG_UNKNOWN	Details ...	72	-0.20961107	-0.78466207	0.8037889	1.0	1.0	4861	tags=25%, list=24%, signal=33%
V$POU3F2_02	V$POU3F2_02	Details ...	252	-0.20070632	-0.78115445	0.83502823	1.0	1.0	4861	tags=24%, list=24%, signal=31%
V$OCT1_05	V$OCT1_05	Details ...	243	-0.20919067	-0.77847016	0.81134135	1.0	1.0	4259	tags=21%, list=21%, signal=26%
GGGNRMNNYCAT_UNKNOWN	GGGNRMNNYCAT_UNKNOWN	Details ...	81	-0.19676244	-0.7783496	0.8722628	1.0	1.0	6269	tags=33%, list=31%, signal=48%
V$WHN_B	V$WHN_B	Details ...	248	-0.20504166	-0.77810436	0.8490128	1.0	1.0	5105	tags=25%, list=25%, signal=33%
V$TATA_C	V$TATA_C	Details ...	275	-0.20605278	-0.7766186	0.84871244	1.0	1.0	5951	tags=29%, list=29%, signal=41%
CATTGTYY_V$SOX9_B1	CATTGTYY_V$SOX9_B1	Details ...	351	-0.20574413	-0.77561736	0.8083442	1.0	1.0	5252	tags=27%, list=26%, signal=36%
V$HAND1E47_01	V$HAND1E47_01	Details ...	265	-0.20893899	-0.7751867	0.85387135	1.0	1.0	5854	tags=32%, list=29%, signal=45%
V$POU1F1_Q6	V$POU1F1_Q6	Details ...	230	-0.21346088	-0.7722973	0.86307055	1.0	1.0	6377	tags=38%, list=31%, signal=54%
V$FOXM1_01	V$FOXM1_01	Details ...	240	-0.20919254	-0.7716463	0.85820895	1.0	1.0	5783	tags=27%, list=28%, signal=37%
V$TEF1_Q6	V$TEF1_Q6	Details ...	218	-0.19849627	-0.76919216	0.82417583	1.0	1.0	5392	tags=29%, list=26%, signal=39%
V$FREAC7_01	V$FREAC7_01	Details ...	187	-0.20730838	-0.76583177	0.8569845	1.0	1.0	3852	tags=18%, list=19%, signal=22%
V$DBP_Q6	V$DBP_Q6	Details ...	249	-0.20111486	-0.76569366	0.8563412	1.0	1.0	5225	tags=27%, list=25%, signal=35%
V$GATA1_03	V$GATA1_03	Details ...	240	-0.2018307	-0.7654444	0.84792626	1.0	1.0	6624	tags=32%, list=32%, signal=46%
V$LXR_Q3	V$LXR_Q3	Details ...	77	-0.21013106	-0.765287	0.856	1.0	1.0	674	tags=8%, list=3%, signal=8%
V$PR_Q2	V$PR_Q2	Details ...	261	-0.20905836	-0.7650871	0.84256244	1.0	1.0	5175	tags=25%, list=25%, signal=33%
MYAATNNNNNNNGGC_UNKNOWN	MYAATNNNNNNNGGC_UNKNOWN	Details ...	108	-0.20940474	-0.7650309	0.8251497	1.0	1.0	4333	tags=22%, list=21%, signal=28%
V$GR_Q6	V$GR_Q6	Details ...	261	-0.20694065	-0.7641944	0.8472527	1.0	1.0	6269	tags=31%, list=31%, signal=45%
V$HFH1_01	V$HFH1_01	Details ...	235	-0.20325656	-0.7584588	0.85568184	1.0	1.0	4827	tags=23%, list=24%, signal=29%
V$AP2REP_01	V$AP2REP_01	Details ...	173	-0.19823124	-0.7569887	0.8744444	1.0	1.0	6358	tags=34%, list=31%, signal=48%
GCTNWTTGK_UNKNOWN	GCTNWTTGK_UNKNOWN	Details ...	296	-0.19022012	-0.7568894	0.9029126	1.0	1.0	4022	tags=20%, list=20%, signal=25%
V$GATA4_Q3	V$GATA4_Q3	Details ...	244	-0.20640728	-0.75597364	0.832018	1.0	1.0	5960	tags=29%, list=29%, signal=41%
V$POU6F1_01	V$POU6F1_01	Details ...	235	-0.20860782	-0.7551537	0.8421659	1.0	1.0	6355	tags=34%, list=31%, signal=49%
V$IPF1_Q4	V$IPF1_Q4	Details ...	249	-0.20815745	-0.75266033	0.84686774	1.0	1.0	4827	tags=24%, list=24%, signal=31%
RAAGNYNNCTTY_UNKNOWN	RAAGNYNNCTTY_UNKNOWN	Details ...	139	-0.209732	-0.75245047	0.81532663	1.0	1.0	4790	tags=24%, list=23%, signal=32%
V$GATA1_04	V$GATA1_04	Details ...	240	-0.206285	-0.7519575	0.8418079	1.0	1.0	6236	tags=32%, list=30%, signal=45%
V$CEBPDELTA_Q6	V$CEBPDELTA_Q6	Details ...	235	-0.20097822	-0.7497833	0.85888886	1.0	1.0	4693	tags=22%, list=23%, signal=28%
V$NFY_Q6	V$NFY_Q6	Details ...	258	-0.1859693	-0.74760413	0.92008877	1.0	1.0	4849	tags=23%, list=24%, signal=30%
ACAWYAAAG_UNKNOWN	ACAWYAAAG_UNKNOWN	Details ...	98	-0.21722329	-0.7453184	0.8623962	1.0	1.0	5964	tags=32%, list=29%, signal=44%
V$FAC1_01	V$FAC1_01	Details ...	216	-0.19895543	-0.7418143	0.877451	1.0	1.0	4413	tags=20%, list=22%, signal=25%
V$AFP1_Q6	V$AFP1_Q6	Details ...	256	-0.20520517	-0.74150157	0.8665158	1.0	1.0	6572	tags=32%, list=32%, signal=47%
V$HFH4_01	V$HFH4_01	Details ...	195	-0.20293325	-0.740277	0.864745	1.0	1.0	5562	tags=27%, list=27%, signal=37%
V$CDPCR3HD_01	V$CDPCR3HD_01	Details ...	229	-0.19848278	-0.73549134	0.89700997	1.0	1.0	3976	tags=21%, list=19%, signal=25%
V$CDPCR1_01	V$CDPCR1_01	Details ...	124	-0.21935475	-0.7301155	0.87757313	1.0	1.0	6300	tags=35%, list=31%, signal=50%
V$MEF2_01	V$MEF2_01	Details ...	142	-0.21678472	-0.72307473	0.85027933	1.0	1.0	5148	tags=25%, list=25%, signal=34%
V$FREAC4_01	V$FREAC4_01	Details ...	147	-0.21082596	-0.7230325	0.8487929	1.0	1.0	3932	tags=22%, list=19%, signal=27%
V$GATA1_05	V$GATA1_05	Details ...	277	-0.19626874	-0.72259307	0.8947951	1.0	1.0	7148	tags=36%, list=35%, signal=55%
V$PITX2_Q2	V$PITX2_Q2	Details ...	246	-0.19737397	-0.7225806	0.88221437	1.0	1.0	6028	tags=31%, list=29%, signal=44%
V$TCF4_Q5	V$TCF4_Q5	Details ...	235	-0.20234165	-0.71963334	0.915145	1.0	1.0	5247	tags=26%, list=26%, signal=34%
YNTTTNNNANGCARM_UNKNOWN	YNTTTNNNANGCARM_UNKNOWN	Details ...	69	-0.23103134	-0.71585876	0.862837	1.0	1.0	6258	tags=35%, list=31%, signal=50%
V$E2F_Q6_01	V$E2F_Q6_01	Details ...	234	-0.19374861	-0.71463066	0.8494318	1.0	1.0	3783	tags=18%, list=18%, signal=22%
GGARNTKYCCA_UNKNOWN	GGARNTKYCCA_UNKNOWN	Details ...	77	-0.20370798	-0.71429396	0.89192265	1.0	1.0	5407	tags=26%, list=26%, signal=35%
V$IRF1_Q6	V$IRF1_Q6	Details ...	251	-0.18632945	-0.7128759	0.92138726	1.0	1.0	6014	tags=30%, list=29%, signal=42%
V$STAT5A_02	V$STAT5A_02	Details ...	136	-0.18981041	-0.71134984	0.91058826	1.0	1.0	6073	tags=29%, list=30%, signal=42%
V$OCT1_Q6	V$OCT1_Q6	Details ...	257	-0.19059446	-0.70746773	0.91150445	1.0	1.0	4523	tags=19%, list=22%, signal=24%
YATTNATC_UNKNOWN	YATTNATC_UNKNOWN	Details ...	371	-0.19299358	-0.70740634	0.930131	1.0	1.0	5116	tags=23%, list=25%, signal=30%
V$PAX6_01	V$PAX6_01	Details ...	99	-0.1897192	-0.70699483	0.9239905	1.0	1.0	2867	tags=15%, list=14%, signal=18%
YWATTWNNRGCT_UNKNOWN	YWATTWNNRGCT_UNKNOWN	Details ...	67	-0.20635937	-0.69999325	0.9010025	1.0	1.0	3022	tags=15%, list=15%, signal=17%
V$HNF3_Q6	V$HNF3_Q6	Details ...	186	-0.20098914	-0.69795316	0.8988889	1.0	1.0	6280	tags=33%, list=31%, signal=47%
RNTCANNRNNYNATTW_UNKNOWN	RNTCANNRNNYNATTW_UNKNOWN	Details ...	63	-0.2178123	-0.69695884	0.8798627	1.0	1.0	3082	tags=16%, list=15%, signal=19%
GTTNYYNNGGTNA_UNKNOWN	GTTNYYNNGGTNA_UNKNOWN	Details ...	83	-0.18478954	-0.6963127	0.9230769	1.0	1.0	7402	tags=40%, list=36%, signal=62%
V$CHX10_01	V$CHX10_01	Details ...	217	-0.19567354	-0.69517815	0.91413045	1.0	1.0	4736	tags=22%, list=23%, signal=28%
V$HMGIY_Q6	V$HMGIY_Q6	Details ...	242	-0.18600516	-0.69506836	0.92864865	1.0	1.0	5817	tags=28%, list=28%, signal=39%
V$HNF3ALPHA_Q6	V$HNF3ALPHA_Q6	Details ...	204	-0.18497558	-0.6865654	0.9254948	1.0	1.0	6177	tags=29%, list=30%, signal=42%
V$LHX3_01	V$LHX3_01	Details ...	218	-0.19727504	-0.6826938	0.91571754	1.0	1.0	4689	tags=22%, list=23%, signal=29%
V$HNF6_Q6	V$HNF6_Q6	Details ...	229	-0.18956411	-0.68182826	0.9125874	1.0	1.0	6417	tags=31%, list=31%, signal=45%
YTAATTAA_V$LHX3_01	YTAATTAA_V$LHX3_01	Details ...	181	-0.1899685	-0.6795194	0.9283981	1.0	1.0	6360	tags=30%, list=31%, signal=44%
V$MEF2_04	V$MEF2_04	Details ...	25	-0.2411465	-0.67946196	0.89381564	1.0	1.0	6586	tags=36%, list=32%, signal=53%
KRCTCNNNNMANAGC_UNKNOWN	KRCTCNNNNMANAGC_UNKNOWN	Details ...	64	-0.27043384	-0.6789231	0.7856094	1.0	1.0	4018	tags=22%, list=20%, signal=27%
V$HNF3B_01	V$HNF3B_01	Details ...	216	-0.18790255	-0.6786995	0.9223847	1.0	1.0	4208	tags=19%, list=21%, signal=24%
V$NCX_01	V$NCX_01	Details ...	168	-0.18945053	-0.6782585	0.9214123	1.0	1.0	6177	tags=31%, list=30%, signal=44%
YAATNRNNNYNATT_UNKNOWN	YAATNRNNNYNATT_UNKNOWN	Details ...	103	-0.19341756	-0.66775167	0.93317974	1.0	1.0	6198	tags=34%, list=30%, signal=48%
SMTTTTGT_UNKNOWN	SMTTTTGT_UNKNOWN	Details ...	389	-0.17459391	-0.6675878	0.9547564	1.0	1.0	5068	tags=24%, list=25%, signal=31%
V$BRN2_01	V$BRN2_01	Details ...	236	-0.1838063	-0.66469	0.95657015	1.0	1.0	5247	tags=24%, list=26%, signal=32%
V$OCT1_01	V$OCT1_01	Details ...	254	-0.17747466	-0.6550694	0.96363634	1.0	1.0	4882	tags=22%, list=24%, signal=29%
V$HP1SITEFACTOR_Q6	V$HP1SITEFACTOR_Q6	Details ...	225	-0.17617232	-0.6527474	0.956057	1.0	1.0	5150	tags=23%, list=25%, signal=31%
V$HFH3_01	V$HFH3_01	Details ...	187	-0.17842862	-0.6468366	0.95329344	1.0	1.0	6179	tags=31%, list=30%, signal=44%
V$HNF1_01	V$HNF1_01	Details ...	237	-0.18164316	-0.645922	0.9633621	1.0	1.0	6114	tags=29%, list=30%, signal=41%
V$CDX2_Q5	V$CDX2_Q5	Details ...	250	-0.17637749	-0.64152527	0.951074	1.0	1.0	4815	tags=22%, list=23%, signal=29%
V$RORA2_01	V$RORA2_01	Details ...	147	-0.1712129	-0.6394246	0.96914285	1.0	1.0	1597	tags=9%, list=8%, signal=10%
V$FOXD3_01	V$FOXD3_01	Details ...	196	-0.18609871	-0.63783336	0.9442467	1.0	1.0	5796	tags=27%, list=28%, signal=37%
V$FOXJ2_01	V$FOXJ2_01	Details ...	180	-0.17289054	-0.6346445	0.96583146	1.0	1.0	4080	tags=19%, list=20%, signal=23%
V$FOXJ2_02	V$FOXJ2_02	Details ...	229	-0.17695901	-0.63139004	0.9641619	1.0	1.0	5796	tags=25%, list=28%, signal=35%
V$PAX4_04	V$PAX4_04	Details ...	212	-0.17250541	-0.62808585	0.96445495	1.0	1.0	4413	tags=19%, list=22%, signal=24%
V$POU3F2_01	V$POU3F2_01	Details ...	99	-0.18992908	-0.6204371	0.9656284	1.0	1.0	4495	tags=21%, list=22%, signal=27%
TGATTTRY_V$GFI1_01	TGATTTRY_V$GFI1_01	Details ...	280	-0.17354335	-0.61966234	0.9635359	1.0	1.0	5896	tags=28%, list=29%, signal=38%
YAATNANRNNNCAG_UNKNOWN	YAATNANRNNNCAG_UNKNOWN	Details ...	64	-0.17217378	-0.61382204	0.95957196	1.0	1.0	3550	tags=16%, list=17%, signal=19%
V$NKX61_01	V$NKX61_01	Details ...	230	-0.16907823	-0.6067122	0.9751131	1.0	1.0	5010	tags=22%, list=24%, signal=28%
V$GRE_C	V$GRE_C	Details ...	119	-0.17537922	-0.6047901	0.9755814	1.0	1.0	5208	tags=24%, list=25%, signal=31%
V$CART1_01	V$CART1_01	Details ...	217	-0.16821843	-0.6021588	0.9687124	1.0	1.0	5819	tags=29%, list=28%, signal=39%
V$NKX25_01	V$NKX25_01	Details ...	123	-0.18022095	-0.59868056	0.98251367	1.0	1.0	6013	tags=28%, list=29%, signal=39%
V$STAT5A_03	V$STAT5A_03	Details ...	255	-0.1594074	-0.5971079	0.994363	1.0	1.0	5197	tags=24%, list=25%, signal=32%
V$HNF1_Q6	V$HNF1_Q6	Details ...	247	-0.1651276	-0.5840862	0.98897463	1.0	1.0	6114	tags=26%, list=30%, signal=37%
V$EVI1_02	V$EVI1_02	Details ...	128	-0.1659945	-0.5818539	0.9865922	1.0	1.0	3994	tags=17%, list=19%, signal=21%
V$NKX25_02	V$NKX25_02	Details ...	257	-0.15895554	-0.5770519	0.98739976	1.0	1.0	6412	tags=29%, list=31%, signal=42%
V$CDPCR3_01	V$CDPCR3_01	Details ...	55	-0.18011975	-0.57660943	0.9787234	1.0	1.0	6714	tags=29%, list=33%, signal=43%
TTTNNANAGCYR_UNKNOWN	TTTNNANAGCYR_UNKNOWN	Details ...	131	-0.16701266	-0.56326675	0.96890545	1.0	1.0	2608	tags=11%, list=13%, signal=13%
V$NKX3A_01	V$NKX3A_01	Details ...	228	-0.15157042	-0.55320907	0.99769586	1.0	1.0	6322	tags=29%, list=31%, signal=42%
V$STAT3_01	V$STAT3_01	Details ...	21	-0.19597805	-0.54247385	0.97603834	1.0	1.0	3839	tags=19%, list=19%, signal=23%
V$GATA6_01	V$GATA6_01	Details ...	258	-0.14973167	-0.52955055	0.9977925	1.0	1.0	6675	tags=31%, list=33%, signal=46%
V$SRY_02	V$SRY_02	Details ...	244	-0.1412949	-0.50534713	0.99873894	1.0	1.0	5838	tags=25%, list=28%, signal=34%
YTAAYNGCT_UNKNOWN	YTAAYNGCT_UNKNOWN	Details ...	149	-0.1412771	-0.5032522	0.9988789	1.0	1.0	4743	tags=19%, list=23%, signal=24%
V$HNF1_C	V$HNF1_C	Details ...	234	-0.1402357	-0.49907795	1.0	0.9987425	1.0	6381	tags=28%, list=31%, signal=40%

## Sheet: NOTCH1_lumA_low
NAME	GS<br> follow link to MSigDB	GS DETAILS	SIZE	ES	NES	NOM p-val	FDR q-val	FWER p-val	RANK AT MAX	LEADING EDGE
GGAANCGGAANY_UNKNOWN	GGAANCGGAANY_UNKNOWN	Details ...	101	0.5251832	1.9044162	0.004962779	0.013468662	0.043	4093	tags=50%, list=20%, signal=62%
TMTCGCGANR_UNKNOWN	TMTCGCGANR_UNKNOWN	Details ...	155	0.4303516	1.8006977	0.0	0.018705925	0.089	3887	tags=39%, list=19%, signal=48%
V$ELK1_02	V$ELK1_02	Details ...	240	0.38486475	1.7688334	0.0	0.015610395	0.112	5263	tags=48%, list=26%, signal=63%
GKCGCNNNNNNNTGAYG_UNKNOWN	GKCGCNNNNNNNTGAYG_UNKNOWN	Details ...	58	0.4648937	1.7525415	0.004901961	0.013496588	0.127	5527	tags=59%, list=27%, signal=80%
V$GABP_B	V$GABP_B	Details ...	253	0.37342373	1.7493292	0.0	0.011325571	0.13	4560	tags=41%, list=22%, signal=52%
ACTAYRNNNCCCR_UNKNOWN	ACTAYRNNNCCCR_UNKNOWN	Details ...	441	0.3285635	1.6287105	0.0029239766	0.023750592	0.26	4693	tags=39%, list=23%, signal=49%
V$NRF1_Q6	V$NRF1_Q6	Details ...	245	0.30434045	1.4907811	0.012048192	0.06480917	0.497	4063	tags=34%, list=20%, signal=42%
TCCCRNNRTGC_UNKNOWN	TCCCRNNRTGC_UNKNOWN	Details ...	205	0.28701496	1.3220074	0.08598726	0.18912284	0.82	5529	tags=46%, list=27%, signal=62%
V$NRF2_01	V$NRF2_01	Details ...	260	0.262631	1.2828345	0.12264151	0.21643521	0.851	4514	tags=36%, list=22%, signal=46%
GCGNNANTTCC_UNKNOWN	GCGNNANTTCC_UNKNOWN	Details ...	119	0.25817797	1.235916	0.098802395	0.26220718	0.901	2822	tags=26%, list=14%, signal=30%
V$YY1_Q6	V$YY1_Q6	Details ...	237	0.23874773	1.1990573	0.10759494	0.29862285	0.927	5616	tags=41%, list=27%, signal=56%
CGGAARNGGCNG_UNKNOWN	CGGAARNGGCNG_UNKNOWN	Details ...	51	0.2848669	1.1582494	0.22137405	0.35377386	0.956	2864	tags=27%, list=14%, signal=32%
GCCATNTTG_V$YY1_Q6	GCCATNTTG_V$YY1_Q6	Details ...	410	0.22761482	1.1278197	0.23510972	0.39297703	0.969	4762	tags=36%, list=23%, signal=45%
GTTGNYNNRGNAAC_UNKNOWN	GTTGNYNNRGNAAC_UNKNOWN	Details ...	105	0.24721529	1.1228302	0.21105528	0.3759433	0.973	2021	tags=25%, list=10%, signal=27%
CCGNMNNTNACG_UNKNOWN	CCGNMNNTNACG_UNKNOWN	Details ...	74	0.25392276	1.0787264	0.3417367	0.45622697	0.99	3531	tags=32%, list=17%, signal=39%
YGCGYRCGC_UNKNOWN	YGCGYRCGC_UNKNOWN	Details ...	313	0.20751688	1.0744902	0.2747253	0.43784803	0.99	4063	tags=30%, list=20%, signal=37%
V$YY1_02	V$YY1_02	Details ...	237	0.21610357	1.0632112	0.3310811	0.44089958	0.992	4695	tags=32%, list=23%, signal=42%
V$SREBP1_01	V$SREBP1_01	Details ...	164	0.23848815	1.0563424	0.3622291	0.43319428	0.994	3100	tags=29%, list=15%, signal=33%
V$CETS1P54_01	V$CETS1P54_01	Details ...	247	0.19650078	1.005321	0.39473686	0.5423073	0.997	3239	tags=24%, list=16%, signal=29%
V$NFMUE1_Q6	V$NFMUE1_Q6	Details ...	240	0.21227166	1.0041386	0.42735043	0.5182598	0.997	5673	tags=38%, list=28%, signal=52%
V$USF_01	V$USF_01	Details ...	252	0.20124136	0.98793435	0.443038	0.5380886	0.999	3153	tags=25%, list=15%, signal=29%
GCGSCMNTTT_UNKNOWN	GCGSCMNTTT_UNKNOWN	Details ...	65	0.26263294	0.9590963	0.5	0.59480375	0.999	5558	tags=40%, list=27%, signal=55%
AACYNNNNTTCCS_UNKNOWN	AACYNNNNTTCCS_UNKNOWN	Details ...	91	0.20483142	0.9375876	0.56989247	0.63091815	1.0	5518	tags=40%, list=27%, signal=54%
V$PPARG_01	V$PPARG_01	Details ...	42	0.21748623	0.86256075	0.6847826	0.8280494	1.0	1547	tags=19%, list=8%, signal=21%
V$PAX3_01	V$PAX3_01	Details ...	21	0.23660544	0.83873236	0.74761903	0.8583546	1.0	3675	tags=33%, list=18%, signal=41%
ATGGYGGA_UNKNOWN	ATGGYGGA_UNKNOWN	Details ...	100	0.18821046	0.8159011	0.81345564	0.87835604	1.0	3175	tags=23%, list=15%, signal=27%
KRCTCNNNNMANAGC_UNKNOWN	KRCTCNNNNMANAGC_UNKNOWN	Details ...	64	0.276885	0.7967809	0.6419753	0.88520104	1.0	6431	tags=59%, list=31%, signal=86%
GGCNKCCATNK_UNKNOWN	GGCNKCCATNK_UNKNOWN	Details ...	115	0.19009934	0.79500633	0.7918919	0.857064	1.0	4501	tags=33%, list=22%, signal=42%
TAANNYSGCG_UNKNOWN	TAANNYSGCG_UNKNOWN	Details ...	78	0.20281817	0.7826156	0.7606838	0.8479342	1.0	4737	tags=29%, list=23%, signal=38%

## Sheet: NOTCH1_lumA_high
NAME	GS<br> follow link to MSigDB	GS DETAILS	SIZE	ES	NES	NOM p-val	FDR q-val	FWER p-val	RANK AT MAX	LEADING EDGE
V$SRF_C	V$SRF_C	Details ...	208	-0.631837	-2.2227364	0.0	0.0	0.0	4738	tags=55%, list=23%, signal=71%
V$ETS2_B	V$ETS2_B	Details ...	267	-0.56588846	-2.1933753	0.0	0.0	0.0	4460	tags=43%, list=22%, signal=54%
V$TFIIA_Q6	V$TFIIA_Q6	Details ...	242	-0.5458514	-2.1703193	0.0	0.0	0.0	3520	tags=33%, list=17%, signal=39%
V$SRF_Q6	V$SRF_Q6	Details ...	238	-0.6012689	-2.169816	0.0	0.0	0.0	4448	tags=46%, list=22%, signal=58%
V$ETS1_B	V$ETS1_B	Details ...	253	-0.5553009	-2.1659696	0.0	0.0	0.0	4460	tags=43%, list=22%, signal=55%
V$RP58_01	V$RP58_01	Details ...	203	-0.62229043	-2.1640172	0.0	0.0	0.0	2480	tags=34%, list=12%, signal=39%
V$SRF_Q5_01	V$SRF_Q5_01	Details ...	217	-0.59036803	-2.1587293	0.0	0.0	0.0	4448	tags=47%, list=22%, signal=60%
AGCYRWTTC_UNKNOWN	AGCYRWTTC_UNKNOWN	Details ...	119	-0.57197404	-2.1566298	0.0	0.0	0.0	2494	tags=29%, list=12%, signal=32%
V$SRF_Q4	V$SRF_Q4	Details ...	219	-0.5945144	-2.1448317	0.0	0.0	0.0	3520	tags=40%, list=17%, signal=48%
V$NFKB_Q6	V$NFKB_Q6	Details ...	248	-0.54360276	-2.126358	0.0	0.0	0.0	3990	tags=37%, list=19%, signal=46%
TGGNNNNNNKCCAR_UNKNOWN	TGGNNNNNNKCCAR_UNKNOWN	Details ...	412	-0.5340635	-2.1217177	0.0	0.0	0.0	3265	tags=31%, list=16%, signal=36%
RAAGNYNNCTTY_UNKNOWN	RAAGNYNNCTTY_UNKNOWN	Details ...	139	-0.5946497	-2.1121674	0.0	0.0	0.0	3283	tags=37%, list=16%, signal=43%
RGAGGAARY_V$PU1_Q6	RGAGGAARY_V$PU1_Q6	Details ...	484	-0.5320392	-2.1006474	0.0	0.0	0.0	4569	tags=42%, list=22%, signal=52%
V$TAL1BETAITF2_01	V$TAL1BETAITF2_01	Details ...	247	-0.5585462	-2.0961285	0.0	0.0	0.0	4454	tags=41%, list=22%, signal=52%
V$GATA1_03	V$GATA1_03	Details ...	240	-0.5437032	-2.0941179	0.0	0.0	0.0	3229	tags=31%, list=16%, signal=36%
V$NFAT_Q6	V$NFAT_Q6	Details ...	240	-0.5472762	-2.0877805	0.0	0.0	0.0	4407	tags=38%, list=21%, signal=48%
V$IK2_01	V$IK2_01	Details ...	259	-0.52131104	-2.0871058	0.0	0.0	0.0	3163	tags=30%, list=15%, signal=35%
V$AML_Q6	V$AML_Q6	Details ...	259	-0.55537194	-2.0847692	0.0	0.0	0.0	4396	tags=42%, list=21%, signal=53%
RYTAAWNNNTGAY_UNKNOWN	RYTAAWNNNTGAY_UNKNOWN	Details ...	62	-0.64039475	-2.0819757	0.0	0.0	0.0	3015	tags=42%, list=15%, signal=49%
V$STAT4_01	V$STAT4_01	Details ...	257	-0.5437352	-2.0792954	0.0	0.0	0.0	3671	tags=35%, list=18%, signal=42%
V$STAT6_02	V$STAT6_02	Details ...	254	-0.51693547	-2.075994	0.0	0.0	0.0	4530	tags=40%, list=22%, signal=50%
V$LHX3_01	V$LHX3_01	Details ...	218	-0.58322024	-2.0758896	0.0	0.0	0.0	3513	tags=38%, list=17%, signal=45%
WGGAATGY_V$TEF1_Q6	WGGAATGY_V$TEF1_Q6	Details ...	365	-0.522793	-2.0697217	0.0	0.0	0.0	4604	tags=39%, list=22%, signal=50%
GGGNNTTTCC_V$NFKB_Q6_01	GGGNNTTTCC_V$NFKB_Q6_01	Details ...	133	-0.6089163	-2.0679643	0.0	0.0	0.0	3671	tags=41%, list=18%, signal=50%
V$P53_02	V$P53_02	Details ...	244	-0.5056508	-2.0651195	0.0	0.0	0.0	4702	tags=38%, list=23%, signal=49%
CATTGTYY_V$SOX9_B1	CATTGTYY_V$SOX9_B1	Details ...	351	-0.53933126	-2.0633206	0.0	0.0	0.0	3041	tags=29%, list=15%, signal=34%
V$ELF1_Q6	V$ELF1_Q6	Details ...	236	-0.5357893	-2.0569353	0.0	0.0	0.0	4769	tags=45%, list=23%, signal=58%
V$GATA1_04	V$GATA1_04	Details ...	240	-0.5632555	-2.05545	0.0	0.0	0.0	4608	tags=43%, list=22%, signal=55%
V$IK1_01	V$IK1_01	Details ...	267	-0.5107712	-2.0530486	0.0	0.0	0.0	3990	tags=35%, list=19%, signal=43%
CTGYNNCTYTAA_UNKNOWN	CTGYNNCTYTAA_UNKNOWN	Details ...	83	-0.56363237	-2.0494442	0.0	3.3519205E-5	0.001	2747	tags=29%, list=13%, signal=33%
RNCTGNYNRNCTGNY_UNKNOWN	RNCTGNYNRNCTGNY_UNKNOWN	Details ...	81	-0.5650948	-2.0488744	0.0	3.243794E-5	0.001	3513	tags=37%, list=17%, signal=45%
V$ARP1_01	V$ARP1_01	Details ...	159	-0.5237856	-2.0460465	0.0	3.1424257E-5	0.001	4294	tags=33%, list=21%, signal=42%
V$FOXO1_02	V$FOXO1_02	Details ...	237	-0.5372014	-2.045435	0.0	3.0472005E-5	0.001	4462	tags=41%, list=22%, signal=52%
CCAWWNAAGG_V$SRF_Q4	CCAWWNAAGG_V$SRF_Q4	Details ...	85	-0.6378346	-2.0435734	0.0	6.165594E-5	0.002	4318	tags=56%, list=21%, signal=71%
V$S8_01	V$S8_01	Details ...	239	-0.5733366	-2.042638	0.0	5.989434E-5	0.002	4177	tags=38%, list=20%, signal=47%
V$FREAC4_01	V$FREAC4_01	Details ...	147	-0.59054756	-2.0406845	0.0	5.823061E-5	0.002	3212	tags=32%, list=16%, signal=38%
RACCACAR_V$AML_Q6	RACCACAR_V$AML_Q6	Details ...	254	-0.53376436	-2.0395546	0.0	5.665681E-5	0.002	3996	tags=38%, list=19%, signal=46%
V$PITX2_Q2	V$PITX2_Q2	Details ...	246	-0.5443895	-2.0387628	0.0	5.5165838E-5	0.002	3252	tags=32%, list=16%, signal=37%
V$CEBPB_01	V$CEBPB_01	Details ...	256	-0.5323516	-2.0336723	0.0	5.375133E-5	0.002	4223	tags=38%, list=21%, signal=47%
V$CEBP_Q2_01	V$CEBP_Q2_01	Details ...	264	-0.5477114	-2.0321057	0.0	5.2407548E-5	0.002	3701	tags=35%, list=18%, signal=42%
YNTTTNNNANGCARM_UNKNOWN	YNTTTNNNANGCARM_UNKNOWN	Details ...	69	-0.63084894	-2.031813	0.0	5.1129315E-5	0.002	3759	tags=42%, list=18%, signal=51%
YTAATTAA_V$LHX3_01	YTAATTAA_V$LHX3_01	Details ...	181	-0.5576457	-2.0300372	0.0	7.598675E-5	0.003	3480	tags=35%, list=17%, signal=42%
V$CEBP_01	V$CEBP_01	Details ...	263	-0.5135271	-2.028772	0.0	7.421961E-5	0.003	4396	tags=38%, list=21%, signal=48%
V$CEBPB_02	V$CEBPB_02	Details ...	254	-0.5399584	-2.0278337	0.0	7.2532814E-5	0.003	3433	tags=31%, list=17%, signal=36%
V$SRF_01	V$SRF_01	Details ...	49	-0.6946138	-2.0255685	0.0	7.092097E-5	0.003	3520	tags=55%, list=17%, signal=66%
V$TAL1BETAE47_01	V$TAL1BETAE47_01	Details ...	240	-0.5428591	-2.0253153	0.0	6.937921E-5	0.003	3521	tags=32%, list=17%, signal=38%
V$STAT5A_02	V$STAT5A_02	Details ...	136	-0.5283846	-2.0248022	0.0	6.7903056E-5	0.003	4148	tags=36%, list=20%, signal=45%
V$TEF1_Q6	V$TEF1_Q6	Details ...	218	-0.51638806	-2.0241368	0.0	6.648841E-5	0.003	5272	tags=44%, list=26%, signal=58%
V$ZIC3_01	V$ZIC3_01	Details ...	251	-0.52800965	-2.0209732	0.0	8.6363834E-5	0.004	2872	tags=27%, list=14%, signal=31%
V$CIZ_01	V$CIZ_01	Details ...	238	-0.51416844	-2.019901	0.0	8.463656E-5	0.004	4399	tags=34%, list=21%, signal=43%
V$HNF3B_01	V$HNF3B_01	Details ...	216	-0.55276096	-2.017776	0.0	8.297702E-5	0.004	3210	tags=30%, list=16%, signal=35%
V$AP2GAMMA_01	V$AP2GAMMA_01	Details ...	245	-0.4941488	-2.0160575	0.0	8.138131E-5	0.004	2694	tags=24%, list=13%, signal=27%
V$SMAD4_Q6	V$SMAD4_Q6	Details ...	231	-0.49588355	-2.0158281	0.0	7.9845806E-5	0.004	3319	tags=27%, list=16%, signal=32%
V$NFKAPPAB65_01	V$NFKAPPAB65_01	Details ...	234	-0.5342897	-2.0100906	0.0	7.8367186E-5	0.004	3789	tags=34%, list=18%, signal=41%
V$HMEF2_Q6	V$HMEF2_Q6	Details ...	137	-0.5966107	-2.009919	0.0	7.694233E-5	0.004	4303	tags=44%, list=21%, signal=55%
V$GATA3_01	V$GATA3_01	Details ...	238	-0.5202488	-2.0064156	0.0	7.556836E-5	0.004	3479	tags=32%, list=17%, signal=38%
V$MZF1_01	V$MZF1_01	Details ...	229	-0.4946126	-2.0063026	0.0	9.260087E-5	0.005	3265	tags=28%, list=16%, signal=33%
V$NKX62_Q2	V$NKX62_Q2	Details ...	235	-0.53700626	-2.003079	0.0	9.100431E-5	0.005	4145	tags=36%, list=20%, signal=44%
V$COREBINDINGFACTOR_Q6	V$COREBINDINGFACTOR_Q6	Details ...	266	-0.5263742	-2.0022962	0.0	8.946186E-5	0.005	3649	tags=36%, list=18%, signal=43%
V$AREB6_04	V$AREB6_04	Details ...	246	-0.51592094	-1.9992043	0.0	8.797083E-5	0.005	3101	tags=28%, list=15%, signal=33%
V$PAX_Q6	V$PAX_Q6	Details ...	248	-0.49662507	-1.998523	0.0	8.6528686E-5	0.005	2979	tags=29%, list=15%, signal=33%
V$POU6F1_01	V$POU6F1_01	Details ...	235	-0.5395984	-1.9919889	0.0	1.2049604E-4	0.006	4204	tags=37%, list=21%, signal=46%
V$P53_DECAMER_Q2	V$P53_DECAMER_Q2	Details ...	248	-0.5113458	-1.9889715	0.0	1.4148287E-4	0.007	3480	tags=30%, list=17%, signal=36%
V$CREL_01	V$CREL_01	Details ...	253	-0.51826257	-1.9882482	0.0	1.392722E-4	0.007	3789	tags=33%, list=18%, signal=40%
V$AP4_Q6	V$AP4_Q6	Details ...	221	-0.5179721	-1.9881142	0.0	1.3712955E-4	0.007	3995	tags=33%, list=19%, signal=41%
V$FOXJ2_01	V$FOXJ2_01	Details ...	180	-0.5227241	-1.9784285	0.0	1.500098E-4	0.008	3210	tags=30%, list=16%, signal=35%
V$PAX4_02	V$PAX4_02	Details ...	232	-0.53846824	-1.9745171	0.0	1.4777084E-4	0.008	4396	tags=36%, list=21%, signal=46%
V$LMO2COM_02	V$LMO2COM_02	Details ...	242	-0.51283485	-1.9733353	0.0	1.4559775E-4	0.008	4598	tags=42%, list=22%, signal=53%
GTGGGTGK_UNKNOWN	GTGGGTGK_UNKNOWN	Details ...	289	-0.49479634	-1.9726505	0.0	1.4348765E-4	0.008	3624	tags=30%, list=18%, signal=36%
V$SRY_02	V$SRY_02	Details ...	244	-0.54804444	-1.9718461	0.0	1.7121171E-4	0.009	3480	tags=33%, list=17%, signal=40%
ARGGGTTAA_UNKNOWN	ARGGGTTAA_UNKNOWN	Details ...	119	-0.5412971	-1.9702717	0.0	1.6880028E-4	0.009	3547	tags=33%, list=17%, signal=39%
V$AML1_01	V$AML1_01	Details ...	259	-0.49437106	-1.969327	0.0	1.6645584E-4	0.009	3877	tags=34%, list=19%, signal=41%
V$AML1_Q6	V$AML1_Q6	Details ...	259	-0.4943711	-1.9693269	0.0	1.6417561E-4	0.009	3877	tags=34%, list=19%, signal=41%
V$SMAD3_Q6	V$SMAD3_Q6	Details ...	236	-0.50960946	-1.9685575	0.0	1.6195702E-4	0.009	4201	tags=34%, list=20%, signal=43%
V$FOXD3_01	V$FOXD3_01	Details ...	196	-0.563842	-1.967023	0.0	1.597976E-4	0.009	3295	tags=33%, list=16%, signal=39%
V$LYF1_01	V$LYF1_01	Details ...	257	-0.4960461	-1.9663033	0.0	1.57695E-4	0.009	4043	tags=33%, list=20%, signal=41%
TGATTTRY_V$GFI1_01	TGATTTRY_V$GFI1_01	Details ...	280	-0.5410398	-1.9649512	0.0	1.5564701E-4	0.009	4395	tags=38%, list=21%, signal=48%
V$TAL1ALPHAE47_01	V$TAL1ALPHAE47_01	Details ...	245	-0.53113234	-1.9595969	0.0	1.6730488E-4	0.01	4558	tags=40%, list=22%, signal=50%
V$AP2ALPHA_01	V$AP2ALPHA_01	Details ...	236	-0.48554882	-1.9583167	0.0	1.651871E-4	0.01	3479	tags=27%, list=17%, signal=32%
V$NFKAPPAB_01	V$NFKAPPAB_01	Details ...	248	-0.5163472	-1.955741	0.0	1.6312225E-4	0.01	4102	tags=35%, list=20%, signal=43%
V$STAT5B_01	V$STAT5B_01	Details ...	243	-0.53085583	-1.955335	0.0	1.611084E-4	0.01	4460	tags=40%, list=22%, signal=50%
V$STAT5A_03	V$STAT5A_03	Details ...	255	-0.5057327	-1.9547179	0.0	1.5914366E-4	0.01	2979	tags=27%, list=15%, signal=32%
V$AMEF2_Q6	V$AMEF2_Q6	Details ...	254	-0.52591306	-1.9546595	0.0	1.5722627E-4	0.01	3252	tags=32%, list=16%, signal=38%
AAAYWAACM_V$HFH4_01	AAAYWAACM_V$HFH4_01	Details ...	251	-0.52191365	-1.9544436	0.0	1.5535453E-4	0.01	4282	tags=36%, list=21%, signal=45%
AAANWWTGC_UNKNOWN	AAANWWTGC_UNKNOWN	Details ...	192	-0.54350996	-1.9539748	0.0	1.5352682E-4	0.01	3678	tags=32%, list=18%, signal=39%
ACAWYAAAG_UNKNOWN	ACAWYAAAG_UNKNOWN	Details ...	98	-0.5386127	-1.9440196	0.0	1.7541916E-4	0.012	4344	tags=36%, list=21%, signal=45%
V$PAX4_04	V$PAX4_04	Details ...	212	-0.5272573	-1.9434235	0.0	1.7340286E-4	0.012	4369	tags=37%, list=21%, signal=46%
V$MSX1_01	V$MSX1_01	Details ...	170	-0.5228233	-1.9430064	0.0	1.7143237E-4	0.012	4795	tags=41%, list=23%, signal=53%
V$MTF1_Q4	V$MTF1_Q4	Details ...	243	-0.48830357	-1.939732	0.0	1.6950617E-4	0.012	4095	tags=33%, list=20%, signal=40%
V$TATA_C	V$TATA_C	Details ...	275	-0.5034305	-1.9379025	0.0	1.8980399E-4	0.013	3222	tags=31%, list=16%, signal=36%
V$MYOGNF1_01	V$MYOGNF1_01	Details ...	47	-0.59035295	-1.9376539	0.0	1.8771824E-4	0.013	3274	tags=34%, list=16%, signal=40%
V$ETS_Q4	V$ETS_Q4	Details ...	246	-0.5035897	-1.9371037	0.002770083	1.8567781E-4	0.013	4460	tags=40%, list=22%, signal=51%
RYAAAKNNNNNNTTGW_UNKNOWN	RYAAAKNNNNNNTTGW_UNKNOWN	Details ...	84	-0.56151736	-1.9358705	0.0	1.8368127E-4	0.013	4200	tags=39%, list=20%, signal=49%
V$AP3_Q6	V$AP3_Q6	Details ...	238	-0.5180212	-1.9358455	0.0	1.8172723E-4	0.013	4157	tags=36%, list=20%, signal=44%
V$MYOGENIN_Q6	V$MYOGENIN_Q6	Details ...	248	-0.4871499	-1.9326007	0.0	1.798143E-4	0.013	3513	tags=31%, list=17%, signal=37%
ACCTGTTG_UNKNOWN	ACCTGTTG_UNKNOWN	Details ...	151	-0.5097093	-1.9315655	0.0	1.9043665E-4	0.014	3387	tags=31%, list=17%, signal=37%
WWTAAGGC_UNKNOWN	WWTAAGGC_UNKNOWN	Details ...	140	-0.53103817	-1.9298942	0.0	1.8847338E-4	0.014	3193	tags=33%, list=16%, signal=39%
V$CEBPDELTA_Q6	V$CEBPDELTA_Q6	Details ...	235	-0.49870774	-1.9289422	0.0	1.8655018E-4	0.014	4145	tags=34%, list=20%, signal=42%
TTAYRTAA_V$E4BP4_01	TTAYRTAA_V$E4BP4_01	Details ...	257	-0.50661814	-1.9272975	0.0	1.9497648E-4	0.015	3020	tags=26%, list=15%, signal=30%
V$NFKB_Q6_01	V$NFKB_Q6_01	Details ...	231	-0.50885725	-1.9256909	0.0	2.0289895E-4	0.015	5250	tags=41%, list=26%, signal=55%
V$NFKB_C	V$NFKB_C	Details ...	260	-0.50970757	-1.9249105	0.0	2.0089006E-4	0.015	3392	tags=31%, list=17%, signal=36%
V$PIT1_Q6	V$PIT1_Q6	Details ...	225	-0.5142758	-1.9236413	0.0	1.9892055E-4	0.015	3874	tags=34%, list=19%, signal=42%
V$GATA_Q6	V$GATA_Q6	Details ...	196	-0.52939844	-1.9224476	0.0	2.0653915E-4	0.016	4172	tags=36%, list=20%, signal=44%
V$AP4_Q5	V$AP4_Q5	Details ...	263	-0.47150466	-1.9220378	0.0	2.0455319E-4	0.016	3565	tags=29%, list=17%, signal=34%
V$PU1_Q6	V$PU1_Q6	Details ...	222	-0.49118495	-1.9217458	0.0	2.0260506E-4	0.016	4768	tags=40%, list=23%, signal=52%
V$GFI1_01	V$GFI1_01	Details ...	259	-0.5084817	-1.9216901	0.0	2.006937E-4	0.016	3967	tags=32%, list=19%, signal=39%
YATTNATC_UNKNOWN	YATTNATC_UNKNOWN	Details ...	371	-0.5029749	-1.9213711	0.0	1.9881806E-4	0.016	4538	tags=35%, list=22%, signal=44%
V$ZIC1_01	V$ZIC1_01	Details ...	253	-0.46683243	-1.9199566	0.0	2.1624353E-4	0.016	4399	tags=32%, list=21%, signal=40%
V$CDP_01	V$CDP_01	Details ...	87	-0.57240456	-1.9195071	0.0	2.2364207E-4	0.017	4236	tags=36%, list=21%, signal=45%
V$VDR_Q3	V$VDR_Q3	Details ...	221	-0.47844458	-1.9194841	0.0	2.2160896E-4	0.017	3286	tags=27%, list=16%, signal=32%
V$HNF4_Q6	V$HNF4_Q6	Details ...	251	-0.46095464	-1.9190708	0.0	2.196125E-4	0.017	4112	tags=29%, list=20%, signal=36%
V$AP1_Q2	V$AP1_Q2	Details ...	259	-0.49648172	-1.9187632	0.0	2.1765167E-4	0.017	4399	tags=36%, list=21%, signal=45%
V$MEF2_03	V$MEF2_03	Details ...	235	-0.5121445	-1.9174669	0.0	2.1572555E-4	0.017	4321	tags=37%, list=21%, signal=47%
V$OCT1_B	V$OCT1_B	Details ...	256	-0.5093196	-1.9174273	0.0	2.1383322E-4	0.017	4471	tags=36%, list=22%, signal=45%
V$SRY_01	V$SRY_01	Details ...	219	-0.5137583	-1.9131385	0.0	2.569741E-4	0.021	3561	tags=30%, list=17%, signal=36%
V$FREAC2_01	V$FREAC2_01	Details ...	251	-0.5248728	-1.911584	0.0	2.547588E-4	0.021	4397	tags=37%, list=21%, signal=46%
V$GATA1_05	V$GATA1_05	Details ...	277	-0.5109387	-1.91093	0.0	2.5258138E-4	0.021	4467	tags=36%, list=22%, signal=46%
V$GATA6_01	V$GATA6_01	Details ...	258	-0.52720714	-1.9088923	0.0	2.597217E-4	0.021	3358	tags=31%, list=16%, signal=37%
V$CHX10_01	V$CHX10_01	Details ...	217	-0.519805	-1.9077287	0.0	2.5753918E-4	0.021	4126	tags=35%, list=20%, signal=43%
V$HOXA4_Q2	V$HOXA4_Q2	Details ...	255	-0.518001	-1.9072344	0.0	2.55393E-4	0.021	3821	tags=32%, list=19%, signal=39%
V$HOX13_01	V$HOX13_01	Details ...	45	-0.5730073	-1.9053516	0.0013513514	2.897094E-4	0.024	1250	tags=20%, list=6%, signal=21%
V$PAX5_02	V$PAX5_02	Details ...	17	-0.6985115	-1.9051899	0.0	2.8733473E-4	0.024	2743	tags=47%, list=13%, signal=54%
V$AHRARNT_01	V$AHRARNT_01	Details ...	139	-0.5177252	-1.9049845	0.0	2.8499865E-4	0.024	2573	tags=24%, list=13%, signal=28%
V$PXR_Q2	V$PXR_Q2	Details ...	252	-0.47242668	-1.9048653	0.0	2.827003E-4	0.024	4399	tags=35%, list=21%, signal=43%
V$MEF2_02	V$MEF2_02	Details ...	224	-0.5376405	-1.9044721	0.0	2.804387E-4	0.024	4321	tags=41%, list=21%, signal=51%
V$DBP_Q6	V$DBP_Q6	Details ...	249	-0.48983634	-1.9039935	0.0	2.7821297E-4	0.024	3106	tags=27%, list=15%, signal=31%
V$CDX2_Q5	V$CDX2_Q5	Details ...	250	-0.5085076	-1.9039655	0.0	2.7602233E-4	0.024	4060	tags=32%, list=20%, signal=39%
V$FREAC3_01	V$FREAC3_01	Details ...	243	-0.50009656	-1.9005382	0.0	3.1243084E-4	0.027	4398	tags=34%, list=21%, signal=43%
V$SOX9_B1	V$SOX9_B1	Details ...	232	-0.5057495	-1.9004967	0.0	3.1000888E-4	0.027	3463	tags=31%, list=17%, signal=36%
V$FOXM1_01	V$FOXM1_01	Details ...	240	-0.49039894	-1.8989497	0.0	3.076242E-4	0.027	2706	tags=25%, list=13%, signal=28%
TAAWWATAG_V$RSRFC4_Q2	TAAWWATAG_V$RSRFC4_Q2	Details ...	162	-0.5232943	-1.8987223	0.0	3.126112E-4	0.027	4396	tags=40%, list=21%, signal=51%
V$MYB_Q6	V$MYB_Q6	Details ...	250	-0.44629222	-1.8976394	0.0	3.183108E-4	0.027	2960	tags=24%, list=14%, signal=27%
V$GATA4_Q3	V$GATA4_Q3	Details ...	244	-0.50481594	-1.8962219	0.0	3.1591748E-4	0.027	4877	tags=39%, list=24%, signal=51%
V$FOXO4_02	V$FOXO4_02	Details ...	251	-0.5043227	-1.8960229	0.0	3.135599E-4	0.027	4145	tags=35%, list=20%, signal=43%
V$CEBP_Q2	V$CEBP_Q2	Details ...	224	-0.502631	-1.8957118	0.0	3.1123724E-4	0.027	4294	tags=34%, list=21%, signal=42%
V$NERF_Q2	V$NERF_Q2	Details ...	244	-0.47382173	-1.8925142	0.0	3.6610322E-4	0.028	3371	tags=29%, list=16%, signal=34%
CCCNNGGGAR_V$OLF1_01	CCCNNGGGAR_V$OLF1_01	Details ...	318	-0.4723892	-1.8913773	0.0	3.7063696E-4	0.028	4443	tags=33%, list=22%, signal=42%
V$FOX_Q2	V$FOX_Q2	Details ...	208	-0.52346617	-1.8910718	0.0	3.7694268E-4	0.029	3233	tags=31%, list=16%, signal=36%
V$POU3F2_02	V$POU3F2_02	Details ...	252	-0.4723134	-1.8903377	0.0	3.7423088E-4	0.029	4214	tags=31%, list=21%, signal=39%
V$OCT1_Q6	V$OCT1_Q6	Details ...	257	-0.50013417	-1.8892564	0.0	3.8707338E-4	0.029	2783	tags=25%, list=14%, signal=28%
V$IPF1_Q4	V$IPF1_Q4	Details ...	249	-0.5100676	-1.8889033	0.0	3.843282E-4	0.029	4163	tags=33%, list=20%, signal=41%
V$CDC5_01	V$CDC5_01	Details ...	243	-0.5181361	-1.8837749	0.0	3.9574364E-4	0.03	4214	tags=36%, list=21%, signal=45%
V$RSRFC4_Q2	V$RSRFC4_Q2	Details ...	212	-0.5313454	-1.8836511	0.0	3.929762E-4	0.03	4321	tags=41%, list=21%, signal=51%
AAAYRNCTG_UNKNOWN	AAAYRNCTG_UNKNOWN	Details ...	361	-0.47195414	-1.8820213	0.0	4.1163573E-4	0.03	4615	tags=35%, list=23%, signal=44%
V$CEBPA_01	V$CEBPA_01	Details ...	240	-0.49897468	-1.8818498	0.0	4.0879686E-4	0.03	3540	tags=27%, list=17%, signal=32%
V$OCT1_05	V$OCT1_05	Details ...	243	-0.49346453	-1.8790545	0.0	4.1971085E-4	0.031	4163	tags=31%, list=20%, signal=38%
V$CP2_01	V$CP2_01	Details ...	257	-0.47033763	-1.87824	0.0	4.1685565E-4	0.031	4474	tags=35%, list=22%, signal=44%
V$CART1_01	V$CART1_01	Details ...	217	-0.5087751	-1.875902	0.0	4.7155385E-4	0.036	2603	tags=24%, list=13%, signal=27%
V$LEF1_Q6	V$LEF1_Q6	Details ...	253	-0.49780133	-1.8727791	0.0	4.827731E-4	0.037	4458	tags=34%, list=22%, signal=43%
V$HEN1_02	V$HEN1_02	Details ...	195	-0.4537468	-1.8723166	0.0	4.7955458E-4	0.037	4243	tags=29%, list=21%, signal=37%
V$MEF2_01	V$MEF2_01	Details ...	142	-0.5577227	-1.8722022	0.0	4.7637874E-4	0.037	4530	tags=41%, list=22%, signal=52%
V$RORA2_01	V$RORA2_01	Details ...	147	-0.48970184	-1.8714079	0.0	4.7324467E-4	0.037	3689	tags=31%, list=18%, signal=38%
V$HP1SITEFACTOR_Q6	V$HP1SITEFACTOR_Q6	Details ...	225	-0.49818215	-1.8707474	0.0	4.7015157E-4	0.037	4639	tags=36%, list=23%, signal=45%
V$AFP1_Q6	V$AFP1_Q6	Details ...	256	-0.5036323	-1.867818	0.0	4.942653E-4	0.038	2409	tags=23%, list=12%, signal=25%
V$PBX1_01	V$PBX1_01	Details ...	246	-0.4893932	-1.8661978	0.0	5.115118E-4	0.039	4470	tags=36%, list=22%, signal=45%
V$AREB6_03	V$AREB6_03	Details ...	254	-0.46014744	-1.8652498	0.0	5.207868E-4	0.04	5327	tags=39%, list=26%, signal=52%
V$EVI1_02	V$EVI1_02	Details ...	128	-0.5156953	-1.8646401	0.0	5.174697E-4	0.04	4357	tags=40%, list=21%, signal=50%
V$FXR_Q3	V$FXR_Q3	Details ...	113	-0.5044042	-1.864151	0.0	5.1419454E-4	0.04	3349	tags=30%, list=16%, signal=36%
V$SMAD_Q6	V$SMAD_Q6	Details ...	251	-0.4771244	-1.8626926	0.0	5.181088E-4	0.04	3462	tags=28%, list=17%, signal=33%
YATGNWAAT_V$OCT_C	YATGNWAAT_V$OCT_C	Details ...	348	-0.47208434	-1.8610027	0.0	5.2105205E-4	0.04	4462	tags=32%, list=22%, signal=40%
V$EVI1_05	V$EVI1_05	Details ...	165	-0.49822396	-1.8604287	0.0	5.248455E-4	0.04	4353	tags=35%, list=21%, signal=44%
V$FOXO3_01	V$FOXO3_01	Details ...	236	-0.4933367	-1.8587167	0.0	5.216057E-4	0.04	4969	tags=37%, list=24%, signal=49%
V$PR_Q2	V$PR_Q2	Details ...	261	-0.49110916	-1.8560599	0.0	5.318885E-4	0.042	4215	tags=36%, list=21%, signal=44%
YAATNRNNNYNATT_UNKNOWN	YAATNRNNNYNATT_UNKNOWN	Details ...	103	-0.5349296	-1.8555914	0.0	5.3450454E-4	0.042	2605	tags=29%, list=13%, signal=33%
V$HAND1E47_01	V$HAND1E47_01	Details ...	265	-0.48576668	-1.8551577	0.0	5.3126516E-4	0.042	2991	tags=25%, list=15%, signal=29%
V$MEF2_Q6_01	V$MEF2_Q6_01	Details ...	238	-0.51309234	-1.8550632	0.0	5.2806473E-4	0.042	4321	tags=37%, list=21%, signal=46%
V$PAX2_02	V$PAX2_02	Details ...	252	-0.48936778	-1.8549508	0.0	5.2490266E-4	0.042	4294	tags=32%, list=21%, signal=40%
V$OCT1_03	V$OCT1_03	Details ...	222	-0.5056121	-1.8540951	0.0	5.434004E-4	0.044	2808	tags=25%, list=14%, signal=28%
V$FOXO4_01	V$FOXO4_01	Details ...	234	-0.49349216	-1.8540918	0.0	5.40185E-4	0.044	3912	tags=32%, list=19%, signal=39%
V$NCX_01	V$NCX_01	Details ...	168	-0.5102069	-1.8538325	0.0	5.3700747E-4	0.044	3917	tags=32%, list=19%, signal=39%
V$HNF1_Q6	V$HNF1_Q6	Details ...	247	-0.50861776	-1.8534093	0.0	5.3386705E-4	0.044	4618	tags=33%, list=23%, signal=42%
V$STAT_01	V$STAT_01	Details ...	246	-0.4617286	-1.848686	0.0	5.6126027E-4	0.046	4407	tags=32%, list=21%, signal=40%
V$RSRFC4_01	V$RSRFC4_01	Details ...	243	-0.5134441	-1.8482273	0.0	5.58016E-4	0.046	4460	tags=40%, list=22%, signal=50%
V$HNF3ALPHA_Q6	V$HNF3ALPHA_Q6	Details ...	204	-0.49610025	-1.8480244	0.0	5.5480906E-4	0.046	3233	tags=30%, list=16%, signal=35%
V$HFH3_01	V$HFH3_01	Details ...	187	-0.5044653	-1.8477224	0.0	5.516387E-4	0.046	3210	tags=29%, list=16%, signal=34%
V$NKX25_02	V$NKX25_02	Details ...	257	-0.49790755	-1.8476546	0.0	5.5472675E-4	0.047	4303	tags=31%, list=21%, signal=39%
V$COMP1_01	V$COMP1_01	Details ...	112	-0.548899	-1.8443037	0.0	5.7653897E-4	0.047	4394	tags=42%, list=21%, signal=53%
V$OCT_C	V$OCT_C	Details ...	255	-0.47683793	-1.8438727	0.0	5.7329994E-4	0.047	4073	tags=30%, list=20%, signal=37%
V$CEBPGAMMA_Q6	V$CEBPGAMMA_Q6	Details ...	249	-0.46536574	-1.8430024	0.0	5.759772E-4	0.048	3456	tags=26%, list=17%, signal=31%
V$CEBP_Q3	V$CEBP_Q3	Details ...	246	-0.45867008	-1.840503	0.0	5.9729576E-4	0.049	3240	tags=24%, list=16%, signal=28%
TTCYNRGAA_V$STAT5B_01	TTCYNRGAA_V$STAT5B_01	Details ...	325	-0.4707506	-1.8401937	0.0	5.939958E-4	0.049	4320	tags=33%, list=21%, signal=41%
V$OCT1_01	V$OCT1_01	Details ...	254	-0.48474106	-1.8396603	0.0	6.0696126E-4	0.05	4163	tags=30%, list=20%, signal=37%
V$CREBP1_01	V$CREBP1_01	Details ...	176	-0.4843098	-1.8382233	0.0	6.2301714E-4	0.051	4412	tags=34%, list=22%, signal=42%
V$HFH8_01	V$HFH8_01	Details ...	198	-0.4825649	-1.8371751	0.0	6.250063E-4	0.052	3934	tags=33%, list=19%, signal=41%
V$AP1_Q4	V$AP1_Q4	Details ...	265	-0.46684173	-1.8362906	0.0	6.3750264E-4	0.054	5131	tags=43%, list=25%, signal=57%
YKACATTT_UNKNOWN	YKACATTT_UNKNOWN	Details ...	272	-0.46622	-1.8352957	0.0	6.518421E-4	0.055	3011	tags=24%, list=15%, signal=28%
V$GR_01	V$GR_01	Details ...	196	-0.48881847	-1.835049	0.0	6.4835633E-4	0.055	2547	tags=22%, list=12%, signal=25%
V$SREBP1_Q6	V$SREBP1_Q6	Details ...	241	-0.45893118	-1.8323916	0.0	7.093803E-4	0.058	3758	tags=28%, list=18%, signal=34%
V$AP2REP_01	V$AP2REP_01	Details ...	173	-0.46326363	-1.830386	0.0	7.580616E-4	0.058	4712	tags=33%, list=23%, signal=42%
V$PAX3_B	V$PAX3_B	Details ...	88	-0.487173	-1.830262	0.0	7.5407175E-4	0.058	3130	tags=30%, list=15%, signal=35%
YWATTWNNRGCT_UNKNOWN	YWATTWNNRGCT_UNKNOWN	Details ...	67	-0.5427025	-1.8295817	0.0014124294	7.608923E-4	0.058	3416	tags=33%, list=17%, signal=39%
V$E4BP4_01	V$E4BP4_01	Details ...	216	-0.47745985	-1.8295369	0.0	7.5692934E-4	0.058	4945	tags=37%, list=24%, signal=48%
V$HNF1_C	V$HNF1_C	Details ...	234	-0.4974047	-1.828797	0.0	7.633135E-4	0.059	4380	tags=32%, list=21%, signal=40%
V$DR4_Q2	V$DR4_Q2	Details ...	256	-0.4435929	-1.8278407	0.0	7.7304663E-4	0.06	3671	tags=26%, list=18%, signal=31%
V$CACCCBINDINGFACTOR_Q6	V$CACCCBINDINGFACTOR_Q6	Details ...	263	-0.4435842	-1.8272021	0.0	7.8571576E-4	0.061	4875	tags=35%, list=24%, signal=46%
V$EVI1_03	V$EVI1_03	Details ...	57	-0.55753624	-1.8271198	0.0	7.81707E-4	0.061	4353	tags=42%, list=21%, signal=53%
V$FOXJ2_02	V$FOXJ2_02	Details ...	229	-0.5045676	-1.825109	0.0	7.993637E-4	0.063	4241	tags=36%, list=21%, signal=45%
V$CRX_Q4	V$CRX_Q4	Details ...	262	-0.48257804	-1.8249531	0.0	7.953265E-4	0.063	4769	tags=35%, list=23%, signal=45%
CCTNTMAGA_UNKNOWN	CCTNTMAGA_UNKNOWN	Details ...	125	-0.46031228	-1.823549	0.0012531328	8.192888E-4	0.064	4081	tags=31%, list=20%, signal=39%
V$EN1_01	V$EN1_01	Details ...	105	-0.54753035	-1.8233329	0.0	8.1519235E-4	0.064	4795	tags=43%, list=23%, signal=56%
V$PTF1BETA_Q6	V$PTF1BETA_Q6	Details ...	237	-0.44871068	-1.8218757	0.0	8.2405785E-4	0.065	4473	tags=32%, list=22%, signal=41%
V$TCF4_Q5	V$TCF4_Q5	Details ...	235	-0.49472287	-1.8200943	0.0	8.5197354E-4	0.066	4471	tags=34%, list=22%, signal=43%
V$AP1_C	V$AP1_C	Details ...	270	-0.46419504	-1.8179724	0.0	8.7847497E-4	0.067	4399	tags=33%, list=21%, signal=41%
V$GATA1_02	V$GATA1_02	Details ...	239	-0.47946373	-1.8177005	0.0	8.7920093E-4	0.067	4537	tags=34%, list=22%, signal=43%
V$HFH1_01	V$HFH1_01	Details ...	235	-0.47119188	-1.8172232	0.0	8.7491213E-4	0.067	3797	tags=29%, list=19%, signal=35%
V$EVI1_04	V$EVI1_04	Details ...	229	-0.48835057	-1.8162957	0.0	8.7604654E-4	0.068	3955	tags=32%, list=19%, signal=40%
V$STAT5A_01	V$STAT5A_01	Details ...	246	-0.48239008	-1.8158759	0.0	8.823897E-4	0.068	4407	tags=34%, list=21%, signal=43%
V$NFAT_Q4_01	V$NFAT_Q4_01	Details ...	259	-0.46115935	-1.8156658	0.0	8.7814743E-4	0.068	4517	tags=34%, list=22%, signal=43%
V$AREB6_01	V$AREB6_01	Details ...	265	-0.45280692	-1.8152295	0.0	8.7394577E-4	0.068	4065	tags=28%, list=20%, signal=35%
V$TTF1_Q6	V$TTF1_Q6	Details ...	255	-0.4515765	-1.8149649	0.0	8.6978415E-4	0.068	4520	tags=34%, list=22%, signal=43%
V$NF1_Q6_01	V$NF1_Q6_01	Details ...	261	-0.4611293	-1.8147643	0.0	8.6566195E-4	0.068	4671	tags=35%, list=23%, signal=45%
TTGCWCAAY_V$CEBPB_02	TTGCWCAAY_V$CEBPB_02	Details ...	63	-0.53920496	-1.8147261	0.0	8.615786E-4	0.068	2707	tags=30%, list=13%, signal=35%
V$AP1FJ_Q2	V$AP1FJ_Q2	Details ...	265	-0.46579123	-1.8138509	0.0	8.72063E-4	0.069	4653	tags=36%, list=23%, signal=46%
V$PEA3_Q6	V$PEA3_Q6	Details ...	253	-0.4858099	-1.8122712	0.0026666666	8.902673E-4	0.07	4427	tags=36%, list=22%, signal=45%
V$GRE_C	V$GRE_C	Details ...	119	-0.5102698	-1.812266	0.0	8.8612654E-4	0.07	4317	tags=37%, list=21%, signal=47%
V$HNF1_01	V$HNF1_01	Details ...	237	-0.49528086	-1.812045	0.0	8.876399E-4	0.071	4769	tags=35%, list=23%, signal=45%
V$RREB1_01	V$RREB1_01	Details ...	206	-0.45044312	-1.811463	0.0	8.881155E-4	0.072	3351	tags=22%, list=16%, signal=26%
V$GR_Q6	V$GR_Q6	Details ...	261	-0.47878337	-1.8092196	0.0	9.36749E-4	0.076	4364	tags=35%, list=21%, signal=44%
GATAAGR_V$GATA_C	GATAAGR_V$GATA_C	Details ...	290	-0.47685552	-1.8062791	0.0	9.67485E-4	0.077	3440	tags=28%, list=17%, signal=33%
V$IRF_Q6	V$IRF_Q6	Details ...	240	-0.49121124	-1.8057035	0.0	9.730917E-4	0.078	4651	tags=33%, list=23%, signal=42%
V$NF1_Q6	V$NF1_Q6	Details ...	254	-0.45246407	-1.8042501	0.0	0.0010012776	0.079	4473	tags=34%, list=22%, signal=43%
V$IRF1_01	V$IRF1_01	Details ...	246	-0.47380954	-1.8032112	0.0012690355	0.0010058292	0.079	4771	tags=35%, list=23%, signal=46%
YNGTTNNNATT_UNKNOWN	YNGTTNNNATT_UNKNOWN	Details ...	355	-0.4899847	-1.8015714	0.0	0.0010210152	0.08	4208	tags=32%, list=21%, signal=39%
V$TBP_01	V$TBP_01	Details ...	239	-0.48434383	-1.7993944	0.0	0.0010518419	0.083	4055	tags=31%, list=20%, signal=39%
V$SREBP_Q3	V$SREBP_Q3	Details ...	255	-0.45335412	-1.79936	0.0	0.001047167	0.083	4006	tags=29%, list=20%, signal=36%
V$CEBP_C	V$CEBP_C	Details ...	193	-0.48577923	-1.7987659	0.0	0.0010512542	0.084	3433	tags=29%, list=17%, signal=35%
V$STAT3_01	V$STAT3_01	Details ...	21	-0.64563507	-1.798489	0.0	0.0010604272	0.084	4407	tags=57%, list=21%, signal=73%
V$NKX22_01	V$NKX22_01	Details ...	183	-0.48488337	-1.7978728	0.0	0.0010603835	0.085	3650	tags=28%, list=18%, signal=34%
V$HNF4ALPHA_Q6	V$HNF4ALPHA_Q6	Details ...	266	-0.4277896	-1.7940868	0.0	0.0011264321	0.088	4395	tags=28%, list=21%, signal=35%
YAATNANRNNNCAG_UNKNOWN	YAATNANRNNNCAG_UNKNOWN	Details ...	64	-0.5016072	-1.7934681	0.0	0.0011347674	0.088	4317	tags=33%, list=21%, signal=41%
V$PAX4_01	V$PAX4_01	Details ...	256	-0.41820592	-1.7923695	0.0	0.001138617	0.088	3036	tags=23%, list=15%, signal=27%
V$HLF_01	V$HLF_01	Details ...	247	-0.4796062	-1.7903214	0.0	0.0011760873	0.091	4419	tags=33%, list=22%, signal=41%
V$HFH4_01	V$HFH4_01	Details ...	195	-0.48999253	-1.788485	0.0	0.0011953814	0.096	3939	tags=31%, list=19%, signal=38%
V$SOX5_01	V$SOX5_01	Details ...	256	-0.47673237	-1.7859606	0.0	0.0012280014	0.096	4517	tags=34%, list=22%, signal=43%
V$HNF3_Q6	V$HNF3_Q6	Details ...	186	-0.5127656	-1.7859527	0.0	0.0012227759	0.096	5114	tags=43%, list=25%, signal=57%
RTTTNNNYTGGM_UNKNOWN	RTTTNNNYTGGM_UNKNOWN	Details ...	150	-0.49915478	-1.7858157	0.0	0.0012175946	0.096	3229	tags=27%, list=16%, signal=32%
V$LMO2COM_01	V$LMO2COM_01	Details ...	259	-0.43947536	-1.7850564	0.0	0.0012124571	0.096	4622	tags=31%, list=23%, signal=39%
RRAGTTGT_UNKNOWN	RRAGTTGT_UNKNOWN	Details ...	249	-0.4591894	-1.7849255	0.0	0.0012120303	0.096	4395	tags=33%, list=21%, signal=41%
V$TATA_01	V$TATA_01	Details ...	250	-0.47970453	-1.7834003	0.0	0.0012156663	0.097	5521	tags=43%, list=27%, signal=58%
CCANNAGRKGGC_UNKNOWN	CCANNAGRKGGC_UNKNOWN	Details ...	115	-0.47453997	-1.7815571	0.0	0.0012286172	0.098	3403	tags=31%, list=17%, signal=37%
V$IRF2_01	V$IRF2_01	Details ...	123	-0.49288833	-1.7806655	0.0013351135	0.0012397362	0.1	4771	tags=37%, list=23%, signal=47%
V$PBX1_02	V$PBX1_02	Details ...	125	-0.5123819	-1.7802216	0.0	0.0012470372	0.102	3992	tags=35%, list=19%, signal=43%
V$AR_01	V$AR_01	Details ...	152	-0.4549058	-1.7776479	0.0	0.0013013674	0.104	3137	tags=25%, list=15%, signal=29%
V$HEB_Q6	V$HEB_Q6	Details ...	257	-0.46976194	-1.7773088	0.0	0.0013044014	0.104	2147	tags=21%, list=10%, signal=23%
V$ATF1_Q6	V$ATF1_Q6	Details ...	226	-0.4510433	-1.7744712	0.0	0.0013544759	0.107	4364	tags=33%, list=21%, signal=42%
V$OSF2_Q6	V$OSF2_Q6	Details ...	254	-0.44345963	-1.772558	0.0	0.0013886783	0.107	3962	tags=30%, list=19%, signal=36%
V$STAT5A_04	V$STAT5A_04	Details ...	200	-0.48018512	-1.7693493	0.0	0.0014770459	0.113	3650	tags=29%, list=18%, signal=35%
V$IRF1_Q6	V$IRF1_Q6	Details ...	251	-0.45529592	-1.7692322	0.0	0.0014710901	0.113	4791	tags=35%, list=23%, signal=46%
V$NKX3A_01	V$NKX3A_01	Details ...	228	-0.48238793	-1.7689047	0.0	0.0014777117	0.113	3624	tags=27%, list=18%, signal=32%
V$ER_Q6	V$ER_Q6	Details ...	273	-0.43686387	-1.7666762	0.0	0.001517768	0.117	3479	tags=27%, list=17%, signal=32%
V$TEF_Q6	V$TEF_Q6	Details ...	249	-0.4540811	-1.764788	0.0012019231	0.0015241945	0.119	4460	tags=29%, list=22%, signal=37%
V$IRF7_01	V$IRF7_01	Details ...	244	-0.46125564	-1.7620195	0.0	0.001562647	0.123	4163	tags=28%, list=20%, signal=35%
V$TCF11_01	V$TCF11_01	Details ...	248	-0.45945525	-1.7566265	0.0	0.0017021636	0.136	3733	tags=29%, list=18%, signal=35%
V$NKX61_01	V$NKX61_01	Details ...	230	-0.4727124	-1.755724	0.0011947431	0.001724862	0.14	4145	tags=33%, list=20%, signal=40%
CTAWWWATA_V$RSRFC4_Q2	CTAWWWATA_V$RSRFC4_Q2	Details ...	353	-0.4605619	-1.7549382	0.0	0.0017549787	0.143	4353	tags=33%, list=21%, signal=41%
V$E12_Q6	V$E12_Q6	Details ...	258	-0.46017286	-1.7542951	0.0	0.0017707605	0.144	4613	tags=32%, list=23%, signal=41%
V$FREAC7_01	V$FREAC7_01	Details ...	187	-0.46268994	-1.7537745	0.0	0.0017721877	0.145	5413	tags=40%, list=26%, signal=53%
GCTNWTTGK_UNKNOWN	GCTNWTTGK_UNKNOWN	Details ...	296	-0.41910496	-1.7533548	0.0	0.0017810456	0.146	4364	tags=30%, list=21%, signal=38%
V$TFIII_Q6	V$TFIII_Q6	Details ...	201	-0.44086507	-1.7527876	0.0	0.0017989501	0.148	4681	tags=32%, list=23%, signal=41%
V$IK3_01	V$IK3_01	Details ...	219	-0.44989583	-1.7523162	0.0	0.0018104	0.15	3572	tags=29%, list=17%, signal=34%
V$E47_02	V$E47_02	Details ...	241	-0.45653635	-1.7514191	0.0	0.0018241197	0.153	4672	tags=34%, list=23%, signal=43%
V$OCT_Q6	V$OCT_Q6	Details ...	250	-0.4512215	-1.7506452	0.0	0.0018375999	0.155	4540	tags=31%, list=22%, signal=40%
V$MAF_Q6	V$MAF_Q6	Details ...	254	-0.44646797	-1.7498649	0.0	0.0018575958	0.158	4641	tags=34%, list=23%, signal=43%
V$PR_01	V$PR_01	Details ...	142	-0.4732375	-1.7473961	0.0	0.0019259572	0.166	3252	tags=24%, list=16%, signal=28%
V$STAT3_02	V$STAT3_02	Details ...	143	-0.4398903	-1.7461529	0.0011737089	0.0019455531	0.168	4615	tags=30%, list=23%, signal=39%
CTCNANGTGNY_UNKNOWN	CTCNANGTGNY_UNKNOWN	Details ...	86	-0.46707773	-1.7446206	0.0	0.0019828684	0.171	3657	tags=28%, list=18%, signal=34%
V$ICSBP_Q6	V$ICSBP_Q6	Details ...	245	-0.45741564	-1.7432084	0.00373599	0.0020188536	0.172	4795	tags=33%, list=23%, signal=43%
V$MMEF2_Q6	V$MMEF2_Q6	Details ...	267	-0.4674317	-1.7404404	0.0	0.0020883211	0.176	4100	tags=33%, list=20%, signal=40%
V$CREB_Q2	V$CREB_Q2	Details ...	258	-0.41051036	-1.7379941	0.0	0.0021455819	0.18	3589	tags=26%, list=18%, signal=31%
V$FOXO1_01	V$FOXO1_01	Details ...	235	-0.4612426	-1.7378654	0.0	0.0021376351	0.18	3797	tags=27%, list=19%, signal=33%
V$STAT6_01	V$STAT6_01	Details ...	255	-0.43792412	-1.7376355	0.0	0.0021297473	0.18	2979	tags=23%, list=15%, signal=27%
V$OCT1_Q5_01	V$OCT1_Q5_01	Details ...	259	-0.44784427	-1.7361631	0.0	0.002156489	0.183	4613	tags=32%, list=23%, signal=40%
SMTTTTGT_UNKNOWN	SMTTTTGT_UNKNOWN	Details ...	389	-0.44299254	-1.7354915	0.0	0.0021765397	0.186	3341	tags=22%, list=16%, signal=26%
V$OCT1_04	V$OCT1_04	Details ...	229	-0.46005756	-1.7352457	0.0	0.0021721474	0.186	4531	tags=35%, list=22%, signal=44%
V$CREBP1_Q2	V$CREBP1_Q2	Details ...	248	-0.42342207	-1.734818	0.0012004802	0.0021755672	0.187	4120	tags=30%, list=20%, signal=37%
V$SREBP1_02	V$SREBP1_02	Details ...	88	-0.4694524	-1.7344718	0.001222494	0.0021731602	0.187	4071	tags=33%, list=20%, signal=41%
V$AR_Q6	V$AR_Q6	Details ...	246	-0.4332804	-1.7338318	0.0	0.002194921	0.188	3295	tags=22%, list=16%, signal=26%
V$BRN2_01	V$BRN2_01	Details ...	236	-0.46804157	-1.7326851	0.0	0.0022155978	0.191	4448	tags=33%, list=22%, signal=42%
V$SP1_01	V$SP1_01	Details ...	231	-0.40242693	-1.7305244	0.0	0.0022524793	0.196	5114	tags=32%, list=25%, signal=42%
V$TCF1P_Q6	V$TCF1P_Q6	Details ...	259	-0.42882916	-1.7289782	0.0	0.0023260855	0.199	4777	tags=33%, list=23%, signal=42%
V$OCT1_02	V$OCT1_02	Details ...	206	-0.48058248	-1.728288	0.0	0.0023395957	0.202	3417	tags=26%, list=17%, signal=31%
V$CDPCR3_01	V$CDPCR3_01	Details ...	55	-0.518858	-1.722124	0.0025252525	0.002538687	0.219	2658	tags=25%, list=13%, signal=29%
V$VDR_Q6	V$VDR_Q6	Details ...	261	-0.41639182	-1.7211891	0.0	0.0025519214	0.219	4603	tags=32%, list=22%, signal=40%
V$MYOD_Q6_01	V$MYOD_Q6_01	Details ...	250	-0.44418305	-1.7197479	0.0	0.0025627632	0.219	3101	tags=23%, list=15%, signal=27%
V$MEIS1_01	V$MEIS1_01	Details ...	233	-0.4351443	-1.7149342	0.0	0.0027046103	0.227	2597	tags=21%, list=13%, signal=24%
V$LEF1_Q2	V$LEF1_Q2	Details ...	217	-0.4505999	-1.7147311	0.0011961722	0.0027021319	0.227	2848	tags=22%, list=14%, signal=25%
V$AP2_Q3	V$AP2_Q3	Details ...	248	-0.4127767	-1.7142586	0.0011876485	0.002708873	0.229	3286	tags=22%, list=16%, signal=26%
V$GATA_C	V$GATA_C	Details ...	260	-0.45440882	-1.714191	0.0	0.0027035512	0.229	3733	tags=28%, list=18%, signal=34%
V$E2A_Q2	V$E2A_Q2	Details ...	238	-0.44380906	-1.7141116	0.0	0.0027013894	0.23	5160	tags=32%, list=25%, signal=43%
V$E47_01	V$E47_01	Details ...	245	-0.45197627	-1.713621	0.0	0.0027051137	0.232	4520	tags=33%, list=22%, signal=42%
V$NKX25_01	V$NKX25_01	Details ...	123	-0.49052322	-1.7134243	0.0	0.0026993859	0.232	4520	tags=33%, list=22%, signal=41%
V$TST1_01	V$TST1_01	Details ...	257	-0.44885197	-1.7125163	0.0	0.0027289747	0.234	4464	tags=32%, list=22%, signal=40%
V$SP1_Q2_01	V$SP1_Q2_01	Details ...	242	-0.41038933	-1.7122936	0.0	0.0027388323	0.235	4738	tags=29%, list=23%, signal=38%
TGTYNNNNNRGCARM_UNKNOWN	TGTYNNNNNRGCARM_UNKNOWN	Details ...	85	-0.44744098	-1.7072982	0.0011806375	0.0029352377	0.249	3543	tags=29%, list=17%, signal=35%
V$COUP_01	V$COUP_01	Details ...	255	-0.42224738	-1.7065779	0.0	0.0029608493	0.25	4331	tags=31%, list=21%, signal=39%
V$ATF4_Q2	V$ATF4_Q2	Details ...	252	-0.41116753	-1.7055295	0.0012150669	0.0030119314	0.252	4374	tags=29%, list=21%, signal=37%
V$ER_Q6_01	V$ER_Q6_01	Details ...	267	-0.41820836	-1.7046902	0.0	0.0030334722	0.252	3535	tags=24%, list=17%, signal=29%
V$BACH1_01	V$BACH1_01	Details ...	257	-0.4340599	-1.703917	0.0011520737	0.003056979	0.254	4398	tags=34%, list=21%, signal=43%
V$PAX8_B	V$PAX8_B	Details ...	106	-0.434955	-1.7038028	0.0038363172	0.0030500155	0.254	4462	tags=31%, list=22%, signal=40%
V$LFA1_Q6	V$LFA1_Q6	Details ...	246	-0.45228294	-1.7030914	0.0	0.003069083	0.255	4076	tags=30%, list=20%, signal=38%
YTAAYNGCT_UNKNOWN	YTAAYNGCT_UNKNOWN	Details ...	149	-0.46550518	-1.6950825	0.0011641444	0.0034345957	0.276	3158	tags=28%, list=15%, signal=33%
V$TITF1_Q3	V$TITF1_Q3	Details ...	235	-0.4362479	-1.6941468	0.0	0.0034544875	0.28	3813	tags=26%, list=19%, signal=32%
V$HEN1_01	V$HEN1_01	Details ...	193	-0.4396682	-1.6926857	0.0	0.003512666	0.284	4165	tags=31%, list=20%, signal=39%
V$GNCF_01	V$GNCF_01	Details ...	76	-0.490305	-1.6900411	0.0012531328	0.0036164916	0.289	3436	tags=32%, list=17%, signal=38%
V$AP4_Q6_01	V$AP4_Q6_01	Details ...	247	-0.44271562	-1.6875839	0.0	0.0037109037	0.297	3909	tags=28%, list=19%, signal=34%
V$POU3F2_01	V$POU3F2_01	Details ...	99	-0.4927917	-1.6875206	0.0011441647	0.0036987765	0.297	4221	tags=32%, list=21%, signal=41%
CTGRYYYNATT_UNKNOWN	CTGRYYYNATT_UNKNOWN	Details ...	72	-0.4889986	-1.6865839	0.0011947431	0.0037355556	0.298	5775	tags=47%, list=28%, signal=66%
MYAATNNNNNNNGGC_UNKNOWN	MYAATNNNNNNNGGC_UNKNOWN	Details ...	108	-0.45424232	-1.6865085	0.0011933175	0.003723427	0.298	2127	tags=18%, list=10%, signal=20%
YYCATTCAWW_UNKNOWN	YYCATTCAWW_UNKNOWN	Details ...	190	-0.4459988	-1.6860918	0.0012195122	0.0037293525	0.301	3462	tags=28%, list=17%, signal=33%
V$EFC_Q6	V$EFC_Q6	Details ...	261	-0.42384797	-1.6856741	0.0	0.0037307944	0.302	4423	tags=28%, list=22%, signal=36%
V$ISRE_01	V$ISRE_01	Details ...	247	-0.45526662	-1.6838053	0.005154639	0.0037996082	0.307	4795	tags=34%, list=23%, signal=43%
V$FAC1_01	V$FAC1_01	Details ...	216	-0.43631858	-1.6833572	0.0	0.0038084197	0.309	3826	tags=28%, list=19%, signal=34%
STTTCRNTTT_V$IRF_Q6	STTTCRNTTT_V$IRF_Q6	Details ...	183	-0.47944647	-1.6824056	0.011065007	0.0038595658	0.311	4771	tags=36%, list=23%, signal=46%
V$MYCMAX_02	V$MYCMAX_02	Details ...	263	-0.42779705	-1.681446	0.0	0.0038855711	0.317	3758	tags=27%, list=18%, signal=33%
V$CP2_02	V$CP2_02	Details ...	249	-0.4144317	-1.6813537	0.0	0.003873236	0.317	3737	tags=25%, list=18%, signal=31%
V$CHOP_01	V$CHOP_01	Details ...	237	-0.43881452	-1.6808009	0.001261034	0.0038953088	0.319	4434	tags=31%, list=22%, signal=39%
V$AP1_Q4_01	V$AP1_Q4_01	Details ...	256	-0.428003	-1.6746699	0.0011389522	0.0042123403	0.341	4813	tags=33%, list=23%, signal=43%
V$EGR1_01	V$EGR1_01	Details ...	263	-0.38750976	-1.6721694	0.0	0.004309006	0.347	3291	tags=23%, list=16%, signal=27%
V$RORA1_01	V$RORA1_01	Details ...	239	-0.42213625	-1.6714993	0.0	0.0043211957	0.347	3479	tags=25%, list=17%, signal=29%
V$AP1_Q6_01	V$AP1_Q6_01	Details ...	261	-0.4328374	-1.6711274	0.0011363636	0.0043234415	0.347	4399	tags=30%, list=21%, signal=38%
V$PPARA_01	V$PPARA_01	Details ...	37	-0.51628387	-1.6704429	0.005509642	0.004368673	0.349	3349	tags=30%, list=16%, signal=35%
V$HNF4_01	V$HNF4_01	Details ...	259	-0.399464	-1.6697053	0.0	0.0043844366	0.35	4395	tags=31%, list=21%, signal=39%
V$MYB_Q5_01	V$MYB_Q5_01	Details ...	258	-0.40087265	-1.6688942	0.0	0.0044411346	0.356	3065	tags=20%, list=15%, signal=23%
V$NRF2_Q4	V$NRF2_Q4	Details ...	253	-0.4167204	-1.66814	0.0	0.004464994	0.356	3648	tags=27%, list=18%, signal=32%
V$PAX4_03	V$PAX4_03	Details ...	248	-0.41768593	-1.6676117	0.0	0.0044734585	0.356	3264	tags=26%, list=16%, signal=30%
V$SP1_Q6	V$SP1_Q6	Details ...	254	-0.3831181	-1.6661245	0.0	0.004527205	0.359	3159	tags=21%, list=15%, signal=25%
V$ATF_01	V$ATF_01	Details ...	252	-0.39872947	-1.6658381	0.0011918951	0.0045294855	0.361	4303	tags=27%, list=21%, signal=34%
V$PAX6_01	V$PAX6_01	Details ...	99	-0.43009663	-1.6650333	0.0	0.0045575444	0.362	3737	tags=24%, list=18%, signal=30%
RGTTAMWNATT_V$HNF1_01	RGTTAMWNATT_V$HNF1_01	Details ...	74	-0.50672215	-1.6634649	0.00591716	0.0046415655	0.365	4615	tags=34%, list=23%, signal=43%
V$GCM_Q2	V$GCM_Q2	Details ...	231	-0.42632762	-1.6630255	0.0011820331	0.0046396763	0.365	3543	tags=26%, list=17%, signal=31%
V$EVI1_06	V$EVI1_06	Details ...	21	-0.6177218	-1.65793	0.0076923077	0.004933355	0.375	5375	tags=57%, list=26%, signal=77%
V$OCT1_06	V$OCT1_06	Details ...	253	-0.42620322	-1.6572378	0.0	0.0049751415	0.376	4964	tags=33%, list=24%, signal=43%
WYAAANNRNNNGCG_UNKNOWN	WYAAANNRNNNGCG_UNKNOWN	Details ...	63	-0.493377	-1.6562803	0.0065703024	0.005020017	0.38	4395	tags=35%, list=21%, signal=44%
TAAYNRNNTCC_UNKNOWN	TAAYNRNNTCC_UNKNOWN	Details ...	169	-0.45442218	-1.6555877	0.002522068	0.005027975	0.381	4968	tags=34%, list=24%, signal=44%
V$POU1F1_Q6	V$POU1F1_Q6	Details ...	230	-0.4383759	-1.6553094	0.0010683761	0.005037044	0.382	4702	tags=30%, list=23%, signal=39%
V$AP2_Q6_01	V$AP2_Q6_01	Details ...	263	-0.39384773	-1.6513906	0.002352941	0.00523287	0.393	3981	tags=25%, list=19%, signal=31%
V$SP3_Q3	V$SP3_Q3	Details ...	242	-0.38203225	-1.6511471	0.0	0.0052290917	0.393	2508	tags=18%, list=12%, signal=20%
SYATTGTG_UNKNOWN	SYATTGTG_UNKNOWN	Details ...	219	-0.41319242	-1.6504174	0.0	0.005249086	0.396	4964	tags=31%, list=24%, signal=41%
V$HNF4_DR1_Q3	V$HNF4_DR1_Q3	Details ...	251	-0.41128993	-1.6487362	0.0	0.005364928	0.401	3452	tags=24%, list=17%, signal=29%
V$HNF6_Q6	V$HNF6_Q6	Details ...	229	-0.44680303	-1.6475152	0.0012315271	0.005431557	0.403	5037	tags=37%, list=25%, signal=48%
GCCNNNWTAAR_UNKNOWN	GCCNNNWTAAR_UNKNOWN	Details ...	148	-0.4234216	-1.646195	0.0011389522	0.005495517	0.405	3909	tags=27%, list=19%, signal=33%
V$ELK1_01	V$ELK1_01	Details ...	265	-0.37767667	-1.645062	0.0	0.00558283	0.413	2966	tags=19%, list=14%, signal=22%
V$CDP_02	V$CDP_02	Details ...	106	-0.46700266	-1.643522	0.0024125453	0.0056833974	0.417	3245	tags=23%, list=16%, signal=27%
V$AP1_Q6	V$AP1_Q6	Details ...	256	-0.42008668	-1.643389	0.0034364262	0.005687299	0.418	5287	tags=38%, list=26%, signal=50%
YTTCCNNNGGAMR_UNKNOWN	YTTCCNNNGGAMR_UNKNOWN	Details ...	51	-0.46922278	-1.6433766	0.0065703024	0.0056708143	0.418	3615	tags=24%, list=18%, signal=28%
V$DR3_Q4	V$DR3_Q4	Details ...	141	-0.4366209	-1.6432996	0.0	0.005657364	0.419	3496	tags=25%, list=17%, signal=30%
RGAANNTTC_V$HSF1_01	RGAANNTTC_V$HSF1_01	Details ...	429	-0.39741564	-1.6414117	0.0011494253	0.0057734936	0.423	2878	tags=21%, list=14%, signal=23%
V$LXR_DR4_Q3	V$LXR_DR4_Q3	Details ...	90	-0.44024336	-1.6408154	0.004920049	0.005817908	0.428	2924	tags=24%, list=14%, signal=28%
GGARNTKYCCA_UNKNOWN	GGARNTKYCCA_UNKNOWN	Details ...	77	-0.46230093	-1.6400408	0.0036188178	0.005860486	0.431	5544	tags=40%, list=27%, signal=55%
V$STAT_Q6	V$STAT_Q6	Details ...	255	-0.39638177	-1.6352539	0.0	0.0061862315	0.443	4247	tags=26%, list=21%, signal=33%
CCCNNNNNNAAGWT_UNKNOWN	CCCNNNNNNAAGWT_UNKNOWN	Details ...	99	-0.412351	-1.6341444	0.0	0.006235954	0.445	4095	tags=28%, list=20%, signal=35%
V$BACH2_01	V$BACH2_01	Details ...	266	-0.41883522	-1.6313876	0.0033975085	0.0064142784	0.453	5297	tags=38%, list=26%, signal=51%
V$NGFIC_01	V$NGFIC_01	Details ...	252	-0.39752933	-1.6284565	0.0011976048	0.006552211	0.458	3383	tags=23%, list=17%, signal=28%
V$ATF3_Q6	V$ATF3_Q6	Details ...	243	-0.41132933	-1.6281158	0.0024009603	0.006560825	0.459	4448	tags=32%, list=22%, signal=40%
V$HMGIY_Q6	V$HMGIY_Q6	Details ...	242	-0.41902894	-1.6275071	0.0	0.006577099	0.459	4653	tags=31%, list=23%, signal=40%
V$SP1_Q4_01	V$SP1_Q4_01	Details ...	256	-0.38262773	-1.625043	0.0	0.0067778374	0.467	3159	tags=21%, list=15%, signal=24%
V$PR_02	V$PR_02	Details ...	130	-0.4410163	-1.6225708	0.003937008	0.0069718966	0.476	3642	tags=28%, list=18%, signal=33%
V$FXR_IR1_Q6	V$FXR_IR1_Q6	Details ...	110	-0.39859736	-1.6204121	0.0011764705	0.0071085966	0.483	1705	tags=15%, list=8%, signal=17%
V$HTF_01	V$HTF_01	Details ...	71	-0.46710238	-1.6179315	0.014771049	0.007311251	0.5	4944	tags=42%, list=24%, signal=55%
V$AP4_01	V$AP4_01	Details ...	257	-0.41024643	-1.6146629	0.0	0.0075678234	0.509	3545	tags=26%, list=17%, signal=31%
V$EGR2_01	V$EGR2_01	Details ...	198	-0.41409513	-1.610625	0.0024125453	0.007926674	0.522	3295	tags=24%, list=16%, signal=28%
V$P300_01	V$P300_01	Details ...	244	-0.3833216	-1.6103096	0.0021645022	0.007923299	0.523	5224	tags=34%, list=25%, signal=45%
V$OCT1_07	V$OCT1_07	Details ...	158	-0.43834457	-1.5993825	0.004716981	0.009048537	0.564	4354	tags=33%, list=21%, signal=41%
V$HNF4_01_B	V$HNF4_01_B	Details ...	246	-0.38460654	-1.5985104	0.0010752688	0.009097715	0.565	4458	tags=28%, list=22%, signal=36%
V$MZF1_02	V$MZF1_02	Details ...	229	-0.3991547	-1.594077	0.0023474179	0.009525797	0.58	5055	tags=33%, list=25%, signal=43%
V$LBP1_Q6	V$LBP1_Q6	Details ...	221	-0.40661043	-1.5879583	0.002202643	0.010222555	0.603	5152	tags=32%, list=25%, signal=42%
V$AP2_Q6	V$AP2_Q6	Details ...	255	-0.37698805	-1.5859692	0.0023121387	0.010392047	0.61	3496	tags=22%, list=17%, signal=27%
V$MYB_Q3	V$MYB_Q3	Details ...	242	-0.3719483	-1.5858016	0.0011325028	0.010397631	0.61	3768	tags=22%, list=18%, signal=27%
V$PAX5_01	V$PAX5_01	Details ...	151	-0.40378678	-1.5847101	0.006535948	0.010477677	0.614	3624	tags=26%, list=18%, signal=31%
V$ZF5_01	V$ZF5_01	Details ...	234	-0.38435873	-1.5820504	0.0011641444	0.010711902	0.62	4354	tags=29%, list=21%, signal=36%
V$HSF1_01	V$HSF1_01	Details ...	256	-0.39398274	-1.5765214	0.0011363636	0.011421413	0.638	2863	tags=20%, list=14%, signal=23%
V$ZIC2_01	V$ZIC2_01	Details ...	244	-0.3989185	-1.5744472	0.0011148272	0.011673546	0.642	3433	tags=21%, list=17%, signal=25%
V$CACBINDINGPROTEIN_Q6	V$CACBINDINGPROTEIN_Q6	Details ...	238	-0.38823935	-1.5741332	0.0	0.011681214	0.642	5007	tags=32%, list=24%, signal=41%
V$NFE2_01	V$NFE2_01	Details ...	267	-0.39236104	-1.5724654	0.0033296337	0.011871266	0.647	3606	tags=25%, list=18%, signal=30%
V$TAXCREB_01	V$TAXCREB_01	Details ...	134	-0.41240218	-1.5716903	0.010230179	0.011951192	0.648	3494	tags=25%, list=17%, signal=30%
V$TCF11MAFG_01	V$TCF11MAFG_01	Details ...	203	-0.40277883	-1.5702012	0.008293839	0.01212551	0.65	4157	tags=30%, list=20%, signal=37%
RNTCANNRNNYNATTW_UNKNOWN	RNTCANNRNNYNATTW_UNKNOWN	Details ...	63	-0.49361536	-1.569817	0.004889976	0.012134561	0.651	4043	tags=30%, list=20%, signal=37%
V$MAZ_Q6	V$MAZ_Q6	Details ...	191	-0.4037691	-1.5689723	0.02	0.01222932	0.656	4908	tags=28%, list=24%, signal=36%
V$YY1_01	V$YY1_01	Details ...	238	-0.38496277	-1.5601565	0.0013812155	0.013299062	0.675	4966	tags=31%, list=24%, signal=41%
V$GATA1_01	V$GATA1_01	Details ...	234	-0.3953733	-1.5583974	0.002244669	0.013518869	0.684	4358	tags=26%, list=21%, signal=33%
V$CREB_Q2_01	V$CREB_Q2_01	Details ...	216	-0.3775813	-1.5579073	0.0073710075	0.013570331	0.684	4534	tags=29%, list=22%, signal=37%
V$E4F1_Q6	V$E4F1_Q6	Details ...	283	-0.35848498	-1.5536278	0.0024600246	0.0141877895	0.697	3502	tags=22%, list=17%, signal=26%
V$LXR_Q3	V$LXR_Q3	Details ...	77	-0.41986609	-1.5502836	0.010676157	0.014729664	0.708	4243	tags=30%, list=21%, signal=38%
V$ZID_01	V$ZID_01	Details ...	253	-0.38727298	-1.548975	0.0045454544	0.014893599	0.713	4374	tags=26%, list=21%, signal=33%
V$CDPCR1_01	V$CDPCR1_01	Details ...	124	-0.44472608	-1.5480213	0.0022988506	0.015039035	0.718	3950	tags=27%, list=19%, signal=33%
RYCACNNRNNRNCAG_UNKNOWN	RYCACNNRNNRNCAG_UNKNOWN	Details ...	71	-0.43036348	-1.5479723	0.011612903	0.015005435	0.718	4525	tags=35%, list=22%, signal=45%
YGACNNYACAR_UNKNOWN	YGACNNYACAR_UNKNOWN	Details ...	93	-0.40543944	-1.5442618	0.0022909509	0.015583777	0.727	3291	tags=19%, list=16%, signal=23%
V$PPARA_02	V$PPARA_02	Details ...	127	-0.3908673	-1.5415658	0.01369863	0.015933054	0.731	4374	tags=29%, list=21%, signal=37%
V$PPAR_DR1_Q2	V$PPAR_DR1_Q2	Details ...	246	-0.37079644	-1.5326504	0.0	0.017457036	0.756	4395	tags=26%, list=21%, signal=33%
V$GR_Q6_01	V$GR_Q6_01	Details ...	270	-0.38686052	-1.5325311	0.0011848342	0.017431807	0.756	3261	tags=21%, list=16%, signal=24%
V$CREB_Q4	V$CREB_Q4	Details ...	262	-0.36228707	-1.5300249	0.00472255	0.017825637	0.761	4456	tags=29%, list=22%, signal=36%
KMCATNNWGGA_UNKNOWN	KMCATNNWGGA_UNKNOWN	Details ...	83	-0.43440685	-1.5294734	0.015948962	0.017902771	0.761	3403	tags=22%, list=17%, signal=26%
TTANWNANTGGM_UNKNOWN	TTANWNANTGGM_UNKNOWN	Details ...	62	-0.47164443	-1.5289469	0.020356234	0.017957324	0.764	4230	tags=32%, list=21%, signal=41%
V$MYOD_Q6	V$MYOD_Q6	Details ...	241	-0.40010327	-1.5256332	0.0	0.018482663	0.767	4935	tags=31%, list=24%, signal=41%
V$OLF1_01	V$OLF1_01	Details ...	269	-0.3823033	-1.5233088	0.003177966	0.018885043	0.772	5115	tags=33%, list=25%, signal=43%
V$ER_Q6_02	V$ER_Q6_02	Details ...	246	-0.38969973	-1.5155902	0.0021786492	0.020401295	0.785	4541	tags=33%, list=22%, signal=41%
TGANNYRGCA_V$TCF11MAFG_01	TGANNYRGCA_V$TCF11MAFG_01	Details ...	292	-0.3721582	-1.5145146	0.014590348	0.020574195	0.787	3730	tags=25%, list=18%, signal=30%
V$TAXCREB_02	V$TAXCREB_02	Details ...	26	-0.5042399	-1.5118238	0.03187251	0.021079844	0.794	2571	tags=23%, list=13%, signal=26%
V$AP1_Q2_01	V$AP1_Q2_01	Details ...	269	-0.3767958	-1.5104996	0.0065502184	0.021298455	0.799	4866	tags=30%, list=24%, signal=39%
V$SPZ1_01	V$SPZ1_01	Details ...	231	-0.36618137	-1.5097706	0.006984866	0.021365402	0.801	3036	tags=21%, list=15%, signal=24%
V$HSF2_01	V$HSF2_01	Details ...	241	-0.37977493	-1.5026395	0.0054347827	0.022889787	0.816	4379	tags=28%, list=21%, signal=35%
V$ATF_B	V$ATF_B	Details ...	183	-0.38150004	-1.5002565	0.021686748	0.023318915	0.822	4303	tags=30%, list=21%, signal=37%
GAANYNYGACNY_UNKNOWN	GAANYNYGACNY_UNKNOWN	Details ...	74	-0.41588894	-1.4985828	0.01625	0.023709666	0.824	2001	tags=18%, list=10%, signal=19%
YRCCAKNNGNCGC_UNKNOWN	YRCCAKNNGNCGC_UNKNOWN	Details ...	63	-0.42099565	-1.4967484	0.015204678	0.024093999	0.828	4448	tags=30%, list=22%, signal=38%
TCCATTKW_UNKNOWN	TCCATTKW_UNKNOWN	Details ...	230	-0.3891015	-1.4966617	0.018716577	0.024044765	0.829	4606	tags=26%, list=22%, signal=33%
V$CREBP1CJUN_01	V$CREBP1CJUN_01	Details ...	253	-0.3581464	-1.4911703	0.0072115385	0.025309633	0.842	4312	tags=26%, list=21%, signal=33%
V$MYOD_01	V$MYOD_01	Details ...	256	-0.37848628	-1.4908981	0.0010787486	0.02531601	0.842	4672	tags=27%, list=23%, signal=35%
V$PAX2_01	V$PAX2_01	Details ...	57	-0.46906114	-1.4877948	0.03840878	0.026037257	0.848	4615	tags=40%, list=23%, signal=52%
V$EGR_Q6	V$EGR_Q6	Details ...	271	-0.36223054	-1.4865668	0.0053418805	0.02632499	0.85	4206	tags=24%, list=21%, signal=30%
V$CDPCR3HD_01	V$CDPCR3HD_01	Details ...	229	-0.38946822	-1.4862409	0.0057142857	0.026351627	0.851	3980	tags=24%, list=19%, signal=30%
CCAWYNNGAAR_UNKNOWN	CCAWYNNGAAR_UNKNOWN	Details ...	140	-0.358309	-1.4820777	0.015513127	0.027341167	0.858	2128	tags=16%, list=10%, signal=17%
V$AP1_01	V$AP1_01	Details ...	262	-0.3853339	-1.4739201	0.023542602	0.029448992	0.872	3416	tags=22%, list=17%, signal=26%
V$SP1_Q6_01	V$SP1_Q6_01	Details ...	239	-0.3534715	-1.47295	0.024489796	0.0296601	0.872	4738	tags=26%, list=23%, signal=33%
V$DR1_Q3	V$DR1_Q3	Details ...	245	-0.36009386	-1.4710522	0.0077348067	0.030071288	0.873	3245	tags=20%, list=16%, signal=23%
V$NFY_C	V$NFY_C	Details ...	242	-0.35387284	-1.4696308	0.011428571	0.030433413	0.877	2359	tags=16%, list=12%, signal=18%
V$GATA2_01	V$GATA2_01	Details ...	103	-0.3700356	-1.4633684	0.014354067	0.032284293	0.888	3671	tags=22%, list=18%, signal=27%
V$ATF6_01	V$ATF6_01	Details ...	122	-0.38751143	-1.4592187	0.03398693	0.03347346	0.892	4916	tags=35%, list=24%, signal=46%
V$MAZR_01	V$MAZR_01	Details ...	214	-0.3628317	-1.4512475	0.020262217	0.035935037	0.902	5476	tags=31%, list=27%, signal=42%
V$AHR_01	V$AHR_01	Details ...	63	-0.4115396	-1.4506317	0.022813689	0.036012597	0.903	3837	tags=24%, list=19%, signal=29%
V$ALPHACP1_01	V$ALPHACP1_01	Details ...	256	-0.34082755	-1.4484626	0.012443439	0.036652155	0.908	2109	tags=14%, list=10%, signal=16%
V$HSF_Q6	V$HSF_Q6	Details ...	199	-0.35754806	-1.4472247	0.0064794817	0.03696177	0.91	4531	tags=30%, list=22%, signal=38%
V$WHN_B	V$WHN_B	Details ...	248	-0.36229742	-1.4449223	0.022619048	0.037609916	0.913	4019	tags=25%, list=20%, signal=31%
V$HIF1_Q3	V$HIF1_Q3	Details ...	224	-0.34183678	-1.4399729	0.010037641	0.039298307	0.917	3210	tags=20%, list=16%, signal=24%
V$AREB6_02	V$AREB6_02	Details ...	245	-0.36309355	-1.4389905	0.009825327	0.039519884	0.919	5198	tags=30%, list=25%, signal=40%
V$AR_Q2	V$AR_Q2	Details ...	121	-0.3832359	-1.4352564	0.03529412	0.040667206	0.925	4364	tags=26%, list=21%, signal=33%
V$MEIS1AHOXA9_01	V$MEIS1AHOXA9_01	Details ...	113	-0.4105288	-1.4347837	0.017777778	0.040750887	0.925	4671	tags=29%, list=23%, signal=38%
V$AHRARNT_02	V$AHRARNT_02	Details ...	15	-0.49712953	-1.4334652	0.08040201	0.041192785	0.927	6459	tags=60%, list=32%, signal=88%
V$TGIF_01	V$TGIF_01	Details ...	242	-0.37211424	-1.4273816	0.008009153	0.04334203	0.935	2955	tags=19%, list=14%, signal=22%
V$XBP1_01	V$XBP1_01	Details ...	131	-0.38117245	-1.4265658	0.04805195	0.0435723	0.935	5330	tags=35%, list=26%, signal=47%
CAGNYGKNAAA_UNKNOWN	CAGNYGKNAAA_UNKNOWN	Details ...	74	-0.39992654	-1.4247285	0.05540897	0.04425372	0.936	2747	tags=16%, list=13%, signal=19%
TTCYRGAA_UNKNOWN	TTCYRGAA_UNKNOWN	Details ...	323	-0.34729296	-1.4231315	0.008830022	0.04485989	0.936	2973	tags=19%, list=15%, signal=22%
V$TEL2_Q6	V$TEL2_Q6	Details ...	233	-0.3349256	-1.4189372	0.05241379	0.04641004	0.942	4444	tags=27%, list=22%, signal=35%
TTTNNANAGCYR_UNKNOWN	TTTNNANAGCYR_UNKNOWN	Details ...	131	-0.42227992	-1.415171	0.08875	0.048026755	0.947	3050	tags=21%, list=15%, signal=25%
AACWWCAANK_UNKNOWN	AACWWCAANK_UNKNOWN	Details ...	138	-0.34099597	-1.4059696	0.03250975	0.05184951	0.953	4130	tags=25%, list=20%, signal=32%
V$NFY_Q6	V$NFY_Q6	Details ...	258	-0.33934224	-1.4029441	0.044843048	0.053032607	0.956	3518	tags=20%, list=17%, signal=24%
V$MEIS1BHOXA9_01	V$MEIS1BHOXA9_01	Details ...	141	-0.3893115	-1.4008178	0.019144144	0.053903718	0.959	4531	tags=28%, list=22%, signal=35%
V$T3R_Q6	V$T3R_Q6	Details ...	246	-0.36165524	-1.3894545	0.017782427	0.05917022	0.968	4134	tags=24%, list=20%, signal=30%
TGACGTCA_V$ATF3_Q6	TGACGTCA_V$ATF3_Q6	Details ...	225	-0.33633396	-1.3888886	0.03818616	0.059298802	0.968	4303	tags=25%, list=21%, signal=31%
V$MYCMAX_B	V$MYCMAX_B	Details ...	260	-0.33104962	-1.3827204	0.037383176	0.062471192	0.971	4071	tags=23%, list=20%, signal=29%
TNCATNTCCYR_UNKNOWN	TNCATNTCCYR_UNKNOWN	Details ...	130	-0.33199015	-1.3816426	0.047204968	0.06292896	0.973	2525	tags=15%, list=12%, signal=17%
V$NFY_Q6_01	V$NFY_Q6_01	Details ...	261	-0.31341127	-1.3575385	0.045774646	0.076374955	0.987	3830	tags=20%, list=19%, signal=24%
V$PAX8_01	V$PAX8_01	Details ...	38	-0.42178884	-1.3530174	0.10962963	0.07905209	0.989	4374	tags=32%, list=21%, signal=40%
V$MEF2_04	V$MEF2_04	Details ...	25	-0.46712887	-1.350602	0.092478424	0.08034643	0.989	3822	tags=32%, list=19%, signal=39%
V$ERR1_Q2	V$ERR1_Q2	Details ...	254	-0.334905	-1.3465245	0.04043716	0.08277804	0.991	3286	tags=22%, list=16%, signal=26%
V$CREB_Q3	V$CREB_Q3	Details ...	245	-0.3052747	-1.3446577	0.043274853	0.08380784	0.991	4220	tags=24%, list=21%, signal=30%
V$RFX1_02	V$RFX1_02	Details ...	267	-0.3263338	-1.3385782	0.039443154	0.08763263	0.991	3310	tags=19%, list=16%, signal=22%
V$EVI1_01	V$EVI1_01	Details ...	16	-0.5308467	-1.3382603	0.12083333	0.08764461	0.991	5598	tags=50%, list=27%, signal=69%
V$E2F1_Q3_01	V$E2F1_Q3_01	Details ...	241	-0.31491014	-1.3286948	0.052568696	0.094156854	0.993	3435	tags=18%, list=17%, signal=22%
YRTCANNRCGC_UNKNOWN	YRTCANNRCGC_UNKNOWN	Details ...	64	-0.3747858	-1.3231772	0.09392265	0.09785982	0.993	3582	tags=25%, list=17%, signal=30%
V$CREB_Q4_01	V$CREB_Q4_01	Details ...	207	-0.3202859	-1.3229109	0.0630303	0.0978182	0.993	4364	tags=24%, list=21%, signal=30%
V$CREB_01	V$CREB_01	Details ...	256	-0.31637952	-1.3225533	0.059250303	0.097860366	0.993	4303	tags=24%, list=21%, signal=30%
V$RFX1_01	V$RFX1_01	Details ...	246	-0.3088071	-1.3181223	0.0820633	0.10084763	0.993	2494	tags=15%, list=12%, signal=16%
CATRRAGC_UNKNOWN	CATRRAGC_UNKNOWN	Details ...	136	-0.35540584	-1.3112026	0.06022727	0.10567216	0.993	2695	tags=16%, list=13%, signal=19%
V$EGR3_01	V$EGR3_01	Details ...	86	-0.373105	-1.311032	0.106578946	0.10554944	0.993	3291	tags=23%, list=16%, signal=28%
V$USF_02	V$USF_02	Details ...	268	-0.30491138	-1.3099961	0.051282052	0.10606483	0.993	3459	tags=18%, list=17%, signal=22%
V$USF_C	V$USF_C	Details ...	276	-0.31595075	-1.2967213	0.06935123	0.115790434	0.993	3800	tags=21%, list=19%, signal=26%
TGASTMAGC_V$NFE2_01	TGASTMAGC_V$NFE2_01	Details ...	192	-0.33108163	-1.2833824	0.107538804	0.12651017	0.995	4813	tags=28%, list=23%, signal=36%
V$STAT1_03	V$STAT1_03	Details ...	243	-0.30809548	-1.2826718	0.048907388	0.12679188	0.995	5294	tags=28%, list=26%, signal=37%
CGTSACG_V$PAX3_B	CGTSACG_V$PAX3_B	Details ...	146	-0.32549354	-1.2813293	0.123697914	0.12775558	0.995	4150	tags=23%, list=20%, signal=29%
V$USF_Q6_01	V$USF_Q6_01	Details ...	236	-0.29138935	-1.2772074	0.056947608	0.13112235	0.995	5635	tags=30%, list=27%, signal=41%
V$COUP_DR1_Q6	V$COUP_DR1_Q6	Details ...	237	-0.31972453	-1.2769276	0.11162791	0.13111594	0.995	4039	tags=22%, list=20%, signal=28%
TTCNRGNNNNTTC_V$HSF_Q6	TTCNRGNNNNTTC_V$HSF_Q6	Details ...	150	-0.3353261	-1.2684522	0.13642214	0.13831346	0.997	3768	tags=25%, list=18%, signal=30%
CCAWNWWNNNGGC_UNKNOWN	CCAWNWWNNNGGC_UNKNOWN	Details ...	82	-0.32580185	-1.2663406	0.10786802	0.13999058	0.998	2044	tags=13%, list=10%, signal=15%
V$NFY_01	V$NFY_01	Details ...	248	-0.29937637	-1.2645726	0.09933036	0.14128268	0.998	4323	tags=22%, list=21%, signal=28%
V$E2F_Q2	V$E2F_Q2	Details ...	171	-0.32862693	-1.249005	0.18614718	0.15577331	0.998	2606	tags=16%, list=13%, signal=18%
V$HIF1_Q5	V$HIF1_Q5	Details ...	242	-0.3100969	-1.2396235	0.1139394	0.16470954	0.998	4965	tags=28%, list=24%, signal=37%
GTTRYCATRR_UNKNOWN	GTTRYCATRR_UNKNOWN	Details ...	165	-0.32248032	-1.2297751	0.1542056	0.17478868	0.999	3273	tags=18%, list=16%, signal=21%
V$AR_02	V$AR_02	Details ...	37	-0.37010318	-1.2248821	0.18287937	0.1795537	0.999	3274	tags=27%, list=16%, signal=32%
GTCNYYATGR_UNKNOWN	GTCNYYATGR_UNKNOWN	Details ...	106	-0.32536638	-1.2236738	0.17055215	0.18049754	0.999	3252	tags=21%, list=16%, signal=25%
V$ETF_Q6	V$ETF_Q6	Details ...	113	-0.35548148	-1.2230098	0.23440135	0.18080969	0.999	1906	tags=12%, list=9%, signal=13%
V$E2F1_Q4	V$E2F1_Q4	Details ...	237	-0.29078567	-1.2208025	0.18292683	0.18281583	0.999	2237	tags=13%, list=11%, signal=14%
V$MYC_Q2	V$MYC_Q2	Details ...	184	-0.30910295	-1.2045262	0.20216607	0.2005854	0.999	3800	tags=18%, list=19%, signal=22%
RRCCGTTA_UNKNOWN	RRCCGTTA_UNKNOWN	Details ...	83	-0.29955408	-1.1631126	0.23887241	0.25090563	1.0	1458	tags=10%, list=7%, signal=10%
CRGAARNNNNCGA_UNKNOWN	CRGAARNNNNCGA_UNKNOWN	Details ...	47	-0.31244868	-1.1592429	0.25	0.25549942	1.0	3326	tags=19%, list=16%, signal=23%
V$ALX4_01	V$ALX4_01	Details ...	16	-0.4265921	-1.1527154	0.2884371	0.2635081	1.0	4066	tags=38%, list=20%, signal=47%
YGCANTGCR_UNKNOWN	YGCANTGCR_UNKNOWN	Details ...	121	-0.31866574	-1.152274	0.265252	0.26351857	1.0	3542	tags=21%, list=17%, signal=26%
GGAMTNNNNNTCCY_UNKNOWN	GGAMTNNNNNTCCY_UNKNOWN	Details ...	115	-0.2833447	-1.1499765	0.25755584	0.26607046	1.0	2480	tags=11%, list=12%, signal=13%
V$MYCMAX_03	V$MYCMAX_03	Details ...	249	-0.27343714	-1.1372393	0.25360578	0.2832957	1.0	4419	tags=20%, list=22%, signal=26%
V$NMYC_01	V$NMYC_01	Details ...	268	-0.27266327	-1.129359	0.25312147	0.2936753	1.0	3637	tags=18%, list=18%, signal=21%
GTTNYYNNGGTNA_UNKNOWN	GTTNYYNNGGTNA_UNKNOWN	Details ...	83	-0.29487023	-1.124334	0.28296703	0.30035344	1.0	4606	tags=25%, list=22%, signal=33%
V$SF1_Q6	V$SF1_Q6	Details ...	250	-0.27360576	-1.1193717	0.27709496	0.30698317	1.0	4363	tags=24%, list=21%, signal=30%
TCANNTGAY_V$SREBP1_01	TCANNTGAY_V$SREBP1_01	Details ...	462	-0.25230774	-1.1065233	0.2832569	0.3249906	1.0	5015	tags=24%, list=24%, signal=31%
GGCNRNWCTTYS_UNKNOWN	GGCNRNWCTTYS_UNKNOWN	Details ...	82	-0.27610135	-1.1063088	0.31009957	0.32463554	1.0	3675	tags=21%, list=18%, signal=25%
WCTCNATGGY_UNKNOWN	WCTCNATGGY_UNKNOWN	Details ...	79	-0.28441367	-1.103786	0.31321838	0.32772073	1.0	3520	tags=22%, list=17%, signal=26%
CCAATNNSNNNGCG_UNKNOWN	CCAATNNSNNNGCG_UNKNOWN	Details ...	59	-0.32353038	-1.1003106	0.30839896	0.33239123	1.0	2626	tags=17%, list=13%, signal=19%
GGGNRMNNYCAT_UNKNOWN	GGGNRMNNYCAT_UNKNOWN	Details ...	81	-0.26664147	-1.0944854	0.29595828	0.3409411	1.0	5474	tags=31%, list=27%, signal=42%
V$CMYB_01	V$CMYB_01	Details ...	247	-0.25595263	-1.0937731	0.28606966	0.34132585	1.0	4353	tags=20%, list=21%, signal=25%
WCAANNNYCAG_UNKNOWN	WCAANNNYCAG_UNKNOWN	Details ...	251	-0.25409368	-1.0913547	0.30229884	0.34440258	1.0	2931	tags=12%, list=14%, signal=14%
YGTCCTTGR_UNKNOWN	YGTCCTTGR_UNKNOWN	Details ...	95	-0.2968389	-1.0860401	0.3431604	0.35189947	1.0	4412	tags=22%, list=22%, signal=28%
ACAWNRNSRCGG_UNKNOWN	ACAWNRNSRCGG_UNKNOWN	Details ...	61	-0.2849591	-1.0838873	0.34150326	0.35432774	1.0	2016	tags=10%, list=10%, signal=11%
V$USF2_Q6	V$USF2_Q6	Details ...	247	-0.26623407	-1.0762038	0.3705954	0.3655569	1.0	3690	tags=17%, list=18%, signal=20%
V$ZF5_B	V$ZF5_B	Details ...	234	-0.26365295	-1.0686605	0.3670588	0.37686718	1.0	4363	tags=22%, list=21%, signal=27%
SNACANNNYSYAGA_UNKNOWN	SNACANNNYSYAGA_UNKNOWN	Details ...	88	-0.25792626	-1.0632141	0.35871157	0.38468	1.0	3819	tags=19%, list=19%, signal=24%
V$AHR_Q5	V$AHR_Q5	Details ...	210	-0.25352228	-1.0590456	0.36754176	0.39032656	1.0	3131	tags=15%, list=15%, signal=18%
V$CREB_02	V$CREB_02	Details ...	249	-0.24138197	-1.0526222	0.37797245	0.400025	1.0	4363	tags=20%, list=21%, signal=25%
MCAATNNNNNGCG_UNKNOWN	MCAATNNNNNGCG_UNKNOWN	Details ...	76	-0.2847336	-1.0492585	0.39652678	0.40476033	1.0	1207	tags=9%, list=6%, signal=10%
V$MAX_01	V$MAX_01	Details ...	259	-0.25593746	-1.047904	0.40025252	0.40617856	1.0	3824	tags=15%, list=19%, signal=19%
V$MIF1_01	V$MIF1_01	Details ...	178	-0.26709065	-1.0410017	0.39467004	0.41661334	1.0	2968	tags=14%, list=14%, signal=16%
CAGNWMCNNNGAC_UNKNOWN	CAGNWMCNNNGAC_UNKNOWN	Details ...	84	-0.37737167	-1.0342195	0.46062052	0.42705613	1.0	5887	tags=32%, list=29%, signal=45%
GGCKCATGS_UNKNOWN	GGCKCATGS_UNKNOWN	Details ...	66	-0.27371132	-1.0219986	0.449553	0.44652697	1.0	2555	tags=12%, list=12%, signal=14%
RYTGCNWTGGNR_UNKNOWN	RYTGCNWTGGNR_UNKNOWN		112	-0.27306664	-1.0162698	0.45740956	0.45524266	1.0	5107	tags=28%, list=25%, signal=37%
CYTAGCAAY_UNKNOWN	CYTAGCAAY_UNKNOWN		143	-0.25270286	-1.0052689	0.4341398	0.47273389	1.0	3012	tags=15%, list=15%, signal=17%
V$E2F_Q6_01	V$E2F_Q6_01		234	-0.25867587	-0.9676183	0.49439776	0.5356278	1.0	1743	tags=9%, list=9%, signal=10%
V$E2F1_Q4_01	V$E2F1_Q4_01		224	-0.26606673	-0.96256757	0.49483013	0.5435921	1.0	1743	tags=9%, list=9%, signal=10%
GGCNNMSMYNTTG_UNKNOWN	GGCNNMSMYNTTG_UNKNOWN		72	-0.24632771	-0.96068895	0.55617976	0.545647	1.0	5513	tags=26%, list=27%, signal=36%
V$HMX1_01	V$HMX1_01		43	-0.27993837	-0.9507046	0.54534006	0.5624139	1.0	5232	tags=23%, list=26%, signal=31%
V$USF_Q6	V$USF_Q6		253	-0.21733573	-0.94970363	0.5859649	0.5628884	1.0	4430	tags=20%, list=22%, signal=25%
ACTWSNACTNY_UNKNOWN	ACTWSNACTNY_UNKNOWN		102	-0.22621721	-0.9392374	0.57400256	0.57979727	1.0	2827	tags=13%, list=14%, signal=15%
V$STAT1_01	V$STAT1_01		65	-0.23576641	-0.9103122	0.6395631	0.62959886	1.0	3797	tags=18%, list=19%, signal=23%
V$E2F_Q3_01	V$E2F_Q3_01		231	-0.2490397	-0.90842175	0.5825959	0.63144684	1.0	1743	tags=8%, list=9%, signal=9%
V$E2F_Q3	V$E2F_Q3		219	-0.24597302	-0.9082912	0.5740741	0.63045996	1.0	2137	tags=10%, list=10%, signal=11%
SGCGSSAAA_V$E2F1DP2_01	SGCGSSAAA_V$E2F1DP2_01		162	-0.2628595	-0.9066901	0.55486864	0.6319147	1.0	943	tags=7%, list=5%, signal=7%
V$E2F1_Q6_01	V$E2F1_Q6_01		231	-0.24676685	-0.9010528	0.5665681	0.64046717	1.0	750	tags=6%, list=4%, signal=6%
TGACCTTG_V$SF1_Q6	TGACCTTG_V$SF1_Q6		242	-0.22889425	-0.899779	0.6633663	0.6414359	1.0	3041	tags=17%, list=15%, signal=19%
RYTGCNNRGNAAC_V$MIF1_01	RYTGCNNRGNAAC_V$MIF1_01		84	-0.24567439	-0.8894816	0.626401	0.658067	1.0	2401	tags=12%, list=12%, signal=13%
V$ARNT_02	V$ARNT_02		243	-0.21693298	-0.8852166	0.6649551	0.66395205	1.0	4374	tags=18%, list=21%, signal=23%
V$AR_03	V$AR_03		56	-0.2587809	-0.8795646	0.66062176	0.6725809	1.0	3274	tags=16%, list=16%, signal=19%
V$ARNT_01	V$ARNT_01		258	-0.212707	-0.8728062	0.7054455	0.68268925	1.0	3824	tags=15%, list=19%, signal=18%
V$E2F_03	V$E2F_03		237	-0.22749828	-0.8675965	0.63778406	0.6904026	1.0	1743	tags=8%, list=9%, signal=9%
RACTNNRTTTNC_UNKNOWN	RACTNNRTTTNC_UNKNOWN		115	-0.20567386	-0.86416626	0.71870965	0.69500643	1.0	3161	tags=13%, list=15%, signal=15%
V$E2F1DP1RB_01	V$E2F1DP1RB_01		222	-0.23618898	-0.8520409	0.61961365	0.71431077	1.0	2405	tags=10%, list=12%, signal=11%
V$MYCMAX_01	V$MYCMAX_01		249	-0.2174187	-0.85122216	0.72469133	0.7143147	1.0	3222	tags=13%, list=16%, signal=16%
V$E2F_Q6	V$E2F_Q6		224	-0.24116094	-0.8429079	0.6380655	0.7270973	1.0	1243	tags=7%, list=6%, signal=8%
V$E2F_Q4	V$E2F_Q4		226	-0.23937204	-0.84150743	0.63322884	0.7279984	1.0	1243	tags=7%, list=6%, signal=7%
V$NRSF_01	V$NRSF_01		96	-0.33494616	-0.8377235	0.7463054	0.7328134	1.0	6907	tags=40%, list=34%, signal=59%
ATCMNTCCGY_UNKNOWN	ATCMNTCCGY_UNKNOWN		50	-0.24043068	-0.8264562	0.7439545	0.75022787	1.0	2	tags=2%, list=0%, signal=2%
V$E2F1_Q3	V$E2F1_Q3		238	-0.22506906	-0.82357424	0.6763006	0.7535317	1.0	961	tags=6%, list=5%, signal=6%
V$E2F1_Q6	V$E2F1_Q6		225	-0.2341762	-0.82241154	0.6553846	0.754059	1.0	1743	tags=8%, list=9%, signal=9%
V$E2F_01	V$E2F_01		66	-0.2561498	-0.8188059	0.7013177	0.7586809	1.0	2706	tags=12%, list=13%, signal=14%
YTCCCRNNAGGY_UNKNOWN	YTCCCRNNAGGY_UNKNOWN		71	-0.2159979	-0.81797296	0.78484106	0.758536	1.0	4819	tags=21%, list=24%, signal=28%
V$E2F_Q4_01	V$E2F_Q4_01		233	-0.21606766	-0.80858666	0.670537	0.77234596	1.0	1743	tags=8%, list=9%, signal=8%
V$E2F_02	V$E2F_02		229	-0.2254822	-0.79631776	0.6869301	0.7904844	1.0	961	tags=6%, list=5%, signal=6%
V$E2F1DP1_01	V$E2F1DP1_01		229	-0.2249069	-0.7954955	0.69044006	0.7902514	1.0	961	tags=6%, list=5%, signal=6%
V$E2F1DP2_01	V$E2F1DP2_01		229	-0.2249069	-0.7954955	0.69044006	0.7887715	1.0	961	tags=6%, list=5%, signal=6%
V$E2F4DP2_01	V$E2F4DP2_01		229	-0.2249069	-0.7954955	0.69044006	0.7872972	1.0	961	tags=6%, list=5%, signal=6%
KCCGNSWTTT_UNKNOWN	KCCGNSWTTT_UNKNOWN		102	-0.21353793	-0.78984034	0.75697863	0.7946269	1.0	3592	tags=14%, list=18%, signal=17%
V$STAT1_02	V$STAT1_02		245	-0.18547766	-0.78647846	0.86538464	0.7984614	1.0	5372	tags=22%, list=26%, signal=30%
V$E2F4DP1_01	V$E2F4DP1_01		232	-0.20380776	-0.7186282	0.7860395	0.89292103	1.0	961	tags=6%, list=5%, signal=6%
KTGGYRSGAA_UNKNOWN	KTGGYRSGAA_UNKNOWN		69	-0.20208158	-0.6835261	0.8606061	0.9308885	1.0	2375	tags=12%, list=12%, signal=13%
AAGWWRNYGGC_UNKNOWN	AAGWWRNYGGC_UNKNOWN		116	-0.16817643	-0.6649171	0.9637681	0.9467326	1.0	2128	tags=8%, list=10%, signal=9%
GATGKMRGCG_UNKNOWN	GATGKMRGCG_UNKNOWN		65	-0.16620523	-0.62393653	0.9709924	0.9732717	1.0	5542	tags=26%, list=27%, signal=36%

## Sheet: NOTCH3_lumA_low
NAME	GS<br> follow link to MSigDB	GS DETAILS	SIZE	ES	NES	NOM p-val	FDR q-val	FWER p-val	RANK AT MAX	LEADING EDGE
GKCGCNNNNNNNTGAYG_UNKNOWN	GKCGCNNNNNNNTGAYG_UNKNOWN	Details ...	58	0.40877166	1.6039191	0.030092593	0.20882449	0.309	5909	tags=59%, list=29%, signal=82%
V$ELK1_02	V$ELK1_02	Details ...	240	0.32598054	1.5764426	0.003021148	0.12071115	0.346	5347	tags=41%, list=26%, signal=55%
V$NRF1_Q6	V$NRF1_Q6	Details ...	245	0.31159106	1.5509645	0.012820513	0.09886669	0.392	2991	tags=30%, list=15%, signal=35%
GGAANCGGAANY_UNKNOWN	GGAANCGGAANY_UNKNOWN	Details ...	101	0.35903662	1.4168195	0.088607594	0.19293587	0.626	7073	tags=57%, list=35%, signal=87%
TMTCGCGANR_UNKNOWN	TMTCGCGANR_UNKNOWN	Details ...	155	0.31903094	1.3964001	0.08310992	0.17657971	0.661	4904	tags=37%, list=24%, signal=49%
TCCCRNNRTGC_UNKNOWN	TCCCRNNRTGC_UNKNOWN	Details ...	205	0.28215602	1.3526838	0.064327486	0.19476289	0.738	3662	tags=31%, list=18%, signal=38%
V$GABP_B	V$GABP_B	Details ...	253	0.26695418	1.3185214	0.06666667	0.20456125	0.782	4606	tags=33%, list=22%, signal=42%
KRCTCNNNNMANAGC_UNKNOWN	KRCTCNNNNMANAGC_UNKNOWN	Details ...	64	0.4315962	1.2854825	0.22928177	0.22276904	0.825	5201	tags=69%, list=25%, signal=92%
ACTAYRNNNCCCR_UNKNOWN	ACTAYRNNNCCCR_UNKNOWN	Details ...	441	0.24484476	1.2655832	0.093247585	0.2221073	0.845	3805	tags=29%, list=19%, signal=35%
V$NRF2_01	V$NRF2_01	Details ...	260	0.24199584	1.1849028	0.17666666	0.3265062	0.916	2716	tags=23%, list=13%, signal=26%
ATCMNTCCGY_UNKNOWN	ATCMNTCCGY_UNKNOWN	Details ...	50	0.2541362	1.0434872	0.38870433	0.686089	0.985	2533	tags=22%, list=12%, signal=25%
KTGGYRSGAA_UNKNOWN	KTGGYRSGAA_UNKNOWN	Details ...	69	0.259524	1.0011287	0.4383954	0.7925098	0.994	4008	tags=33%, list=20%, signal=41%
YGCGYRCGC_UNKNOWN	YGCGYRCGC_UNKNOWN	Details ...	313	0.18423235	0.98306453	0.47368422	0.80756164	0.996	3205	tags=25%, list=16%, signal=29%
V$CETS1P54_01	V$CETS1P54_01	Details ...	247	0.18298885	0.9621515	0.54761904	0.8368935	0.997	3371	tags=24%, list=16%, signal=29%
AACYNNNNTTCCS_UNKNOWN	AACYNNNNTTCCS_UNKNOWN	Details ...	91	0.20861669	0.9570707	0.5494506	0.8005372	0.997	3353	tags=25%, list=16%, signal=30%
RRCCGTTA_UNKNOWN	RRCCGTTA_UNKNOWN	Details ...	83	0.21962416	0.9503114	0.49117646	0.7748124	0.997	4531	tags=39%, list=22%, signal=49%
CCAATNNSNNNGCG_UNKNOWN	CCAATNNSNNNGCG_UNKNOWN	Details ...	59	0.21724123	0.9026597	0.6352459	0.9079192	0.999	2511	tags=24%, list=12%, signal=27%
CCGNMNNTNACG_UNKNOWN	CCGNMNNTNACG_UNKNOWN	Details ...	74	0.21165219	0.89528406	0.65122616	0.8852932	0.999	2653	tags=22%, list=13%, signal=25%
GCGNNANTTCC_UNKNOWN	GCGNNANTTCC_UNKNOWN	Details ...	119	0.1742767	0.8512571	0.80924857	0.989707	0.999	3805	tags=24%, list=19%, signal=30%
GCGSCMNTTT_UNKNOWN	GCGSCMNTTT_UNKNOWN	Details ...	65	0.23616108	0.8378279	0.67287236	0.9831471	1.0	3445	tags=26%, list=17%, signal=31%
ATGGYGGA_UNKNOWN	ATGGYGGA_UNKNOWN	Details ...	100	0.19558333	0.83499956	0.7655786	0.9443206	1.0	3265	tags=26%, list=16%, signal=31%
V$YY1_Q6	V$YY1_Q6	Details ...	237	0.15475726	0.76710176	0.94055945	1.0	1.0	4132	tags=25%, list=20%, signal=31%
V$YY1_02	V$YY1_02	Details ...	237	0.15394078	0.76554966	0.9395161	1.0	1.0	4659	tags=27%, list=23%, signal=35%
GCCATNTTG_V$YY1_Q6	GCCATNTTG_V$YY1_Q6	Details ...	410	0.14402288	0.7220282	0.98136646	1.0	1.0	3330	tags=21%, list=16%, signal=24%
V$PAX3_01	V$PAX3_01	Details ...	21	0.20139271	0.7122362	0.94170403	1.0	1.0	5102	tags=33%, list=25%, signal=44%
RYTGCNNRGNAAC_V$MIF1_01	RYTGCNNRGNAAC_V$MIF1_01	Details ...	84	0.16240127	0.6952536	0.96330273	0.9806294	1.0	4822	tags=32%, list=24%, signal=42%
V$NFMUE1_Q6	V$NFMUE1_Q6	Details ...	240	0.14507347	0.6662416	0.9823529	0.9623475	1.0	3192	tags=18%, list=16%, signal=21%

## Sheet: NOTCH3_lumA_high
NAME	GS<br> follow link to MSigDB	GS DETAILS	SIZE	ES	NES	NOM p-val	FDR q-val	FWER p-val	RANK AT MAX	LEADING EDGE
V$SRF_C	V$SRF_C	Details ...	208	-0.6165633	-2.1344366	0.0	0.0	0.0	4054	tags=48%, list=20%, signal=59%
V$RP58_01	V$RP58_01	Details ...	203	-0.6133953	-2.111113	0.0	0.0	0.0	2816	tags=39%, list=14%, signal=45%
V$SRF_Q5_01	V$SRF_Q5_01	Details ...	217	-0.60158616	-2.0965626	0.0	0.0	0.0	4175	tags=47%, list=20%, signal=58%
V$SRF_Q4	V$SRF_Q4	Details ...	219	-0.59238183	-2.0364215	0.0	5.4073654E-4	0.002	4054	tags=44%, list=20%, signal=55%
V$SRF_Q6	V$SRF_Q6	Details ...	238	-0.58354795	-2.0326588	0.0	4.3258924E-4	0.002	3099	tags=37%, list=15%, signal=43%
CCAWWNAAGG_V$SRF_Q4	CCAWWNAAGG_V$SRF_Q4	Details ...	85	-0.6281481	-1.9912103	0.0	0.0016058414	0.006	3873	tags=52%, list=19%, signal=64%
TGGNNNNNNKCCAR_UNKNOWN	TGGNNNNNNKCCAR_UNKNOWN	Details ...	412	-0.509443	-1.9865756	0.0	0.0016611168	0.008	2675	tags=27%, list=13%, signal=31%
V$FREAC4_01	V$FREAC4_01	Details ...	147	-0.5814983	-1.9808319	0.0	0.0014534772	0.008	4176	tags=43%, list=20%, signal=53%
V$NFAT_Q6	V$NFAT_Q6	Details ...	240	-0.53202504	-1.980746	0.0	0.0012919797	0.008	3421	tags=32%, list=17%, signal=38%
V$HOX13_01	V$HOX13_01	Details ...	45	-0.6115328	-1.9538261	0.0	0.0016905069	0.013	1747	tags=22%, list=9%, signal=24%
WGGAATGY_V$TEF1_Q6	WGGAATGY_V$TEF1_Q6	Details ...	365	-0.50634956	-1.938874	0.0	0.0018272527	0.014	5331	tags=46%, list=26%, signal=61%
CTGYNNCTYTAA_UNKNOWN	CTGYNNCTYTAA_UNKNOWN	Details ...	83	-0.54632914	-1.937639	0.0	0.0016749816	0.014	5020	tags=41%, list=24%, signal=54%
AAANWWTGC_UNKNOWN	AAANWWTGC_UNKNOWN	Details ...	192	-0.54150623	-1.9265158	0.0	0.0023273155	0.018	4698	tags=44%, list=23%, signal=57%
V$TFIIA_Q6	V$TFIIA_Q6	Details ...	242	-0.49703938	-1.925624	0.0	0.002235239	0.018	4141	tags=38%, list=20%, signal=47%
V$TEF1_Q6	V$TEF1_Q6	Details ...	218	-0.50459045	-1.9221296	0.0	0.0022242027	0.02	2954	tags=30%, list=14%, signal=35%
V$SRF_01	V$SRF_01	Details ...	49	-0.69063675	-1.91917	0.0	0.0021544504	0.021	2986	tags=53%, list=15%, signal=62%
V$SRY_01	V$SRY_01	Details ...	219	-0.522207	-1.9137144	0.0	0.0022194323	0.022	5343	tags=47%, list=26%, signal=63%
V$AREB6_04	V$AREB6_04	Details ...	246	-0.5076867	-1.9111098	0.0	0.0022416695	0.024	5271	tags=43%, list=26%, signal=57%
V$DR4_Q2	V$DR4_Q2	Details ...	256	-0.47576717	-1.9080838	0.0	0.0022453598	0.026	3351	tags=29%, list=16%, signal=35%
V$AFP1_Q6	V$AFP1_Q6	Details ...	256	-0.5224821	-1.9038521	0.0	0.0022872486	0.028	4536	tags=40%, list=22%, signal=51%
YNTTTNNNANGCARM_UNKNOWN	YNTTTNNNANGCARM_UNKNOWN	Details ...	69	-0.6088212	-1.9033873	0.0	0.0021783318	0.028	5875	tags=62%, list=29%, signal=87%
WWTAAGGC_UNKNOWN	WWTAAGGC_UNKNOWN	Details ...	140	-0.52950263	-1.9022075	0.0	0.0020793169	0.028	2583	tags=29%, list=13%, signal=33%
V$TAL1BETAE47_01	V$TAL1BETAE47_01	Details ...	240	-0.5183739	-1.9008551	0.0	0.0020344004	0.029	4470	tags=41%, list=22%, signal=52%
V$MSX1_01	V$MSX1_01	Details ...	170	-0.5224805	-1.8979806	0.0	0.002037169	0.03	3804	tags=35%, list=19%, signal=43%
V$PAX4_02	V$PAX4_02	Details ...	232	-0.5323754	-1.8956658	0.0	0.0021145018	0.033	5176	tags=45%, list=25%, signal=59%
V$AML1_01	V$AML1_01	Details ...	259	-0.47808138	-1.8870579	0.0	0.0022726848	0.036	5081	tags=40%, list=25%, signal=53%
V$AML1_Q6	V$AML1_Q6	Details ...	259	-0.47808138	-1.8870579	0.0	0.0021885114	0.036	5081	tags=40%, list=25%, signal=53%
V$POU6F1_01	V$POU6F1_01	Details ...	235	-0.51924974	-1.8853498	0.0	0.0021842679	0.037	3140	tags=30%, list=15%, signal=35%
YTAATTAA_V$LHX3_01	YTAATTAA_V$LHX3_01	Details ...	181	-0.5201865	-1.8831816	0.0	0.0021089483	0.037	4535	tags=43%, list=22%, signal=55%
V$CEBP_01	V$CEBP_01	Details ...	263	-0.4985567	-1.8795917	0.0	0.0021765907	0.039	3496	tags=31%, list=17%, signal=37%
V$STAT4_01	V$STAT4_01	Details ...	257	-0.50662947	-1.8787668	0.0	0.0021384002	0.039	4001	tags=37%, list=20%, signal=46%
V$PITX2_Q2	V$PITX2_Q2	Details ...	246	-0.51466787	-1.8735296	0.0	0.002231464	0.041	3412	tags=34%, list=17%, signal=40%
V$CEBPDELTA_Q6	V$CEBPDELTA_Q6	Details ...	235	-0.50307256	-1.8732197	0.0	0.002163844	0.041	4799	tags=39%, list=23%, signal=51%
V$NKX62_Q2	V$NKX62_Q2	Details ...	235	-0.50885254	-1.8722503	0.0	0.0021309732	0.042	4157	tags=38%, list=20%, signal=47%
V$IK2_01	V$IK2_01	Details ...	259	-0.48108128	-1.8644696	0.0	0.0023585726	0.048	4567	tags=37%, list=22%, signal=47%
V$GATA1_04	V$GATA1_04	Details ...	240	-0.512624	-1.8606868	0.0	0.0024645855	0.052	3993	tags=38%, list=19%, signal=47%
TGATTTRY_V$GFI1_01	TGATTTRY_V$GFI1_01	Details ...	280	-0.5284003	-1.8591895	0.0	0.002479695	0.053	5249	tags=43%, list=26%, signal=56%
TAAYNRNNTCC_UNKNOWN	TAAYNRNNTCC_UNKNOWN	Details ...	169	-0.50175565	-1.8577987	0.0	0.0024985597	0.054	5242	tags=47%, list=26%, signal=62%
V$MEF2_03	V$MEF2_03	Details ...	235	-0.5131452	-1.8532846	0.0	0.0027294094	0.055	4032	tags=36%, list=20%, signal=44%
V$GATA1_03	V$GATA1_03	Details ...	240	-0.49555236	-1.8521302	0.0	0.0027888543	0.057	4632	tags=37%, list=23%, signal=47%
CCTNTMAGA_UNKNOWN	CCTNTMAGA_UNKNOWN	Details ...	125	-0.48823348	-1.8501378	0.0	0.0027979936	0.058	4141	tags=37%, list=20%, signal=46%
CATTGTYY_V$SOX9_B1	CATTGTYY_V$SOX9_B1	Details ...	351	-0.49580467	-1.8456161	0.0	0.0030744085	0.066	3208	tags=30%, list=16%, signal=35%
V$ETS2_B	V$ETS2_B	Details ...	267	-0.4833875	-1.8451191	0.0	0.0030260386	0.067	3790	tags=31%, list=18%, signal=38%
V$ZIC3_01	V$ZIC3_01	Details ...	251	-0.49006692	-1.8379854	0.0	0.003171059	0.07	4145	tags=35%, list=20%, signal=43%
V$GATA3_01	V$GATA3_01	Details ...	238	-0.49220532	-1.835579	0.0	0.0031715562	0.071	4012	tags=34%, list=20%, signal=42%
V$IK1_01	V$IK1_01	Details ...	267	-0.45984262	-1.835068	0.0	0.0031026092	0.071	4858	tags=36%, list=24%, signal=47%
V$FXR_Q3	V$FXR_Q3	Details ...	113	-0.5006486	-1.8343048	0.0	0.0030572638	0.071	4989	tags=40%, list=24%, signal=52%
V$PR_02	V$PR_02	Details ...	130	-0.5099266	-1.830392	0.0	0.0031001032	0.072	5109	tags=45%, list=25%, signal=60%
V$HP1SITEFACTOR_Q6	V$HP1SITEFACTOR_Q6	Details ...	225	-0.49600926	-1.829811	0.0	0.0030570948	0.072	4336	tags=38%, list=21%, signal=47%
RAAGNYNNCTTY_UNKNOWN	RAAGNYNNCTTY_UNKNOWN	Details ...	139	-0.52272254	-1.8296448	0.0	0.002995953	0.072	2884	tags=30%, list=14%, signal=35%
V$CEBP_Q2	V$CEBP_Q2	Details ...	224	-0.49154535	-1.8258684	0.0	0.003100584	0.076	5374	tags=43%, list=26%, signal=57%
V$HNF4_Q6	V$HNF4_Q6	Details ...	251	-0.4482578	-1.8241049	0.0	0.00311864	0.077	3526	tags=29%, list=17%, signal=35%
V$HEN1_02	V$HEN1_02	Details ...	195	-0.45382404	-1.8224312	0.0	0.0031732887	0.079	3555	tags=27%, list=17%, signal=32%
V$MEF2_02	V$MEF2_02	Details ...	224	-0.5238186	-1.8200532	0.0	0.003284936	0.08	3683	tags=35%, list=18%, signal=43%
V$PAX_Q6	V$PAX_Q6	Details ...	248	-0.45967656	-1.8188671	0.0	0.003282975	0.08	3168	tags=28%, list=15%, signal=33%
RGTTAMWNATT_V$HNF1_01	RGTTAMWNATT_V$HNF1_01	Details ...	74	-0.5797736	-1.8174144	0.0	0.0033320598	0.08	6300	tags=62%, list=31%, signal=89%
V$PAX4_04	V$PAX4_04	Details ...	212	-0.50455666	-1.8169289	0.0	0.0033082124	0.081	2726	tags=27%, list=13%, signal=31%
V$OCT1_03	V$OCT1_03	Details ...	222	-0.50642586	-1.8166207	0.0	0.0032511742	0.081	4554	tags=38%, list=22%, signal=49%
V$GATA6_01	V$GATA6_01	Details ...	258	-0.5093902	-1.8157687	0.0	0.0032458205	0.081	2748	tags=30%, list=13%, signal=34%
GCTNWTTGK_UNKNOWN	GCTNWTTGK_UNKNOWN	Details ...	296	-0.44520363	-1.812154	0.0010881393	0.0032647466	0.082	3459	tags=29%, list=17%, signal=34%
V$FREAC3_01	V$FREAC3_01	Details ...	243	-0.4826082	-1.8098549	0.0011337869	0.0032629764	0.084	3104	tags=28%, list=15%, signal=32%
V$S8_01	V$S8_01	Details ...	239	-0.5182489	-1.8084097	0.0	0.0032916046	0.085	4536	tags=40%, list=22%, signal=50%
V$SP1_01	V$SP1_01	Details ...	231	-0.43844602	-1.8075148	0.0	0.0032554672	0.086	4175	tags=32%, list=20%, signal=40%
V$FOXO1_02	V$FOXO1_02	Details ...	237	-0.47057453	-1.8067639	0.0	0.0032669092	0.086	4536	tags=38%, list=22%, signal=49%
V$TAL1BETAITF2_01	V$TAL1BETAITF2_01	Details ...	247	-0.48545447	-1.8067478	0.0	0.0032166492	0.086	3809	tags=32%, list=19%, signal=39%
V$FOX_Q2	V$FOX_Q2	Details ...	208	-0.50947535	-1.8066585	0.0	0.0031846343	0.087	3310	tags=35%, list=16%, signal=41%
V$PTF1BETA_Q6	V$PTF1BETA_Q6	Details ...	237	-0.45912668	-1.8052921	0.0	0.0031668176	0.088	5260	tags=41%, list=26%, signal=54%
ACCTGTTG_UNKNOWN	ACCTGTTG_UNKNOWN	Details ...	151	-0.4806654	-1.8042686	0.0012180269	0.0031501278	0.089	2585	tags=25%, list=13%, signal=28%
V$CEBPB_02	V$CEBPB_02	Details ...	254	-0.4932645	-1.8031664	0.0	0.0031346227	0.091	4157	tags=37%, list=20%, signal=46%
WYAAANNRNNNGCG_UNKNOWN	WYAAANNRNNNGCG_UNKNOWN	Details ...	63	-0.5450318	-1.8018999	0.0011904762	0.0031035962	0.092	3208	tags=37%, list=16%, signal=43%
V$FOXD3_01	V$FOXD3_01	Details ...	196	-0.51968026	-1.794908	0.0	0.003303136	0.099	2284	tags=28%, list=11%, signal=31%
V$AP4_Q6	V$AP4_Q6	Details ...	221	-0.4761171	-1.7933571	0.0	0.003272403	0.1	3555	tags=29%, list=17%, signal=35%
V$PAX2_02	V$PAX2_02	Details ...	252	-0.4865009	-1.7919155	0.0	0.003327903	0.103	3775	tags=33%, list=18%, signal=39%
GTGGGTGK_UNKNOWN	GTGGGTGK_UNKNOWN	Details ...	289	-0.46355096	-1.7892976	0.0	0.003448779	0.107	4695	tags=38%, list=23%, signal=49%
V$SMAD3_Q6	V$SMAD3_Q6	Details ...	236	-0.478211	-1.788949	0.0	0.0034469143	0.109	5242	tags=41%, list=26%, signal=54%
V$GATA1_02	V$GATA1_02	Details ...	239	-0.47493333	-1.7880841	0.0	0.003414228	0.109	5275	tags=42%, list=26%, signal=56%
V$STAT5A_03	V$STAT5A_03	Details ...	255	-0.47454935	-1.7841716	0.0	0.0036419781	0.114	4113	tags=33%, list=20%, signal=41%
V$CDX2_Q5	V$CDX2_Q5	Details ...	250	-0.48366952	-1.7829071	0.0	0.0036334435	0.114	4799	tags=39%, list=23%, signal=51%
V$TAL1ALPHAE47_01	V$TAL1ALPHAE47_01	Details ...	245	-0.48145768	-1.7828634	0.0	0.0035874506	0.114	4925	tags=40%, list=24%, signal=51%
V$HNF3ALPHA_Q6	V$HNF3ALPHA_Q6	Details ...	204	-0.48651096	-1.7816327	0.0	0.0035798335	0.114	3181	tags=30%, list=16%, signal=35%
V$LMO2COM_02	V$LMO2COM_02	Details ...	242	-0.473862	-1.778974	0.0	0.0036252027	0.116	5751	tags=47%, list=28%, signal=65%
V$PR_Q2	V$PR_Q2	Details ...	261	-0.48504254	-1.7768421	0.0	0.0036192413	0.118	4384	tags=37%, list=21%, signal=47%
V$SRY_02	V$SRY_02	Details ...	244	-0.49284112	-1.7752119	0.0	0.0036629667	0.122	3265	tags=30%, list=16%, signal=36%
V$AREB6_03	V$AREB6_03	Details ...	254	-0.44832993	-1.773516	0.0	0.003717677	0.124	3634	tags=31%, list=18%, signal=37%
RRAGTTGT_UNKNOWN	RRAGTTGT_UNKNOWN	Details ...	249	-0.47099584	-1.7734342	0.0	0.0036739395	0.124	3778	tags=33%, list=18%, signal=40%
V$CEBPA_01	V$CEBPA_01	Details ...	240	-0.4886049	-1.7713336	0.0	0.003762449	0.126	5259	tags=43%, list=26%, signal=58%
V$LHX3_01	V$LHX3_01	Details ...	218	-0.5031647	-1.7699537	0.0	0.0037769391	0.128	4536	tags=38%, list=22%, signal=48%
V$MEF2_01	V$MEF2_01	Details ...	142	-0.5353009	-1.7697995	0.0	0.0037340194	0.128	2684	tags=30%, list=13%, signal=34%
TAAWWATAG_V$RSRFC4_Q2	TAAWWATAG_V$RSRFC4_Q2	Details ...	162	-0.49709618	-1.7693673	0.0011933175	0.0036920642	0.128	4553	tags=37%, list=22%, signal=47%
RTTTNNNYTGGM_UNKNOWN	RTTTNNNYTGGM_UNKNOWN	Details ...	150	-0.49947217	-1.7680146	0.0	0.0036734543	0.128	4989	tags=41%, list=24%, signal=54%
V$SOX9_B1	V$SOX9_B1	Details ...	232	-0.48149195	-1.7671336	0.0	0.0036552516	0.129	4683	tags=38%, list=23%, signal=49%
V$CART1_01	V$CART1_01	Details ...	217	-0.48926264	-1.7667922	0.0	0.003630239	0.13	2372	tags=25%, list=12%, signal=28%
V$PIT1_Q6	V$PIT1_Q6	Details ...	225	-0.47905573	-1.7657926	0.0	0.0036232392	0.131	4576	tags=36%, list=22%, signal=46%
V$RSRFC4_Q2	V$RSRFC4_Q2	Details ...	212	-0.5026325	-1.7653464	0.0	0.0035986812	0.132	3270	tags=32%, list=16%, signal=37%
V$SMAD4_Q6	V$SMAD4_Q6	Details ...	231	-0.44359428	-1.7652893	0.0	0.0035608003	0.132	4286	tags=30%, list=21%, signal=38%
V$GATA1_05	V$GATA1_05	Details ...	277	-0.47759536	-1.7651355	0.0	0.003535021	0.133	4689	tags=38%, list=23%, signal=49%
CCCNNGGGAR_V$OLF1_01	CCCNNGGGAR_V$OLF1_01	Details ...	318	-0.44407567	-1.7622428	0.0	0.003715716	0.142	4674	tags=33%, list=23%, signal=42%
V$FREAC2_01	V$FREAC2_01	Details ...	251	-0.48468843	-1.7594508	0.0	0.0038164095	0.15	4963	tags=39%, list=24%, signal=50%
V$MZF1_01	V$MZF1_01	Details ...	229	-0.4493445	-1.758204	0.0	0.0038692956	0.153	4610	tags=32%, list=22%, signal=41%
V$MEF2_04	V$MEF2_04	Details ...	25	-0.59993553	-1.7578954	0.0	0.0038403338	0.153	2924	tags=36%, list=14%, signal=42%
V$NF1_Q6_01	V$NF1_Q6_01	Details ...	261	-0.4522236	-1.7572806	0.0	0.0038583388	0.153	2884	tags=27%, list=14%, signal=31%
V$AP2REP_01	V$AP2REP_01	Details ...	173	-0.45266828	-1.7563227	0.0	0.0038498587	0.153	2864	tags=24%, list=14%, signal=27%
V$TATA_C	V$TATA_C	Details ...	275	-0.46364656	-1.7551591	0.0	0.003920987	0.155	4793	tags=38%, list=23%, signal=49%
V$HMEF2_Q6	V$HMEF2_Q6	Details ...	137	-0.53447914	-1.7540973	0.0	0.0039867787	0.16	5833	tags=50%, list=28%, signal=69%
V$RREB1_01	V$RREB1_01	Details ...	206	-0.4446784	-1.7539223	0.0	0.0039488096	0.16	5267	tags=37%, list=26%, signal=50%
V$GRE_C	V$GRE_C	Details ...	119	-0.5044016	-1.7536021	0.0	0.0039284634	0.16	3422	tags=32%, list=17%, signal=38%
V$CDC5_01	V$CDC5_01	Details ...	243	-0.48376662	-1.7534308	0.0	0.0039014516	0.16	3121	tags=27%, list=15%, signal=32%
V$CEBP_Q2_01	V$CEBP_Q2_01	Details ...	264	-0.47744274	-1.7508644	0.0	0.003963262	0.166	4157	tags=35%, list=20%, signal=44%
V$LYF1_01	V$LYF1_01	Details ...	257	-0.4450132	-1.7489359	0.0	0.0039921734	0.17	4386	tags=33%, list=21%, signal=42%
V$TCF11_01	V$TCF11_01	Details ...	248	-0.4639665	-1.7445985	0.0	0.0041873683	0.179	3304	tags=29%, list=16%, signal=34%
V$MYOGNF1_01	V$MYOGNF1_01	Details ...	47	-0.552164	-1.7434517	0.0	0.0041977474	0.181	4799	tags=51%, list=23%, signal=67%
V$AMEF2_Q6	V$AMEF2_Q6	Details ...	254	-0.47762597	-1.7426702	0.0	0.004178673	0.181	5702	tags=47%, list=28%, signal=65%
AGCYRWTTC_UNKNOWN	AGCYRWTTC_UNKNOWN	Details ...	119	-0.47483805	-1.7424424	0.0011933175	0.0041503673	0.182	1977	tags=25%, list=10%, signal=28%
V$NFAT_Q4_01	V$NFAT_Q4_01	Details ...	259	-0.44692963	-1.7388074	0.0	0.0042408044	0.188	3954	tags=28%, list=19%, signal=34%
YWATTWNNRGCT_UNKNOWN	YWATTWNNRGCT_UNKNOWN	Details ...	67	-0.51537603	-1.7384835	0.0	0.0042039277	0.188	5374	tags=42%, list=26%, signal=56%
V$GATA_Q6	V$GATA_Q6	Details ...	196	-0.4889871	-1.7375306	0.0	0.004237619	0.189	5751	tags=45%, list=28%, signal=62%
V$HNF1_01	V$HNF1_01	Details ...	237	-0.4856659	-1.7374284	0.0	0.0042129746	0.189	6197	tags=50%, list=30%, signal=71%
V$CIZ_01	V$CIZ_01	Details ...	238	-0.45391068	-1.7372886	0.0011961722	0.0041772714	0.189	4517	tags=32%, list=22%, signal=40%
V$STAT6_02	V$STAT6_02	Details ...	254	-0.44091955	-1.7372622	0.0025510204	0.004142168	0.189	3187	tags=27%, list=16%, signal=31%
V$TTF1_Q6	V$TTF1_Q6	Details ...	255	-0.4435522	-1.7367647	0.0	0.0041333605	0.191	5115	tags=38%, list=25%, signal=50%
V$HFH4_01	V$HFH4_01	Details ...	195	-0.48501596	-1.7358313	0.0	0.0041663316	0.192	5770	tags=46%, list=28%, signal=63%
V$AP4_Q5	V$AP4_Q5	Details ...	263	-0.43343523	-1.7351393	0.0	0.004148931	0.193	3997	tags=31%, list=19%, signal=38%
V$MTF1_Q4	V$MTF1_Q4	Details ...	243	-0.43965968	-1.7336465	0.0	0.004224312	0.197	4032	tags=32%, list=20%, signal=39%
V$CEBP_C	V$CEBP_C	Details ...	193	-0.48446488	-1.729864	0.0	0.0043697325	0.204	4157	tags=33%, list=20%, signal=41%
V$NCX_01	V$NCX_01	Details ...	168	-0.4810647	-1.7265253	0.0023837902	0.004531494	0.211	2346	tags=23%, list=11%, signal=26%
V$FOXJ2_02	V$FOXJ2_02	Details ...	229	-0.47956187	-1.7264268	0.0	0.0045117093	0.212	5143	tags=42%, list=25%, signal=56%
CTGRYYYNATT_UNKNOWN	CTGRYYYNATT_UNKNOWN	Details ...	72	-0.5231645	-1.7243102	0.0	0.0046405396	0.215	3242	tags=36%, list=16%, signal=43%
V$STAT3_01	V$STAT3_01	Details ...	21	-0.61396897	-1.7238147	0.00913242	0.00461305	0.215	4209	tags=52%, list=21%, signal=66%
AAAYWAACM_V$HFH4_01	AAAYWAACM_V$HFH4_01	Details ...	251	-0.47935432	-1.7233369	0.0	0.0046475204	0.215	5290	tags=43%, list=26%, signal=57%
V$FAC1_01	V$FAC1_01	Details ...	216	-0.4589857	-1.723107	0.0	0.004627732	0.215	5782	tags=45%, list=28%, signal=62%
AAAYRNCTG_UNKNOWN	AAAYRNCTG_UNKNOWN	Details ...	361	-0.43878022	-1.7174956	0.0	0.0048889113	0.226	4503	tags=34%, list=22%, signal=43%
V$CDP_01	V$CDP_01	Details ...	87	-0.5223781	-1.7174163	0.0	0.0048518744	0.226	4536	tags=39%, list=22%, signal=50%
RYTAAWNNNTGAY_UNKNOWN	RYTAAWNNNTGAY_UNKNOWN	Details ...	62	-0.5633163	-1.7172225	0.005063291	0.004831223	0.226	4237	tags=42%, list=21%, signal=53%
V$RORA2_01	V$RORA2_01	Details ...	147	-0.46797693	-1.7168145	0.0	0.0048029474	0.226	2661	tags=27%, list=13%, signal=30%
V$TST1_01	V$TST1_01	Details ...	257	-0.4544849	-1.7159773	0.0	0.004821565	0.228	5547	tags=44%, list=27%, signal=59%
V$COUP_01	V$COUP_01	Details ...	255	-0.43120673	-1.7149534	0.0	0.004838739	0.229	5168	tags=37%, list=25%, signal=49%
V$HNF1_Q6	V$HNF1_Q6	Details ...	247	-0.4785061	-1.7138678	0.0	0.0048408797	0.229	5875	tags=43%, list=29%, signal=60%
V$GR_01	V$GR_01	Details ...	196	-0.46706328	-1.7116143	0.0	0.0049340106	0.232	4799	tags=40%, list=23%, signal=52%
V$AP2GAMMA_01	V$AP2GAMMA_01	Details ...	245	-0.4292333	-1.7105546	0.0012150669	0.004967564	0.235	3741	tags=28%, list=18%, signal=34%
V$PXR_Q2	V$PXR_Q2	Details ...	252	-0.4291782	-1.7095064	0.0	0.004960753	0.237	4338	tags=31%, list=21%, signal=38%
V$ARP1_01	V$ARP1_01	Details ...	159	-0.44430795	-1.7070645	0.0	0.0050911666	0.243	4600	tags=35%, list=22%, signal=45%
V$DBP_Q6	V$DBP_Q6	Details ...	249	-0.4490643	-1.7064943	0.0	0.005091367	0.246	3657	tags=29%, list=18%, signal=34%
V$OCT1_01	V$OCT1_01	Details ...	254	-0.4626454	-1.7061461	0.0	0.00506946	0.246	3585	tags=31%, list=17%, signal=37%
V$MYOGENIN_Q6	V$MYOGENIN_Q6	Details ...	248	-0.4410011	-1.7057428	0.0	0.005091262	0.247	3605	tags=27%, list=18%, signal=33%
V$GATA4_Q3	V$GATA4_Q3	Details ...	244	-0.4729983	-1.7040596	0.0	0.0051645897	0.25	5605	tags=42%, list=27%, signal=57%
YAATNANRNNNCAG_UNKNOWN	YAATNANRNNNCAG_UNKNOWN	Details ...	64	-0.4709956	-1.7032783	0.0	0.005162956	0.252	4594	tags=39%, list=22%, signal=50%
V$NKX22_01	V$NKX22_01	Details ...	183	-0.46506774	-1.7023699	0.0012269939	0.005169639	0.254	5066	tags=38%, list=25%, signal=50%
V$ETS1_B	V$ETS1_B	Details ...	253	-0.43871763	-1.7022163	0.001369863	0.0051486613	0.255	3937	tags=30%, list=19%, signal=36%
V$AP1_Q2_01	V$AP1_Q2_01	Details ...	269	-0.42946184	-1.7006795	0.0	0.0051708515	0.256	3782	tags=30%, list=18%, signal=36%
V$HFH8_01	V$HFH8_01	Details ...	198	-0.45980042	-1.7005485	0.0	0.0051363795	0.256	4500	tags=35%, list=22%, signal=44%
V$HNF3_Q6	V$HNF3_Q6	Details ...	186	-0.4937649	-1.6995666	0.0	0.0051694545	0.259	6050	tags=53%, list=30%, signal=74%
V$EN1_01	V$EN1_01	Details ...	105	-0.526987	-1.6979637	0.00249066	0.005272608	0.266	2814	tags=30%, list=14%, signal=34%
V$AP3_Q6	V$AP3_Q6	Details ...	238	-0.46557117	-1.6966532	0.0	0.0052928855	0.269	4561	tags=34%, list=22%, signal=43%
ARGGGTTAA_UNKNOWN	ARGGGTTAA_UNKNOWN	Details ...	119	-0.47426936	-1.6957103	0.0011990408	0.005343159	0.27	1811	tags=24%, list=9%, signal=27%
V$VDR_Q3	V$VDR_Q3	Details ...	221	-0.42883462	-1.6946291	0.0011534025	0.005381785	0.274	5486	tags=37%, list=27%, signal=50%
V$COREBINDINGFACTOR_Q6	V$COREBINDINGFACTOR_Q6	Details ...	266	-0.45028657	-1.6944828	0.003726708	0.0053538294	0.274	5081	tags=37%, list=25%, signal=48%
V$CEBPB_01	V$CEBPB_01	Details ...	256	-0.45404667	-1.6924796	0.0012091899	0.0054628216	0.278	4003	tags=32%, list=20%, signal=39%
V$FOXO4_02	V$FOXO4_02	Details ...	251	-0.45422667	-1.6920764	0.0012547051	0.0054480834	0.279	2811	tags=26%, list=14%, signal=30%
V$MEF2_Q6_01	V$MEF2_Q6_01	Details ...	238	-0.46846023	-1.6913544	0.0	0.005451776	0.28	4794	tags=37%, list=23%, signal=48%
V$P53_02	V$P53_02	Details ...	244	-0.42926222	-1.6908896	0.0	0.005450192	0.283	4816	tags=34%, list=23%, signal=44%
RYAAAKNNNNNNTTGW_UNKNOWN	RYAAAKNNNNNNTTGW_UNKNOWN	Details ...	84	-0.50636244	-1.687724	0.006527415	0.0056947977	0.29	4032	tags=36%, list=20%, signal=44%
V$LXR_DR4_Q3	V$LXR_DR4_Q3	Details ...	90	-0.45304486	-1.6868601	0.0012195122	0.005702145	0.291	3284	tags=31%, list=16%, signal=37%
V$STAT5B_01	V$STAT5B_01	Details ...	243	-0.4682797	-1.6861845	0.0011481056	0.005710698	0.291	4946	tags=41%, list=24%, signal=54%
V$HOXA4_Q2	V$HOXA4_Q2	Details ...	255	-0.4736227	-1.6848674	0.0	0.0057836054	0.296	4588	tags=36%, list=22%, signal=46%
V$HNF3B_01	V$HNF3B_01	Details ...	216	-0.46904993	-1.6848617	0.0	0.0057485537	0.296	6103	tags=47%, list=30%, signal=66%
V$CHX10_01	V$CHX10_01	Details ...	217	-0.4673709	-1.6809245	0.0	0.006020589	0.31	4536	tags=37%, list=22%, signal=47%
V$CRX_Q4	V$CRX_Q4	Details ...	262	-0.45258355	-1.6796795	0.0	0.006094548	0.313	5981	tags=46%, list=29%, signal=64%
V$CP2_01	V$CP2_01	Details ...	257	-0.43050912	-1.6791949	0.0011890606	0.006077054	0.315	5447	tags=39%, list=27%, signal=52%
V$OSF2_Q6	V$OSF2_Q6	Details ...	254	-0.42696026	-1.673855	0.0	0.006425766	0.33	2359	tags=20%, list=12%, signal=23%
V$GFI1_01	V$GFI1_01	Details ...	259	-0.45668587	-1.6737417	0.0	0.0063943937	0.33	4270	tags=32%, list=21%, signal=39%
CTAWWWATA_V$RSRFC4_Q2	CTAWWWATA_V$RSRFC4_Q2	Details ...	353	-0.45492923	-1.6728042	0.0	0.0064526494	0.335	5039	tags=38%, list=25%, signal=49%
V$NFKB_Q6	V$NFKB_Q6	Details ...	248	-0.4349587	-1.6671278	0.0	0.006838441	0.346	4054	tags=30%, list=20%, signal=37%
V$SMAD_Q6	V$SMAD_Q6	Details ...	251	-0.43224406	-1.6662099	0.0	0.0069049182	0.349	3810	tags=29%, list=19%, signal=36%
V$TCF4_Q5	V$TCF4_Q5	Details ...	235	-0.45864314	-1.6659117	0.0	0.0068887025	0.351	5314	tags=38%, list=26%, signal=51%
V$NF1_Q6	V$NF1_Q6	Details ...	254	-0.43192995	-1.6657937	0.0011173184	0.006849339	0.351	5002	tags=38%, list=24%, signal=49%
V$HNF4ALPHA_Q6	V$HNF4ALPHA_Q6	Details ...	266	-0.40718913	-1.6655513	0.0	0.0068224277	0.351	5434	tags=35%, list=27%, signal=46%
V$NERF_Q2	V$NERF_Q2	Details ...	244	-0.41851604	-1.6651121	0.003916449	0.006830273	0.354	4884	tags=33%, list=24%, signal=43%
V$RSRFC4_01	V$RSRFC4_01	Details ...	243	-0.47735697	-1.6649369	0.0	0.0068033184	0.354	4180	tags=33%, list=20%, signal=41%
V$TITF1_Q3	V$TITF1_Q3	Details ...	235	-0.44162807	-1.6640596	0.0	0.006794419	0.355	5339	tags=42%, list=26%, signal=56%
V$EVI1_02	V$EVI1_02	Details ...	128	-0.4735401	-1.6632891	0.0034324944	0.0067956094	0.356	4890	tags=41%, list=24%, signal=53%
V$AML_Q6	V$AML_Q6	Details ...	259	-0.44712704	-1.6629905	0.0024570024	0.0067809406	0.356	5158	tags=37%, list=25%, signal=48%
V$OCT1_Q6	V$OCT1_Q6	Details ...	257	-0.4525028	-1.6608618	0.0011185682	0.006975812	0.365	5579	tags=39%, list=27%, signal=52%
V$STAT5A_02	V$STAT5A_02	Details ...	136	-0.45260262	-1.660759	0.0011709601	0.0069376924	0.365	4912	tags=38%, list=24%, signal=50%
V$MAF_Q6	V$MAF_Q6	Details ...	254	-0.42739326	-1.6599803	0.0	0.0069440086	0.366	5172	tags=39%, list=25%, signal=51%
TTGCWCAAY_V$CEBPB_02	TTGCWCAAY_V$CEBPB_02	Details ...	63	-0.50931597	-1.6575204	0.0061500617	0.00715701	0.376	4008	tags=41%, list=20%, signal=51%
V$FOXM1_01	V$FOXM1_01	Details ...	240	-0.43959737	-1.6555979	0.0	0.0073072957	0.38	4868	tags=34%, list=24%, signal=44%
V$LEF1_Q6	V$LEF1_Q6	Details ...	253	-0.44291693	-1.6542932	0.001150748	0.00742182	0.384	4570	tags=32%, list=22%, signal=40%
V$FOXJ2_01	V$FOXJ2_01	Details ...	180	-0.45318404	-1.6540116	0.0	0.007415543	0.385	3085	tags=26%, list=15%, signal=30%
V$HNF1_C	V$HNF1_C	Details ...	234	-0.46090654	-1.6535192	0.0011415525	0.007445996	0.386	5506	tags=41%, list=27%, signal=55%
V$FOXO3_01	V$FOXO3_01	Details ...	236	-0.44407043	-1.6530789	0.0024242424	0.0074517564	0.387	4802	tags=36%, list=23%, signal=46%
V$TEF_Q6	V$TEF_Q6	Details ...	249	-0.43519473	-1.6520153	0.0	0.007475954	0.388	5059	tags=37%, list=25%, signal=48%
V$HFH1_01	V$HFH1_01	Details ...	235	-0.44097885	-1.6513971	0.0	0.007496933	0.392	4481	tags=34%, list=22%, signal=43%
YNGTTNNNATT_UNKNOWN	YNGTTNNNATT_UNKNOWN	Details ...	355	-0.46208698	-1.6501234	0.0012468828	0.0075880056	0.392	5030	tags=41%, list=25%, signal=54%
GATAAGR_V$GATA_C	GATAAGR_V$GATA_C	Details ...	290	-0.44618016	-1.6493973	0.0	0.0075884545	0.394	5751	tags=42%, list=28%, signal=58%
V$COMP1_01	V$COMP1_01	Details ...	112	-0.49975702	-1.6489354	0.004842615	0.007591583	0.394	4989	tags=42%, list=24%, signal=55%
RACCACAR_V$AML_Q6	RACCACAR_V$AML_Q6	Details ...	254	-0.43685278	-1.6485159	0.0076824585	0.0076179598	0.398	5000	tags=35%, list=24%, signal=45%
YATTNATC_UNKNOWN	YATTNATC_UNKNOWN	Details ...	371	-0.4462031	-1.6474164	0.0	0.0076855845	0.4	4683	tags=34%, list=23%, signal=43%
RNCTGNYNRNCTGNY_UNKNOWN	RNCTGNYNRNCTGNY_UNKNOWN	Details ...	81	-0.46058136	-1.6443822	0.0036764706	0.007916645	0.411	4802	tags=35%, list=23%, signal=45%
V$CDPCR3_01	V$CDPCR3_01	Details ...	55	-0.51468855	-1.6443615	0.009803922	0.007882012	0.411	3201	tags=31%, list=16%, signal=37%
YAATNRNNNYNATT_UNKNOWN	YAATNRNNNYNATT_UNKNOWN	Details ...	103	-0.4841538	-1.6438422	0.0036319613	0.007913786	0.412	4698	tags=41%, list=23%, signal=53%
V$NKX3A_01	V$NKX3A_01	Details ...	228	-0.45012403	-1.6422044	0.0	0.008010057	0.417	4405	tags=33%, list=21%, signal=41%
V$SREBP1_Q6	V$SREBP1_Q6	Details ...	241	-0.4217376	-1.6406094	0.0011627907	0.008085315	0.419	3177	tags=24%, list=15%, signal=29%
V$HEB_Q6	V$HEB_Q6	Details ...	257	-0.43746132	-1.6402844	0.0	0.008070151	0.419	3683	tags=28%, list=18%, signal=34%
V$HFH3_01	V$HFH3_01	Details ...	187	-0.45142287	-1.6398082	0.0011976048	0.008082424	0.419	6011	tags=47%, list=29%, signal=65%
V$PAX3_B	V$PAX3_B	Details ...	88	-0.4497813	-1.6396079	0.0036585366	0.008058213	0.419	4121	tags=36%, list=20%, signal=45%
V$FREAC7_01	V$FREAC7_01	Details ...	187	-0.44468397	-1.6383265	0.0011086474	0.008152468	0.421	3085	tags=25%, list=15%, signal=29%
V$SOX5_01	V$SOX5_01	Details ...	256	-0.44810188	-1.6352142	0.0012936611	0.008438531	0.427	5160	tags=39%, list=25%, signal=52%
V$HLF_01	V$HLF_01	Details ...	247	-0.44350743	-1.6349647	0.0012562814	0.008421941	0.428	4336	tags=32%, list=21%, signal=41%
V$FOXO4_01	V$FOXO4_01	Details ...	234	-0.44217348	-1.6345437	0.0011778563	0.008436958	0.432	5206	tags=38%, list=25%, signal=50%
V$HAND1E47_01	V$HAND1E47_01	Details ...	265	-0.4416929	-1.6338056	0.0	0.0084678065	0.434	3432	tags=27%, list=17%, signal=32%
V$EVI1_04	V$EVI1_04	Details ...	229	-0.44809797	-1.6301537	0.001112347	0.008832295	0.446	5109	tags=39%, list=25%, signal=52%
V$NKX25_02	V$NKX25_02	Details ...	257	-0.4504824	-1.6249083	0.0023584906	0.009429843	0.46	4611	tags=33%, list=22%, signal=42%
CCANNAGRKGGC_UNKNOWN	CCANNAGRKGGC_UNKNOWN	Details ...	115	-0.44721183	-1.6237642	0.0011655012	0.009513171	0.466	2968	tags=25%, list=14%, signal=29%
AACWWCAANK_UNKNOWN	AACWWCAANK_UNKNOWN	Details ...	138	-0.39598054	-1.6224614	0.0	0.009637947	0.471	3639	tags=28%, list=18%, signal=34%
ACAWYAAAG_UNKNOWN	ACAWYAAAG_UNKNOWN	Details ...	98	-0.46828875	-1.6203673	0.006127451	0.009851517	0.475	6796	tags=52%, list=33%, signal=77%
V$LEF1_Q2	V$LEF1_Q2	Details ...	217	-0.42627236	-1.620253	0.0036144578	0.009815164	0.475	5109	tags=35%, list=25%, signal=47%
V$POU3F2_01	V$POU3F2_01	Details ...	99	-0.49501333	-1.6181573	0.0033296337	0.010009179	0.483	5278	tags=42%, list=26%, signal=57%
GGARNTKYCCA_UNKNOWN	GGARNTKYCCA_UNKNOWN	Details ...	77	-0.45704147	-1.6173359	0.0011547344	0.010057115	0.485	3889	tags=31%, list=19%, signal=38%
V$MAZ_Q6	V$MAZ_Q6	Details ...	191	-0.41565016	-1.6146426	0.012396694	0.010404058	0.495	3406	tags=24%, list=17%, signal=28%
V$STAT6_01	V$STAT6_01	Details ...	255	-0.41673422	-1.6142699	0.0011325028	0.010414943	0.496	4113	tags=29%, list=20%, signal=35%
V$GR_Q6	V$GR_Q6	Details ...	261	-0.43229038	-1.6140152	0.001112347	0.010390392	0.496	5834	tags=42%, list=28%, signal=58%
YTAAYNGCT_UNKNOWN	YTAAYNGCT_UNKNOWN	Details ...	149	-0.45001873	-1.6125233	0.0011325028	0.01057516	0.501	4989	tags=42%, list=24%, signal=55%
V$PPARA_01	V$PPARA_01	Details ...	37	-0.50033283	-1.6125079	0.010568032	0.010532351	0.501	2378	tags=24%, list=12%, signal=27%
V$TBP_01	V$TBP_01	Details ...	239	-0.43601075	-1.6103463	0.0	0.0107389875	0.504	5513	tags=40%, list=27%, signal=54%
V$TCF1P_Q6	V$TCF1P_Q6	Details ...	259	-0.4030702	-1.6097271	0.0	0.010803774	0.506	6060	tags=42%, list=30%, signal=58%
V$TATA_01	V$TATA_01	Details ...	250	-0.4360641	-1.6085951	0.00220022	0.010896821	0.51	5541	tags=42%, list=27%, signal=57%
V$PBX1_01	V$PBX1_01	Details ...	246	-0.43147132	-1.606559	0.0021762785	0.011123691	0.52	5871	tags=42%, list=29%, signal=59%
V$BACH1_01	V$BACH1_01	Details ...	257	-0.4076055	-1.6044294	0.0023310024	0.011419008	0.526	3078	tags=25%, list=15%, signal=28%
YATGNWAAT_V$OCT_C	YATGNWAAT_V$OCT_C	Details ...	348	-0.41982493	-1.601484	0.0	0.011700969	0.534	5278	tags=36%, list=26%, signal=48%
V$MEIS1BHOXA9_01	V$MEIS1BHOXA9_01	Details ...	141	-0.45045227	-1.6012866	0.0	0.011674385	0.534	5278	tags=39%, list=26%, signal=52%
V$AP1_Q2	V$AP1_Q2	Details ...	259	-0.42081288	-1.5984114	0.0022148394	0.012001491	0.539	5260	tags=37%, list=26%, signal=49%
V$AP2ALPHA_01	V$AP2ALPHA_01	Details ...	236	-0.39996582	-1.5968515	0.004889976	0.012136597	0.543	3956	tags=28%, list=19%, signal=35%
V$AP1_Q4	V$AP1_Q4	Details ...	265	-0.40964553	-1.596511	0.0011350738	0.012128612	0.543	5260	tags=37%, list=26%, signal=49%
V$SP1_Q2_01	V$SP1_Q2_01	Details ...	242	-0.3929031	-1.5948832	0.0022753128	0.012336431	0.548	3835	tags=26%, list=19%, signal=32%
V$E4BP4_01	V$E4BP4_01	Details ...	216	-0.42783412	-1.5947213	0.0062189056	0.012323058	0.548	4662	tags=34%, list=23%, signal=44%
V$GATA_C	V$GATA_C	Details ...	260	-0.42912182	-1.593086	0.0010649627	0.012476724	0.55	5249	tags=39%, list=26%, signal=52%
V$MEIS1_01	V$MEIS1_01	Details ...	233	-0.4122453	-1.5929244	0.0	0.012432432	0.55	4061	tags=29%, list=20%, signal=36%
V$HNF4_DR1_Q3	V$HNF4_DR1_Q3	Details ...	251	-0.39859688	-1.5928739	0.0034762456	0.012384351	0.55	5593	tags=37%, list=27%, signal=51%
V$OCT_C	V$OCT_C	Details ...	255	-0.43002418	-1.5927296	0.0	0.012375561	0.552	5346	tags=38%, list=26%, signal=50%
V$STAT5A_01	V$STAT5A_01	Details ...	246	-0.43178102	-1.5918285	0.002224694	0.012497707	0.558	4906	tags=39%, list=24%, signal=50%
MYAATNNNNNNNGGC_UNKNOWN	MYAATNNNNNNNGGC_UNKNOWN	Details ...	108	-0.4314216	-1.5914183	0.004640371	0.012509509	0.558	2120	tags=19%, list=10%, signal=22%
V$P53_DECAMER_Q2	V$P53_DECAMER_Q2	Details ...	248	-0.40665692	-1.5911245	0.002306805	0.012508947	0.558	3155	tags=25%, list=15%, signal=29%
V$CDP_02	V$CDP_02	Details ...	106	-0.45710126	-1.5909815	0.004634994	0.012477762	0.558	5307	tags=40%, list=26%, signal=53%
V$HNF6_Q6	V$HNF6_Q6	Details ...	229	-0.43701604	-1.5908265	0.0011560693	0.01244269	0.559	4683	tags=34%, list=23%, signal=44%
GCCNNNWTAAR_UNKNOWN	GCCNNNWTAAR_UNKNOWN	Details ...	148	-0.41725555	-1.5881377	0.002219756	0.012740018	0.566	5593	tags=39%, list=27%, signal=54%
V$POU3F2_02	V$POU3F2_02	Details ...	252	-0.41374844	-1.5874773	0.005787037	0.01281477	0.568	4989	tags=36%, list=24%, signal=47%
TTAYRTAA_V$E4BP4_01	TTAYRTAA_V$E4BP4_01	Details ...	257	-0.4314927	-1.5873921	0.008599509	0.012762888	0.568	4625	tags=34%, list=23%, signal=43%
V$OCT1_B	V$OCT1_B	Details ...	256	-0.43932682	-1.5872867	0.0022123894	0.012727898	0.569	5337	tags=38%, list=26%, signal=51%
V$E47_02	V$E47_02	Details ...	241	-0.41818908	-1.5870024	0.0032573289	0.012721106	0.57	4832	tags=34%, list=24%, signal=43%
V$AP1_C	V$AP1_C	Details ...	270	-0.4063601	-1.580953	0.002317497	0.013645229	0.585	5251	tags=36%, list=26%, signal=48%
V$HSF1_01	V$HSF1_01	Details ...	256	-0.39781713	-1.5799109	0.0011415525	0.013758519	0.59	5242	tags=36%, list=26%, signal=48%
V$OCT1_04	V$OCT1_04	Details ...	229	-0.42410955	-1.5796585	0.005868545	0.0137491375	0.59	5307	tags=37%, list=26%, signal=49%
V$ZIC1_01	V$ZIC1_01	Details ...	253	-0.39611906	-1.5794138	0.0	0.0137272915	0.59	4286	tags=29%, list=21%, signal=36%
V$ER_Q6	V$ER_Q6	Details ...	273	-0.39826146	-1.5793488	0.0011074197	0.013695929	0.591	4508	tags=32%, list=22%, signal=40%
V$HNF4_01_B	V$HNF4_01_B	Details ...	246	-0.386218	-1.578768	0.0010683761	0.013730087	0.593	5620	tags=37%, list=27%, signal=50%
V$CREBP1_Q2	V$CREBP1_Q2	Details ...	248	-0.39438355	-1.5757972	0.002366864	0.014131003	0.603	4079	tags=30%, list=20%, signal=37%
V$HEN1_01	V$HEN1_01	Details ...	193	-0.4181081	-1.5757511	0.008018328	0.014083673	0.603	5299	tags=38%, list=26%, signal=51%
V$EVI1_03	V$EVI1_03	Details ...	57	-0.4960224	-1.575498	0.013969732	0.014073352	0.603	2720	tags=30%, list=13%, signal=34%
V$PAX5_01	V$PAX5_01	Details ...	151	-0.39659238	-1.574563	0.0024752475	0.014174889	0.605	3341	tags=23%, list=16%, signal=27%
GGGNNTTTCC_V$NFKB_Q6_01	GGGNNTTTCC_V$NFKB_Q6_01	Details ...	133	-0.4668621	-1.5701084	0.04101839	0.014850601	0.619	5838	tags=42%, list=28%, signal=58%
V$TFIII_Q6	V$TFIII_Q6	Details ...	201	-0.40091467	-1.5696176	0.0056689344	0.014896862	0.621	6200	tags=42%, list=30%, signal=60%
V$STAT_01	V$STAT_01	Details ...	246	-0.40304044	-1.5675557	0.0	0.015178682	0.625	4906	tags=37%, list=24%, signal=49%
YKACATTT_UNKNOWN	YKACATTT_UNKNOWN	Details ...	272	-0.41279867	-1.566769	0.0075376886	0.015232639	0.626	3531	tags=26%, list=17%, signal=31%
V$HSF2_01	V$HSF2_01	Details ...	241	-0.39081633	-1.566572	0.0	0.01519002	0.626	5242	tags=36%, list=26%, signal=47%
RGAGGAARY_V$PU1_Q6	RGAGGAARY_V$PU1_Q6	Details ...	484	-0.39774612	-1.5646696	0.01726264	0.015499666	0.631	4893	tags=32%, list=24%, signal=41%
V$NKX25_01	V$NKX25_01	Details ...	123	-0.46397674	-1.5639603	0.0043956046	0.01559195	0.636	5059	tags=40%, list=25%, signal=53%
V$AREB6_01	V$AREB6_01	Details ...	265	-0.40599015	-1.563709	0.0	0.015592882	0.637	5571	tags=38%, list=27%, signal=51%
V$ER_Q6_01	V$ER_Q6_01	Details ...	267	-0.39782885	-1.5635709	0.0	0.0155539885	0.637	3750	tags=27%, list=18%, signal=33%
V$AP1_Q6	V$AP1_Q6	Details ...	256	-0.40193775	-1.5616674	0.0056689344	0.01581823	0.641	3605	tags=25%, list=18%, signal=30%
V$POU1F1_Q6	V$POU1F1_Q6	Details ...	230	-0.4166234	-1.5598816	0.0	0.016089551	0.649	5048	tags=33%, list=25%, signal=43%
V$ATF1_Q6	V$ATF1_Q6	Details ...	226	-0.40697888	-1.5594629	0.012290503	0.016146414	0.651	3760	tags=28%, list=18%, signal=34%
V$IK3_01	V$IK3_01	Details ...	219	-0.41264966	-1.5587401	0.0021905806	0.016286004	0.656	4539	tags=32%, list=22%, signal=41%
V$CEBP_Q3	V$CEBP_Q3	Details ...	246	-0.40684482	-1.556387	0.0012019231	0.016619526	0.664	5030	tags=33%, list=25%, signal=43%
V$PAX4_03	V$PAX4_03	Details ...	248	-0.39418006	-1.5532559	0.004608295	0.017120855	0.671	4561	tags=30%, list=22%, signal=38%
V$AR_01	V$AR_01	Details ...	152	-0.4048012	-1.5527098	0.015719468	0.017198723	0.672	3169	tags=25%, list=15%, signal=29%
V$AREB6_02	V$AREB6_02	Details ...	245	-0.39545617	-1.5519837	0.0	0.01726464	0.673	5128	tags=35%, list=25%, signal=46%
RGAANNTTC_V$HSF1_01	RGAANNTTC_V$HSF1_01	Details ...	429	-0.38178575	-1.5519605	0.0022988506	0.01720579	0.673	4816	tags=32%, list=23%, signal=41%
SYATTGTG_UNKNOWN	SYATTGTG_UNKNOWN	Details ...	219	-0.39107686	-1.5517031	0.0023501762	0.017197628	0.673	5398	tags=35%, list=26%, signal=47%
V$IPF1_Q4	V$IPF1_Q4	Details ...	249	-0.42709678	-1.5508602	0.004716981	0.017307395	0.674	5959	tags=44%, list=29%, signal=62%
V$PBX1_02	V$PBX1_02	Details ...	125	-0.44678578	-1.5476989	0.012956419	0.017893527	0.682	3861	tags=30%, list=19%, signal=37%
YYCATTCAWW_UNKNOWN	YYCATTCAWW_UNKNOWN	Details ...	190	-0.4051002	-1.5468633	0.009184845	0.017997678	0.683	5633	tags=45%, list=27%, signal=62%
TTCYNRGAA_V$STAT5B_01	TTCYNRGAA_V$STAT5B_01	Details ...	325	-0.40287027	-1.5455735	0.001112347	0.018193642	0.686	5228	tags=38%, list=26%, signal=50%
V$CACCCBINDINGFACTOR_Q6	V$CACCCBINDINGFACTOR_Q6	Details ...	263	-0.38543332	-1.5436814	0.0	0.018504484	0.69	4575	tags=29%, list=22%, signal=37%
V$MEIS1AHOXA9_01	V$MEIS1AHOXA9_01	Details ...	113	-0.4513189	-1.5419705	0.00436205	0.018768942	0.695	5002	tags=37%, list=24%, signal=49%
V$ATF3_Q6	V$ATF3_Q6	Details ...	243	-0.39923906	-1.541898	0.009101251	0.018724632	0.695	5791	tags=39%, list=28%, signal=54%
V$NKX61_01	V$NKX61_01	Details ...	230	-0.42279378	-1.5407417	0.0055370987	0.018983938	0.699	4912	tags=37%, list=24%, signal=48%
V$CHOP_01	V$CHOP_01	Details ...	237	-0.4029182	-1.539333	0.0034562212	0.019191487	0.707	5134	tags=37%, list=25%, signal=48%
V$OCT1_02	V$OCT1_02	Details ...	206	-0.43587616	-1.5386223	0.007865168	0.019312056	0.71	5307	tags=40%, list=26%, signal=53%
V$AR_Q2	V$AR_Q2	Details ...	121	-0.42698923	-1.5376441	0.013924051	0.019432908	0.712	4818	tags=34%, list=24%, signal=44%
V$EVI1_05	V$EVI1_05	Details ...	165	-0.42147738	-1.5361738	0.0054171183	0.019737937	0.719	6286	tags=47%, list=31%, signal=67%
V$FOXO1_01	V$FOXO1_01	Details ...	235	-0.4128789	-1.5353082	0.004489338	0.019879848	0.722	4560	tags=32%, list=22%, signal=41%
V$PR_01	V$PR_01	Details ...	142	-0.41735545	-1.5329815	0.006779661	0.020364039	0.725	4799	tags=32%, list=23%, signal=42%
V$CREBP1_01	V$CREBP1_01	Details ...	176	-0.40666303	-1.5323478	0.012738854	0.020426538	0.728	4662	tags=34%, list=23%, signal=43%
V$AP1FJ_Q2	V$AP1FJ_Q2	Details ...	265	-0.40466386	-1.5319699	0.0089988755	0.02043057	0.729	5462	tags=38%, list=27%, signal=51%
V$BRN2_01	V$BRN2_01	Details ...	236	-0.41932663	-1.5313092	0.0022547913	0.020524006	0.731	5942	tags=42%, list=29%, signal=59%
V$OCT1_05	V$OCT1_05	Details ...	243	-0.42138332	-1.5307814	0.011235955	0.02058133	0.731	3585	tags=28%, list=17%, signal=34%
TCCATTKW_UNKNOWN	TCCATTKW_UNKNOWN	Details ...	230	-0.40887177	-1.5300602	0.016795866	0.020663254	0.734	4743	tags=31%, list=23%, signal=40%
V$LMO2COM_01	V$LMO2COM_01	Details ...	259	-0.38738686	-1.5295858	0.00874317	0.020714661	0.736	3644	tags=24%, list=18%, signal=28%
V$BACH2_01	V$BACH2_01	Details ...	266	-0.3937466	-1.5295473	0.0102739725	0.020648658	0.736	5228	tags=35%, list=26%, signal=46%
V$HNF4_01	V$HNF4_01	Details ...	259	-0.37390554	-1.5282838	0.0010752688	0.020819822	0.737	5206	tags=32%, list=25%, signal=43%
V$ZID_01	V$ZID_01	Details ...	253	-0.3818892	-1.5219947	0.0033745782	0.022316907	0.749	4659	tags=30%, list=23%, signal=39%
V$OCT1_06	V$OCT1_06	Details ...	253	-0.4117454	-1.5166447	0.0011111111	0.02357621	0.758	5158	tags=37%, list=25%, signal=49%
V$ATF_B	V$ATF_B	Details ...	183	-0.39678857	-1.5156848	0.010227272	0.023718555	0.758	4079	tags=29%, list=20%, signal=36%
V$RORA1_01	V$RORA1_01	Details ...	239	-0.39146984	-1.5129737	0.003382187	0.02439179	0.773	4942	tags=33%, list=24%, signal=43%
V$MMEF2_Q6	V$MMEF2_Q6	Details ...	267	-0.40620923	-1.5129386	0.0021276595	0.024315342	0.773	5036	tags=36%, list=25%, signal=48%
CCCNNNNNNAAGWT_UNKNOWN	CCCNNNNNNAAGWT_UNKNOWN	Details ...	99	-0.37846693	-1.5122361	0.009864365	0.024415702	0.775	3938	tags=25%, list=19%, signal=31%
V$OLF1_01	V$OLF1_01	Details ...	269	-0.38747758	-1.5119612	0.0020920502	0.02437856	0.775	5132	tags=34%, list=25%, signal=45%
V$CREL_01	V$CREL_01	Details ...	253	-0.39861694	-1.511183	0.016627079	0.024490071	0.777	4491	tags=29%, list=22%, signal=37%
V$AP1_Q6_01	V$AP1_Q6_01	Details ...	261	-0.38241842	-1.509068	0.0066079297	0.024973804	0.786	5251	tags=34%, list=26%, signal=45%
V$OCT1_07	V$OCT1_07	Details ...	158	-0.4181028	-1.504351	0.019161677	0.026233086	0.789	5550	tags=38%, list=27%, signal=52%
V$VDR_Q6	V$VDR_Q6	Details ...	261	-0.37892732	-1.5026668	0.0010893246	0.026668858	0.797	5550	tags=35%, list=27%, signal=47%
V$SREBP1_02	V$SREBP1_02	Details ...	88	-0.42885393	-1.5011212	0.01734104	0.027076237	0.799	4804	tags=34%, list=23%, signal=44%
CTCNANGTGNY_UNKNOWN	CTCNANGTGNY_UNKNOWN	Details ...	86	-0.41089165	-1.4973013	0.015931373	0.028221129	0.81	3508	tags=30%, list=17%, signal=36%
YRCCAKNNGNCGC_UNKNOWN	YRCCAKNNGNCGC_UNKNOWN	Details ...	63	-0.42492232	-1.4971416	0.020807834	0.02817502	0.811	2653	tags=21%, list=13%, signal=24%
V$GATA1_01	V$GATA1_01	Details ...	234	-0.38943803	-1.4965065	0.0032822757	0.028299145	0.813	4645	tags=29%, list=23%, signal=38%
V$EGR2_01	V$EGR2_01	Details ...	198	-0.39118642	-1.4959885	0.010380623	0.028378166	0.813	4514	tags=33%, list=22%, signal=42%
V$HMGIY_Q6	V$HMGIY_Q6	Details ...	242	-0.40217486	-1.4952145	0.004429679	0.028518084	0.814	5398	tags=36%, list=26%, signal=48%
SMTTTTGT_UNKNOWN	SMTTTTGT_UNKNOWN	Details ...	389	-0.38731745	-1.4945619	0.014475271	0.028592758	0.816	5970	tags=38%, list=29%, signal=53%
V$NFKAPPAB_01	V$NFKAPPAB_01	Details ...	248	-0.40371725	-1.4939458	0.030864198	0.028695807	0.817	4401	tags=29%, list=21%, signal=36%
KMCATNNWGGA_UNKNOWN	KMCATNNWGGA_UNKNOWN	Details ...	83	-0.42956114	-1.4924697	0.02835821	0.029039603	0.819	5203	tags=36%, list=25%, signal=48%
V$STAT_Q6	V$STAT_Q6	Details ...	255	-0.37472698	-1.4891435	0.0053304904	0.030077865	0.822	5190	tags=35%, list=25%, signal=46%
V$OCT_Q6	V$OCT_Q6	Details ...	250	-0.40021014	-1.4883333	0.008629989	0.03027122	0.823	5372	tags=36%, list=26%, signal=48%
V$GNCF_01	V$GNCF_01	Details ...	76	-0.4468134	-1.4863547	0.02014218	0.030838322	0.826	5259	tags=42%, list=26%, signal=56%
V$CDPCR3HD_01	V$CDPCR3HD_01	Details ...	229	-0.3968213	-1.4861543	0.0010940919	0.030802159	0.826	5032	tags=33%, list=25%, signal=43%
RNTCANNRNNYNATTW_UNKNOWN	RNTCANNRNNYNATTW_UNKNOWN	Details ...	63	-0.4647445	-1.4837755	0.016222479	0.031428076	0.83	6347	tags=51%, list=31%, signal=73%
V$MYOD_Q6_01	V$MYOD_Q6_01	Details ...	250	-0.38607535	-1.4833645	0.010869565	0.03144079	0.831	3660	tags=27%, list=18%, signal=32%
V$NFKB_C	V$NFKB_C	Details ...	260	-0.39792666	-1.4833179	0.022836538	0.031354263	0.831	5034	tags=33%, list=25%, signal=43%
V$STAT5A_04	V$STAT5A_04	Details ...	200	-0.40996054	-1.4804419	0.021039603	0.032201037	0.838	5185	tags=37%, list=25%, signal=49%
V$AP4_Q6_01	V$AP4_Q6_01	Details ...	247	-0.3940372	-1.478461	0.010706638	0.032740682	0.84	4565	tags=32%, list=22%, signal=41%
V$NFKAPPAB65_01	V$NFKAPPAB65_01	Details ...	234	-0.39638123	-1.4779161	0.027845036	0.032843232	0.84	5481	tags=35%, list=27%, signal=48%
V$E12_Q6	V$E12_Q6	Details ...	258	-0.40183586	-1.4770525	0.012181616	0.033070292	0.842	3667	tags=26%, list=18%, signal=31%
V$GR_Q6_01	V$GR_Q6_01	Details ...	270	-0.37325984	-1.475922	0.0059594754	0.03336057	0.844	5109	tags=34%, list=25%, signal=45%
V$CACBINDINGPROTEIN_Q6	V$CACBINDINGPROTEIN_Q6	Details ...	238	-0.37204346	-1.4711813	0.016091954	0.034903217	0.851	5654	tags=35%, list=28%, signal=48%
V$LFA1_Q6	V$LFA1_Q6	Details ...	246	-0.39673454	-1.470622	0.017201835	0.03501855	0.851	3844	tags=27%, list=19%, signal=33%
V$CREBP1CJUN_01	V$CREBP1CJUN_01	Details ...	253	-0.3592014	-1.4687046	0.014789534	0.035578966	0.853	4548	tags=29%, list=22%, signal=37%
V$CREB_Q2	V$CREB_Q2	Details ...	258	-0.35996425	-1.4668125	0.021052632	0.03609959	0.856	4742	tags=29%, list=23%, signal=37%
CRGAARNNNNCGA_UNKNOWN	CRGAARNNNNCGA_UNKNOWN	Details ...	47	-0.3965402	-1.4666777	0.04825291	0.0360338	0.856	3809	tags=30%, list=19%, signal=37%
V$MYB_Q6	V$MYB_Q6	Details ...	250	-0.35760662	-1.4663005	0.005399568	0.036105532	0.858	4642	tags=30%, list=23%, signal=38%
V$EFC_Q6	V$EFC_Q6	Details ...	261	-0.36934423	-1.4658549	0.0121546965	0.036167063	0.858	4135	tags=27%, list=20%, signal=34%
V$ATF_01	V$ATF_01	Details ...	252	-0.36427718	-1.4653541	0.015028901	0.03622876	0.859	3778	tags=25%, list=18%, signal=30%
V$CREB_Q2_01	V$CREB_Q2_01	Details ...	216	-0.35800648	-1.4616611	0.014067995	0.03749307	0.869	2965	tags=19%, list=14%, signal=22%
V$NFKB_Q6_01	V$NFKB_Q6_01	Details ...	231	-0.38990858	-1.457451	0.04761905	0.03885657	0.876	5081	tags=31%, list=25%, signal=40%
V$CP2_02	V$CP2_02	Details ...	249	-0.36557534	-1.4550298	0.006430868	0.039714288	0.88	5905	tags=38%, list=29%, signal=52%
V$SREBP_Q3	V$SREBP_Q3	Details ...	255	-0.373196	-1.4524771	0.008762322	0.040605746	0.883	4511	tags=30%, list=22%, signal=38%
V$OCT1_Q5_01	V$OCT1_Q5_01	Details ...	259	-0.39177546	-1.4517564	0.011840689	0.040754676	0.883	5372	tags=35%, list=26%, signal=47%
V$LBP1_Q6	V$LBP1_Q6	Details ...	221	-0.38676018	-1.4486699	0.01664817	0.041927658	0.887	3560	tags=24%, list=17%, signal=28%
V$ER_Q6_02	V$ER_Q6_02	Details ...	246	-0.37450248	-1.4453654	0.010672359	0.04311824	0.892	4698	tags=33%, list=23%, signal=43%
V$CREB_01	V$CREB_01	Details ...	256	-0.3482077	-1.4450884	0.01724138	0.043095026	0.893	2965	tags=20%, list=14%, signal=23%
V$CEBPGAMMA_Q6	V$CEBPGAMMA_Q6	Details ...	249	-0.379441	-1.4445972	0.019036954	0.043172996	0.893	3936	tags=27%, list=19%, signal=32%
V$PAX8_B	V$PAX8_B	Details ...	106	-0.39179236	-1.441873	0.024165709	0.04409863	0.896	4695	tags=28%, list=23%, signal=37%
V$XBP1_01	V$XBP1_01	Details ...	131	-0.40081364	-1.4417557	0.038993713	0.044039994	0.896	4706	tags=36%, list=23%, signal=46%
V$DR3_Q4	V$DR3_Q4	Details ...	141	-0.37800685	-1.4404352	0.015695067	0.04452681	0.897	4157	tags=24%, list=20%, signal=30%
V$STAT3_02	V$STAT3_02	Details ...	143	-0.37342274	-1.4372827	0.020070838	0.045822952	0.9	5262	tags=33%, list=26%, signal=44%
V$MYOD_01	V$MYOD_01	Details ...	256	-0.3714454	-1.4367487	0.005364807	0.04595488	0.901	3923	tags=27%, list=19%, signal=32%
V$AP1_Q4_01	V$AP1_Q4_01	Details ...	256	-0.36941397	-1.435351	0.023890786	0.046418674	0.903	3256	tags=23%, list=16%, signal=27%
V$HTF_01	V$HTF_01	Details ...	71	-0.41569602	-1.4291646	0.047756873	0.049083695	0.914	3769	tags=27%, list=18%, signal=33%
V$E2A_Q2	V$E2A_Q2	Details ...	238	-0.37572926	-1.4263464	0.017334778	0.05020782	0.916	3597	tags=25%, list=18%, signal=30%
YTTCCNNNGGAMR_UNKNOWN	YTTCCNNNGGAMR_UNKNOWN	Details ...	51	-0.38768405	-1.4248496	0.054495912	0.05070999	0.919	6787	tags=47%, list=33%, signal=70%
V$CREB_Q4	V$CREB_Q4	Details ...	262	-0.3411393	-1.4246515	0.017123288	0.050667316	0.919	3628	tags=23%, list=18%, signal=27%
V$IRF1_01	V$IRF1_01	Details ...	246	-0.38339686	-1.4243202	0.04944376	0.050689086	0.919	3716	tags=26%, list=18%, signal=32%
V$AR_Q6	V$AR_Q6	Details ...	246	-0.36226752	-1.4217325	0.016835017	0.051832635	0.924	3876	tags=24%, list=19%, signal=29%
V$GATA2_01	V$GATA2_01	Details ...	103	-0.36977336	-1.4178486	0.017462166	0.053477358	0.925	3367	tags=24%, list=16%, signal=29%
V$P300_01	V$P300_01	Details ...	244	-0.34987485	-1.4159763	0.010787486	0.054262813	0.929	5032	tags=31%, list=25%, signal=40%
V$YY1_01	V$YY1_01	Details ...	238	-0.35895166	-1.4145468	0.034974094	0.05476853	0.93	2689	tags=18%, list=13%, signal=21%
V$AP2_Q3	V$AP2_Q3	Details ...	248	-0.34575626	-1.414465	0.02467685	0.054660864	0.93	3506	tags=23%, list=17%, signal=28%
V$WHN_B	V$WHN_B	Details ...	248	-0.35866946	-1.4138105	0.021889402	0.05483383	0.931	3860	tags=26%, list=19%, signal=31%
V$ZIC2_01	V$ZIC2_01	Details ...	244	-0.36708385	-1.4122958	0.019845646	0.05543711	0.932	5148	tags=32%, list=25%, signal=43%
TGACGTCA_V$ATF3_Q6	TGACGTCA_V$ATF3_Q6	Details ...	225	-0.3477307	-1.4108992	0.03125	0.056046363	0.932	2965	tags=20%, list=14%, signal=24%
V$PAX6_01	V$PAX6_01	Details ...	99	-0.38119838	-1.4031634	0.041860465	0.060029753	0.941	2524	tags=22%, list=12%, signal=25%
V$CDPCR1_01	V$CDPCR1_01	Details ...	124	-0.40965447	-1.3981705	0.034292035	0.062722936	0.944	5770	tags=42%, list=28%, signal=58%
V$PPAR_DR1_Q2	V$PPAR_DR1_Q2	Details ...	246	-0.34332213	-1.3964875	0.022222223	0.06354053	0.946	5251	tags=31%, list=26%, signal=41%
V$ETS_Q4	V$ETS_Q4	Details ...	246	-0.36776873	-1.3960658	0.08640227	0.06361188	0.947	3790	tags=22%, list=18%, signal=27%
V$E47_01	V$E47_01	Details ...	245	-0.3704483	-1.3859608	0.043429844	0.06933002	0.953	5192	tags=33%, list=25%, signal=43%
V$PAX4_01	V$PAX4_01	Details ...	256	-0.32639575	-1.3838472	0.029378532	0.07045625	0.955	5546	tags=33%, list=27%, signal=45%
TTANWNANTGGM_UNKNOWN	TTANWNANTGGM_UNKNOWN	Details ...	62	-0.43298358	-1.3826799	0.07960199	0.07097739	0.955	5857	tags=45%, list=29%, signal=63%
V$EVI1_06	V$EVI1_06	Details ...	21	-0.5320451	-1.3814945	0.11029412	0.07160055	0.955	5242	tags=52%, list=26%, signal=70%
V$LXR_Q3	V$LXR_Q3	Details ...	77	-0.3719933	-1.3796668	0.051461987	0.072548464	0.957	3527	tags=27%, list=17%, signal=33%
V$AHRARNT_01	V$AHRARNT_01	Details ...	139	-0.37669298	-1.3793465	0.06004902	0.0725694	0.958	3263	tags=23%, list=16%, signal=27%
V$ELF1_Q6	V$ELF1_Q6	Details ...	236	-0.36422837	-1.3784474	0.1020979	0.07295847	0.958	3043	tags=19%, list=15%, signal=22%
V$EGR_Q6	V$EGR_Q6	Details ...	271	-0.34519485	-1.375056	0.017875921	0.07490176	0.96	4292	tags=25%, list=21%, signal=32%
V$AP4_01	V$AP4_01	Details ...	257	-0.34743434	-1.3699967	0.021966526	0.07797518	0.961	4847	tags=29%, list=24%, signal=37%
RYCACNNRNNRNCAG_UNKNOWN	RYCACNNRNNRNCAG_UNKNOWN	Details ...	71	-0.39649123	-1.3696584	0.0567201	0.07800554	0.961	5891	tags=42%, list=29%, signal=59%
V$EGR1_01	V$EGR1_01	Details ...	263	-0.32610598	-1.3695916	0.03990878	0.07781577	0.961	5650	tags=34%, list=28%, signal=46%
V$SP1_Q6_01	V$SP1_Q6_01	Details ...	239	-0.33622238	-1.3695375	0.06495264	0.077656664	0.961	3907	tags=24%, list=19%, signal=29%
V$IRF7_01	V$IRF7_01	Details ...	244	-0.3674852	-1.3674815	0.07857143	0.07885615	0.962	3070	tags=23%, list=15%, signal=26%
YGTCCTTGR_UNKNOWN	YGTCCTTGR_UNKNOWN	Details ...	95	-0.3788736	-1.3657932	0.07042254	0.079767466	0.962	4490	tags=29%, list=22%, signal=38%
V$MYOD_Q6	V$MYOD_Q6	Details ...	241	-0.36001405	-1.3643438	0.027225131	0.080525905	0.963	4989	tags=31%, list=24%, signal=40%
GAANYNYGACNY_UNKNOWN	GAANYNYGACNY_UNKNOWN	Details ...	74	-0.3833569	-1.3637676	0.0625	0.08068184	0.963	5631	tags=42%, list=27%, signal=58%
V$RFX1_01	V$RFX1_01	Details ...	246	-0.3293386	-1.3594232	0.06318347	0.08350971	0.967	4912	tags=28%, list=24%, signal=36%
V$NFE2_01	V$NFE2_01	Details ...	267	-0.34393224	-1.3594192	0.045714285	0.08329558	0.967	3605	tags=23%, list=18%, signal=28%
V$MZF1_02	V$MZF1_02	Details ...	229	-0.34824446	-1.3486402	0.060470324	0.09086984	0.975	5597	tags=34%, list=27%, signal=46%
V$PAX5_02	V$PAX5_02	Details ...	17	-0.5089107	-1.348629	0.116242036	0.09064394	0.975	3239	tags=35%, list=16%, signal=42%
V$SP1_Q4_01	V$SP1_Q4_01	Details ...	256	-0.31904006	-1.3485186	0.037166085	0.09051245	0.975	3831	tags=22%, list=19%, signal=27%
V$E4F1_Q6	V$E4F1_Q6	Details ...	283	-0.31992427	-1.3449166	0.04255319	0.09282947	0.978	3808	tags=22%, list=19%, signal=26%
V$DR1_Q3	V$DR1_Q3	Details ...	245	-0.33325383	-1.3448972	0.03504929	0.09259447	0.978	5621	tags=33%, list=27%, signal=46%
V$HSF_Q6	V$HSF_Q6	Details ...	199	-0.3339812	-1.3439395	0.029032258	0.09312271	0.978	4340	tags=28%, list=21%, signal=35%
V$IRF1_Q6	V$IRF1_Q6	Details ...	251	-0.3543165	-1.3438634	0.07854631	0.09292897	0.978	2882	tags=20%, list=14%, signal=23%
V$E2F1_Q3_01	V$E2F1_Q3_01	Details ...	241	-0.3226951	-1.3414005	0.038732395	0.09449951	0.978	5003	tags=29%, list=24%, signal=39%
V$MYB_Q5_01	V$MYB_Q5_01	Details ...	258	-0.33049026	-1.3375612	0.04777778	0.097096175	0.978	4400	tags=26%, list=21%, signal=33%
V$ATF4_Q2	V$ATF4_Q2	Details ...	252	-0.32603675	-1.3339599	0.06506024	0.099687316	0.979	6265	tags=37%, list=31%, signal=52%
V$AP2_Q6_01	V$AP2_Q6_01	Details ...	263	-0.32439178	-1.3301423	0.053488374	0.102336295	0.981	2689	tags=17%, list=13%, signal=19%
V$TGIF_01	V$TGIF_01	Details ...	242	-0.34934166	-1.3283578	0.055370986	0.10355705	0.981	5429	tags=33%, list=26%, signal=44%
V$AP1_01	V$AP1_01	Details ...	262	-0.34663397	-1.3275939	0.06629834	0.10387287	0.982	3936	tags=26%, list=19%, signal=32%
V$AR_02	V$AR_02	Details ...	37	-0.40767208	-1.3257515	0.12160414	0.10507347	0.982	2864	tags=24%, list=14%, signal=28%
CAGNYGKNAAA_UNKNOWN	CAGNYGKNAAA_UNKNOWN	Details ...	74	-0.37932864	-1.3237677	0.07980653	0.10636207	0.982	4858	tags=31%, list=24%, signal=41%
V$GCM_Q2	V$GCM_Q2	Details ...	231	-0.34971464	-1.3198087	0.06798246	0.109533034	0.985	6197	tags=37%, list=30%, signal=53%
V$NRF2_Q4	V$NRF2_Q4	Details ...	253	-0.3265575	-1.3132627	0.06666667	0.114741385	0.987	2011	tags=16%, list=10%, signal=17%
V$USF_02	V$USF_02	Details ...	268	-0.30539954	-1.3121194	0.050808314	0.11542948	0.988	5573	tags=31%, list=27%, signal=42%
V$T3R_Q6	V$T3R_Q6	Details ...	246	-0.34659445	-1.3095897	0.05485232	0.11742358	0.989	3873	tags=24%, list=19%, signal=30%
V$AP2_Q6	V$AP2_Q6	Details ...	255	-0.31518328	-1.3089547	0.0628638	0.117705666	0.989	3972	tags=23%, list=19%, signal=28%
CCAWNWWNNNGGC_UNKNOWN	CCAWNWWNNNGGC_UNKNOWN	Details ...	82	-0.34382898	-1.3046992	0.0897598	0.12116409	0.989	2948	tags=17%, list=14%, signal=20%
V$ATF6_01	V$ATF6_01	Details ...	122	-0.3520007	-1.3032942	0.12198221	0.12210835	0.99	3092	tags=22%, list=15%, signal=26%
V$NFY_C	V$NFY_C	Details ...	242	-0.31194842	-1.3021159	0.066361554	0.12281902	0.991	2126	tags=15%, list=10%, signal=16%
V$TAXCREB_01	V$TAXCREB_01	Details ...	134	-0.3489879	-1.3020188	0.11485643	0.12258765	0.991	3513	tags=25%, list=17%, signal=30%
V$SP3_Q3	V$SP3_Q3	Details ...	242	-0.3111028	-1.3019445	0.054884743	0.12234412	0.991	3123	tags=19%, list=15%, signal=22%
TTCYRGAA_UNKNOWN	TTCYRGAA_UNKNOWN	Details ...	323	-0.31096366	-1.3016329	0.05190678	0.12230762	0.991	3905	tags=22%, list=19%, signal=27%
V$SPZ1_01	V$SPZ1_01	Details ...	231	-0.3256178	-1.3004805	0.07390817	0.1230875	0.991	5620	tags=35%, list=27%, signal=48%
TGTYNNNNNRGCARM_UNKNOWN	TGTYNNNNNRGCARM_UNKNOWN	Details ...	85	-0.34906188	-1.2995459	0.110593714	0.12362699	0.991	4012	tags=27%, list=20%, signal=34%
GTCNYYATGR_UNKNOWN	GTCNYYATGR_UNKNOWN	Details ...	106	-0.3474153	-1.2974389	0.12420786	0.1253048	0.992	5016	tags=34%, list=24%, signal=45%
V$AHRARNT_02	V$AHRARNT_02	Details ...	15	-0.45957103	-1.2958623	0.15	0.12644619	0.992	7383	tags=67%, list=36%, signal=104%
V$NGFIC_01	V$NGFIC_01	Details ...	252	-0.31913742	-1.2927123	0.08248588	0.12893195	0.992	4738	tags=29%, list=23%, signal=37%
V$EGR3_01	V$EGR3_01	Details ...	86	-0.37278768	-1.2911371	0.118990384	0.13016054	0.992	4514	tags=34%, list=22%, signal=43%
V$PPARA_02	V$PPARA_02	Details ...	127	-0.33223766	-1.2886229	0.12180268	0.13220884	0.992	6175	tags=40%, list=30%, signal=57%
V$PAX8_01	V$PAX8_01	Details ...	38	-0.40062642	-1.2874831	0.14814815	0.13302363	0.992	1948	tags=18%, list=10%, signal=20%
CATRRAGC_UNKNOWN	CATRRAGC_UNKNOWN	Details ...	136	-0.34992525	-1.2868304	0.08960177	0.13330397	0.993	6850	tags=43%, list=33%, signal=65%
V$ERR1_Q2	V$ERR1_Q2	Details ...	254	-0.32781178	-1.2849814	0.073578596	0.13467625	0.993	5121	tags=33%, list=25%, signal=44%
V$MAZR_01	V$MAZR_01	Details ...	214	-0.3261555	-1.2813505	0.13189448	0.13785082	0.994	5590	tags=31%, list=27%, signal=43%
V$SP1_Q6	V$SP1_Q6	Details ...	254	-0.29801533	-1.2790536	0.0787037	0.13978338	0.994	3907	tags=21%, list=19%, signal=25%
V$MYB_Q3	V$MYB_Q3	Details ...	242	-0.3059128	-1.2749103	0.08680947	0.1436636	0.994	2193	tags=14%, list=11%, signal=16%
GGGNRMNNYCAT_UNKNOWN	GGGNRMNNYCAT_UNKNOWN	Details ...	81	-0.32300675	-1.273301	0.09577114	0.14487831	0.994	6953	tags=49%, list=34%, signal=74%
TGANNYRGCA_V$TCF11MAFG_01	TGANNYRGCA_V$TCF11MAFG_01	Details ...	292	-0.31740028	-1.2688366	0.1010101	0.1487942	0.995	4576	tags=28%, list=22%, signal=35%
V$ALPHACP1_01	V$ALPHACP1_01	Details ...	256	-0.29896224	-1.2667252	0.094144665	0.1505434	0.995	4434	tags=23%, list=22%, signal=29%
CCAWYNNGAAR_UNKNOWN	CCAWYNNGAAR_UNKNOWN	Details ...	140	-0.3124613	-1.2627754	0.10093897	0.15408589	0.995	3893	tags=24%, list=19%, signal=29%
V$NFY_Q6_01	V$NFY_Q6_01	Details ...	261	-0.28709644	-1.2451795	0.1326034	0.17250712	0.995	2614	tags=15%, list=13%, signal=17%
V$CREB_02	V$CREB_02	Details ...	249	-0.28544036	-1.2430476	0.10885167	0.17455776	0.995	4338	tags=23%, list=21%, signal=29%
V$EVI1_01	V$EVI1_01	Details ...	16	-0.484376	-1.2409973	0.21080369	0.17635551	0.995	5446	tags=38%, list=27%, signal=51%
V$PU1_Q6	V$PU1_Q6	Details ...	222	-0.3216248	-1.2408887	0.19240838	0.17608714	0.995	4785	tags=24%, list=23%, signal=31%
WCAANNNYCAG_UNKNOWN	WCAANNNYCAG_UNKNOWN	Details ...	251	-0.2802707	-1.2279094	0.09921962	0.1903109	0.995	5544	tags=32%, list=27%, signal=43%
TCANNTGAY_V$SREBP1_01	TCANNTGAY_V$SREBP1_01	Details ...	462	-0.28104743	-1.2262089	0.11599099	0.19178334	0.995	4999	tags=26%, list=24%, signal=34%
YGACNNYACAR_UNKNOWN	YGACNNYACAR_UNKNOWN	Details ...	93	-0.32216814	-1.2219226	0.14789534	0.19649333	0.995	6828	tags=40%, list=33%, signal=59%
V$CREB_Q4_01	V$CREB_Q4_01	Details ...	207	-0.30035442	-1.2161784	0.16469194	0.20301366	0.995	2965	tags=17%, list=14%, signal=20%
TTCNRGNNNNTTC_V$HSF_Q6	TTCNRGNNNNTTC_V$HSF_Q6	Details ...	150	-0.31814197	-1.213052	0.18137848	0.20632854	0.995	3956	tags=27%, list=19%, signal=33%
V$NFY_Q6	V$NFY_Q6	Details ...	258	-0.2948495	-1.2111578	0.16147636	0.20825435	0.995	4653	tags=24%, list=23%, signal=30%
V$TAXCREB_02	V$TAXCREB_02	Details ...	26	-0.39853752	-1.2085371	0.2287234	0.21077763	0.996	4075	tags=31%, list=20%, signal=38%
V$IRF2_01	V$IRF2_01	Details ...	123	-0.34269598	-1.208225	0.21324503	0.21067818	0.996	3102	tags=22%, list=15%, signal=26%
V$USF_Q6_01	V$USF_Q6_01	Details ...	236	-0.2776497	-1.2075227	0.14886364	0.21103957	0.996	5875	tags=31%, list=29%, signal=43%
V$MYCMAX_02	V$MYCMAX_02	Details ...	263	-0.31040078	-1.204853	0.1852286	0.21388607	0.996	5313	tags=28%, list=26%, signal=37%
V$AR_03	V$AR_03	Details ...	56	-0.3578167	-1.2046251	0.22867738	0.2136925	0.996	3268	tags=23%, list=16%, signal=28%
CYTAGCAAY_UNKNOWN	CYTAGCAAY_UNKNOWN	Details ...	143	-0.31418762	-1.2030685	0.20241287	0.2152165	0.997	5374	tags=32%, list=26%, signal=43%
ACAWNRNSRCGG_UNKNOWN	ACAWNRNSRCGG_UNKNOWN	Details ...	61	-0.31346616	-1.197967	0.22258064	0.22113697	0.998	2064	tags=13%, list=10%, signal=15%
V$CMYB_01	V$CMYB_01	Details ...	247	-0.27858198	-1.186977	0.19201995	0.23487894	0.998	5030	tags=28%, list=25%, signal=36%
V$ZF5_B	V$ZF5_B	Details ...	234	-0.29120094	-1.1793178	0.17827627	0.2444867	0.998	4708	tags=26%, list=23%, signal=33%
V$IRF_Q6	V$IRF_Q6	Details ...	240	-0.32355255	-1.178576	0.26233765	0.24501824	0.998	2136	tags=15%, list=10%, signal=17%
V$HIF1_Q3	V$HIF1_Q3	Details ...	224	-0.2842416	-1.177249	0.19253911	0.24617751	0.999	5875	tags=32%, list=29%, signal=45%
V$CREB_Q3	V$CREB_Q3	Details ...	245	-0.27138653	-1.1747816	0.1764706	0.24879538	0.999	4997	tags=26%, list=24%, signal=34%
V$NFY_01	V$NFY_01	Details ...	248	-0.27699235	-1.1744957	0.17775229	0.24863951	0.999	2954	tags=16%, list=14%, signal=19%
V$E2F1_Q4	V$E2F1_Q4	Details ...	237	-0.2832215	-1.1743424	0.21592443	0.24831527	0.999	3533	tags=19%, list=17%, signal=23%
YGCANTGCR_UNKNOWN	YGCANTGCR_UNKNOWN	Details ...	121	-0.32584527	-1.17328	0.24901186	0.24928361	0.999	5460	tags=36%, list=27%, signal=48%
V$COUP_DR1_Q6	V$COUP_DR1_Q6	Details ...	237	-0.29636985	-1.1696631	0.22311212	0.25364026	1.0	5573	tags=31%, list=27%, signal=42%
V$RFX1_02	V$RFX1_02	Details ...	267	-0.2901046	-1.1656407	0.21849711	0.25870264	1.0	5484	tags=30%, list=27%, signal=41%
V$TCF11MAFG_01	V$TCF11MAFG_01	Details ...	203	-0.3033905	-1.1589195	0.23549885	0.26727155	1.0	3242	tags=20%, list=16%, signal=24%
RACTNNRTTTNC_UNKNOWN	RACTNNRTTTNC_UNKNOWN	Details ...	115	-0.27301577	-1.1553534	0.2298995	0.27168623	1.0	3058	tags=18%, list=15%, signal=21%
V$PEA3_Q6	V$PEA3_Q6	Details ...	253	-0.30932522	-1.1472613	0.29132792	0.2825837	1.0	6643	tags=38%, list=32%, signal=56%
V$ICSBP_Q6	V$ICSBP_Q6	Details ...	245	-0.30741978	-1.1459141	0.2771673	0.283935	1.0	5437	tags=31%, list=27%, signal=42%
V$MIF1_01	V$MIF1_01	Details ...	178	-0.29746327	-1.1457361	0.24869792	0.28355762	1.0	3693	tags=23%, list=18%, signal=28%
V$PAX2_01	V$PAX2_01	Details ...	57	-0.3676559	-1.1456363	0.28865978	0.2830915	1.0	4023	tags=30%, list=20%, signal=37%
V$STAT1_01	V$STAT1_01	Details ...	65	-0.30795226	-1.1450412	0.24381188	0.28330454	1.0	4209	tags=25%, list=21%, signal=31%
TNCATNTCCYR_UNKNOWN	TNCATNTCCYR_UNKNOWN	Details ...	130	-0.27243006	-1.1442145	0.21859904	0.28391147	1.0	3408	tags=18%, list=17%, signal=22%
V$MYC_Q2	V$MYC_Q2	Details ...	184	-0.2929083	-1.1406239	0.26835442	0.28845564	1.0	5100	tags=29%, list=25%, signal=38%
V$STAT1_03	V$STAT1_03	Details ...	243	-0.27601668	-1.133885	0.21935484	0.29735586	1.0	5228	tags=27%, list=26%, signal=36%
V$AHR_01	V$AHR_01	Details ...	63	-0.3267834	-1.1261026	0.29596978	0.30828398	1.0	3286	tags=21%, list=16%, signal=24%
V$ELK1_01	V$ELK1_01	Details ...	265	-0.26209626	-1.1260898	0.25378788	0.30764446	1.0	3790	tags=18%, list=18%, signal=22%
V$ZF5_01	V$ZF5_01	Details ...	234	-0.28337842	-1.1219485	0.26744187	0.31303716	1.0	4801	tags=27%, list=23%, signal=35%
WCTCNATGGY_UNKNOWN	WCTCNATGGY_UNKNOWN	Details ...	79	-0.2893877	-1.1107936	0.29927006	0.32926676	1.0	3291	tags=20%, list=16%, signal=24%
V$MYCMAX_B	V$MYCMAX_B	Details ...	260	-0.27441078	-1.1102273	0.29467455	0.32945257	1.0	3424	tags=19%, list=17%, signal=23%
V$USF2_Q6	V$USF2_Q6	Details ...	247	-0.26875815	-1.1002381	0.30702835	0.34430897	1.0	5108	tags=26%, list=25%, signal=35%
GTTRYCATRR_UNKNOWN	GTTRYCATRR_UNKNOWN	Details ...	165	-0.2867639	-1.0899583	0.3361045	0.35932007	1.0	5370	tags=32%, list=26%, signal=42%
STTTCRNTTT_V$IRF_Q6	STTTCRNTTT_V$IRF_Q6	Details ...	183	-0.3047057	-1.0869005	0.34175533	0.3632239	1.0	2837	tags=19%, list=14%, signal=21%
V$NMYC_01	V$NMYC_01	Details ...	268	-0.26073787	-1.0672102	0.3539519	0.39389917	1.0	5393	tags=30%, list=26%, signal=40%
V$FXR_IR1_Q6	V$FXR_IR1_Q6	Details ...	110	-0.27478147	-1.0659779	0.35803878	0.39504063	1.0	5525	tags=27%, list=27%, signal=37%
MCAATNNNNNGCG_UNKNOWN	MCAATNNNNNGCG_UNKNOWN	Details ...	76	-0.2963428	-1.0604664	0.37774727	0.4030531	1.0	1722	tags=13%, list=8%, signal=14%
V$ALX4_01	V$ALX4_01	Details ...	16	-0.4036702	-1.0566573	0.4173028	0.4083668	1.0	1595	tags=19%, list=8%, signal=20%
V$HIF1_Q5	V$HIF1_Q5	Details ...	242	-0.26981264	-1.0551527	0.39903265	0.40988684	1.0	4799	tags=26%, list=23%, signal=34%
V$ISRE_01	V$ISRE_01	Details ...	247	-0.28628796	-1.0527654	0.39827374	0.41286707	1.0	5349	tags=32%, list=26%, signal=42%
SNACANNNYSYAGA_UNKNOWN	SNACANNNYSYAGA_UNKNOWN	Details ...	88	-0.2561921	-1.04461	0.39551193	0.42560565	1.0	3570	tags=22%, list=17%, signal=26%
V$PPARG_01	V$PPARG_01	Details ...	42	-0.30540028	-1.0403999	0.4101266	0.43174428	1.0	5069	tags=33%, list=25%, signal=44%
TGASTMAGC_V$NFE2_01	TGASTMAGC_V$NFE2_01	Details ...	192	-0.26751173	-1.0363016	0.41705608	0.4377461	1.0	4145	tags=23%, list=20%, signal=29%
V$MAX_01	V$MAX_01	Details ...	259	-0.24530114	-1.0333165	0.40203562	0.4417707	1.0	5100	tags=24%, list=25%, signal=32%
V$SF1_Q6	V$SF1_Q6	Details ...	250	-0.2510202	-1.0283643	0.4322799	0.44914395	1.0	5209	tags=28%, list=25%, signal=37%
V$E2F_Q6_01	V$E2F_Q6_01	Details ...	234	-0.26843733	-1.0156666	0.42616034	0.46975103	1.0	4010	tags=20%, list=20%, signal=25%
V$E2F_Q2	V$E2F_Q2	Details ...	171	-0.26419502	-1.0018766	0.46330935	0.49275425	1.0	5217	tags=30%, list=25%, signal=40%
GATGKMRGCG_UNKNOWN	GATGKMRGCG_UNKNOWN	Details ...	65	-0.26405856	-0.99953085	0.45648855	0.49577057	1.0	6281	tags=37%, list=31%, signal=53%
YRTCANNRCGC_UNKNOWN	YRTCANNRCGC_UNKNOWN	Details ...	64	-0.28149003	-0.99745697	0.5045752	0.49829498	1.0	4980	tags=31%, list=24%, signal=41%
RYTGCNWTGGNR_UNKNOWN	RYTGCNWTGGNR_UNKNOWN	Details ...	112	-0.27387998	-0.9924184	0.5	0.50598943	1.0	5264	tags=29%, list=26%, signal=39%
TGACCTTG_V$SF1_Q6	TGACCTTG_V$SF1_Q6	Details ...	242	-0.24658889	-0.9791023	0.5142232	0.52783406	1.0	4970	tags=28%, list=24%, signal=36%
V$E2F1_Q4_01	V$E2F1_Q4_01	Details ...	224	-0.26239666	-0.96522194	0.49037036	0.5506474	1.0	2392	tags=13%, list=12%, signal=14%
GGCNNMSMYNTTG_UNKNOWN	GGCNNMSMYNTTG_UNKNOWN	Details ...	72	-0.24995852	-0.9643765	0.49789622	0.551011	1.0	6175	tags=33%, list=30%, signal=48%
V$MYCMAX_03	V$MYCMAX_03	Details ...	249	-0.23066327	-0.9618555	0.5382803	0.55442643	1.0	5458	tags=27%, list=27%, signal=36%
GGAMTNNNNNTCCY_UNKNOWN	GGAMTNNNNNTCCY_UNKNOWN	Details ...	115	-0.23932432	-0.96003014	0.53945667	0.55655235	1.0	3203	tags=17%, list=16%, signal=20%
YTCCCRNNAGGY_UNKNOWN	YTCCCRNNAGGY_UNKNOWN	Details ...	71	-0.25629044	-0.9592076	0.5330073	0.5569986	1.0	1921	tags=11%, list=9%, signal=12%
ACTWSNACTNY_UNKNOWN	ACTWSNACTNY_UNKNOWN		102	-0.23111966	-0.95260495	0.55043584	0.5675265	1.0	3501	tags=19%, list=17%, signal=22%
V$ARNT_01	V$ARNT_01		258	-0.2311593	-0.9481748	0.5543071	0.5742091	1.0	5414	tags=26%, list=26%, signal=35%
GTTNYYNNGGTNA_UNKNOWN	GTTNYYNNGGTNA_UNKNOWN		83	-0.24198161	-0.9366844	0.5501355	0.593227	1.0	3435	tags=22%, list=17%, signal=26%
V$USF_C	V$USF_C		276	-0.2267006	-0.92573047	0.61728394	0.610819	1.0	5393	tags=27%, list=26%, signal=36%
V$E2F_Q3_01	V$E2F_Q3_01		231	-0.249515	-0.922147	0.5504451	0.61602306	1.0	2936	tags=13%, list=14%, signal=15%
TTTNNANAGCYR_UNKNOWN	TTTNNANAGCYR_UNKNOWN		131	-0.26793388	-0.9107074	0.5835544	0.6345245	1.0	3263	tags=18%, list=16%, signal=21%
CAGNWMCNNNGAC_UNKNOWN	CAGNWMCNNNGAC_UNKNOWN		84	-0.3302951	-0.9100977	0.5980746	0.63427484	1.0	3981	tags=21%, list=19%, signal=26%
V$STAT1_02	V$STAT1_02		245	-0.21266589	-0.90899456	0.65160525	0.63486433	1.0	5228	tags=24%, list=26%, signal=32%
GGCKCATGS_UNKNOWN	GGCKCATGS_UNKNOWN		66	-0.24816561	-0.9053815	0.6223067	0.63990015	1.0	6589	tags=38%, list=32%, signal=56%
CGGAARNGGCNG_UNKNOWN	CGGAARNGGCNG_UNKNOWN		51	-0.23541707	-0.9032436	0.61586314	0.6425457	1.0	3475	tags=20%, list=17%, signal=24%
V$ETF_Q6	V$ETF_Q6		113	-0.2518459	-0.8887589	0.5868853	0.6659189	1.0	5213	tags=26%, list=25%, signal=34%
V$E2F_03	V$E2F_03		237	-0.2275769	-0.8828675	0.6017192	0.67452383	1.0	1881	tags=11%, list=9%, signal=11%
V$E2F_01	V$E2F_01		66	-0.2725736	-0.8680153	0.6240713	0.698653	1.0	4955	tags=24%, list=24%, signal=32%
V$AHR_Q5	V$AHR_Q5		210	-0.20815416	-0.8505862	0.7463768	0.7265161	1.0	4150	tags=19%, list=20%, signal=23%
V$E2F_Q3	V$E2F_Q3		219	-0.22869986	-0.84720397	0.6473988	0.73083633	1.0	1881	tags=11%, list=9%, signal=11%
V$USF_Q6	V$USF_Q6		253	-0.19370998	-0.8463127	0.7888763	0.7308869	1.0	5573	tags=27%, list=27%, signal=36%
V$SREBP1_01	V$SREBP1_01		164	-0.20542364	-0.8289302	0.71590906	0.7583563	1.0	5505	tags=27%, list=27%, signal=36%
KCCGNSWTTT_UNKNOWN	KCCGNSWTTT_UNKNOWN		102	-0.2268103	-0.82513577	0.6714976	0.76325095	1.0	6050	tags=31%, list=30%, signal=44%
V$MYCMAX_01	V$MYCMAX_01		249	-0.20948221	-0.8235709	0.75156057	0.7642997	1.0	5393	tags=26%, list=26%, signal=35%
GGCNKCCATNK_UNKNOWN	GGCNKCCATNK_UNKNOWN		115	-0.21292232	-0.82217705	0.76036865	0.7651534	1.0	6261	tags=32%, list=31%, signal=46%
GGCNRNWCTTYS_UNKNOWN	GGCNRNWCTTYS_UNKNOWN		82	-0.2075647	-0.82167965	0.7620358	0.76444674	1.0	5333	tags=26%, list=26%, signal=34%
TAANNYSGCG_UNKNOWN	TAANNYSGCG_UNKNOWN		78	-0.22776479	-0.8069886	0.7266983	0.7867438	1.0	6739	tags=37%, list=33%, signal=55%
V$HMX1_01	V$HMX1_01		43	-0.23862176	-0.80574757	0.7655087	0.7871379	1.0	7386	tags=44%, list=36%, signal=69%
V$USF_01	V$USF_01		252	-0.18547548	-0.8043496	0.8279431	0.7879827	1.0	5458	tags=24%, list=27%, signal=33%
V$TEL2_Q6	V$TEL2_Q6		233	-0.18829623	-0.8012267	0.7890961	0.79139984	1.0	4697	tags=18%, list=23%, signal=24%
V$ARNT_02	V$ARNT_02		243	-0.1970865	-0.8009151	0.8081322	0.79038763	1.0	5492	tags=25%, list=27%, signal=33%
V$E2F1DP1RB_01	V$E2F1DP1RB_01		222	-0.21828316	-0.79056555	0.69848484	0.8050211	1.0	1881	tags=10%, list=9%, signal=11%
AAGWWRNYGGC_UNKNOWN	AAGWWRNYGGC_UNKNOWN		116	-0.19818768	-0.7821177	0.77252585	0.8163065	1.0	3513	tags=14%, list=17%, signal=17%
V$NRSF_01	V$NRSF_01		96	-0.303987	-0.7651662	0.73757964	0.84027565	1.0	4376	tags=23%, list=21%, signal=29%
GTTGNYNNRGNAAC_UNKNOWN	GTTGNYNNRGNAAC_UNKNOWN		105	-0.20721516	-0.76202327	0.8356164	0.8432862	1.0	4453	tags=22%, list=22%, signal=28%
V$E2F_Q4_01	V$E2F_Q4_01		233	-0.19901316	-0.7470843	0.76304024	0.8629048	1.0	2392	tags=10%, list=12%, signal=12%
V$E2F_Q4	V$E2F_Q4		226	-0.20859489	-0.73943686	0.75949365	0.87188166	1.0	1869	tags=9%, list=9%, signal=10%
V$E2F_Q6	V$E2F_Q6		224	-0.20834514	-0.7366958	0.7700787	0.8739888	1.0	1869	tags=9%, list=9%, signal=10%
V$E2F1_Q6_01	V$E2F1_Q6_01		231	-0.19280685	-0.7179621	0.8015038	0.89704454	1.0	1952	tags=8%, list=10%, signal=9%
CGTSACG_V$PAX3_B	CGTSACG_V$PAX3_B		146	-0.18459035	-0.7164418	0.92317706	0.89713126	1.0	6211	tags=32%, list=30%, signal=46%
V$E2F_02	V$E2F_02		229	-0.19285288	-0.6824047	0.8301887	0.9344144	1.0	1751	tags=8%, list=9%, signal=8%
V$E2F1DP1_01	V$E2F1DP1_01		229	-0.19139287	-0.67768055	0.8317757	0.93749696	1.0	1751	tags=8%, list=9%, signal=8%
V$E2F1DP2_01	V$E2F1DP2_01		229	-0.19139287	-0.67768055	0.8317757	0.93575436	1.0	1751	tags=8%, list=9%, signal=8%
V$E2F4DP2_01	V$E2F4DP2_01		229	-0.19139287	-0.67768055	0.8317757	0.93401825	1.0	1751	tags=8%, list=9%, signal=8%
V$E2F4DP1_01	V$E2F4DP1_01		232	-0.18958022	-0.66904247	0.8640625	0.9409524	1.0	1751	tags=8%, list=9%, signal=8%
V$E2F1_Q6	V$E2F1_Q6		225	-0.18633118	-0.65497273	0.85396826	0.9515183	1.0	1808	tags=8%, list=9%, signal=9%
SGCGSSAAA_V$E2F1DP2_01	SGCGSSAAA_V$E2F1DP2_01		162	-0.18814264	-0.65469784	0.87722135	0.9499452	1.0	1007	tags=5%, list=5%, signal=5%
V$E2F1_Q3	V$E2F1_Q3		238	-0.17038211	-0.62491804	0.92972183	0.9689121	1.0	1808	tags=8%, list=9%, signal=9%

[truncated: 14 more sheets: PSEN1_lumA_low, PSEN1_lumA_high, ADAM10_TN_low, ADAM10_TN_high, HES1_TN_low, HES1_TN_high, LFNG_TN_low, LFNG_TN_high, NOTCH1_TN_low, NOTCH1_TN_high, NOTCH3_TN_low, NOTCH3_TN_high, PSEN1_TN_low, PSEN1_TN_high]
