# Supplementary material for: Common profiles of Notch signaling differentiate disease-free survival in luminal type A and triple negative breast cancer
Source: Oncotarget. 2016 Nov 19;8(4):6013–32. doi: 10.18632/oncotarget.13451 (PMC5351609; doi:10.18632/oncotarget.13451)
Supplement: Supplementary file 5 [file oncotarget-08-6013-s005.xlsx]

## Sheet: ADAM10_BP_lumA_low
Supplementary File 2. GO BP, CC, MF and KEGG canonical pathways in lumA unfavourable prognosis groups.
NAME	GS<br> follow link to MSigDB	GS DETAILS	SIZE	ES	NES	NOM p-val	FDR q-val	FWER p-val	RANK AT MAX	LEADING EDGE
MITOCHONDRION_ORGANIZATION_AND_BIOGENESIS	MITOCHONDRION_ORGANIZATION_AND_BIOGENESIS	Details ...	46	0.5160867	1.6440159	0.019553073	1.0	0.622	4240	tags=61%, list=21%, signal=77%
NEGATIVE_REGULATION_OF_TRANSCRIPTION_FACTOR_ACTIVITY	NEGATIVE_REGULATION_OF_TRANSCRIPTION_FACTOR_ACTIVITY	Details ...	15	0.54393	1.5615604	0.06158358	1.0	0.779	3374	tags=53%, list=16%, signal=64%
INDUCTION_OF_APOPTOSIS_BY_EXTRACELLULAR_SIGNALS	INDUCTION_OF_APOPTOSIS_BY_EXTRACELLULAR_SIGNALS	Details ...	27	0.42356393	1.4608943	0.055737704	1.0	0.901	1661	tags=33%, list=8%, signal=36%
RESPONSE_TO_OXIDATIVE_STRESS	RESPONSE_TO_OXIDATIVE_STRESS	Details ...	46	0.37564865	1.427932	0.07662835	1.0	0.929	3505	tags=46%, list=17%, signal=55%
NITROGEN_COMPOUND_CATABOLIC_PROCESS	NITROGEN_COMPOUND_CATABOLIC_PROCESS	Details ...	29	0.40515003	1.4182614	0.069767445	1.0	0.936	2448	tags=28%, list=12%, signal=31%
OXYGEN_AND_REACTIVE_OXYGEN_SPECIES_METABOLIC_PROCESS	OXYGEN_AND_REACTIVE_OXYGEN_SPECIES_METABOLIC_PROCESS	Details ...	20	0.42023984	1.3883625	0.104395606	1.0	0.952	3679	tags=35%, list=18%, signal=43%
TRANSLATION	TRANSLATION	Details ...	179	0.3626591	1.3858637	0.124087594	0.9260258	0.953	4198	tags=45%, list=20%, signal=56%
NEGATIVE_REGULATION_OF_DNA_BINDING	NEGATIVE_REGULATION_OF_DNA_BINDING	Details ...	17	0.45256492	1.3759806	0.10726643	0.85562927	0.958	3374	tags=53%, list=16%, signal=63%
AEROBIC_RESPIRATION	AEROBIC_RESPIRATION	Details ...	15	0.52282405	1.3587018	0.16993465	0.8255992	0.966	3746	tags=53%, list=18%, signal=65%
AMINO_ACID_DERIVATIVE_METABOLIC_PROCESS	AMINO_ACID_DERIVATIVE_METABOLIC_PROCESS	Details ...	24	0.36598256	1.3363962	0.10382514	0.82742894	0.975	4242	tags=38%, list=21%, signal=47%
NEGATIVE_REGULATION_OF_BINDING	NEGATIVE_REGULATION_OF_BINDING	Details ...	18	0.42604303	1.3254706	0.12099644	0.7910948	0.98	3374	tags=50%, list=16%, signal=60%
VIRAL_GENOME_REPLICATION	VIRAL_GENOME_REPLICATION	Details ...	21	0.40504795	1.2859225	0.17532468	0.87514764	0.986	458	tags=19%, list=2%, signal=19%
MITOCHONDRIAL_TRANSPORT	MITOCHONDRIAL_TRANSPORT	Details ...	19	0.42015922	1.2324398	0.21079692	1.0	0.993	4703	tags=53%, list=23%, signal=68%
CELLULAR_BIOSYNTHETIC_PROCESS	CELLULAR_BIOSYNTHETIC_PROCESS	Details ...	318	0.2688597	1.2307009	0.12138728	0.96066713	0.993	4242	tags=36%, list=21%, signal=45%
BIOGENIC_AMINE_METABOLIC_PROCESS	BIOGENIC_AMINE_METABOLIC_PROCESS	Details ...	17	0.3687061	1.2111806	0.1754386	0.9806673	0.995	4242	tags=35%, list=21%, signal=44%
AMINE_CATABOLIC_PROCESS	AMINE_CATABOLIC_PROCESS	Details ...	27	0.33943665	1.1984408	0.19631901	0.9706776	0.995	3931	tags=30%, list=19%, signal=37%
RRNA_METABOLIC_PROCESS	RRNA_METABOLIC_PROCESS	Details ...	16	0.47535107	1.1974242	0.29144385	0.9171445	0.995	1301	tags=38%, list=6%, signal=40%
RRNA_PROCESSING	RRNA_PROCESSING	Details ...	15	0.4782269	1.1542124	0.35362998	1.0	0.999	1301	tags=40%, list=6%, signal=43%
REGULATION_OF_MUSCLE_CONTRACTION	REGULATION_OF_MUSCLE_CONTRACTION	Details ...	19	0.35131207	1.1415018	0.26241136	1.0	0.999	5657	tags=53%, list=28%, signal=73%
APOPTOTIC_NUCLEAR_CHANGES	APOPTOTIC_NUCLEAR_CHANGES	Details ...	19	0.36155525	1.1409203	0.30038023	0.99038607	0.999	2214	tags=26%, list=11%, signal=29%
NEURON_APOPTOSIS	NEURON_APOPTOSIS		17	0.3148038	1.1226555	0.275	1.0	1.0	1661	tags=29%, list=8%, signal=32%
PROTEIN_HOMOOLIGOMERIZATION	PROTEIN_HOMOOLIGOMERIZATION		22	0.2843108	1.0752903	0.3529412	1.0	1.0	486	tags=14%, list=2%, signal=14%
DNA_DAMAGE_RESPONSESIGNAL_TRANSDUCTION_RESULTING_IN_INDUCTION_OF_APOPTOSIS	DNA_DAMAGE_RESPONSESIGNAL_TRANSDUCTION_RESULTING_IN_INDUCTION_OF_APOPTOSIS		15	0.36500996	1.0649205	0.36512262	1.0	1.0	4340	tags=47%, list=21%, signal=59%
CELLULAR_RESPIRATION	CELLULAR_RESPIRATION		19	0.36696455	1.0599796	0.38151658	1.0	1.0	3746	tags=47%, list=18%, signal=58%
RESPONSE_TO_ORGANIC_SUBSTANCE	RESPONSE_TO_ORGANIC_SUBSTANCE		30	0.26268578	1.0489548	0.359375	1.0	1.0	3629	tags=33%, list=18%, signal=40%
REGULATION_OF_GROWTH	REGULATION_OF_GROWTH		57	0.24177772	1.043571	0.35751295	1.0	1.0	3741	tags=33%, list=18%, signal=41%
CELLULAR_PROTEIN_COMPLEX_ASSEMBLY	CELLULAR_PROTEIN_COMPLEX_ASSEMBLY		33	0.27858502	1.0403137	0.35573122	1.0	1.0	2340	tags=27%, list=11%, signal=31%
GENERATION_OF_PRECURSOR_METABOLITES_AND_ENERGY	GENERATION_OF_PRECURSOR_METABOLITES_AND_ENERGY		123	0.22840004	1.0369713	0.35947713	1.0	1.0	2196	tags=22%, list=11%, signal=24%
MACROMOLECULE_BIOSYNTHETIC_PROCESS	MACROMOLECULE_BIOSYNTHETIC_PROCESS		320	0.21818915	1.0257616	0.37241378	1.0	1.0	4069	tags=34%, list=20%, signal=42%
ELECTRON_TRANSPORT_GO_0006118	ELECTRON_TRANSPORT_GO_0006118		51	0.27141544	1.0188814	0.43455496	1.0	1.0	2028	tags=24%, list=10%, signal=26%
NITROGEN_COMPOUND_BIOSYNTHETIC_PROCESS	NITROGEN_COMPOUND_BIOSYNTHETIC_PROCESS		25	0.27226666	1.0123676	0.5	1.0	1.0	4584	tags=36%, list=22%, signal=46%
STEROID_BIOSYNTHETIC_PROCESS	STEROID_BIOSYNTHETIC_PROCESS		23	0.27137107	1.0122392	0.4125874	1.0	1.0	2819	tags=22%, list=14%, signal=25%
FATTY_ACID_OXIDATION	FATTY_ACID_OXIDATION		18	0.2978486	1.0009398	0.4611872	1.0	1.0	2597	tags=33%, list=13%, signal=38%
MICROTUBULE_ORGANIZING_CENTER_ORGANIZATION_AND_BIOGENESIS	MICROTUBULE_ORGANIZING_CENTER_ORGANIZATION_AND_BIOGENESIS		15	0.33452165	0.99542844	0.44204852	1.0	1.0	1145	tags=27%, list=6%, signal=28%
RIBOSOME_BIOGENESIS_AND_ASSEMBLY	RIBOSOME_BIOGENESIS_AND_ASSEMBLY		18	0.3832759	0.98776186	0.475	1.0	1.0	1301	tags=33%, list=6%, signal=36%
STRIATED_MUSCLE_DEVELOPMENT	STRIATED_MUSCLE_DEVELOPMENT		40	0.2398451	0.95896566	0.54	1.0	1.0	3646	tags=25%, list=18%, signal=30%
PROTEIN_FOLDING	PROTEIN_FOLDING		58	0.26614773	0.9502139	0.49846154	1.0	1.0	2687	tags=33%, list=13%, signal=38%
COFACTOR_METABOLIC_PROCESS	COFACTOR_METABOLIC_PROCESS		54	0.2500218	0.93741435	0.56491226	1.0	1.0	3794	tags=31%, list=19%, signal=39%
APOPTOTIC_PROGRAM	APOPTOTIC_PROGRAM		60	0.22773649	0.93456876	0.5841584	1.0	1.0	4340	tags=35%, list=21%, signal=44%
DETECTION_OF_STIMULUS	DETECTION_OF_STIMULUS		47	0.22900167	0.9257612	0.6486486	1.0	1.0	15816	tags=100%, list=77%, signal=437%
DETECTION_OF_EXTERNAL_STIMULUS	DETECTION_OF_EXTERNAL_STIMULUS		23	0.25090334	0.92349607	0.63247865	1.0	1.0	15362	tags=100%, list=75%, signal=398%
RESPONSE_TO_EXTRACELLULAR_STIMULUS	RESPONSE_TO_EXTRACELLULAR_STIMULUS		33	0.21604499	0.9102918	0.6571429	1.0	1.0	4385	tags=27%, list=21%, signal=35%
DETECTION_OF_ABIOTIC_STIMULUS	DETECTION_OF_ABIOTIC_STIMULUS		19	0.25085446	0.9032936	0.57798165	1.0	1.0	15362	tags=100%, list=75%, signal=399%
VIRAL_INFECTIOUS_CYCLE	VIRAL_INFECTIOUS_CYCLE		32	0.25223348	0.90129757	0.61702126	1.0	1.0	1099	tags=16%, list=5%, signal=16%
DETECTION_OF_STIMULUS_INVOLVED_IN_SENSORY_PERCEPTION	DETECTION_OF_STIMULUS_INVOLVED_IN_SENSORY_PERCEPTION		21	0.25087893	0.8967136	0.61728394	1.0	1.0	15362	tags=100%, list=75%, signal=399%
ACTIN_FILAMENT_ORGANIZATION	ACTIN_FILAMENT_ORGANIZATION		24	0.26218382	0.8920183	0.6081081	1.0	1.0	5341	tags=58%, list=26%, signal=79%
RESPONSE_TO_VIRUS	RESPONSE_TO_VIRUS		50	0.24998026	0.8855266	0.57913667	1.0	1.0	898	tags=12%, list=4%, signal=13%
COENZYME_METABOLIC_PROCESS	COENZYME_METABOLIC_PROCESS		38	0.25644997	0.88093305	0.61445785	1.0	1.0	3794	tags=32%, list=19%, signal=39%
REGULATION_OF_PROTEIN_SECRETION	REGULATION_OF_PROTEIN_SECRETION		22	0.24368766	0.88001215	0.64772725	1.0	1.0	5577	tags=32%, list=27%, signal=44%
POSITIVE_REGULATION_OF_PROTEIN_MODIFICATION_PROCESS	POSITIVE_REGULATION_OF_PROTEIN_MODIFICATION_PROCESS		29	0.24319552	0.8713016	0.67484665	1.0	1.0	1872	tags=17%, list=9%, signal=19%
AMINO_ACID_CATABOLIC_PROCESS	AMINO_ACID_CATABOLIC_PROCESS		25	0.24120642	0.8662006	0.6287425	1.0	1.0	3931	tags=24%, list=19%, signal=30%
REGULATION_OF_G_PROTEIN_COUPLED_RECEPTOR_PROTEIN_SIGNALING_PATHWAY	REGULATION_OF_G_PROTEIN_COUPLED_RECEPTOR_PROTEIN_SIGNALING_PATHWAY		23	0.23908922	0.865572	0.6818182	1.0	1.0	5178	tags=39%, list=25%, signal=52%
AMINE_BIOSYNTHETIC_PROCESS	AMINE_BIOSYNTHETIC_PROCESS		15	0.24764	0.8598407	0.7176471	1.0	1.0	4584	tags=33%, list=22%, signal=43%
REGULATION_OF_CATABOLIC_PROCESS	REGULATION_OF_CATABOLIC_PROCESS		16	0.24671175	0.852935	0.6845238	1.0	1.0	2124	tags=19%, list=10%, signal=21%
REGULATION_OF_MEMBRANE_POTENTIAL	REGULATION_OF_MEMBRANE_POTENTIAL		15	0.27122512	0.8486438	0.62995595	0.998493	1.0	4703	tags=40%, list=23%, signal=52%
POSITIVE_REGULATION_OF_PHOSPHATE_METABOLIC_PROCESS	POSITIVE_REGULATION_OF_PHOSPHATE_METABOLIC_PROCESS		28	0.24018967	0.8452219	0.73049647	0.98880136	1.0	1872	tags=18%, list=9%, signal=20%
REGULATION_OF_NEUROTRANSMITTER_LEVELS	REGULATION_OF_NEUROTRANSMITTER_LEVELS		24	0.22510195	0.8287941	0.81632656	1.0	1.0	3976	tags=21%, list=19%, signal=26%
CELLULAR_CARBOHYDRATE_CATABOLIC_PROCESS	CELLULAR_CARBOHYDRATE_CATABOLIC_PROCESS		23	0.23113596	0.8210835	0.7513812	1.0	1.0	4891	tags=26%, list=24%, signal=34%
CYTOKINE_AND_CHEMOKINE_MEDIATED_SIGNALING_PATHWAY	CYTOKINE_AND_CHEMOKINE_MEDIATED_SIGNALING_PATHWAY		23	0.2417164	0.8028722	0.69948184	1.0	1.0	4177	tags=35%, list=20%, signal=44%
CELL_STRUCTURE_DISASSEMBLY_DURING_APOPTOSIS	CELL_STRUCTURE_DISASSEMBLY_DURING_APOPTOSIS		18	0.2548478	0.80231327	0.7584746	1.0	1.0	5231	tags=39%, list=26%, signal=52%
CARBOHYDRATE_CATABOLIC_PROCESS	CARBOHYDRATE_CATABOLIC_PROCESS		24	0.22182807	0.78620213	0.83950615	1.0	1.0	4891	tags=25%, list=24%, signal=33%
POSITIVE_REGULATION_OF_PROTEIN_METABOLIC_PROCESS	POSITIVE_REGULATION_OF_PROTEIN_METABOLIC_PROCESS		75	0.20050158	0.7857235	0.7894737	1.0	1.0	5398	tags=36%, list=26%, signal=49%
VITAMIN_METABOLIC_PROCESS	VITAMIN_METABOLIC_PROCESS		17	0.23364992	0.78271776	0.8601036	1.0	1.0	4343	tags=24%, list=21%, signal=30%
REGULATION_OF_CYTOKINE_SECRETION	REGULATION_OF_CYTOKINE_SECRETION		16	0.26028812	0.7659123	0.7824074	1.0	1.0	15168	tags=100%, list=74%, signal=384%
MAINTENANCE_OF_LOCALIZATION	MAINTENANCE_OF_LOCALIZATION		21	0.20549066	0.76422894	0.8494624	1.0	1.0	1478	tags=14%, list=7%, signal=15%
POSITIVE_REGULATION_OF_CELLULAR_PROTEIN_METABOLIC_PROCESS	POSITIVE_REGULATION_OF_CELLULAR_PROTEIN_METABOLIC_PROCESS		73	0.193361	0.74944013	0.86096257	1.0	1.0	5398	tags=36%, list=26%, signal=48%
REGULATION_OF_PEPTIDYL_TYROSINE_PHOSPHORYLATION	REGULATION_OF_PEPTIDYL_TYROSINE_PHOSPHORYLATION		18	0.25413677	0.7383321	0.80269057	1.0	1.0	1381	tags=17%, list=7%, signal=18%
POSITIVE_REGULATION_OF_PROTEIN_AMINO_ACID_PHOSPHORYLATION	POSITIVE_REGULATION_OF_PROTEIN_AMINO_ACID_PHOSPHORYLATION		20	0.22391129	0.7248448	0.845679	1.0	1.0	1872	tags=15%, list=9%, signal=16%
T_CELL_DIFFERENTIATION	T_CELL_DIFFERENTIATION		15	0.31072885	0.70760125	0.7426273	1.0	1.0	5826	tags=60%, list=28%, signal=84%
NEGATIVE_REGULATION_OF_MULTICELLULAR_ORGANISMAL_PROCESS	NEGATIVE_REGULATION_OF_MULTICELLULAR_ORGANISMAL_PROCESS		31	0.18961246	0.6978534	0.9113924	1.0	1.0	2730	tags=16%, list=13%, signal=19%
GENERATION_OF_A_SIGNAL_INVOLVED_IN_CELL_CELL_SIGNALING	GENERATION_OF_A_SIGNAL_INVOLVED_IN_CELL_CELL_SIGNALING		29	0.1850327	0.6954649	0.9375	1.0	1.0	5465	tags=28%, list=27%, signal=38%
STEROID_METABOLIC_PROCESS	STEROID_METABOLIC_PROCESS		70	0.14131595	0.67334247	1.0	1.0	1.0	3811	tags=19%, list=19%, signal=23%
ANION_TRANSPORT	ANION_TRANSPORT		31	0.17789076	0.66406214	0.96153843	1.0	1.0	5392	tags=32%, list=26%, signal=44%
RESPONSE_TO_OTHER_ORGANISM	RESPONSE_TO_OTHER_ORGANISM		82	0.16447067	0.6385106	0.9823529	1.0	1.0	898	tags=7%, list=4%, signal=8%
REGULATED_SECRETORY_PATHWAY	REGULATED_SECRETORY_PATHWAY		15	0.19113606	0.6304798	0.94857144	1.0	1.0	3976	tags=20%, list=19%, signal=25%
REGULATION_OF_T_CELL_ACTIVATION	REGULATION_OF_T_CELL_ACTIVATION		28	0.22323197	0.61612123	0.82831323	1.0	1.0	5852	tags=46%, list=29%, signal=65%
REGULATION_OF_DEFENSE_RESPONSE	REGULATION_OF_DEFENSE_RESPONSE		20	0.2079593	0.6126841	0.90950227	1.0	1.0	5122	tags=35%, list=25%, signal=47%
LYMPHOCYTE_DIFFERENTIATION	LYMPHOCYTE_DIFFERENTIATION		26	0.20322391	0.6086654	0.9113475	1.0	1.0	5826	tags=46%, list=28%, signal=64%
HUMORAL_IMMUNE_RESPONSE	HUMORAL_IMMUNE_RESPONSE		31	0.1902531	0.6035263	0.9471366	0.99922043	1.0	6642	tags=42%, list=32%, signal=62%
REGULATION_OF_HEART_CONTRACTION	REGULATION_OF_HEART_CONTRACTION		25	0.16638988	0.59251094	0.9583333	0.9931203	1.0	17093	tags=100%, list=83%, signal=601%
LYMPHOCYTE_ACTIVATION	LYMPHOCYTE_ACTIVATION		61	0.19016515	0.56134367	0.8969697	0.9959366	1.0	6475	tags=48%, list=32%, signal=69%
HORMONE_METABOLIC_PROCESS	HORMONE_METABOLIC_PROCESS		32	0.13181537	0.5355591	0.9866667	0.9924287	1.0	4854	tags=22%, list=24%, signal=29%
T_CELL_ACTIVATION	T_CELL_ACTIVATION		44	0.19911654	0.52961975	0.88705236	0.9821699	1.0	5852	tags=43%, list=29%, signal=60%

## Sheet: ADAM10_BP_lumA_high
NAME	GS<br> follow link to MSigDB	GS DETAILS	SIZE	ES	NES	NOM p-val	FDR q-val	FWER p-val	RANK AT MAX	LEADING EDGE
POSITIVE_REGULATION_OF_TRANSCRIPTION_FROM_RNA_POLYMERASE_II_PROMOTER	POSITIVE_REGULATION_OF_TRANSCRIPTION_FROM_RNA_POLYMERASE_II_PROMOTER	Details ...	65	-0.629752	-2.2268734	0.0	0.0	0.0	2896	tags=45%, list=14%, signal=52%
POSITIVE_REGULATION_OF_RNA_METABOLIC_PROCESS	POSITIVE_REGULATION_OF_RNA_METABOLIC_PROCESS	Details ...	120	-0.57270473	-2.1632686	0.0	0.0	0.0	2896	tags=35%, list=14%, signal=41%
POSITIVE_REGULATION_OF_TRANSCRIPTIONDNA_DEPENDENT	POSITIVE_REGULATION_OF_TRANSCRIPTIONDNA_DEPENDENT	Details ...	118	-0.5621057	-2.1280088	0.0	0.0	0.0	2896	tags=34%, list=14%, signal=39%
POSITIVE_REGULATION_OF_NUCLEOBASENUCLEOSIDENUCLEOTIDE_AND_NUCLEIC_ACID_METABOLIC_PROCESS	POSITIVE_REGULATION_OF_NUCLEOBASENUCLEOSIDENUCLEOTIDE_AND_NUCLEIC_ACID_METABOLIC_PROCESS	Details ...	151	-0.55737126	-2.123296	0.0	0.0	0.0	3262	tags=33%, list=16%, signal=39%
POSITIVE_REGULATION_OF_TRANSCRIPTION	POSITIVE_REGULATION_OF_TRANSCRIPTION	Details ...	141	-0.5500215	-2.0835576	0.0	9.856396E-4	0.004	3643	tags=35%, list=18%, signal=43%
NUCLEOCYTOPLASMIC_TRANSPORT	NUCLEOCYTOPLASMIC_TRANSPORT	Details ...	85	-0.554514	-2.065102	0.0	0.0015495268	0.007	2721	tags=35%, list=13%, signal=41%
NUCLEAR_TRANSPORT	NUCLEAR_TRANSPORT	Details ...	86	-0.5532967	-2.063395	0.0	0.0021576853	0.009	2721	tags=35%, list=13%, signal=40%
PROTEIN_AMINO_ACID_PHOSPHORYLATION	PROTEIN_AMINO_ACID_PHOSPHORYLATION	Details ...	275	-0.5365147	-2.0426552	0.0	0.002909898	0.012	4053	tags=38%, list=20%, signal=47%
PHOSPHORYLATION	PHOSPHORYLATION	Details ...	309	-0.5118106	-2.0213752	0.0	0.0036908474	0.013	4053	tags=37%, list=20%, signal=45%
REGULATION_OF_TRANSCRIPTION_FROM_RNA_POLYMERASE_II_PROMOTER	REGULATION_OF_TRANSCRIPTION_FROM_RNA_POLYMERASE_II_PROMOTER	Details ...	287	-0.494729	-2.0208588	0.0	0.0034213688	0.013	3576	tags=33%, list=17%, signal=40%
REGULATION_OF_SMALL_GTPASE_MEDIATED_SIGNAL_TRANSDUCTION	REGULATION_OF_SMALL_GTPASE_MEDIATED_SIGNAL_TRANSDUCTION	Details ...	23	-0.6764004	-2.012246	0.0	0.0032872455	0.013	2031	tags=39%, list=10%, signal=43%
NUCLEAR_EXPORT	NUCLEAR_EXPORT	Details ...	32	-0.6597268	-2.0112288	0.0	0.0030963137	0.013	2528	tags=41%, list=12%, signal=46%
PROTEIN_AMINO_ACID_AUTOPHOSPHORYLATION	PROTEIN_AMINO_ACID_AUTOPHOSPHORYLATION	Details ...	30	-0.6872	-1.9862244	0.0	0.004808533	0.019	4225	tags=70%, list=21%, signal=88%
POST_TRANSLATIONAL_PROTEIN_MODIFICATION	POST_TRANSLATIONAL_PROTEIN_MODIFICATION	Details ...	469	-0.48483008	-1.9562415	0.0	0.006866768	0.031	4225	tags=35%, list=21%, signal=43%
PROTEIN_AUTOPROCESSING	PROTEIN_AUTOPROCESSING	Details ...	31	-0.67580503	-1.934317	0.0	0.008428717	0.043	4225	tags=68%, list=21%, signal=85%
REGULATION_OF_RNA_METABOLIC_PROCESS	REGULATION_OF_RNA_METABOLIC_PROCESS	Details ...	466	-0.45232105	-1.921926	0.0	0.009369826	0.052	3576	tags=29%, list=17%, signal=35%
REGULATION_OF_GTPASE_ACTIVITY	REGULATION_OF_GTPASE_ACTIVITY	Details ...	15	-0.71049315	-1.9167175	0.0	0.009685964	0.056	2051	tags=47%, list=10%, signal=52%
REGULATION_OF_TRANSCRIPTIONDNA_DEPENDENT	REGULATION_OF_TRANSCRIPTIONDNA_DEPENDENT	Details ...	458	-0.45306185	-1.9136446	0.0	0.00942601	0.057	3576	tags=29%, list=17%, signal=35%
TRANSMEMBRANE_RECEPTOR_PROTEIN_SERINE_THREONINE_KINASE_SIGNALING_PATHWAY	TRANSMEMBRANE_RECEPTOR_PROTEIN_SERINE_THREONINE_KINASE_SIGNALING_PATHWAY	Details ...	47	-0.6298266	-1.9049445	0.0	0.009848649	0.063	3224	tags=40%, list=16%, signal=48%
TRANSCRIPTION_FROM_RNA_POLYMERASE_II_PROMOTER	TRANSCRIPTION_FROM_RNA_POLYMERASE_II_PROMOTER	Details ...	454	-0.44550458	-1.9040725	0.0	0.009410624	0.064	3702	tags=30%, list=18%, signal=36%
REGULATION_OF_CELLULAR_COMPONENT_ORGANIZATION_AND_BIOGENESIS	REGULATION_OF_CELLULAR_COMPONENT_ORGANIZATION_AND_BIOGENESIS		124	-0.4869803	-1.8852669	0.0	0.011540621	0.078	3686	tags=32%, list=18%, signal=39%
STEROID_HORMONE_RECEPTOR_SIGNALING_PATHWAY	STEROID_HORMONE_RECEPTOR_SIGNALING_PATHWAY		19	-0.632273	-1.881012	0.0	0.011563749	0.08	2770	tags=47%, list=14%, signal=55%
REGULATION_OF_RAS_PROTEIN_SIGNAL_TRANSDUCTION	REGULATION_OF_RAS_PROTEIN_SIGNAL_TRANSDUCTION		19	-0.67000854	-1.8791891	0.0015197569	0.011516134	0.082	2031	tags=37%, list=10%, signal=41%
INTRACELLULAR_RECEPTOR_MEDIATED_SIGNALING_PATHWAY	INTRACELLULAR_RECEPTOR_MEDIATED_SIGNALING_PATHWAY		20	-0.62368536	-1.8585161	0.0	0.01499884	0.112	2770	tags=45%, list=14%, signal=52%
TRANSCRIPTION_INITIATION	TRANSCRIPTION_INITIATION		35	-0.5654562	-1.855195	0.0	0.0150419455	0.117	1353	tags=31%, list=7%, signal=34%
PROTEIN_PROCESSING	PROTEIN_PROCESSING		48	-0.57710665	-1.8407161	0.0	0.018258259	0.14	5061	tags=58%, list=25%, signal=77%
PROTEIN_IMPORT	PROTEIN_IMPORT		60	-0.47985584	-1.8336833	0.0	0.019563394	0.157	4350	tags=45%, list=21%, signal=57%
POSITIVE_REGULATION_OF_CELLULAR_METABOLIC_PROCESS	POSITIVE_REGULATION_OF_CELLULAR_METABOLIC_PROCESS		225	-0.4750148	-1.8332396	0.0	0.019103205	0.158	3262	tags=27%, list=16%, signal=32%
PROTEIN_IMPORT_INTO_NUCLEUS	PROTEIN_IMPORT_INTO_NUCLEUS		47	-0.51633984	-1.8289199	0.0	0.019477515	0.169	4350	tags=47%, list=21%, signal=59%
UBIQUITIN_CYCLE	UBIQUITIN_CYCLE		48	-0.599213	-1.8267561	0.0015313936	0.019465253	0.174	4925	tags=56%, list=24%, signal=74%
SENSORY_PERCEPTION_OF_CHEMICAL_STIMULUS	SENSORY_PERCEPTION_OF_CHEMICAL_STIMULUS		19	-0.6834986	-1.826605	0.0	0.018869603	0.174	1519	tags=21%, list=7%, signal=23%
INTRACELLULAR_TRANSPORT	INTRACELLULAR_TRANSPORT		274	-0.4246422	-1.820993	0.0	0.019228026	0.181	4350	tags=38%, list=21%, signal=48%
POSITIVE_REGULATION_OF_METABOLIC_PROCESS	POSITIVE_REGULATION_OF_METABOLIC_PROCESS		232	-0.4683636	-1.817016	0.0	0.019693825	0.191	4272	tags=32%, list=21%, signal=40%
PROTEIN_UBIQUITINATION	PROTEIN_UBIQUITINATION		40	-0.596313	-1.8130695	0.0015649452	0.020375552	0.202	4925	tags=58%, list=24%, signal=76%
PROTEIN_DNA_COMPLEX_ASSEMBLY	PROTEIN_DNA_COMPLEX_ASSEMBLY		48	-0.53229713	-1.8069326	0.0014992504	0.020981388	0.209	1469	tags=27%, list=7%, signal=29%
ENZYME_LINKED_RECEPTOR_PROTEIN_SIGNALING_PATHWAY	ENZYME_LINKED_RECEPTOR_PROTEIN_SIGNALING_PATHWAY		140	-0.51793474	-1.8027308	0.0011947431	0.021711022	0.22	4226	tags=36%, list=21%, signal=45%
PROTEIN_MODIFICATION_BY_SMALL_PROTEIN_CONJUGATION	PROTEIN_MODIFICATION_BY_SMALL_PROTEIN_CONJUGATION		43	-0.581413	-1.7891083	0.0015974441	0.025079455	0.256	4925	tags=56%, list=24%, signal=73%
RNA_EXPORT_FROM_NUCLEUS	RNA_EXPORT_FROM_NUCLEUS		19	-0.6536678	-1.7842085	0.0	0.025677016	0.265	2097	tags=37%, list=10%, signal=41%
NUCLEAR_IMPORT	NUCLEAR_IMPORT		49	-0.49531966	-1.7764043	0.0014619883	0.027653892	0.293	4350	tags=45%, list=21%, signal=57%
NEGATIVE_REGULATION_OF_TRANSCRIPTION_FROM_RNA_POLYMERASE_II_PROMOTER	NEGATIVE_REGULATION_OF_TRANSCRIPTION_FROM_RNA_POLYMERASE_II_PROMOTER		82	-0.48067254	-1.770588	0.001310616	0.028736822	0.306	4322	tags=38%, list=21%, signal=48%
CYTOPLASM_ORGANIZATION_AND_BIOGENESIS	CYTOPLASM_ORGANIZATION_AND_BIOGENESIS		15	-0.7005527	-1.7702646	0.0015527951	0.028187685	0.309	3247	tags=53%, list=16%, signal=63%
NEGATIVE_REGULATION_OF_TRANSCRIPTION	NEGATIVE_REGULATION_OF_TRANSCRIPTION		181	-0.4406399	-1.7627432	0.0	0.030016163	0.332	4388	tags=34%, list=21%, signal=43%
ENDOSOME_TRANSPORT	ENDOSOME_TRANSPORT		23	-0.5751325	-1.7543541	0.0035906644	0.031673763	0.352	4336	tags=52%, list=21%, signal=66%
NEGATIVE_REGULATION_OF_TRANSCRIPTION_DNA_DEPENDENT	NEGATIVE_REGULATION_OF_TRANSCRIPTION_DNA_DEPENDENT		128	-0.44946957	-1.7486943	0.0	0.033158805	0.376	4388	tags=37%, list=21%, signal=46%
NEGATIVE_REGULATION_OF_RNA_METABOLIC_PROCESS	NEGATIVE_REGULATION_OF_RNA_METABOLIC_PROCESS		128	-0.44946957	-1.7486943	0.0	0.032421943	0.376	4388	tags=37%, list=21%, signal=46%
CHROMOSOME_ORGANIZATION_AND_BIOGENESIS	CHROMOSOME_ORGANIZATION_AND_BIOGENESIS		120	-0.50379556	-1.7391809	0.010294118	0.03548505	0.409	2766	tags=27%, list=13%, signal=31%
TRANSFORMING_GROWTH_FACTOR_BETA_RECEPTOR_SIGNALING_PATHWAY	TRANSFORMING_GROWTH_FACTOR_BETA_RECEPTOR_SIGNALING_PATHWAY		36	-0.59889376	-1.7376293	0.0013869626	0.03521393	0.415	3224	tags=36%, list=16%, signal=43%
CHROMATIN_REMODELING	CHROMATIN_REMODELING		25	-0.60450715	-1.7367476	0.0030487804	0.03491958	0.418	1111	tags=28%, list=5%, signal=30%
NEGATIVE_REGULATION_OF_NUCLEOBASENUCLEOSIDENUCLEOTIDE_AND_NUCLEIC_ACID_METABOLIC_PROCESS	NEGATIVE_REGULATION_OF_NUCLEOBASENUCLEOSIDENUCLEOTIDE_AND_NUCLEIC_ACID_METABOLIC_PROCESS		202	-0.4234932	-1.7319013	0.0	0.03600621	0.433	4388	tags=33%, list=21%, signal=41%
REGULATION_OF_CYTOSKELETON_ORGANIZATION_AND_BIOGENESIS	REGULATION_OF_CYTOSKELETON_ORGANIZATION_AND_BIOGENESIS		30	-0.5409508	-1.7283812	0.0029069767	0.03639975	0.445	3319	tags=37%, list=16%, signal=44%
POSITIVE_REGULATION_OF_TRANSCRIPTION_FACTOR_ACTIVITY	POSITIVE_REGULATION_OF_TRANSCRIPTION_FACTOR_ACTIVITY		24	-0.5871775	-1.7197636	0.002894356	0.039149478	0.47	2772	tags=25%, list=14%, signal=29%
PROTEIN_AMINO_ACID_DEPHOSPHORYLATION	PROTEIN_AMINO_ACID_DEPHOSPHORYLATION		63	-0.5016287	-1.7095053	0.0012484394	0.042793896	0.51	4616	tags=46%, list=23%, signal=59%
MACROMOLECULAR_COMPLEX_ASSEMBLY	MACROMOLECULAR_COMPLEX_ASSEMBLY		270	-0.40082964	-1.7036897	0.0	0.044512216	0.527	4356	tags=33%, list=21%, signal=41%
INTRACELLULAR_PROTEIN_TRANSPORT	INTRACELLULAR_PROTEIN_TRANSPORT		142	-0.40735078	-1.7021112	0.002621232	0.04449573	0.531	3382	tags=32%, list=16%, signal=39%
PROTEIN_TARGETING	PROTEIN_TARGETING		106	-0.41304144	-1.6968056	0.0013333333	0.046195272	0.55	4812	tags=45%, list=23%, signal=59%
CYTOSKELETON_ORGANIZATION_AND_BIOGENESIS	CYTOSKELETON_ORGANIZATION_AND_BIOGENESIS		208	-0.43179357	-1.6928312	0.0	0.047112975	0.567	2972	tags=26%, list=14%, signal=31%
CELL_CYCLE_ARREST_GO_0007050	CELL_CYCLE_ARREST_GO_0007050		57	-0.4577052	-1.6900959	0.0	0.047332797	0.572	4471	tags=35%, list=22%, signal=45%
REGULATION_OF_ORGANELLE_ORGANIZATION_AND_BIOGENESIS	REGULATION_OF_ORGANELLE_ORGANIZATION_AND_BIOGENESIS		40	-0.49845743	-1.6892895	0.0	0.047001418	0.576	3616	tags=35%, list=18%, signal=42%
CELLULAR_LOCALIZATION	CELLULAR_LOCALIZATION		365	-0.40203583	-1.6884589	0.0	0.0466608	0.581	4350	tags=33%, list=21%, signal=41%
CHROMATIN_MODIFICATION	CHROMATIN_MODIFICATION		52	-0.5009337	-1.687001	0.004304161	0.046399362	0.586	2463	tags=27%, list=12%, signal=31%
ESTABLISHMENT_AND_OR_MAINTENANCE_OF_CHROMATIN_ARCHITECTURE	ESTABLISHMENT_AND_OR_MAINTENANCE_OF_CHROMATIN_ARCHITECTURE		74	-0.482322	-1.6869725	0.0056737587	0.045656595	0.587	2766	tags=26%, list=13%, signal=30%
ER_NUCLEAR_SIGNALING_PATHWAY	ER_NUCLEAR_SIGNALING_PATHWAY		16	-0.6333896	-1.6855667	0.010494753	0.0455665	0.594	560	tags=25%, list=3%, signal=26%
PEPTIDYL_AMINO_ACID_MODIFICATION	PEPTIDYL_AMINO_ACID_MODIFICATION		62	-0.50682575	-1.685347	0.0025806453	0.04497055	0.597	2595	tags=29%, list=13%, signal=33%
MEIOTIC_CELL_CYCLE	MEIOTIC_CELL_CYCLE		32	-0.6380994	-1.6849562	0.006451613	0.044450555	0.599	2950	tags=31%, list=14%, signal=36%
CELLULAR_COMPONENT_ASSEMBLY	CELLULAR_COMPONENT_ASSEMBLY		287	-0.39755654	-1.6837026	0.0	0.04434145	0.6	4356	tags=32%, list=21%, signal=40%
EPIDERMAL_GROWTH_FACTOR_RECEPTOR_SIGNALING_PATHWAY	EPIDERMAL_GROWTH_FACTOR_RECEPTOR_SIGNALING_PATHWAY		22	-0.6262374	-1.6834308	0.0053691277	0.043768648	0.604	3565	tags=45%, list=17%, signal=55%
MICROTUBULE_BASED_PROCESS	MICROTUBULE_BASED_PROCESS		82	-0.46669185	-1.6814743	0.008086253	0.043998636	0.609	4846	tags=43%, list=24%, signal=56%
REGULATION_OF_GENE_EXPRESSION_EPIGENETIC	REGULATION_OF_GENE_EXPRESSION_EPIGENETIC		29	-0.50213385	-1.667778	0.00877193	0.049877055	0.658	871	tags=17%, list=4%, signal=18%
NEGATIVE_REGULATION_OF_METABOLIC_PROCESS	NEGATIVE_REGULATION_OF_METABOLIC_PROCESS		253	-0.40365177	-1.6661841	0.0	0.05021926	0.664	4388	tags=30%, list=21%, signal=37%
MACROMOLECULE_LOCALIZATION	MACROMOLECULE_LOCALIZATION		231	-0.4001629	-1.6661754	0.0	0.049501844	0.664	2558	tags=24%, list=12%, signal=27%
NEGATIVE_REGULATION_OF_CELLULAR_METABOLIC_PROCESS	NEGATIVE_REGULATION_OF_CELLULAR_METABOLIC_PROCESS		250	-0.4048624	-1.6633725	0.0	0.05018442	0.674	4388	tags=30%, list=21%, signal=38%
ACTIN_CYTOSKELETON_ORGANIZATION_AND_BIOGENESIS	ACTIN_CYTOSKELETON_ORGANIZATION_AND_BIOGENESIS		105	-0.4572043	-1.6631025	0.006451613	0.049724102	0.677	2865	tags=27%, list=14%, signal=31%
NUCLEOBASENUCLEOSIDENUCLEOTIDE_AND_NUCLEIC_ACID_TRANSPORT	NUCLEOBASENUCLEOSIDENUCLEOTIDE_AND_NUCLEIC_ACID_TRANSPORT		30	-0.56977236	-1.6585662	0.008836525	0.051586725	0.693	2566	tags=30%, list=13%, signal=34%
DEPHOSPHORYLATION	DEPHOSPHORYLATION		70	-0.4696535	-1.6567521	0.0024600246	0.0518525	0.699	4616	tags=43%, list=23%, signal=55%
VESICLE_MEDIATED_TRANSPORT	VESICLE_MEDIATED_TRANSPORT		194	-0.4095401	-1.6519179	0.0	0.053884532	0.714	3735	tags=30%, list=18%, signal=37%
ESTABLISHMENT_OF_CELLULAR_LOCALIZATION	ESTABLISHMENT_OF_CELLULAR_LOCALIZATION		347	-0.39162892	-1.6475489	0.0011350738	0.055817872	0.73	4350	tags=33%, list=21%, signal=41%
DNA_RECOMBINATION	DNA_RECOMBINATION		45	-0.54935485	-1.6456084	0.01867816	0.056161784	0.738	2982	tags=31%, list=15%, signal=36%
ACTIN_FILAMENT_BASED_PROCESS	ACTIN_FILAMENT_BASED_PROCESS		115	-0.46113026	-1.6447022	0.006289308	0.05589253	0.742	2865	tags=27%, list=14%, signal=31%
DI___TRI_VALENT_INORGANIC_CATION_TRANSPORT	DI___TRI_VALENT_INORGANIC_CATION_TRANSPORT		32	-0.57653797	-1.6391791	0.0046457606	0.058133077	0.753	4853	tags=47%, list=24%, signal=61%
ORGANELLE_ORGANIZATION_AND_BIOGENESIS	ORGANELLE_ORGANIZATION_AND_BIOGENESIS		465	-0.3874435	-1.6317579	0.0011013215	0.061761506	0.776	2972	tags=24%, list=14%, signal=28%
RNA_CATABOLIC_PROCESS	RNA_CATABOLIC_PROCESS		23	-0.5496244	-1.6312604	0.021645023	0.06125327	0.776	1782	tags=26%, list=9%, signal=29%
PROTEIN_TRANSPORT	PROTEIN_TRANSPORT		154	-0.39510262	-1.6294888	0.0012886598	0.061591715	0.781	5058	tags=42%, list=25%, signal=56%
CELLULAR_MACROMOLECULE_CATABOLIC_PROCESS	CELLULAR_MACROMOLECULE_CATABOLIC_PROCESS		104	-0.43599066	-1.6203716	0.005284016	0.06704773	0.809	2670	tags=24%, list=13%, signal=27%
REGULATION_OF_NUCLEOCYTOPLASMIC_TRANSPORT	REGULATION_OF_NUCLEOCYTOPLASMIC_TRANSPORT		21	-0.53361917	-1.6137543	0.025559105	0.07057309	0.827	414	tags=19%, list=2%, signal=19%
CELLULAR_PROTEIN_CATABOLIC_PROCESS	CELLULAR_PROTEIN_CATABOLIC_PROCESS		58	-0.4813796	-1.609654	0.014975041	0.072523914	0.842	3324	tags=34%, list=16%, signal=41%
JNK_CASCADE	JNK_CASCADE		47	-0.46855426	-1.6052982	0.009162304	0.075179346	0.859	2840	tags=34%, list=14%, signal=39%
REGULATION_OF_INTRACELLULAR_TRANSPORT	REGULATION_OF_INTRACELLULAR_TRANSPORT		24	-0.518967	-1.6022933	0.017991005	0.076354675	0.87	414	tags=17%, list=2%, signal=17%
POSITIVE_REGULATION_OF_DNA_BINDING	POSITIVE_REGULATION_OF_DNA_BINDING		26	-0.51819927	-1.5760344	0.018469658	0.09711034	0.919	2772	tags=23%, list=14%, signal=27%
HOMOPHILIC_CELL_ADHESION	HOMOPHILIC_CELL_ADHESION		16	-0.61984086	-1.5723395	0.028213166	0.0990371	0.929	1181	tags=25%, list=6%, signal=27%
NEGATIVE_REGULATION_OF_CELL_CYCLE	NEGATIVE_REGULATION_OF_CELL_CYCLE		79	-0.4262004	-1.5608147	0.002244669	0.10940095	0.947	3495	tags=25%, list=17%, signal=30%
REGULATION_OF_JNK_ACTIVITY	REGULATION_OF_JNK_ACTIVITY		20	-0.5269842	-1.5525244	0.022222223	0.11668353	0.955	3970	tags=50%, list=19%, signal=62%
NEGATIVE_REGULATION_OF_CELLULAR_COMPONENT_ORGANIZATION_AND_BIOGENESIS	NEGATIVE_REGULATION_OF_CELLULAR_COMPONENT_ORGANIZATION_AND_BIOGENESIS		28	-0.4837098	-1.5507277	0.025745258	0.11734214	0.956	1872	tags=21%, list=9%, signal=24%
PROTEIN_CATABOLIC_PROCESS	PROTEIN_CATABOLIC_PROCESS		68	-0.44921446	-1.5476295	0.03549383	0.119386815	0.961	3324	tags=31%, list=16%, signal=37%
PROTEIN_LOCALIZATION	PROTEIN_LOCALIZATION		211	-0.37302715	-1.5431169	0.0056625144	0.12283777	0.965	3854	tags=29%, list=19%, signal=35%
DOUBLE_STRAND_BREAK_REPAIR	DOUBLE_STRAND_BREAK_REPAIR		23	-0.56959623	-1.542742	0.04195804	0.12195152	0.966	1731	tags=26%, list=8%, signal=28%
ESTABLISHMENT_AND_OR_MAINTENANCE_OF_CELL_POLARITY	ESTABLISHMENT_AND_OR_MAINTENANCE_OF_CELL_POLARITY		19	-0.5986653	-1.5413332	0.04070556	0.1221294	0.966	6559	tags=68%, list=32%, signal=101%
ESTABLISHMENT_OF_PROTEIN_LOCALIZATION	ESTABLISHMENT_OF_PROTEIN_LOCALIZATION		187	-0.37902007	-1.5402715	0.007075472	0.122068696	0.967	3382	tags=27%, list=16%, signal=32%
POSITIVE_REGULATION_OF_BINDING	POSITIVE_REGULATION_OF_BINDING		28	-0.49993917	-1.5387231	0.018766755	0.122399725	0.968	2772	tags=21%, list=14%, signal=25%
NEGATIVE_REGULATION_OF_CELL_MIGRATION	NEGATIVE_REGULATION_OF_CELL_MIGRATION		15	-0.5909889	-1.532623	0.048484847	0.12794013	0.974	5324	tags=47%, list=26%, signal=63%
SISTER_CHROMATID_SEGREGATION	SISTER_CHROMATID_SEGREGATION		17	-0.64868325	-1.5296694	0.06972789	0.12994418	0.974	2126	tags=29%, list=10%, signal=33%
STRESS_ACTIVATED_PROTEIN_KINASE_SIGNALING_PATHWAY	STRESS_ACTIVATED_PROTEIN_KINASE_SIGNALING_PATHWAY		49	-0.44835	-1.5295695	0.019582245	0.1288389	0.974	2840	tags=33%, list=14%, signal=38%
CELL_PROJECTION_BIOGENESIS	CELL_PROJECTION_BIOGENESIS		25	-0.5256028	-1.518487	0.034571063	0.1397592	0.982	2802	tags=32%, list=14%, signal=37%
TRANSMEMBRANE_RECEPTOR_PROTEIN_TYROSINE_KINASE_SIGNALING_PATHWAY	TRANSMEMBRANE_RECEPTOR_PROTEIN_TYROSINE_KINASE_SIGNALING_PATHWAY		83	-0.44745234	-1.5180175	0.029411765	0.13895388	0.982	5704	tags=42%, list=28%, signal=58%
REGULATION_OF_TRANSFERASE_ACTIVITY	REGULATION_OF_TRANSFERASE_ACTIVITY		161	-0.4012202	-1.5149719	0.0043572984	0.14129698	0.982	4497	tags=32%, list=22%, signal=41%
MICROTUBULE_CYTOSKELETON_ORGANIZATION_AND_BIOGENESIS	MICROTUBULE_CYTOSKELETON_ORGANIZATION_AND_BIOGENESIS		35	-0.50174683	-1.5131418	0.071192056	0.14209355	0.983	2934	tags=31%, list=14%, signal=37%
REGULATION_OF_CELL_MIGRATION	REGULATION_OF_CELL_MIGRATION		28	-0.53164446	-1.5130283	0.057023644	0.1409072	0.983	3698	tags=36%, list=18%, signal=44%
RESPONSE_TO_RADIATION	RESPONSE_TO_RADIATION		60	-0.45156676	-1.5038632	0.008928572	0.15026744	0.986	1994	tags=20%, list=10%, signal=22%
NEGATIVE_REGULATION_OF_TRANSFERASE_ACTIVITY	NEGATIVE_REGULATION_OF_TRANSFERASE_ACTIVITY		35	-0.45489156	-1.5026901	0.021850899	0.15017205	0.987	3631	tags=34%, list=18%, signal=42%
BIOPOLYMER_CATABOLIC_PROCESS	BIOPOLYMER_CATABOLIC_PROCESS		116	-0.4040642	-1.498773	0.03557312	0.15374736	0.989	2670	tags=22%, list=13%, signal=26%
SULFUR_COMPOUND_BIOSYNTHETIC_PROCESS	SULFUR_COMPOUND_BIOSYNTHETIC_PROCESS		18	-0.56947863	-1.4977492	0.05970149	0.15371038	0.989	3387	tags=39%, list=17%, signal=47%
EMBRYONIC_DEVELOPMENT	EMBRYONIC_DEVELOPMENT		58	-0.46089503	-1.4937991	0.02978236	0.15730153	0.991	6099	tags=45%, list=30%, signal=64%
TRANSCRIPTION_INITIATION_FROM_RNA_POLYMERASE_II_PROMOTER	TRANSCRIPTION_INITIATION_FROM_RNA_POLYMERASE_II_PROMOTER		29	-0.4806079	-1.4926244	0.055555556	0.15740193	0.991	3792	tags=41%, list=18%, signal=51%
CHROMATIN_ASSEMBLY_OR_DISASSEMBLY	CHROMATIN_ASSEMBLY_OR_DISASSEMBLY		26	-0.50250006	-1.4923176	0.060260586	0.15643452	0.991	3616	tags=35%, list=18%, signal=42%
REGULATION_OF_ANATOMICAL_STRUCTURE_MORPHOGENESIS	REGULATION_OF_ANATOMICAL_STRUCTURE_MORPHOGENESIS		25	-0.5363254	-1.4860013	0.054869685	0.16303311	0.993	2440	tags=24%, list=12%, signal=27%
MEIOTIC_RECOMBINATION	MEIOTIC_RECOMBINATION		15	-0.6363412	-1.4855545	0.05652174	0.16221759	0.993	2509	tags=27%, list=12%, signal=30%
PROTEIN_KINASE_CASCADE	PROTEIN_KINASE_CASCADE		292	-0.37919277	-1.484749	0.017502917	0.16176707	0.993	5434	tags=37%, list=27%, signal=50%
NEGATIVE_REGULATION_OF_TRANSPORT	NEGATIVE_REGULATION_OF_TRANSPORT		19	-0.5311266	-1.4799874	0.048076924	0.16654709	0.994	366	tags=16%, list=2%, signal=16%
SMALL_GTPASE_MEDIATED_SIGNAL_TRANSDUCTION	SMALL_GTPASE_MEDIATED_SIGNAL_TRANSDUCTION		89	-0.41089737	-1.478708	0.026993865	0.16679089	0.995	4045	tags=33%, list=20%, signal=40%
REGULATION_OF_TRANSLATIONAL_INITIATION	REGULATION_OF_TRANSLATIONAL_INITIATION		31	-0.48831496	-1.4775707	0.04709576	0.16694064	0.995	2459	tags=29%, list=12%, signal=33%
DNA_DEPENDENT_DNA_REPLICATION	DNA_DEPENDENT_DNA_REPLICATION		51	-0.49047583	-1.4746746	0.07479675	0.1692429	0.996	4000	tags=35%, list=20%, signal=44%
NEGATIVE_REGULATION_OF_CELL_DIFFERENTIATION	NEGATIVE_REGULATION_OF_CELL_DIFFERENTIATION		28	-0.54568595	-1.4744276	0.050441362	0.16818151	0.997	4515	tags=32%, list=22%, signal=41%
AXON_GUIDANCE	AXON_GUIDANCE		22	-0.59070736	-1.470541	0.04993758	0.17203495	0.998	5182	tags=50%, list=25%, signal=67%
ORGANELLE_LOCALIZATION	ORGANELLE_LOCALIZATION		25	-0.4849315	-1.4697698	0.053846154	0.17178494	0.998	2934	tags=28%, list=14%, signal=33%
MEIOSIS_I	MEIOSIS_I		17	-0.60658014	-1.4674836	0.0625	0.17355864	0.998	2888	tags=29%, list=14%, signal=34%
REGULATION_OF_KINASE_ACTIVITY	REGULATION_OF_KINASE_ACTIVITY		157	-0.389284	-1.463342	0.0054406966	0.17790887	0.998	4497	tags=32%, list=22%, signal=40%
REGULATION_OF_DNA_METABOLIC_PROCESS	REGULATION_OF_DNA_METABOLIC_PROCESS		45	-0.47108546	-1.4614878	0.081717454	0.1789162	0.998	5182	tags=40%, list=25%, signal=53%
AXONOGENESIS	AXONOGENESIS		43	-0.511155	-1.4610342	0.04090909	0.17803065	0.998	3673	tags=28%, list=18%, signal=34%
G1_S_TRANSITION_OF_MITOTIC_CELL_CYCLE	G1_S_TRANSITION_OF_MITOTIC_CELL_CYCLE		27	-0.5046774	-1.4575328	0.070063695	0.18200111	0.998	2644	tags=33%, list=13%, signal=38%
POSITIVE_REGULATION_OF_TRANSFERASE_ACTIVITY	POSITIVE_REGULATION_OF_TRANSFERASE_ACTIVITY		86	-0.43126565	-1.4567716	0.024249423	0.18159026	0.998	4497	tags=35%, list=22%, signal=44%
INSULIN_RECEPTOR_SIGNALING_PATHWAY	INSULIN_RECEPTOR_SIGNALING_PATHWAY		19	-0.49988845	-1.4548653	0.06557377	0.18286867	0.998	4860	tags=47%, list=24%, signal=62%
REGULATION_OF_SIGNAL_TRANSDUCTION	REGULATION_OF_SIGNAL_TRANSDUCTION		222	-0.3684815	-1.4449427	0.020524515	0.19559367	0.998	5541	tags=35%, list=27%, signal=48%
PROTEIN_COMPLEX_ASSEMBLY	PROTEIN_COMPLEX_ASSEMBLY		167	-0.36434454	-1.4434068	0.007600434	0.19625059	0.998	3454	tags=25%, list=17%, signal=30%
INTERPHASE	INTERPHASE		68	-0.43637675	-1.4407978	0.0768116	0.19890365	0.998	4544	tags=35%, list=22%, signal=45%
PATTERN_SPECIFICATION_PROCESS	PATTERN_SPECIFICATION_PROCESS		31	-0.49110907	-1.4403776	0.05997552	0.19814326	0.998	2561	tags=26%, list=12%, signal=29%
MEMBRANE_ORGANIZATION_AND_BIOGENESIS	MEMBRANE_ORGANIZATION_AND_BIOGENESIS		134	-0.3881564	-1.4322726	0.020994475	0.20822333	0.999	3735	tags=27%, list=18%, signal=33%
CHROMATIN_ASSEMBLY	CHROMATIN_ASSEMBLY		16	-0.5172367	-1.4286716	0.08899676	0.21202873	0.999	3616	tags=31%, list=18%, signal=38%
INTERPHASE_OF_MITOTIC_CELL_CYCLE	INTERPHASE_OF_MITOTIC_CELL_CYCLE		62	-0.43342474	-1.428189	0.08789625	0.2112076	0.999	5001	tags=37%, list=24%, signal=49%
REGULATION_OF_PROTEIN_KINASE_ACTIVITY	REGULATION_OF_PROTEIN_KINASE_ACTIVITY		155	-0.38037008	-1.4230149	0.009803922	0.21768464	0.999	4497	tags=31%, list=22%, signal=39%
CELL_RECOGNITION	CELL_RECOGNITION		19	-0.5840145	-1.4166352	0.10041841	0.22604358	0.999	4200	tags=42%, list=20%, signal=53%
CELL_MIGRATION	CELL_MIGRATION		96	-0.45702633	-1.4126145	0.07970112	0.23110767	1.0	5407	tags=40%, list=26%, signal=54%
ACTIVATION_OF_PROTEIN_KINASE_ACTIVITY	ACTIVATION_OF_PROTEIN_KINASE_ACTIVITY		28	-0.46400213	-1.4109986	0.063451774	0.23220176	1.0	2762	tags=29%, list=13%, signal=33%
NEGATIVE_REGULATION_OF_CELL_ADHESION	NEGATIVE_REGULATION_OF_CELL_ADHESION		17	-0.5387059	-1.4102689	0.07749078	0.23178726	1.0	3698	tags=29%, list=18%, signal=36%
BONE_REMODELING	BONE_REMODELING		29	-0.5323885	-1.4094487	0.076154806	0.23161066	1.0	5182	tags=38%, list=25%, signal=51%
SPHINGOLIPID_METABOLIC_PROCESS	SPHINGOLIPID_METABOLIC_PROCESS		27	-0.4666896	-1.4089833	0.08261406	0.23071977	1.0	4177	tags=37%, list=20%, signal=46%
MYELOID_LEUKOCYTE_DIFFERENTIATION	MYELOID_LEUKOCYTE_DIFFERENTIATION		15	-0.58417565	-1.4088626	0.09169765	0.2294112	1.0	3784	tags=40%, list=18%, signal=49%
MACROMOLECULE_CATABOLIC_PROCESS	MACROMOLECULE_CATABOLIC_PROCESS		136	-0.37933022	-1.406959	0.062025316	0.23075537	1.0	3887	tags=25%, list=19%, signal=31%
HISTONE_MODIFICATION	HISTONE_MODIFICATION		21	-0.49394485	-1.4054564	0.08284884	0.2317617	1.0	2463	tags=29%, list=12%, signal=32%
RESPONSE_TO_HORMONE_STIMULUS	RESPONSE_TO_HORMONE_STIMULUS		33	-0.43103635	-1.3993037	0.06642067	0.24024487	1.0	5407	tags=42%, list=26%, signal=58%
BRAIN_DEVELOPMENT	BRAIN_DEVELOPMENT		51	-0.47507244	-1.3856115	0.05723542	0.26162642	1.0	6238	tags=47%, list=30%, signal=67%
CALCIUM_ION_TRANSPORT	CALCIUM_ION_TRANSPORT		27	-0.5222362	-1.3848243	0.07531866	0.26131976	1.0	4853	tags=41%, list=24%, signal=53%
PROTEOLYSIS	PROTEOLYSIS		189	-0.36675793	-1.383806	0.034103412	0.26155537	1.0	2806	tags=21%, list=14%, signal=24%
NEGATIVE_REGULATION_OF_MAP_KINASE_ACTIVITY	NEGATIVE_REGULATION_OF_MAP_KINASE_ACTIVITY		17	-0.50411874	-1.3837754	0.0816944	0.25988397	1.0	3285	tags=35%, list=16%, signal=42%
POSITIVE_REGULATION_OF_JNK_ACTIVITY	POSITIVE_REGULATION_OF_JNK_ACTIVITY		18	-0.48352933	-1.3836691	0.08260869	0.25836027	1.0	4497	tags=56%, list=22%, signal=71%
PEROXISOME_ORGANIZATION_AND_BIOGENESIS	PEROXISOME_ORGANIZATION_AND_BIOGENESIS		16	-0.51891935	-1.3798578	0.11531842	0.26318088	1.0	2503	tags=44%, list=12%, signal=50%
REGULATION_OF_CELL_CYCLE	REGULATION_OF_CELL_CYCLE		182	-0.37262943	-1.3784814	0.082825825	0.2640672	1.0	4596	tags=31%, list=22%, signal=39%
COVALENT_CHROMATIN_MODIFICATION	COVALENT_CHROMATIN_MODIFICATION		22	-0.47722375	-1.3747501	0.10014514	0.2690051	1.0	2463	tags=27%, list=12%, signal=31%
CHROMOSOME_SEGREGATION	CHROMOSOME_SEGREGATION		32	-0.509055	-1.3744749	0.1611842	0.26781258	1.0	2982	tags=31%, list=15%, signal=37%
CELL_CYCLE_GO_0007049	CELL_CYCLE_GO_0007049		311	-0.37720925	-1.3713534	0.12113402	0.27154788	1.0	4226	tags=27%, list=21%, signal=34%
CYTOSKELETON_DEPENDENT_INTRACELLULAR_TRANSPORT	CYTOSKELETON_DEPENDENT_INTRACELLULAR_TRANSPORT		26	-0.46771988	-1.3696266	0.087804876	0.27296254	1.0	4631	tags=50%, list=23%, signal=65%
PROTEIN_AMINO_ACID_N_LINKED_GLYCOSYLATION	PROTEIN_AMINO_ACID_N_LINKED_GLYCOSYLATION		30	-0.46573386	-1.3690007	0.09558824	0.2722828	1.0	2444	tags=20%, list=12%, signal=23%
CALCIUM_MEDIATED_SIGNALING	CALCIUM_MEDIATED_SIGNALING		16	-0.5701375	-1.367871	0.11917808	0.2725459	1.0	4494	tags=44%, list=22%, signal=56%
GOLGI_VESICLE_TRANSPORT	GOLGI_VESICLE_TRANSPORT		48	-0.41461712	-1.3663423	0.12339743	0.2739237	1.0	4943	tags=46%, list=24%, signal=60%
TISSUE_REMODELING	TISSUE_REMODELING		30	-0.5039797	-1.3625373	0.10493827	0.27907488	1.0	5182	tags=37%, list=25%, signal=49%
CELL_MATRIX_ADHESION	CELL_MATRIX_ADHESION		38	-0.47036615	-1.3615559	0.12645349	0.2790852	1.0	4742	tags=37%, list=23%, signal=48%
CELLULAR_MORPHOGENESIS_DURING_DIFFERENTIATION	CELLULAR_MORPHOGENESIS_DURING_DIFFERENTIATION		49	-0.45940998	-1.3604037	0.08436445	0.27963528	1.0	2688	tags=22%, list=13%, signal=26%
CELL_DIVISION	CELL_DIVISION		21	-0.5038066	-1.3589973	0.144	0.2805946	1.0	3342	tags=43%, list=16%, signal=51%
POSITIVE_REGULATION_OF_CATALYTIC_ACTIVITY	POSITIVE_REGULATION_OF_CATALYTIC_ACTIVITY		165	-0.3838531	-1.3540316	0.038338657	0.2880167	1.0	2840	tags=21%, list=14%, signal=24%
AMINO_SUGAR_METABOLIC_PROCESS	AMINO_SUGAR_METABOLIC_PROCESS		19	-0.50190055	-1.3505019	0.10659899	0.2930019	1.0	2065	tags=21%, list=10%, signal=23%
CELL_CELL_ADHESION	CELL_CELL_ADHESION		86	-0.41824105	-1.3449725	0.125	0.30249953	1.0	5765	tags=36%, list=28%, signal=50%
POSITIVE_REGULATION_OF_SIGNAL_TRANSDUCTION	POSITIVE_REGULATION_OF_SIGNAL_TRANSDUCTION		126	-0.36036503	-1.3449683	0.08695652	0.30072573	1.0	5694	tags=37%, list=28%, signal=51%
TUBE_MORPHOGENESIS	TUBE_MORPHOGENESIS		15	-0.4888261	-1.3432802	0.10040161	0.30202475	1.0	1012	tags=13%, list=5%, signal=14%
MRNA_METABOLIC_PROCESS	MRNA_METABOLIC_PROCESS		70	-0.40801245	-1.342027	0.16234888	0.30260313	1.0	4442	tags=34%, list=22%, signal=44%
CELL_SUBSTRATE_ADHESION	CELL_SUBSTRATE_ADHESION		39	-0.46512088	-1.3418806	0.14684288	0.3010838	1.0	4742	tags=36%, list=23%, signal=47%
REGULATION_OF_MAPKKK_CASCADE	REGULATION_OF_MAPKKK_CASCADE		20	-0.48546934	-1.340421	0.11296534	0.3020068	1.0	2772	tags=25%, list=14%, signal=29%
MYELOID_CELL_DIFFERENTIATION	MYELOID_CELL_DIFFERENTIATION		35	-0.48637146	-1.3383135	0.13810742	0.30429575	1.0	6213	tags=57%, list=30%, signal=82%
CELL_CYCLE_PROCESS	CELL_CYCLE_PROCESS		189	-0.40601704	-1.3360311	0.17689015	0.30707824	1.0	4837	tags=31%, list=24%, signal=40%
RAS_PROTEIN_SIGNAL_TRANSDUCTION	RAS_PROTEIN_SIGNAL_TRANSDUCTION		66	-0.397451	-1.334838	0.11594203	0.30749238	1.0	2614	tags=24%, list=13%, signal=28%
REGULATION_OF_CATALYTIC_ACTIVITY	REGULATION_OF_CATALYTIC_ACTIVITY		275	-0.35690352	-1.333686	0.025906736	0.30800316	1.0	3727	tags=24%, list=18%, signal=29%
ACTIVATION_OF_JNK_ACTIVITY	ACTIVATION_OF_JNK_ACTIVITY		16	-0.45888	-1.3307105	0.13636364	0.31204852	1.0	2840	tags=38%, list=14%, signal=43%
REGULATION_OF_HYDROLASE_ACTIVITY	REGULATION_OF_HYDROLASE_ACTIVITY		78	-0.4009251	-1.3291079	0.08958567	0.31355587	1.0	2051	tags=21%, list=10%, signal=23%
RESPONSE_TO_HYPOXIA	RESPONSE_TO_HYPOXIA		28	-0.4771276	-1.3281518	0.09572072	0.31357214	1.0	5685	tags=50%, list=28%, signal=69%
CELL_CYCLE_PHASE	CELL_CYCLE_PHASE		167	-0.4028644	-1.3224449	0.18846695	0.3226594	1.0	4837	tags=31%, list=24%, signal=40%
REGULATION_OF_MOLECULAR_FUNCTION	REGULATION_OF_MOLECULAR_FUNCTION		323	-0.3460388	-1.3206301	0.03746098	0.32450658	1.0	3727	tags=23%, list=18%, signal=28%
NEGATIVE_REGULATION_OF_SIGNAL_TRANSDUCTION	NEGATIVE_REGULATION_OF_SIGNAL_TRANSDUCTION		37	-0.41564506	-1.3179798	0.10281518	0.32806543	1.0	2299	tags=22%, list=11%, signal=24%
TRANSLATIONAL_INITIATION	TRANSLATIONAL_INITIATION		39	-0.4253466	-1.3172857	0.15127389	0.32755345	1.0	3346	tags=28%, list=16%, signal=34%
CYTOKINESIS	CYTOKINESIS		19	-0.49959406	-1.3122917	0.18438539	0.33536336	1.0	3342	tags=42%, list=16%, signal=50%
PROTEIN_POLYMERIZATION	PROTEIN_POLYMERIZATION		19	-0.46821	-1.311143	0.14209116	0.33608457	1.0	5390	tags=47%, list=26%, signal=64%
MAPKKK_CASCADE_GO_0000165	MAPKKK_CASCADE_GO_0000165		104	-0.37410983	-1.3088185	0.08789954	0.33877033	1.0	4565	tags=34%, list=22%, signal=43%
PROTEIN_RNA_COMPLEX_ASSEMBLY	PROTEIN_RNA_COMPLEX_ASSEMBLY		58	-0.40373078	-1.3086978	0.16150081	0.33726352	1.0	4356	tags=38%, list=21%, signal=48%
RESPONSE_TO_ABIOTIC_STIMULUS	RESPONSE_TO_ABIOTIC_STIMULUS		89	-0.3761716	-1.3084091	0.0698174	0.33602512	1.0	1994	tags=17%, list=10%, signal=19%
MITOTIC_SISTER_CHROMATID_SEGREGATION	MITOTIC_SISTER_CHROMATID_SEGREGATION		16	-0.56190157	-1.3047761	0.19932432	0.3412282	1.0	2126	tags=25%, list=10%, signal=28%
DNA_PACKAGING	DNA_PACKAGING		34	-0.41618723	-1.3036189	0.17316693	0.34175444	1.0	5443	tags=35%, list=27%, signal=48%
MITOTIC_CELL_CYCLE	MITOTIC_CELL_CYCLE		153	-0.39563754	-1.3016448	0.20588236	0.34396762	1.0	4837	tags=31%, list=24%, signal=41%
RESPONSE_TO_LIGHT_STIMULUS	RESPONSE_TO_LIGHT_STIMULUS		46	-0.41915464	-1.2922534	0.12195122	0.3616079	1.0	999	tags=13%, list=5%, signal=14%
NEURITE_DEVELOPMENT	NEURITE_DEVELOPMENT		53	-0.43093914	-1.2919726	0.12330317	0.3602537	1.0	3673	tags=26%, list=18%, signal=32%
PHOSPHOINOSITIDE_METABOLIC_PROCESS	PHOSPHOINOSITIDE_METABOLIC_PROCESS		31	-0.40288612	-1.2893926	0.13569322	0.36360312	1.0	3744	tags=29%, list=18%, signal=35%
ACTIVATION_OF_NF_KAPPAB_TRANSCRIPTION_FACTOR	ACTIVATION_OF_NF_KAPPAB_TRANSCRIPTION_FACTOR		18	-0.46515855	-1.288895	0.1713881	0.3626166	1.0	386	tags=11%, list=2%, signal=11%
GLYCOPROTEIN_BIOSYNTHETIC_PROCESS	GLYCOPROTEIN_BIOSYNTHETIC_PROCESS		74	-0.3831693	-1.2862257	0.115341544	0.3660957	1.0	5196	tags=35%, list=25%, signal=47%
ACTIN_POLYMERIZATION_AND_OR_DEPOLYMERIZATION	ACTIN_POLYMERIZATION_AND_OR_DEPOLYMERIZATION		23	-0.4478862	-1.2795488	0.16487935	0.37814307	1.0	2865	tags=26%, list=14%, signal=30%
SKELETAL_DEVELOPMENT	SKELETAL_DEVELOPMENT		102	-0.42932788	-1.278861	0.2094176	0.37752032	1.0	4717	tags=30%, list=23%, signal=39%
TUBE_DEVELOPMENT	TUBE_DEVELOPMENT		18	-0.44361404	-1.2787642	0.1816976	0.37585005	1.0	1012	tags=11%, list=5%, signal=12%
WOUND_HEALING	WOUND_HEALING		53	-0.4580863	-1.2785125	0.17476852	0.37459671	1.0	4871	tags=34%, list=24%, signal=44%
REGULATION_OF_MYELOID_CELL_DIFFERENTIATION	REGULATION_OF_MYELOID_CELL_DIFFERENTIATION		19	-0.49809906	-1.2761891	0.18982631	0.377528	1.0	6579	tags=63%, list=32%, signal=93%
DNA_DAMAGE_RESPONSESIGNAL_TRANSDUCTION	DNA_DAMAGE_RESPONSESIGNAL_TRANSDUCTION		35	-0.37088403	-1.2754794	0.15015015	0.37725663	1.0	3334	tags=26%, list=16%, signal=31%
REGULATION_OF_MAP_KINASE_ACTIVITY	REGULATION_OF_MAP_KINASE_ACTIVITY		67	-0.39408842	-1.2753583	0.1487805	0.37566122	1.0	5560	tags=42%, list=27%, signal=57%
REGULATION_OF_TRANSPORT	REGULATION_OF_TRANSPORT		66	-0.38897622	-1.2735189	0.11292074	0.37767512	1.0	5053	tags=32%, list=25%, signal=42%
REGULATION_OF_CELL_DIFFERENTIATION	REGULATION_OF_CELL_DIFFERENTIATION		60	-0.41978016	-1.2729037	0.15840387	0.3772526	1.0	6195	tags=42%, list=30%, signal=60%
REGULATION_OF_TRANSLATION	REGULATION_OF_TRANSLATION		93	-0.3643397	-1.2704971	0.13904983	0.38038704	1.0	4827	tags=28%, list=24%, signal=36%
NEURON_DEVELOPMENT	NEURON_DEVELOPMENT		61	-0.41437182	-1.2678962	0.14189944	0.3838967	1.0	3686	tags=26%, list=18%, signal=32%
GLYCOPROTEIN_METABOLIC_PROCESS	GLYCOPROTEIN_METABOLIC_PROCESS		90	-0.36362168	-1.2638395	0.12626833	0.39085183	1.0	5196	tags=36%, list=25%, signal=47%
REGULATION_OF_CELL_ADHESION	REGULATION_OF_CELL_ADHESION		35	-0.4494373	-1.258624	0.20291616	0.39965564	1.0	4925	tags=29%, list=24%, signal=38%
REGIONALIZATION	REGIONALIZATION		15	-0.48346192	-1.2547554	0.19398907	0.40570652	1.0	2533	tags=27%, list=12%, signal=30%
NUCLEOTIDE_EXCISION_REPAIR	NUCLEOTIDE_EXCISION_REPAIR		20	-0.41541135	-1.2547442	0.20678514	0.40382612	1.0	1918	tags=25%, list=9%, signal=28%
BLOOD_COAGULATION	BLOOD_COAGULATION		42	-0.45446065	-1.2451417	0.2181168	0.4222327	1.0	5248	tags=38%, list=26%, signal=51%
GLYCEROPHOSPHOLIPID_METABOLIC_PROCESS	GLYCEROPHOSPHOLIPID_METABOLIC_PROCESS		45	-0.36897412	-1.2391603	0.1716515	0.4334698	1.0	1981	tags=18%, list=10%, signal=20%
COAGULATION	COAGULATION		43	-0.45276433	-1.2375119	0.21867612	0.43503866	1.0	5248	tags=37%, list=26%, signal=50%
ANTI_APOPTOSIS	ANTI_APOPTOSIS		118	-0.34261897	-1.2365195	0.18289787	0.43533137	1.0	2924	tags=19%, list=14%, signal=23%
REGULATION_OF_TRANSCRIPTION_FACTOR_ACTIVITY	REGULATION_OF_TRANSCRIPTION_FACTOR_ACTIVITY		40	-0.37561083	-1.2348547	0.20569211	0.43711025	1.0	2772	tags=18%, list=14%, signal=20%
I_KAPPAB_KINASE_NF_KAPPAB_CASCADE	I_KAPPAB_KINASE_NF_KAPPAB_CASCADE		114	-0.3224018	-1.2270116	0.1888587	0.45212266	1.0	5694	tags=37%, list=28%, signal=51%
REGULATION_OF_PROTEIN_STABILITY	REGULATION_OF_PROTEIN_STABILITY		19	-0.42207435	-1.2230067	0.21428572	0.4589876	1.0	4925	tags=37%, list=24%, signal=48%
COFACTOR_BIOSYNTHETIC_PROCESS	COFACTOR_BIOSYNTHETIC_PROCESS		21	-0.4182699	-1.2203447	0.20653789	0.46345955	1.0	5245	tags=52%, list=26%, signal=70%
CARBOHYDRATE_TRANSPORT	CARBOHYDRATE_TRANSPORT		19	-0.4710667	-1.2160497	0.22944786	0.47132054	1.0	2008	tags=21%, list=10%, signal=23%
GLYCOLIPID_METABOLIC_PROCESS	GLYCOLIPID_METABOLIC_PROCESS		16	-0.46446753	-1.214721	0.22036083	0.47216427	1.0	2752	tags=25%, list=13%, signal=29%
GENERATION_OF_NEURONS	GENERATION_OF_NEURONS		83	-0.3886224	-1.2135577	0.19275825	0.47258312	1.0	4926	tags=29%, list=24%, signal=38%
ENERGY_RESERVE_METABOLIC_PROCESS	ENERGY_RESERVE_METABOLIC_PROCESS		15	-0.50427616	-1.2133936	0.2647059	0.47083193	1.0	4907	tags=40%, list=24%, signal=53%
REGULATION_OF_CELLULAR_PROTEIN_METABOLIC_PROCESS	REGULATION_OF_CELLULAR_PROTEIN_METABOLIC_PROCESS		162	-0.33518526	-1.2049265	0.19888888	0.48806837	1.0	4925	tags=28%, list=24%, signal=36%
HEMOSTASIS	HEMOSTASIS		47	-0.42995593	-1.2014954	0.25802615	0.49372852	1.0	5248	tags=36%, list=26%, signal=49%
PHOSPHOINOSITIDE_MEDIATED_SIGNALING	PHOSPHOINOSITIDE_MEDIATED_SIGNALING		48	-0.42359164	-1.1974938	0.23282887	0.50053257	1.0	2878	tags=27%, list=14%, signal=31%
MESODERM_DEVELOPMENT	MESODERM_DEVELOPMENT		22	-0.44919086	-1.1971486	0.28335834	0.49919802	1.0	2224	tags=18%, list=11%, signal=20%
CELLULAR_POLYSACCHARIDE_METABOLIC_PROCESS	CELLULAR_POLYSACCHARIDE_METABOLIC_PROCESS		16	-0.47582835	-1.1945894	0.2496925	0.5027709	1.0	2418	tags=19%, list=12%, signal=21%
NEGATIVE_REGULATION_OF_APOPTOSIS	NEGATIVE_REGULATION_OF_APOPTOSIS		150	-0.32942078	-1.1941494	0.22157772	0.50163317	1.0	2924	tags=18%, list=14%, signal=21%
NEGATIVE_REGULATION_OF_PROGRAMMED_CELL_DEATH	NEGATIVE_REGULATION_OF_PROGRAMMED_CELL_DEATH		151	-0.32939613	-1.1914656	0.22222222	0.5058016	1.0	2924	tags=18%, list=14%, signal=21%
MICROTUBULE_BASED_MOVEMENT	MICROTUBULE_BASED_MOVEMENT		16	-0.4610795	-1.1910974	0.23862068	0.50441813	1.0	6519	tags=81%, list=32%, signal=119%
EXTRACELLULAR_STRUCTURE_ORGANIZATION_AND_BIOGENESIS	EXTRACELLULAR_STRUCTURE_ORGANIZATION_AND_BIOGENESIS		31	-0.4759005	-1.1885581	0.27405602	0.50806445	1.0	6750	tags=58%, list=33%, signal=86%
CELL_CYCLE_CHECKPOINT_GO_0000075	CELL_CYCLE_CHECKPOINT_GO_0000075		48	-0.38558912	-1.188215	0.28892455	0.50663817	1.0	4596	tags=35%, list=22%, signal=46%
RESPONSE_TO_ENDOGENOUS_STIMULUS	RESPONSE_TO_ENDOGENOUS_STIMULUS		197	-0.31363612	-1.1880292	0.23962517	0.50480217	1.0	4205	tags=24%, list=21%, signal=30%
RESPONSE_TO_UV	RESPONSE_TO_UV		26	-0.40207875	-1.1878923	0.2294686	0.5030081	1.0	1918	tags=19%, list=9%, signal=21%
CENTRAL_NERVOUS_SYSTEM_DEVELOPMENT	CENTRAL_NERVOUS_SYSTEM_DEVELOPMENT		121	-0.39633247	-1.186758	0.17951319	0.5035025	1.0	6125	tags=39%, list=30%, signal=55%
MRNA_PROCESSING_GO_0006397	MRNA_PROCESSING_GO_0006397		59	-0.37302864	-1.1859697	0.30118445	0.50328875	1.0	4442	tags=34%, list=22%, signal=43%
RESPONSE_TO_DRUG	RESPONSE_TO_DRUG		22	-0.39747325	-1.17855	0.24871135	0.51821333	1.0	6448	tags=45%, list=31%, signal=66%
RESPONSE_TO_DNA_DAMAGE_STIMULUS	RESPONSE_TO_DNA_DAMAGE_STIMULUS		159	-0.32144693	-1.1734542	0.26861313	0.5280286	1.0	2982	tags=19%, list=15%, signal=23%
DNA_METABOLIC_PROCESS	DNA_METABOLIC_PROCESS		247	-0.32442936	-1.1683834	0.26527777	0.53754175	1.0	4544	tags=27%, list=22%, signal=34%
REGULATION_OF_I_KAPPAB_KINASE_NF_KAPPAB_CASCADE	REGULATION_OF_I_KAPPAB_KINASE_NF_KAPPAB_CASCADE		93	-0.30957907	-1.1678988	0.24128312	0.536513	1.0	5694	tags=35%, list=28%, signal=49%
PROTEOGLYCAN_BIOSYNTHETIC_PROCESS	PROTEOGLYCAN_BIOSYNTHETIC_PROCESS		15	-0.46664172	-1.1652266	0.29667148	0.54043245	1.0	2341	tags=27%, list=11%, signal=30%
REGULATION_OF_PROTEIN_METABOLIC_PROCESS	REGULATION_OF_PROTEIN_METABOLIC_PROCESS		173	-0.31841922	-1.1638535	0.24671052	0.5416167	1.0	4925	tags=27%, list=24%, signal=35%
G_PROTEIN_SIGNALING_COUPLED_TO_IP3_SECOND_MESSENGERPHOSPHOLIPASE_C_ACTIVATING	G_PROTEIN_SIGNALING_COUPLED_TO_IP3_SECOND_MESSENGERPHOSPHOLIPASE_C_ACTIVATING		45	-0.42035234	-1.1624211	0.26909518	0.5426782	1.0	2878	tags=27%, list=14%, signal=31%
M_PHASE	M_PHASE		111	-0.38137078	-1.1623149	0.3207547	0.5407443	1.0	3342	tags=21%, list=16%, signal=25%
POSITIVE_REGULATION_OF_I_KAPPAB_KINASE_NF_KAPPAB_CASCADE	POSITIVE_REGULATION_OF_I_KAPPAB_KINASE_NF_KAPPAB_CASCADE		87	-0.31102252	-1.1584404	0.25608012	0.54779136	1.0	5694	tags=36%, list=28%, signal=49%
DNA_REPLICATION	DNA_REPLICATION		95	-0.35246998	-1.1575263	0.28656715	0.5478754	1.0	4020	tags=27%, list=20%, signal=34%
POSITIVE_REGULATION_OF_HYDROLASE_ACTIVITY	POSITIVE_REGULATION_OF_HYDROLASE_ACTIVITY		55	-0.37608752	-1.1564949	0.25908557	0.5480127	1.0	1911	tags=18%, list=9%, signal=20%
REGULATION_OF_CYTOKINE_PRODUCTION	REGULATION_OF_CYTOKINE_PRODUCTION		25	-0.43694487	-1.1552199	0.30915576	0.54857916	1.0	5685	tags=44%, list=28%, signal=61%
ER_TO_GOLGI_VESICLE_MEDIATED_TRANSPORT	ER_TO_GOLGI_VESICLE_MEDIATED_TRANSPORT		18	-0.412956	-1.1542941	0.30414012	0.5485598	1.0	3711	tags=39%, list=18%, signal=47%
RHYTHMIC_PROCESS	RHYTHMIC_PROCESS		29	-0.4876839	-1.1539445	0.3625731	0.5472271	1.0	3173	tags=21%, list=15%, signal=24%
DNA_REPAIR	DNA_REPAIR		122	-0.33944488	-1.152562	0.3019727	0.54816264	1.0	4205	tags=27%, list=21%, signal=34%
REGULATION_OF_ACTION_POTENTIAL	REGULATION_OF_ACTION_POTENTIAL		17	-0.42707404	-1.1519176	0.28875	0.5475622	1.0	3284	tags=24%, list=16%, signal=28%
POSITIVE_REGULATION_OF_MAP_KINASE_ACTIVITY	POSITIVE_REGULATION_OF_MAP_KINASE_ACTIVITY		47	-0.3790034	-1.1516339	0.27831325	0.5461485	1.0	4497	tags=34%, list=22%, signal=44%
NEURON_DIFFERENTIATION	NEURON_DIFFERENTIATION		76	-0.3778441	-1.1509074	0.27233586	0.5457377	1.0	3686	tags=22%, list=18%, signal=27%
NEGATIVE_REGULATION_OF_DEVELOPMENTAL_PROCESS	NEGATIVE_REGULATION_OF_DEVELOPMENTAL_PROCESS		197	-0.31970474	-1.1499158	0.26256984	0.54593766	1.0	2924	tags=16%, list=14%, signal=19%
POSITIVE_REGULATION_OF_CELL_DIFFERENTIATION	POSITIVE_REGULATION_OF_CELL_DIFFERENTIATION		25	-0.42096725	-1.1496042	0.29178083	0.54458314	1.0	6173	tags=52%, list=30%, signal=74%
RIBONUCLEOTIDE_METABOLIC_PROCESS	RIBONUCLEOTIDE_METABOLIC_PROCESS		16	-0.40584886	-1.1408839	0.31155014	0.56284875	1.0	4939	tags=44%, list=24%, signal=58%
REGULATION_OF_DEVELOPMENTAL_PROCESS	REGULATION_OF_DEVELOPMENTAL_PROCESS		440	-0.2987075	-1.1346264	0.2777778	0.5750846	1.0	4951	tags=27%, list=24%, signal=34%
JAK_STAT_CASCADE	JAK_STAT_CASCADE		31	-0.4153697	-1.1310586	0.32341	0.5813287	1.0	5050	tags=32%, list=25%, signal=43%
NEUROGENESIS	NEUROGENESIS		93	-0.3488383	-1.1247058	0.28286016	0.5940314	1.0	4926	tags=28%, list=24%, signal=37%
NERVOUS_SYSTEM_DEVELOPMENT	NERVOUS_SYSTEM_DEVELOPMENT		381	-0.3483424	-1.1246737	0.2688391	0.59184647	1.0	6238	tags=36%, list=30%, signal=50%
SECRETORY_PATHWAY	SECRETORY_PATHWAY		84	-0.32011628	-1.1231558	0.29904306	0.5931221	1.0	4301	tags=29%, list=21%, signal=36%
REGULATION_OF_ENDOCYTOSIS	REGULATION_OF_ENDOCYTOSIS		16	-0.41980892	-1.12176	0.31424937	0.59417516	1.0	3686	tags=31%, list=18%, signal=38%
MEMBRANE_FUSION	MEMBRANE_FUSION		28	-0.36706138	-1.1203249	0.32329842	0.59518135	1.0	5190	tags=32%, list=25%, signal=43%
NEGATIVE_REGULATION_OF_CATALYTIC_ACTIVITY	NEGATIVE_REGULATION_OF_CATALYTIC_ACTIVITY		69	-0.33522034	-1.1202765	0.3155604	0.5930481	1.0	3687	tags=25%, list=18%, signal=30%
NEGATIVE_REGULATION_OF_CELL_PROLIFERATION	NEGATIVE_REGULATION_OF_CELL_PROLIFERATION		156	-0.32833242	-1.1192614	0.2867647	0.5931451	1.0	5141	tags=29%, list=25%, signal=38%
CARBOHYDRATE_BIOSYNTHETIC_PROCESS	CARBOHYDRATE_BIOSYNTHETIC_PROCESS		49	-0.35831663	-1.1192219	0.32088682	0.59103566	1.0	5247	tags=41%, list=26%, signal=55%
RHO_PROTEIN_SIGNAL_TRANSDUCTION	RHO_PROTEIN_SIGNAL_TRANSDUCTION		38	-0.35061762	-1.112821	0.3279703	0.6031596	1.0	2614	tags=21%, list=13%, signal=24%
PHOSPHOINOSITIDE_BIOSYNTHETIC_PROCESS	PHOSPHOINOSITIDE_BIOSYNTHETIC_PROCESS		24	-0.37946317	-1.1118572	0.32956383	0.60325164	1.0	1316	tags=17%, list=6%, signal=18%
RIBONUCLEOPROTEIN_COMPLEX_BIOGENESIS_AND_ASSEMBLY	RIBONUCLEOPROTEIN_COMPLEX_BIOGENESIS_AND_ASSEMBLY		77	-0.34407958	-1.1117381	0.34860885	0.6012851	1.0	4356	tags=34%, list=21%, signal=43%
METAL_ION_TRANSPORT	METAL_ION_TRANSPORT		117	-0.3763258	-1.1050456	0.34962806	0.61479	1.0	4853	tags=27%, list=24%, signal=36%
POLYSACCHARIDE_METABOLIC_PROCESS	POLYSACCHARIDE_METABOLIC_PROCESS		18	-0.43107045	-1.1048937	0.35885167	0.6129405	1.0	2418	tags=17%, list=12%, signal=19%
POSITIVE_REGULATION_OF_CYTOKINE_BIOSYNTHETIC_PROCESS	POSITIVE_REGULATION_OF_CYTOKINE_BIOSYNTHETIC_PROCESS		25	-0.45556867	-1.1046131	0.38494936	0.61140454	1.0	4560	tags=28%, list=22%, signal=36%
DNA_DAMAGE_CHECKPOINT	DNA_DAMAGE_CHECKPOINT		20	-0.36345544	-1.1032155	0.3436482	0.61236024	1.0	4000	tags=30%, list=20%, signal=37%
LIPOPROTEIN_METABOLIC_PROCESS	LIPOPROTEIN_METABOLIC_PROCESS		33	-0.35432005	-1.1001549	0.34912044	0.6172354	1.0	3724	tags=21%, list=18%, signal=26%
PEPTIDYL_TYROSINE_PHOSPHORYLATION	PEPTIDYL_TYROSINE_PHOSPHORYLATION		27	-0.4120577	-1.0981482	0.35496688	0.61956716	1.0	5050	tags=41%, list=25%, signal=54%
POSITIVE_REGULATION_OF_CELLULAR_COMPONENT_ORGANIZATION_AND_BIOGENESIS	POSITIVE_REGULATION_OF_CELLULAR_COMPONENT_ORGANIZATION_AND_BIOGENESIS		36	-0.3642467	-1.0964088	0.364676	0.6214822	1.0	1754	tags=14%, list=9%, signal=15%
NEGATIVE_REGULATION_OF_PROTEIN_METABOLIC_PROCESS	NEGATIVE_REGULATION_OF_PROTEIN_METABOLIC_PROCESS		48	-0.3314495	-1.0959376	0.3387471	0.6204764	1.0	1872	tags=13%, list=9%, signal=14%
CELLULAR_CARBOHYDRATE_METABOLIC_PROCESS	CELLULAR_CARBOHYDRATE_METABOLIC_PROCESS		126	-0.3124543	-1.0951885	0.33088234	0.6200646	1.0	4797	tags=27%, list=23%, signal=35%
ANATOMICAL_STRUCTURE_FORMATION	ANATOMICAL_STRUCTURE_FORMATION		56	-0.3637204	-1.0941896	0.37515685	0.6204033	1.0	3254	tags=20%, list=16%, signal=23%
SODIUM_ION_TRANSPORT	SODIUM_ION_TRANSPORT		22	-0.4359489	-1.0872808	0.3842303	0.6340476	1.0	6752	tags=50%, list=33%, signal=74%
POSITIVE_REGULATION_OF_DEVELOPMENTAL_PROCESS	POSITIVE_REGULATION_OF_DEVELOPMENTAL_PROCESS		218	-0.29610094	-1.0858319	0.34478673	0.6352292	1.0	4951	tags=29%, list=24%, signal=38%
REGULATION_OF_BODY_FLUID_LEVELS	REGULATION_OF_BODY_FLUID_LEVELS		56	-0.37945518	-1.0849875	0.39443156	0.63506377	1.0	4871	tags=30%, list=24%, signal=40%
MEMBRANE_LIPID_METABOLIC_PROCESS	MEMBRANE_LIPID_METABOLIC_PROCESS		98	-0.29680175	-1.0848051	0.35990888	0.63325524	1.0	4177	tags=22%, list=20%, signal=28%
REGULATION_OF_DNA_BINDING	REGULATION_OF_DNA_BINDING		47	-0.33511984	-1.0841057	0.35438144	0.6326322	1.0	2772	tags=17%, list=14%, signal=20%
CELLULAR_CATABOLIC_PROCESS	CELLULAR_CATABOLIC_PROCESS		211	-0.28875807	-1.0839022	0.3529412	0.6308658	1.0	3887	tags=20%, list=19%, signal=24%
REGULATION_OF_BIOLOGICAL_QUALITY	REGULATION_OF_BIOLOGICAL_QUALITY		417	-0.31754512	-1.0834227	0.34938523	0.62971497	1.0	5248	tags=28%, list=26%, signal=37%
RECEPTOR_MEDIATED_ENDOCYTOSIS	RECEPTOR_MEDIATED_ENDOCYTOSIS		33	-0.37304723	-1.0795473	0.37515685	0.63630056	1.0	3686	tags=27%, list=18%, signal=33%
FEMALE_GAMETE_GENERATION	FEMALE_GAMETE_GENERATION		17	-0.40872312	-1.0795187	0.36941177	0.63416594	1.0	2046	tags=12%, list=10%, signal=13%
CATABOLIC_PROCESS	CATABOLIC_PROCESS		223	-0.2863879	-1.0775263	0.3671875	0.6364702	1.0	2351	tags=14%, list=11%, signal=16%
REGULATION_OF_CYCLIN_DEPENDENT_PROTEIN_KINASE_ACTIVITY	REGULATION_OF_CYCLIN_DEPENDENT_PROTEIN_KINASE_ACTIVITY		43	-0.34847856	-1.0771985	0.36209336	0.6349906	1.0	4208	tags=26%, list=21%, signal=32%
REGULATION_OF_PROGRAMMED_CELL_DEATH	REGULATION_OF_PROGRAMMED_CELL_DEATH		342	-0.28558707	-1.075175	0.34553775	0.63738096	1.0	4951	tags=27%, list=24%, signal=34%
LIPID_TRANSPORT	LIPID_TRANSPORT		28	-0.37273884	-1.0748066	0.38388625	0.63589174	1.0	2820	tags=21%, list=14%, signal=25%
REGULATION_OF_APOPTOSIS	REGULATION_OF_APOPTOSIS		341	-0.2856081	-1.0743734	0.34867665	0.63470286	1.0	4951	tags=27%, list=24%, signal=35%
POSITIVE_REGULATION_OF_TRANSPORT	POSITIVE_REGULATION_OF_TRANSPORT		23	-0.39717188	-1.0742197	0.37900552	0.6328806	1.0	4701	tags=35%, list=23%, signal=45%
NEGATIVE_REGULATION_OF_CELLULAR_PROTEIN_METABOLIC_PROCESS	NEGATIVE_REGULATION_OF_CELLULAR_PROTEIN_METABOLIC_PROCESS		45	-0.3374467	-1.0724138	0.3888889	0.63456094	1.0	1872	tags=13%, list=9%, signal=15%
RNA_PROCESSING	RNA_PROCESSING		158	-0.29911894	-1.0692583	0.38644066	0.6392156	1.0	4442	tags=27%, list=22%, signal=34%
SECRETION_BY_CELL	SECRETION_BY_CELL		116	-0.29591522	-1.0682701	0.37417218	0.6394789	1.0	4301	tags=24%, list=21%, signal=30%
ONE_CARBON_COMPOUND_METABOLIC_PROCESS	ONE_CARBON_COMPOUND_METABOLIC_PROCESS		26	-0.35600194	-1.0675168	0.3755523	0.6391513	1.0	324	tags=12%, list=2%, signal=12%
CELLULAR_RESPONSE_TO_STIMULUS	CELLULAR_RESPONSE_TO_STIMULUS		19	-0.3826919	-1.0657339	0.40625	0.64100134	1.0	560	tags=11%, list=3%, signal=11%
TISSUE_DEVELOPMENT	TISSUE_DEVELOPMENT		138	-0.35270804	-1.0635178	0.40840518	0.6436725	1.0	4717	tags=23%, list=23%, signal=30%
MACROMOLECULAR_COMPLEX_DISASSEMBLY	MACROMOLECULAR_COMPLEX_DISASSEMBLY		15	-0.39063513	-1.0628084	0.40601504	0.6431746	1.0	3616	tags=27%, list=18%, signal=32%
M_PHASE_OF_MITOTIC_CELL_CYCLE	M_PHASE_OF_MITOTIC_CELL_CYCLE		85	-0.35337263	-1.0601571	0.42812982	0.64710253	1.0	3342	tags=20%, list=16%, signal=24%
PROTEIN_AMINO_ACID_LIPIDATION	PROTEIN_AMINO_ACID_LIPIDATION		24	-0.3714512	-1.0564554	0.39440992	0.6531751	1.0	2298	tags=17%, list=11%, signal=19%
PEPTIDYL_TYROSINE_MODIFICATION	PEPTIDYL_TYROSINE_MODIFICATION		29	-0.39186388	-1.0552986	0.41280654	0.6534916	1.0	5050	tags=38%, list=25%, signal=50%
ANATOMICAL_STRUCTURE_MORPHOGENESIS	ANATOMICAL_STRUCTURE_MORPHOGENESIS		374	-0.31212357	-1.0550461	0.40495867	0.6519439	1.0	6238	tags=33%, list=30%, signal=46%
CASPASE_ACTIVATION	CASPASE_ACTIVATION		26	-0.35268846	-1.0478702	0.41267788	0.6658405	1.0	4226	tags=27%, list=21%, signal=34%
ACTIVATION_OF_MAPK_ACTIVITY	ACTIVATION_OF_MAPK_ACTIVITY		41	-0.3490542	-1.0452396	0.43028846	0.6695761	1.0	4497	tags=32%, list=22%, signal=41%
REGULATION_OF_DNA_REPLICATION	REGULATION_OF_DNA_REPLICATION		20	-0.36931244	-1.0389186	0.41097924	0.6812188	1.0	5182	tags=35%, list=25%, signal=47%
CARBOHYDRATE_METABOLIC_PROCESS	CARBOHYDRATE_METABOLIC_PROCESS		179	-0.295975	-1.0384153	0.43762994	0.6801661	1.0	4797	tags=27%, list=23%, signal=35%
MITOSIS	MITOSIS		82	-0.34291816	-1.0324453	0.44700462	0.6915169	1.0	4754	tags=27%, list=23%, signal=35%
APOPTOSIS_GO	APOPTOSIS_GO		431	-0.26799366	-1.020548	0.42517006	0.71576697	1.0	3739	tags=19%, list=18%, signal=23%
PROGRAMMED_CELL_DEATH	PROGRAMMED_CELL_DEATH		432	-0.2679783	-1.0201378	0.42824858	0.7144299	1.0	3739	tags=19%, list=18%, signal=22%
G1_PHASE	G1_PHASE		15	-0.3841177	-1.0171576	0.47214076	0.71890825	1.0	4544	tags=40%, list=22%, signal=51%
CATION_HOMEOSTASIS	CATION_HOMEOSTASIS		109	-0.3458528	-1.0171047	0.46516612	0.71675783	1.0	5678	tags=34%, list=28%, signal=47%
LIPOPROTEIN_BIOSYNTHETIC_PROCESS	LIPOPROTEIN_BIOSYNTHETIC_PROCESS		26	-0.35559553	-1.0145411	0.4485842	0.720041	1.0	2298	tags=15%, list=11%, signal=17%
DNA_CATABOLIC_PROCESS	DNA_CATABOLIC_PROCESS		23	-0.36642802	-1.012363	0.44873503	0.72243565	1.0	295	tags=9%, list=1%, signal=9%
HEMOPOIESIS	HEMOPOIESIS		73	-0.34023678	-1.0063466	0.46194226	0.73318803	1.0	5685	tags=36%, list=28%, signal=49%
HOMEOSTATIC_PROCESS	HOMEOSTATIC_PROCESS		207	-0.31433436	-1.005511	0.49068323	0.73281896	1.0	5576	tags=30%, list=27%, signal=41%
CYTOKINE_PRODUCTION	CYTOKINE_PRODUCTION		73	-0.34286132	-1.0021669	0.47375	0.737927	1.0	5407	tags=27%, list=26%, signal=37%
REGULATION_OF_BINDING	REGULATION_OF_BINDING		58	-0.2944488	-0.998852	0.46191648	0.7429426	1.0	2772	tags=16%, list=14%, signal=18%
TRANSCRIPTION_FROM_RNA_POLYMERASE_III_PROMOTER	TRANSCRIPTION_FROM_RNA_POLYMERASE_III_PROMOTER		19	-0.3536438	-0.99664503	0.48	0.74555576	1.0	3244	tags=26%, list=16%, signal=31%
SECOND_MESSENGER_MEDIATED_SIGNALING	SECOND_MESSENGER_MEDIATED_SIGNALING		153	-0.3374347	-0.99589837	0.50317794	0.74485165	1.0	7291	tags=47%, list=36%, signal=72%
POSITIVE_REGULATION_OF_CASPASE_ACTIVITY	POSITIVE_REGULATION_OF_CASPASE_ACTIVITY		30	-0.33613834	-0.9950082	0.4975669	0.744384	1.0	4226	tags=23%, list=21%, signal=29%
IMMUNE_SYSTEM_DEVELOPMENT	IMMUNE_SYSTEM_DEVELOPMENT		79	-0.32917923	-0.9941619	0.47588006	0.74379975	1.0	5685	tags=34%, list=28%, signal=47%
GROWTH	GROWTH		76	-0.27830747	-0.98711514	0.4982857	0.7563044	1.0	4494	tags=25%, list=22%, signal=32%
ANGIOGENESIS	ANGIOGENESIS		48	-0.33427003	-0.98488986	0.49815044	0.7586215	1.0	4471	tags=25%, list=22%, signal=32%
PHOSPHOLIPID_METABOLIC_PROCESS	PHOSPHOLIPID_METABOLIC_PROCESS		73	-0.27812305	-0.98336047	0.5101553	0.7595261	1.0	1398	tags=11%, list=7%, signal=12%
TRNA_METABOLIC_PROCESS	TRNA_METABOLIC_PROCESS		19	-0.37146863	-0.98249906	0.5024793	0.7590574	1.0	1277	tags=11%, list=6%, signal=11%
NEGATIVE_REGULATION_OF_TRANSLATION	NEGATIVE_REGULATION_OF_TRANSLATION		23	-0.34654343	-0.98209107	0.4977064	0.7576997	1.0	1872	tags=13%, list=9%, signal=14%
PIGMENT_BIOSYNTHETIC_PROCESS	PIGMENT_BIOSYNTHETIC_PROCESS		17	-0.35929874	-0.980486	0.52093595	0.75885975	1.0	5245	tags=47%, list=26%, signal=63%
HEMOPOIETIC_OR_LYMPHOID_ORGAN_DEVELOPMENT	HEMOPOIETIC_OR_LYMPHOID_ORGAN_DEVELOPMENT		75	-0.3308088	-0.97975135	0.49336872	0.7581687	1.0	5685	tags=35%, list=28%, signal=48%
NUCLEOTIDE_METABOLIC_PROCESS	NUCLEOTIDE_METABOLIC_PROCESS		42	-0.3078943	-0.9740911	0.52891564	0.7678216	1.0	4493	tags=31%, list=22%, signal=40%
SULFUR_METABOLIC_PROCESS	SULFUR_METABOLIC_PROCESS		37	-0.32375723	-0.9724965	0.5220207	0.76885563	1.0	2341	tags=16%, list=11%, signal=18%
DNA_INTEGRITY_CHECKPOINT	DNA_INTEGRITY_CHECKPOINT		24	-0.32893205	-0.9691598	0.48772505	0.77367705	1.0	4000	tags=25%, list=20%, signal=31%
CELLULAR_CATION_HOMEOSTASIS	CELLULAR_CATION_HOMEOSTASIS		106	-0.332661	-0.96905255	0.5329018	0.7716437	1.0	5678	tags=34%, list=28%, signal=47%
REGULATION_OF_CYTOKINE_BIOSYNTHETIC_PROCESS	REGULATION_OF_CYTOKINE_BIOSYNTHETIC_PROCESS		38	-0.35761595	-0.9675547	0.5192308	0.7726581	1.0	2581	tags=16%, list=13%, signal=18%
BASE_EXCISION_REPAIR	BASE_EXCISION_REPAIR		16	-0.37501025	-0.96742594	0.5163511	0.7706793	1.0	2330	tags=25%, list=11%, signal=28%
SYNAPSE_ORGANIZATION_AND_BIOGENESIS	SYNAPSE_ORGANIZATION_AND_BIOGENESIS		23	-0.41887695	-0.9663041	0.5122549	0.7707597	1.0	6750	tags=57%, list=33%, signal=84%
REGULATION_OF_CELL_PROLIFERATION	REGULATION_OF_CELL_PROLIFERATION		307	-0.27975795	-0.9661607	0.5533981	0.7687676	1.0	5053	tags=26%, list=25%, signal=34%
POSITIVE_REGULATION_OF_CYTOKINE_PRODUCTION	POSITIVE_REGULATION_OF_CYTOKINE_PRODUCTION		15	-0.40744528	-0.9650302	0.52869356	0.7688863	1.0	1042	tags=13%, list=5%, signal=14%
VASCULATURE_DEVELOPMENT	VASCULATURE_DEVELOPMENT		55	-0.32212016	-0.96490705	0.51874244	0.7669263	1.0	4940	tags=27%, list=24%, signal=36%
ESTABLISHMENT_OF_ORGANELLE_LOCALIZATION	ESTABLISHMENT_OF_ORGANELLE_LOCALIZATION		18	-0.35298407	-0.96420157	0.5135566	0.7660905	1.0	2409	tags=17%, list=12%, signal=19%
MUSCLE_DEVELOPMENT	MUSCLE_DEVELOPMENT		93	-0.3075599	-0.9591897	0.552381	0.7746167	1.0	3280	tags=18%, list=16%, signal=22%
PROTEOGLYCAN_METABOLIC_PROCESS	PROTEOGLYCAN_METABOLIC_PROCESS		21	-0.35247523	-0.9563569	0.5295775	0.7783228	1.0	2341	tags=19%, list=11%, signal=21%
LOCOMOTORY_BEHAVIOR	LOCOMOTORY_BEHAVIOR		94	-0.34891587	-0.9486477	0.5574365	0.79174876	1.0	2800	tags=14%, list=14%, signal=16%
CYTOKINE_METABOLIC_PROCESS	CYTOKINE_METABOLIC_PROCESS		42	-0.34758857	-0.9480779	0.53972256	0.7906358	1.0	2762	tags=17%, list=13%, signal=19%
EMBRYONIC_MORPHOGENESIS	EMBRYONIC_MORPHOGENESIS		17	-0.33332065	-0.9473431	0.5503356	0.7898772	1.0	6099	tags=41%, list=30%, signal=59%
MITOTIC_CELL_CYCLE_CHECKPOINT	MITOTIC_CELL_CYCLE_CHECKPOINT		21	-0.34990245	-0.9463598	0.5255354	0.78969234	1.0	6114	tags=48%, list=30%, signal=68%
G_PROTEIN_COUPLED_RECEPTOR_PROTEIN_SIGNALING_PATHWAY	G_PROTEIN_COUPLED_RECEPTOR_PROTEIN_SIGNALING_PATHWAY		339	-0.3070566	-0.9458411	0.58179957	0.78855693	1.0	7218	tags=43%, list=35%, signal=66%
NUCLEOTIDE_BIOSYNTHETIC_PROCESS	NUCLEOTIDE_BIOSYNTHETIC_PROCESS		20	-0.35276818	-0.9408983	0.56679636	0.796232	1.0	4493	tags=35%, list=22%, signal=45%
MEMBRANE_LIPID_BIOSYNTHETIC_PROCESS	MEMBRANE_LIPID_BIOSYNTHETIC_PROCESS		47	-0.2828598	-0.9408535	0.566416	0.79405767	1.0	2752	tags=17%, list=13%, signal=20%
HETEROCYCLE_METABOLIC_PROCESS	HETEROCYCLE_METABOLIC_PROCESS		27	-0.31189525	-0.9386659	0.56601465	0.796023	1.0	5245	tags=41%, list=26%, signal=55%
RNA_SPLICINGVIA_TRANSESTERIFICATION_REACTIONS	RNA_SPLICINGVIA_TRANSESTERIFICATION_REACTIONS		25	-0.323096	-0.93853456	0.5365854	0.7940197	1.0	3771	tags=32%, list=18%, signal=39%
REGULATION_OF_RESPONSE_TO_EXTERNAL_STIMULUS	REGULATION_OF_RESPONSE_TO_EXTERNAL_STIMULUS		15	-0.4248524	-0.9347802	0.6	0.799578	1.0	4907	tags=33%, list=24%, signal=44%
INDUCTION_OF_APOPTOSIS_BY_INTRACELLULAR_SIGNALS	INDUCTION_OF_APOPTOSIS_BY_INTRACELLULAR_SIGNALS		24	-0.29986283	-0.93371916	0.5663189	0.7994297	1.0	4837	tags=33%, list=24%, signal=44%
CYCLIC_NUCLEOTIDE_MEDIATED_SIGNALING	CYCLIC_NUCLEOTIDE_MEDIATED_SIGNALING		102	-0.33277437	-0.9334683	0.60633945	0.79768175	1.0	7291	tags=48%, list=36%, signal=74%
SENSORY_PERCEPTION	SENSORY_PERCEPTION		189	-0.29161814	-0.93029326	0.665998	0.80177295	1.0	5156	tags=20%, list=25%, signal=27%
RNA_SPLICING	RNA_SPLICING		77	-0.28548583	-0.9272034	0.54695225	0.8056994	1.0	3932	tags=27%, list=19%, signal=34%
G_PROTEIN_SIGNALING_COUPLED_TO_CYCLIC_NUCLEOTIDE_SECOND_MESSENGER	G_PROTEIN_SIGNALING_COUPLED_TO_CYCLIC_NUCLEOTIDE_SECOND_MESSENGER		100	-0.3326939	-0.9261835	0.61704314	0.805496	1.0	7398	tags=49%, list=36%, signal=76%
PHOSPHOLIPID_BIOSYNTHETIC_PROCESS	PHOSPHOLIPID_BIOSYNTHETIC_PROCESS		39	-0.29251254	-0.9236127	0.577027	0.8082106	1.0	1398	tags=13%, list=7%, signal=14%
PHAGOCYTOSIS	PHAGOCYTOSIS		17	-0.382354	-0.92253274	0.5976714	0.8080682	1.0	3427	tags=24%, list=17%, signal=28%
MORPHOGENESIS_OF_AN_EPITHELIUM	MORPHOGENESIS_OF_AN_EPITHELIUM		16	-0.39702296	-0.9211197	0.61662817	0.80867386	1.0	5953	tags=38%, list=29%, signal=53%
SYNAPTOGENESIS	SYNAPTOGENESIS		18	-0.4221542	-0.9210708	0.56363636	0.80656254	1.0	6750	tags=61%, list=33%, signal=91%
PROTEIN_AMINO_ACID_O_LINKED_GLYCOSYLATION	PROTEIN_AMINO_ACID_O_LINKED_GLYCOSYLATION		18	-0.3351415	-0.9203428	0.61421317	0.8058534	1.0	6171	tags=56%, list=30%, signal=79%
AMINO_ACID_METABOLIC_PROCESS	AMINO_ACID_METABOLIC_PROCESS		78	-0.2780775	-0.9162462	0.6091314	0.8117082	1.0	1277	tags=8%, list=6%, signal=8%
ION_HOMEOSTASIS	ION_HOMEOSTASIS		129	-0.30976284	-0.9145978	0.6195426	0.81256276	1.0	5678	tags=29%, list=28%, signal=40%
HOMEOSTASIS_OF_NUMBER_OF_CELLS	HOMEOSTASIS_OF_NUMBER_OF_CELLS		20	-0.3340483	-0.9137014	0.5845272	0.812096	1.0	5991	tags=50%, list=29%, signal=71%
RESPONSE_TO_NUTRIENT	RESPONSE_TO_NUTRIENT		17	-0.3525978	-0.91047746	0.59600997	0.81633955	1.0	3224	tags=24%, list=16%, signal=28%
GLYCEROPHOSPHOLIPID_BIOSYNTHETIC_PROCESS	GLYCEROPHOSPHOLIPID_BIOSYNTHETIC_PROCESS		30	-0.30194554	-0.90751487	0.5569801	0.8199691	1.0	1316	tags=13%, list=6%, signal=14%
INTERACTION_WITH_HOST	INTERACTION_WITH_HOST		17	-0.35880995	-0.9034069	0.62030077	0.8255741	1.0	5203	tags=29%, list=25%, signal=39%
REGULATION_OF_MITOSIS	REGULATION_OF_MITOSIS		41	-0.31506082	-0.89758444	0.55813956	0.83416533	1.0	5349	tags=34%, list=26%, signal=46%
AMINE_TRANSPORT	AMINE_TRANSPORT		38	-0.3089161	-0.89653045	0.6416309	0.8338757	1.0	5315	tags=29%, list=26%, signal=39%
CYTOKINE_BIOSYNTHETIC_PROCESS	CYTOKINE_BIOSYNTHETIC_PROCESS		41	-0.3290809	-0.89520276	0.5948718	0.8341224	1.0	2581	tags=15%, list=13%, signal=17%
NEUROLOGICAL_SYSTEM_PROCESS	NEUROLOGICAL_SYSTEM_PROCESS		378	-0.29148456	-0.8944695	0.771	0.8332866	1.0	6793	tags=33%, list=33%, signal=49%
BEHAVIOR	BEHAVIOR		151	-0.31781417	-0.8889087	0.6434024	0.8412776	1.0	2868	tags=13%, list=14%, signal=15%
ORGAN_MORPHOGENESIS	ORGAN_MORPHOGENESIS		144	-0.27757722	-0.8870003	0.65207875	0.8425436	1.0	5182	tags=25%, list=25%, signal=33%
SYNAPTIC_TRANSMISSION	SYNAPTIC_TRANSMISSION		174	-0.30750662	-0.8673116	0.7757758	0.87606364	1.0	7496	tags=46%, list=37%, signal=72%
REGULATION_OF_IMMUNE_EFFECTOR_PROCESS	REGULATION_OF_IMMUNE_EFFECTOR_PROCESS		15	-0.3681663	-0.86594594	0.6215781	0.8761815	1.0	5950	tags=47%, list=29%, signal=66%
GAMETE_GENERATION	GAMETE_GENERATION		113	-0.27311677	-0.86493903	0.72325104	0.87570244	1.0	3392	tags=12%, list=17%, signal=15%
NEGATIVE_REGULATION_OF_GROWTH	NEGATIVE_REGULATION_OF_GROWTH		40	-0.25548223	-0.86261785	0.683727	0.87759435	1.0	4465	tags=30%, list=22%, signal=38%
CHEMICAL_HOMEOSTASIS	CHEMICAL_HOMEOSTASIS		155	-0.2855799	-0.8560767	0.7125	0.8875883	1.0	5825	tags=30%, list=28%, signal=41%
RESPONSE_TO_CHEMICAL_STIMULUS	RESPONSE_TO_CHEMICAL_STIMULUS		313	-0.25278184	-0.85486037	0.7362409	0.8874262	1.0	3879	tags=16%, list=19%, signal=19%
SECRETION	SECRETION		178	-0.25304988	-0.8545163	0.7737374	0.88575006	1.0	4301	tags=19%, list=21%, signal=24%
REGULATION_OF_PHOSPHORYLATION	REGULATION_OF_PHOSPHORYLATION		49	-0.28432438	-0.85257405	0.6936737	0.8869087	1.0	5407	tags=29%, list=26%, signal=39%
CATION_TRANSPORT	CATION_TRANSPORT		147	-0.28211984	-0.8513178	0.73175746	0.8868775	1.0	4853	tags=24%, list=24%, signal=31%
RESPONSE_TO_EXTERNAL_STIMULUS	RESPONSE_TO_EXTERNAL_STIMULUS		310	-0.27877823	-0.85074383	0.6651481	0.8856186	1.0	5374	tags=22%, list=26%, signal=30%
NEGATIVE_REGULATION_OF_CELLULAR_BIOSYNTHETIC_PROCESS	NEGATIVE_REGULATION_OF_CELLULAR_BIOSYNTHETIC_PROCESS		29	-0.29819533	-0.8490741	0.7099664	0.8860368	1.0	4045	tags=21%, list=20%, signal=26%
G_PROTEIN_SIGNALING_COUPLED_TO_CAMP_NUCLEOTIDE_SECOND_MESSENGER	G_PROTEIN_SIGNALING_COUPLED_TO_CAMP_NUCLEOTIDE_SECOND_MESSENGER		64	-0.30964676	-0.84865826	0.7332636	0.8845254	1.0	7398	tags=45%, list=36%, signal=71%
NUCLEOBASENUCLEOSIDE_AND_NUCLEOTIDE_METABOLIC_PROCESS	NUCLEOBASENUCLEOSIDE_AND_NUCLEOTIDE_METABOLIC_PROCESS		52	-0.26166043	-0.8483604	0.6960908	0.8827825	1.0	4493	tags=29%, list=22%, signal=37%
RESPONSE_TO_WOUNDING	RESPONSE_TO_WOUNDING		189	-0.28673956	-0.8464343	0.65180725	0.88399136	1.0	6545	tags=32%, list=32%, signal=47%
TRANSMISSION_OF_NERVE_IMPULSE	TRANSMISSION_OF_NERVE_IMPULSE		189	-0.29469326	-0.84418947	0.821	0.88553554	1.0	7496	tags=44%, list=37%, signal=69%
NEGATIVE_REGULATION_OF_BIOSYNTHETIC_PROCESS	NEGATIVE_REGULATION_OF_BIOSYNTHETIC_PROCESS		30	-0.2938054	-0.840803	0.7276836	0.88912994	1.0	4045	tags=20%, list=20%, signal=25%
PIGMENT_METABOLIC_PROCESS	PIGMENT_METABOLIC_PROCESS		18	-0.30274153	-0.8385466	0.70086527	0.8907441	1.0	5245	tags=44%, list=26%, signal=60%
ADAPTIVE_IMMUNE_RESPONSE	ADAPTIVE_IMMUNE_RESPONSE		25	-0.34675956	-0.8378081	0.6200942	0.88981855	1.0	5334	tags=32%, list=26%, signal=43%
REGULATION_OF_CELL_GROWTH	REGULATION_OF_CELL_GROWTH		45	-0.24593604	-0.8365954	0.7218543	0.8896506	1.0	4494	tags=29%, list=22%, signal=37%
REGULATION_OF_ANGIOGENESIS	REGULATION_OF_ANGIOGENESIS		26	-0.30121687	-0.8352739	0.6808786	0.8896029	1.0	3182	tags=15%, list=16%, signal=18%
ECTODERM_DEVELOPMENT	ECTODERM_DEVELOPMENT		80	-0.30447108	-0.830671	0.7149028	0.89488447	1.0	6776	tags=35%, list=33%, signal=52%
ADAPTIVE_IMMUNE_RESPONSE_GO_0002460	ADAPTIVE_IMMUNE_RESPONSE_GO_0002460		24	-0.34766856	-0.8267546	0.6382306	0.8991048	1.0	1452	tags=13%, list=7%, signal=13%
NEGATIVE_REGULATION_OF_DNA_METABOLIC_PROCESS	NEGATIVE_REGULATION_OF_DNA_METABOLIC_PROCESS		18	-0.3090305	-0.82341856	0.6834416	0.90241665	1.0	5079	tags=33%, list=25%, signal=44%
AMINE_METABOLIC_PROCESS	AMINE_METABOLIC_PROCESS		141	-0.24055906	-0.8230863	0.8037775	0.90067405	1.0	4297	tags=18%, list=21%, signal=22%
CARBOXYLIC_ACID_METABOLIC_PROCESS	CARBOXYLIC_ACID_METABOLIC_PROCESS		176	-0.2379871	-0.8229331	0.75902337	0.8986967	1.0	6041	tags=28%, list=29%, signal=40%
CELLULAR_HOMEOSTASIS	CELLULAR_HOMEOSTASIS		147	-0.2705949	-0.82146007	0.77482086	0.89888084	1.0	3686	tags=18%, list=18%, signal=21%
CAMP_MEDIATED_SIGNALING	CAMP_MEDIATED_SIGNALING		65	-0.2965208	-0.81874335	0.7793965	0.901098	1.0	7398	tags=45%, list=36%, signal=70%
CARBOXYLIC_ACID_TRANSPORT	CARBOXYLIC_ACID_TRANSPORT		41	-0.28476235	-0.81765056	0.75828874	0.9005817	1.0	5315	tags=29%, list=26%, signal=39%
CYTOKINE_SECRETION	CYTOKINE_SECRETION		18	-0.33358625	-0.809749	0.708	0.9111643	1.0	731	tags=6%, list=4%, signal=6%
HEART_DEVELOPMENT	HEART_DEVELOPMENT		37	-0.2684881	-0.8004441	0.7669082	0.9235815	1.0	1093	tags=8%, list=5%, signal=9%
MYOBLAST_DIFFERENTIATION	MYOBLAST_DIFFERENTIATION		17	-0.31404617	-0.7997011	0.75	0.92250925	1.0	6394	tags=41%, list=31%, signal=60%
ORGANIC_ACID_TRANSPORT	ORGANIC_ACID_TRANSPORT		42	-0.28022352	-0.7951878	0.79042554	0.9275325	1.0	5315	tags=29%, list=26%, signal=38%
GLUTAMATE_SIGNALING_PATHWAY	GLUTAMATE_SIGNALING_PATHWAY		17	-0.36969686	-0.7948597	0.78913045	0.9257485	1.0	8410	tags=71%, list=41%, signal=120%
EPIDERMIS_DEVELOPMENT	EPIDERMIS_DEVELOPMENT		71	-0.29458258	-0.7894666	0.7657267	0.93198234	1.0	4600	tags=21%, list=22%, signal=27%
LEUKOCYTE_DIFFERENTIATION	LEUKOCYTE_DIFFERENTIATION		38	-0.28841493	-0.78941464	0.7152062	0.9297929	1.0	5593	tags=32%, list=27%, signal=43%
ORGANIC_ACID_METABOLIC_PROCESS	ORGANIC_ACID_METABOLIC_PROCESS		178	-0.22738457	-0.7851595	0.80021256	0.9342305	1.0	6041	tags=28%, list=29%, signal=39%
CELL_CELL_SIGNALING	CELL_CELL_SIGNALING		403	-0.26424432	-0.78115886	0.9026104	0.93800694	1.0	7496	tags=38%, list=37%, signal=59%
GLUCOSE_METABOLIC_PROCESS	GLUCOSE_METABOLIC_PROCESS		28	-0.2724155	-0.78028816	0.7648485	0.93702084	1.0	5925	tags=36%, list=29%, signal=50%
POSITIVE_REGULATION_OF_RESPONSE_TO_STIMULUS	POSITIVE_REGULATION_OF_RESPONSE_TO_STIMULUS		41	-0.2939149	-0.7802725	0.74845105	0.9348056	1.0	2123	tags=10%, list=10%, signal=11%
RESPONSE_TO_TEMPERATURE_STIMULUS	RESPONSE_TO_TEMPERATURE_STIMULUS		16	-0.2969417	-0.7775558	0.76038784	0.9365323	1.0	2413	tags=19%, list=12%, signal=21%
ION_TRANSPORT	ION_TRANSPORT		185	-0.25971004	-0.77186644	0.86382115	0.94265026	1.0	4853	tags=22%, list=24%, signal=29%
POSITIVE_REGULATION_OF_TRANSLATION	POSITIVE_REGULATION_OF_TRANSLATION		35	-0.30068624	-0.7708188	0.73350924	0.94204086	1.0	2581	tags=14%, list=13%, signal=16%
G_PROTEIN_SIGNALING_ADENYLATE_CYCLASE_ACTIVATING_PATHWAY	G_PROTEIN_SIGNALING_ADENYLATE_CYCLASE_ACTIVATING_PATHWAY		25	-0.30807802	-0.76863176	0.79481643	0.942903	1.0	7141	tags=44%, list=35%, signal=67%
NITROGEN_COMPOUND_METABOLIC_PROCESS	NITROGEN_COMPOUND_METABOLIC_PROCESS		154	-0.2231215	-0.76796377	0.8651805	0.9416259	1.0	3789	tags=15%, list=18%, signal=18%
IMMUNE_EFFECTOR_PROCESS	IMMUNE_EFFECTOR_PROCESS		37	-0.2903778	-0.7674262	0.737931	0.94020736	1.0	5334	tags=27%, list=26%, signal=36%
IMMUNE_SYSTEM_PROCESS	IMMUNE_SYSTEM_PROCESS		327	-0.25748986	-0.76520514	0.69559413	0.94120157	1.0	5634	tags=26%, list=27%, signal=35%
AMINO_ACID_TRANSPORT	AMINO_ACID_TRANSPORT		26	-0.27290794	-0.76240075	0.8002309	0.9429283	1.0	5010	tags=27%, list=24%, signal=36%
DEVELOPMENT_OF_PRIMARY_SEXUAL_CHARACTERISTICS	DEVELOPMENT_OF_PRIMARY_SEXUAL_CHARACTERISTICS		26	-0.28526872	-0.7618444	0.81981033	0.9415472	1.0	1013	tags=8%, list=5%, signal=8%
PROTEIN_OLIGOMERIZATION	PROTEIN_OLIGOMERIZATION		40	-0.23996787	-0.75577235	0.84304935	0.94796914	1.0	7289	tags=43%, list=36%, signal=66%
LIPID_METABOLIC_PROCESS	LIPID_METABOLIC_PROCESS		318	-0.21755551	-0.7546918	0.901222	0.9473538	1.0	4945	tags=21%, list=24%, signal=28%
SEXUAL_REPRODUCTION	SEXUAL_REPRODUCTION		138	-0.23397747	-0.75343525	0.89126015	0.9469813	1.0	3392	tags=10%, list=17%, signal=12%
BIOSYNTHETIC_PROCESS	BIOSYNTHETIC_PROCESS		465	-0.20505184	-0.7506129	0.82929516	0.9487164	1.0	4494	tags=21%, list=22%, signal=26%
RESPONSE_TO_BIOTIC_STIMULUS	RESPONSE_TO_BIOTIC_STIMULUS		119	-0.23809306	-0.75053567	0.79882354	0.9466434	1.0	4560	tags=18%, list=22%, signal=24%
ADENYLATE_CYCLASE_ACTIVATION	ADENYLATE_CYCLASE_ACTIVATION		19	-0.30425444	-0.74718004	0.8185993	0.94902396	1.0	6777	tags=42%, list=33%, signal=63%
POTASSIUM_ION_TRANSPORT	POTASSIUM_ION_TRANSPORT		58	-0.2787353	-0.74204534	0.8569904	0.95382696	1.0	5729	tags=26%, list=28%, signal=36%
LIPID_CATABOLIC_PROCESS	LIPID_CATABOLIC_PROCESS		37	-0.24971128	-0.7385887	0.8613537	0.95641774	1.0	1296	tags=8%, list=6%, signal=9%
PROTEIN_SECRETION	PROTEIN_SECRETION		32	-0.25703213	-0.73764646	0.8163017	0.95549953	1.0	3066	tags=13%, list=15%, signal=15%
VIRAL_REPRODUCTION	VIRAL_REPRODUCTION		41	-0.25219935	-0.73092556	0.8132832	0.96205896	1.0	5471	tags=34%, list=27%, signal=46%
CELLULAR_LIPID_CATABOLIC_PROCESS	CELLULAR_LIPID_CATABOLIC_PROCESS		34	-0.2513224	-0.72851896	0.86187845	0.9628736	1.0	1296	tags=9%, list=6%, signal=9%
LIPID_HOMEOSTASIS	LIPID_HOMEOSTASIS		16	-0.2924379	-0.7283568	0.82597405	0.9609068	1.0	1837	tags=13%, list=9%, signal=14%
ENERGY_DERIVATION_BY_OXIDATION_OF_ORGANIC_COMPOUNDS	ENERGY_DERIVATION_BY_OXIDATION_OF_ORGANIC_COMPOUNDS		37	-0.23324487	-0.72300905	0.82709676	0.96564287	1.0	4907	tags=27%, list=24%, signal=35%
POSITIVE_REGULATION_OF_CELL_CYCLE	POSITIVE_REGULATION_OF_CELL_CYCLE		16	-0.28687778	-0.72285455	0.83536583	0.96365494	1.0	5853	tags=38%, list=29%, signal=52%
T_CELL_PROLIFERATION	T_CELL_PROLIFERATION		19	-0.3103018	-0.7206845	0.75191426	0.9641039	1.0	5407	tags=26%, list=26%, signal=36%
NUCLEAR_ORGANIZATION_AND_BIOGENESIS	NUCLEAR_ORGANIZATION_AND_BIOGENESIS		29	-0.23703043	-0.716532	0.8650386	0.96705073	1.0	4862	tags=24%, list=24%, signal=32%
REPRODUCTION	REPRODUCTION		264	-0.23621649	-0.71633685	0.971	0.9651039	1.0	4882	tags=16%, list=24%, signal=21%
POSITIVE_REGULATION_OF_CELL_PROLIFERATION	POSITIVE_REGULATION_OF_CELL_PROLIFERATION		149	-0.22332545	-0.7149951	0.86057144	0.9645654	1.0	4660	tags=23%, list=23%, signal=29%
REGULATION_OF_PROTEIN_MODIFICATION_PROCESS	REGULATION_OF_PROTEIN_MODIFICATION_PROCESS		44	-0.24059969	-0.71438956	0.87456846	0.96308905	1.0	5341	tags=32%, list=26%, signal=43%
ACTIVATION_OF_IMMUNE_RESPONSE	ACTIVATION_OF_IMMUNE_RESPONSE		17	-0.30213746	-0.7108026	0.7839771	0.9652011	1.0	404	tags=6%, list=2%, signal=6%
REPRODUCTIVE_PROCESS	REPRODUCTIVE_PROCESS		162	-0.24591304	-0.7096639	0.944	0.9644246	1.0	1688	tags=6%, list=8%, signal=7%
MONOCARBOXYLIC_ACID_METABOLIC_PROCESS	MONOCARBOXYLIC_ACID_METABOLIC_PROCESS		86	-0.22045629	-0.704714	0.8981582	0.9679631	1.0	5865	tags=29%, list=29%, signal=41%
CELLULAR_DEFENSE_RESPONSE	CELLULAR_DEFENSE_RESPONSE		57	-0.26903388	-0.69933957	0.767624	0.97199917	1.0	5336	tags=21%, list=26%, signal=28%
CELLULAR_COMPONENT_DISASSEMBLY	CELLULAR_COMPONENT_DISASSEMBLY		33	-0.2360754	-0.6984932	0.88063663	0.9708994	1.0	5243	tags=27%, list=26%, signal=37%
AMINO_ACID_AND_DERIVATIVE_METABOLIC_PROCESS	AMINO_ACID_AND_DERIVATIVE_METABOLIC_PROCESS		101	-0.20505829	-0.6931414	0.93471164	0.9748052	1.0	1277	tags=6%, list=6%, signal=6%
MULTI_ORGANISM_PROCESS	MULTI_ORGANISM_PROCESS		163	-0.23798993	-0.69306755	0.8828366	0.97269833	1.0	5628	tags=21%, list=27%, signal=29%
CELLULAR_LIPID_METABOLIC_PROCESS	CELLULAR_LIPID_METABOLIC_PROCESS		249	-0.19960247	-0.6911763	0.9455293	0.9727141	1.0	4918	tags=20%, list=24%, signal=26%
VIRAL_REPRODUCTIVE_PROCESS	VIRAL_REPRODUCTIVE_PROCESS		36	-0.24004625	-0.69005764	0.85625774	0.97169745	1.0	5203	tags=33%, list=25%, signal=45%
DETECTION_OF_CHEMICAL_STIMULUS	DETECTION_OF_CHEMICAL_STIMULUS		18	-0.2760338	-0.6863792	0.84579974	0.97371775	1.0	14848	tags=100%, list=72%, signal=362%
REGULATION_OF_PROTEIN_IMPORT_INTO_NUCLEUS	REGULATION_OF_PROTEIN_IMPORT_INTO_NUCLEUS		15	-0.26395452	-0.67886436	0.8532258	0.979617	1.0	5053	tags=40%, list=25%, signal=53%
ALCOHOL_METABOLIC_PROCESS	ALCOHOL_METABOLIC_PROCESS		88	-0.20881091	-0.6788059	0.9185022	0.9775353	1.0	5693	tags=27%, list=28%, signal=38%
DEFENSE_RESPONSE_TO_BACTERIUM	DEFENSE_RESPONSE_TO_BACTERIUM		24	-0.2820242	-0.6765949	0.8738739	0.97768205	1.0	2411	tags=8%, list=12%, signal=9%
IMMUNE_RESPONSE	IMMUNE_RESPONSE		232	-0.2400627	-0.67537165	0.78846157	0.97685987	1.0	5374	tags=22%, list=26%, signal=29%
REGULATION_OF_RESPONSE_TO_STIMULUS	REGULATION_OF_RESPONSE_TO_STIMULUS		59	-0.24019924	-0.6579463	0.8758782	0.9917124	1.0	5334	tags=22%, list=26%, signal=30%
POSITIVE_REGULATION_OF_IMMUNE_RESPONSE	POSITIVE_REGULATION_OF_IMMUNE_RESPONSE		29	-0.2627263	-0.65498465	0.8383152	0.9923866	1.0	1042	tags=7%, list=5%, signal=7%
REGULATION_OF_MULTICELLULAR_ORGANISMAL_PROCESS	REGULATION_OF_MULTICELLULAR_ORGANISMAL_PROCESS		150	-0.22483571	-0.65176296	0.88071346	0.9931715	1.0	5407	tags=20%, list=26%, signal=27%
SECONDARY_METABOLIC_PROCESS	SECONDARY_METABOLIC_PROCESS		26	-0.2223123	-0.6493116	0.9305389	0.99328405	1.0	5245	tags=35%, list=26%, signal=46%
FEMALE_PREGNANCY	FEMALE_PREGNANCY		53	-0.27137384	-0.6437775	0.91640866	0.99598473	1.0	1470	tags=6%, list=7%, signal=6%
CALCIUM_INDEPENDENT_CELL_CELL_ADHESION	CALCIUM_INDEPENDENT_CELL_CELL_ADHESION		22	-0.25736183	-0.6409028	0.8748451	0.99634147	1.0	4727	tags=23%, list=23%, signal=30%
REGULATION_OF_IMMUNE_RESPONSE	REGULATION_OF_IMMUNE_RESPONSE		33	-0.25352374	-0.6345935	0.8736702	0.99944276	1.0	5685	tags=24%, list=28%, signal=33%
REGULATION_OF_MITOTIC_CELL_CYCLE	REGULATION_OF_MITOTIC_CELL_CYCLE		23	-0.231473	-0.62789965	0.90154713	1.0	1.0	5001	tags=30%, list=24%, signal=40%
MUSCLE_CELL_DIFFERENTIATION	MUSCLE_CELL_DIFFERENTIATION		22	-0.23786163	-0.627607	0.9208283	1.0	1.0	6394	tags=36%, list=31%, signal=53%
FATTY_ACID_METABOLIC_PROCESS	FATTY_ACID_METABOLIC_PROCESS		61	-0.20334461	-0.6235253	0.952809	1.0	1.0	6041	tags=31%, list=29%, signal=44%
DEVELOPMENTAL_MATURATION	DEVELOPMENTAL_MATURATION		18	-0.26495817	-0.6226036	0.9239501	1.0	1.0	6394	tags=33%, list=31%, signal=48%
AROMATIC_COMPOUND_METABOLIC_PROCESS	AROMATIC_COMPOUND_METABOLIC_PROCESS		27	-0.20947061	-0.6089809	0.95555556	1.0	1.0	313	tags=4%, list=2%, signal=4%
FEEDING_BEHAVIOR	FEEDING_BEHAVIOR		24	-0.27094364	-0.6075844	0.95594263	1.0	1.0	2169	tags=8%, list=11%, signal=9%
B_CELL_ACTIVATION	B_CELL_ACTIVATION		20	-0.23602653	-0.59892625	0.91083676	1.0	1.0	5192	tags=25%, list=25%, signal=33%
DEFENSE_RESPONSE	DEFENSE_RESPONSE		267	-0.20311597	-0.59638745	0.88915956	1.0	1.0	5374	tags=20%, list=26%, signal=27%
LIPID_BIOSYNTHETIC_PROCESS	LIPID_BIOSYNTHETIC_PROCESS		95	-0.18128537	-0.59567356	0.97975254	1.0	1.0	6631	tags=34%, list=32%, signal=50%
RESPONSE_TO_NUTRIENT_LEVELS	RESPONSE_TO_NUTRIENT_LEVELS		29	-0.21534804	-0.5844509	0.97449523	1.0	1.0	4926	tags=21%, list=24%, signal=27%
POSITIVE_REGULATION_OF_IMMUNE_SYSTEM_PROCESS	POSITIVE_REGULATION_OF_IMMUNE_SYSTEM_PROCESS		51	-0.2194864	-0.5798752	0.8707865	1.0	1.0	5685	tags=24%, list=28%, signal=32%
MONOVALENT_INORGANIC_CATION_TRANSPORT	MONOVALENT_INORGANIC_CATION_TRANSPORT		94	-0.19885911	-0.57623523	0.97266036	1.0	1.0	4771	tags=19%, list=23%, signal=25%
RESPONSE_TO_BACTERIUM	RESPONSE_TO_BACTERIUM		30	-0.22787975	-0.5644805	0.9546512	1.0	1.0	8208	tags=47%, list=40%, signal=78%
POSITIVE_REGULATION_OF_MULTICELLULAR_ORGANISMAL_PROCESS	POSITIVE_REGULATION_OF_MULTICELLULAR_ORGANISMAL_PROCESS		66	-0.2077964	-0.5634796	0.90288717	1.0	1.0	5685	tags=23%, list=28%, signal=31%
INFLAMMATORY_RESPONSE	INFLAMMATORY_RESPONSE		129	-0.19492619	-0.55297816	0.925599	1.0	1.0	6621	tags=27%, list=32%, signal=40%
HORMONE_SECRETION	HORMONE_SECRETION		17	-0.24963672	-0.5520794	0.97324413	1.0	1.0	1075	tags=6%, list=5%, signal=6%
DIGESTION	DIGESTION		42	-0.22182217	-0.5473803	0.9785056	1.0	1.0	6107	tags=29%, list=30%, signal=41%
EXOCYTOSIS	EXOCYTOSIS		25	-0.19948691	-0.5472537	0.98275864	1.0	1.0	4301	tags=20%, list=21%, signal=25%
CELL_MATURATION	CELL_MATURATION		16	-0.23528552	-0.54707927	0.960511	1.0	1.0	6394	tags=31%, list=31%, signal=45%
POSITIVE_REGULATION_OF_PHOSPHORYLATION	POSITIVE_REGULATION_OF_PHOSPHORYLATION		26	-0.20697476	-0.5302377	0.9805046	1.0	1.0	6173	tags=35%, list=30%, signal=49%
INNATE_IMMUNE_RESPONSE	INNATE_IMMUNE_RESPONSE		23	-0.20683762	-0.52906764	0.9592641	1.0	1.0	5334	tags=22%, list=26%, signal=29%
KERATINOCYTE_DIFFERENTIATION	KERATINOCYTE_DIFFERENTIATION		15	-0.26260263	-0.5251673	0.94145197	1.0	1.0	6776	tags=47%, list=33%, signal=70%
REGULATION_OF_IMMUNE_SYSTEM_PROCESS	REGULATION_OF_IMMUNE_SYSTEM_PROCESS		67	-0.1940453	-0.5242386	0.9193989	1.0	1.0	1754	tags=7%, list=9%, signal=8%
ICOSANOID_METABOLIC_PROCESS	ICOSANOID_METABOLIC_PROCESS		17	-0.21500967	-0.5106508	0.98261875	1.0	1.0	5749	tags=29%, list=28%, signal=41%
REGULATION_OF_LYMPHOCYTE_ACTIVATION	REGULATION_OF_LYMPHOCYTE_ACTIVATION		35	-0.20718727	-0.5097353	0.9238506	1.0	1.0	1754	tags=9%, list=9%, signal=9%
SKELETAL_MUSCLE_DEVELOPMENT	SKELETAL_MUSCLE_DEVELOPMENT		31	-0.18580782	-0.5010667	0.99448127	1.0	1.0	6394	tags=35%, list=31%, signal=51%
EXCRETION	EXCRETION		36	-0.19190045	-0.49323842	0.993617	1.0	1.0	2669	tags=8%, list=13%, signal=10%
LEUKOCYTE_MIGRATION	LEUKOCYTE_MIGRATION		16	-0.20088299	-0.4917483	0.98318243	1.0	1.0	6710	tags=38%, list=33%, signal=56%
REGULATION_OF_PROTEIN_AMINO_ACID_PHOSPHORYLATION	REGULATION_OF_PROTEIN_AMINO_ACID_PHOSPHORYLATION		30	-0.1848848	-0.49013582	0.98677886	1.0	1.0	7174	tags=37%, list=35%, signal=56%
POSITIVE_REGULATION_OF_SECRETION	POSITIVE_REGULATION_OF_SECRETION		20	-0.1984956	-0.48608437	0.98028475	1.0	1.0	1075	tags=5%, list=5%, signal=5%
REGULATION_OF_BLOOD_PRESSURE	REGULATION_OF_BLOOD_PRESSURE		22	-0.18918501	-0.4658548	0.9956427	1.0	1.0	5597	tags=27%, list=27%, signal=37%
POSITIVE_REGULATION_OF_T_CELL_ACTIVATION	POSITIVE_REGULATION_OF_T_CELL_ACTIVATION		21	-0.20141688	-0.4540826	0.96747965	1.0	1.0	5407	tags=24%, list=26%, signal=32%
LEUKOCYTE_ACTIVATION	LEUKOCYTE_ACTIVATION		69	-0.168696	-0.4505601	0.97151	1.0	1.0	5784	tags=23%, list=28%, signal=32%
POSITIVE_REGULATION_OF_LYMPHOCYTE_ACTIVATION	POSITIVE_REGULATION_OF_LYMPHOCYTE_ACTIVATION		24	-0.18564999	-0.43866056	0.9657321	1.0	1.0	1754	tags=8%, list=9%, signal=9%
REGULATION_OF_T_CELL_PROLIFERATION	REGULATION_OF_T_CELL_PROLIFERATION		16	-0.19414845	-0.4359489	0.9835082	1.0	1.0	3631	tags=13%, list=18%, signal=15%
REGULATION_OF_SECRETION	REGULATION_OF_SECRETION		40	-0.15630661	-0.42719227	0.9978678	1.0	1.0	2558	tags=8%, list=12%, signal=9%
CELL_ACTIVATION	CELL_ACTIVATION		76	-0.1544969	-0.41657194	0.9903714	0.9996835	1.0	1881	tags=7%, list=9%, signal=7%
INORGANIC_ANION_TRANSPORT	INORGANIC_ANION_TRANSPORT		18	-0.1694477	-0.39819866	0.9976717	0.9986163	1.0	4049	tags=17%, list=20%, signal=21%

## Sheet: ADAM10_CC_lumA_low
NAME	GS<br> follow link to MSigDB	GS DETAILS	SIZE	ES	NES	NOM p-val	FDR q-val	FWER p-val	RANK AT MAX	LEADING EDGE
MITOCHONDRIAL_INNER_MEMBRANE	MITOCHONDRIAL_INNER_MEMBRANE	Details ...	64	0.62436384	1.8953094	0.0058139535	0.07588097	0.08	3153	tags=64%, list=15%, signal=75%
MITOCHONDRIAL_ENVELOPE	MITOCHONDRIAL_ENVELOPE	Details ...	94	0.54425585	1.8769834	0.002967359	0.043919705	0.09	3884	tags=57%, list=19%, signal=71%
MITOCHONDRIAL_MEMBRANE	MITOCHONDRIAL_MEMBRANE	Details ...	83	0.55623657	1.8540496	0.008902078	0.035636418	0.104	3884	tags=61%, list=19%, signal=76%
MITOCHONDRIAL_MEMBRANE_PART	MITOCHONDRIAL_MEMBRANE_PART	Details ...	50	0.6472827	1.8240569	0.010282776	0.036322936	0.137	3215	tags=72%, list=16%, signal=85%
ORGANELLE_INNER_MEMBRANE	ORGANELLE_INNER_MEMBRANE	Details ...	72	0.5572973	1.8180777	0.009230769	0.030574089	0.144	3153	tags=58%, list=15%, signal=69%
RIBOSOME	RIBOSOME	Details ...	39	0.6564741	1.8171878	0.005952381	0.025767582	0.146	2862	tags=64%, list=14%, signal=74%
MITOCHONDRION	MITOCHONDRION	Details ...	335	0.43472618	1.8007076	0.0062305294	0.026035551	0.163	3789	tags=48%, list=18%, signal=58%
RIBOSOMAL_SUBUNIT	RIBOSOMAL_SUBUNIT	Details ...	20	0.75542563	1.7998037	0.008498584	0.023089228	0.164	2541	tags=75%, list=12%, signal=86%
ORGANELLAR_RIBOSOME	ORGANELLAR_RIBOSOME	Details ...	22	0.75340617	1.7958337	0.0054945056	0.02111152	0.166	2541	tags=73%, list=12%, signal=83%
MITOCHONDRIAL_RIBOSOME	MITOCHONDRIAL_RIBOSOME	Details ...	22	0.75340617	1.7958337	0.0054945056	0.019000368	0.166	2541	tags=73%, list=12%, signal=83%
MITOCHONDRIAL_PART	MITOCHONDRIAL_PART	Details ...	139	0.49474624	1.7260531	0.021021022	0.031443875	0.262	3884	tags=55%, list=19%, signal=68%
MITOCHONDRIAL_RESPIRATORY_CHAIN	MITOCHONDRIAL_RESPIRATORY_CHAIN	Details ...	23	0.64932764	1.6163212	0.048469387	0.06869886	0.453	3153	tags=78%, list=15%, signal=92%
RIBONUCLEOPROTEIN_COMPLEX	RIBONUCLEOPROTEIN_COMPLEX	Details ...	142	0.4287189	1.4933128	0.095375724	0.12810226	0.652	2589	tags=44%, list=13%, signal=50%
NUCLEOLAR_PART	NUCLEOLAR_PART	Details ...	18	0.5136545	1.4064385	0.14754099	0.18031305	0.773	1793	tags=56%, list=9%, signal=61%
MITOCHONDRIAL_MATRIX	MITOCHONDRIAL_MATRIX	Details ...	46	0.4302988	1.3300153	0.1810089	0.23962118	0.864	2541	tags=46%, list=12%, signal=52%
MITOCHONDRIAL_LUMEN	MITOCHONDRIAL_LUMEN	Details ...	46	0.4302988	1.3300153	0.1810089	0.22464484	0.864	2541	tags=46%, list=12%, signal=52%
PROTON_TRANSPORTING_TWO_SECTOR_ATPASE_COMPLEX	PROTON_TRANSPORTING_TWO_SECTOR_ATPASE_COMPLEX	Details ...	15	0.5389059	1.2906057	0.24675325	0.2508959	0.907	2080	tags=47%, list=10%, signal=52%
SMALL_NUCLEAR_RIBONUCLEOPROTEIN_COMPLEX	SMALL_NUCLEAR_RIBONUCLEOPROTEIN_COMPLEX	Details ...	22	0.43717024	1.1904913	0.30266345	0.35340548	0.967	3860	tags=68%, list=19%, signal=84%
SPLICEOSOME	SPLICEOSOME	Details ...	50	0.3643684	1.1600972	0.3105263	0.37465093	0.976	2589	tags=42%, list=13%, signal=48%
ENVELOPE	ENVELOPE	Details ...	164	0.2638425	1.1305698	0.28965518	0.3938725	0.984	3229	tags=37%, list=16%, signal=43%
ORGANELLE_ENVELOPE	ORGANELLE_ENVELOPE		164	0.2638425	1.1305698	0.28965518	0.3751167	0.984	3229	tags=37%, list=16%, signal=43%
PROTEASOME_COMPLEX	PROTEASOME_COMPLEX		23	0.44136453	1.1255138	0.3549223	0.36420372	0.985	1607	tags=35%, list=8%, signal=38%
SYNAPTIC_VESICLE	SYNAPTIC_VESICLE		15	0.3270324	1.0337039	0.38853502	0.4754051	0.994	5829	tags=53%, list=28%, signal=74%
NUCLEOLUS	NUCLEOLUS		125	0.25992358	1.0305468	0.3809524	0.46016783	0.994	2253	tags=29%, list=11%, signal=32%
MYOSIN_COMPLEX	MYOSIN_COMPLEX		16	0.366093	1.0260621	0.42424244	0.44891125	0.995	2756	tags=38%, list=13%, signal=43%
NEURON_PROJECTION	NEURON_PROJECTION		21	0.23459257	0.8313886	0.7643312	0.74141276	1.0	2721	tags=29%, list=13%, signal=33%
HISTONE_DEACETYLASE_COMPLEX	HISTONE_DEACETYLASE_COMPLEX		20	0.2604777	0.83030564	0.664042	0.71581596	1.0	4927	tags=50%, list=24%, signal=66%
CONTRACTILE_FIBER_PART	CONTRACTILE_FIBER_PART		23	0.23274468	0.6573109	0.8639053	0.9166199	1.0	3970	tags=30%, list=19%, signal=38%
CONTRACTILE_FIBER	CONTRACTILE_FIBER		25	0.19526507	0.56651855	0.95555556	0.9521428	1.0	3970	tags=28%, list=19%, signal=35%

## Sheet: ADAM10_CC_lumA_high
NAME	GS<br> follow link to MSigDB	GS DETAILS	SIZE	ES	NES	NOM p-val	FDR q-val	FWER p-val	RANK AT MAX	LEADING EDGE
GOLGI_APPARATUS	GOLGI_APPARATUS	Details ...	224	-0.5074563	-2.07541	0.0	0.0032539028	0.002	3137	tags=33%, list=15%, signal=39%
GOLGI_ASSOCIATED_VESICLE	GOLGI_ASSOCIATED_VESICLE	Details ...	29	-0.65732515	-1.9496021	0.0	0.013265868	0.012	2927	tags=48%, list=14%, signal=56%
UBIQUITIN_LIGASE_COMPLEX	UBIQUITIN_LIGASE_COMPLEX	Details ...	26	-0.61863256	-1.912512	0.0	0.017973257	0.022	3167	tags=46%, list=15%, signal=55%
GOLGI_APPARATUS_PART	GOLGI_APPARATUS_PART	Details ...	99	-0.51362395	-1.9040109	0.0015337423	0.01587489	0.026	4342	tags=44%, list=21%, signal=56%
VESICLE	VESICLE	Details ...	124	-0.516673	-1.8637528	0.0	0.020826017	0.04	3022	tags=31%, list=15%, signal=37%
MEMBRANE_BOUND_VESICLE	MEMBRANE_BOUND_VESICLE	Details ...	117	-0.51734114	-1.8569466	0.0	0.019694744	0.042	3022	tags=32%, list=15%, signal=37%
NUCLEAR_MEMBRANE	NUCLEAR_MEMBRANE	Details ...	50	-0.58249044	-1.8497378	0.0017331023	0.018136406	0.044	4039	tags=58%, list=20%, signal=72%
CYTOPLASMIC_VESICLE	CYTOPLASMIC_VESICLE	Details ...	119	-0.510361	-1.8412701	0.0	0.017929716	0.051	3022	tags=32%, list=15%, signal=37%
SECRETORY_GRANULE	SECRETORY_GRANULE	Details ...	18	-0.6973556	-1.8343801	0.0012285012	0.017827077	0.058	2855	tags=39%, list=14%, signal=45%
NUCLEOPLASM_PART	NUCLEOPLASM_PART	Details ...	208	-0.4591534	-1.8342327	0.0	0.01604437	0.058	2827	tags=29%, list=14%, signal=33%
ENDOMEMBRANE_SYSTEM	ENDOMEMBRANE_SYSTEM	Details ...	218	-0.46785867	-1.825372	0.0	0.016640697	0.064	4281	tags=40%, list=21%, signal=50%
CYTOPLASMIC_MEMBRANE_BOUND_VESICLE	CYTOPLASMIC_MEMBRANE_BOUND_VESICLE	Details ...	115	-0.50664717	-1.8235838	0.0	0.015714463	0.067	3207	tags=32%, list=16%, signal=38%
CHROMATIN_REMODELING_COMPLEX	CHROMATIN_REMODELING_COMPLEX	Details ...	17	-0.68073696	-1.8188754	0.0	0.015670806	0.072	1111	tags=29%, list=5%, signal=31%
NUCLEOPLASM	NUCLEOPLASM	Details ...	274	-0.45860294	-1.8098708	0.0	0.016525218	0.082	2866	tags=29%, list=14%, signal=33%
NUCLEAR_PORE	NUCLEAR_PORE	Details ...	31	-0.60009027	-1.7811365	0.008992806	0.02352827	0.121	3382	tags=58%, list=16%, signal=69%
CENTROSOME	CENTROSOME	Details ...	55	-0.56755394	-1.7729688	0.0031695722	0.025021136	0.136	2781	tags=40%, list=14%, signal=46%
VESICLE_MEMBRANE	VESICLE_MEMBRANE	Details ...	30	-0.5661523	-1.7658033	0.007267442	0.025318718	0.143	2927	tags=43%, list=14%, signal=50%
NUCLEAR_ENVELOPE	NUCLEAR_ENVELOPE	Details ...	71	-0.535934	-1.7602572	0.00837521	0.025112884	0.149	4039	tags=51%, list=20%, signal=63%
MICROTUBULE_ORGANIZING_CENTER	MICROTUBULE_ORGANIZING_CENTER	Details ...	64	-0.5429602	-1.7536741	0.0122887865	0.02638161	0.163	4207	tags=47%, list=21%, signal=59%
PORE_COMPLEX	PORE_COMPLEX	Details ...	36	-0.55909854	-1.7530833	0.006655574	0.025314147	0.166	3382	tags=50%, list=16%, signal=60%
ENDOSOME	ENDOSOME		67	-0.49233514	-1.7164413	0.0026007802	0.036465302	0.233	3172	tags=28%, list=15%, signal=33%
MEDIATOR_COMPLEX	MEDIATOR_COMPLEX		18	-0.56629777	-1.7122786	0.004716981	0.036377758	0.24	2827	tags=50%, list=14%, signal=58%
NUCLEAR_MEMBRANE_PART	NUCLEAR_MEMBRANE_PART		42	-0.56337565	-1.7094921	0.013400335	0.036065795	0.245	4281	tags=57%, list=21%, signal=72%
INTEGRIN_COMPLEX	INTEGRIN_COMPLEX		19	-0.69550073	-1.6922259	0.0122887865	0.041969623	0.28	2493	tags=37%, list=12%, signal=42%
TRANS_GOLGI_NETWORK	TRANS_GOLGI_NETWORK		20	-0.59339166	-1.6786091	0.010869565	0.046623755	0.319	2296	tags=35%, list=11%, signal=39%
GOLGI_MEMBRANE	GOLGI_MEMBRANE		45	-0.47894534	-1.6642108	0.012048192	0.05135132	0.354	2972	tags=38%, list=14%, signal=44%
LEADING_EDGE	LEADING_EDGE		47	-0.49648222	-1.6523063	0.015625	0.055352725	0.39	4769	tags=43%, list=23%, signal=55%
CYTOSKELETON	CYTOSKELETON		362	-0.4290287	-1.6452473	0.0	0.058186147	0.414	4537	tags=35%, list=22%, signal=44%
CYTOPLASMIC_VESICLE_MEMBRANE	CYTOPLASMIC_VESICLE_MEMBRANE		28	-0.53263485	-1.6391139	0.017621145	0.059745297	0.426	2927	tags=43%, list=14%, signal=50%
CYTOPLASMIC_VESICLE_PART	CYTOPLASMIC_VESICLE_PART		28	-0.53263485	-1.6391139	0.017621145	0.057753786	0.426	2927	tags=43%, list=14%, signal=50%
CYTOSKELETAL_PART	CYTOSKELETAL_PART		232	-0.4341113	-1.6258143	0.014150944	0.063332	0.466	4862	tags=38%, list=24%, signal=49%
DNA_DIRECTED_RNA_POLYMERASEII_HOLOENZYME	DNA_DIRECTED_RNA_POLYMERASEII_HOLOENZYME		66	-0.4515805	-1.6057599	0.013177159	0.074249685	0.514	2827	tags=33%, list=14%, signal=39%
MICROTUBULE_CYTOSKELETON	MICROTUBULE_CYTOSKELETON		149	-0.4525713	-1.6057276	0.04378531	0.07207406	0.514	4862	tags=42%, list=24%, signal=55%
BASEMENT_MEMBRANE	BASEMENT_MEMBRANE		37	-0.59303856	-1.6052543	0.029745042	0.070272565	0.514	3207	tags=41%, list=16%, signal=48%
TRANSPORT_VESICLE	TRANSPORT_VESICLE		33	-0.5024143	-1.6052017	0.024464833	0.068293564	0.514	3022	tags=36%, list=15%, signal=43%
CELL_CORTEX_PART	CELL_CORTEX_PART		24	-0.5791077	-1.6018962	0.013554217	0.06878695	0.526	6238	tags=67%, list=30%, signal=96%
COATED_VESICLE	COATED_VESICLE		47	-0.47069314	-1.5743399	0.014102564	0.083642736	0.61	2927	tags=32%, list=14%, signal=37%
ACTIN_CYTOSKELETON	ACTIN_CYTOSKELETON		129	-0.45048138	-1.568563	0.01369863	0.086041026	0.62	4350	tags=36%, list=21%, signal=46%
LAMELLIPODIUM	LAMELLIPODIUM		25	-0.50929916	-1.549085	0.021398002	0.09797831	0.687	5157	tags=48%, list=25%, signal=64%
EXTRACELLULAR_MATRIX_PART	EXTRACELLULAR_MATRIX_PART		56	-0.5767437	-1.529994	0.0676259	0.10987701	0.741	3543	tags=41%, list=17%, signal=50%
CELL_SURFACE	CELL_SURFACE		79	-0.48377848	-1.5278889	0.022421524	0.10920979	0.747	3559	tags=23%, list=17%, signal=27%
CLATHRIN_COATED_VESICLE	CLATHRIN_COATED_VESICLE		37	-0.46801344	-1.5257552	0.014981274	0.10835307	0.752	2927	tags=30%, list=14%, signal=35%
RUFFLE	RUFFLE		31	-0.5011096	-1.522625	0.04397163	0.10822641	0.76	2802	tags=29%, list=14%, signal=34%
ACTIN_FILAMENT	ACTIN_FILAMENT		18	-0.59572077	-1.5199289	0.04341534	0.10795468	0.77	4045	tags=44%, list=20%, signal=55%
NUCLEAR_LUMEN	NUCLEAR_LUMEN		381	-0.38723883	-1.5141921	0.021917809	0.10993876	0.779	2866	tags=24%, list=14%, signal=27%
CELL_CORTEX	CELL_CORTEX		39	-0.4821522	-1.5138655	0.026098901	0.10793228	0.779	4045	tags=38%, list=20%, signal=48%
CORTICAL_CYTOSKELETON	CORTICAL_CYTOSKELETON		20	-0.568518	-1.5101074	0.035603717	0.108902544	0.788	6238	tags=65%, list=30%, signal=93%
RECEPTOR_COMPLEX	RECEPTOR_COMPLEX		56	-0.5395511	-1.5042211	0.05541237	0.111368835	0.804	2832	tags=27%, list=14%, signal=31%
TRANSCRIPTION_FACTOR_COMPLEX	TRANSCRIPTION_FACTOR_COMPLEX		89	-0.3997034	-1.5009862	0.02970297	0.11169316	0.809	2770	tags=22%, list=14%, signal=26%
PERINUCLEAR_REGION_OF_CYTOPLASM	PERINUCLEAR_REGION_OF_CYTOPLASM		54	-0.41646475	-1.4807419	0.03153745	0.12879783	0.849	5343	tags=46%, list=26%, signal=62%
SPINDLE_POLE	SPINDLE_POLE		18	-0.582122	-1.4457902	0.110091746	0.1626734	0.903	6167	tags=61%, list=30%, signal=87%
PROTEINACEOUS_EXTRACELLULAR_MATRIX	PROTEINACEOUS_EXTRACELLULAR_MATRIX		97	-0.5183189	-1.4420662	0.110519305	0.16412582	0.906	3659	tags=34%, list=18%, signal=41%
ER_GOLGI_INTERMEDIATE_COMPARTMENT	ER_GOLGI_INTERMEDIATE_COMPARTMENT		23	-0.54830176	-1.4268018	0.100323625	0.17801891	0.928	2409	tags=35%, list=12%, signal=39%
EXTRACELLULAR_MATRIX	EXTRACELLULAR_MATRIX		98	-0.50907046	-1.4265016	0.11889036	0.17521954	0.928	3659	tags=34%, list=18%, signal=41%
KINETOCHORE	KINETOCHORE		25	-0.5472378	-1.4219471	0.10106383	0.17714892	0.936	1668	tags=28%, list=8%, signal=30%
ORGANELLE_LUMEN	ORGANELLE_LUMEN		451	-0.3640362	-1.4088084	0.066216215	0.19150111	0.948	2866	tags=22%, list=14%, signal=25%
MEMBRANE_ENCLOSED_LUMEN	MEMBRANE_ENCLOSED_LUMEN		451	-0.3640362	-1.4088084	0.066216215	0.18814144	0.948	2866	tags=22%, list=14%, signal=25%
CELL_JUNCTION	CELL_JUNCTION		82	-0.42391932	-1.3819818	0.07845579	0.21886277	0.973	4350	tags=34%, list=21%, signal=43%
SPINDLE_MICROTUBULE	SPINDLE_MICROTUBULE		16	-0.5924072	-1.3806957	0.13356164	0.21695216	0.974	2640	tags=38%, list=13%, signal=43%
SPINDLE	SPINDLE		39	-0.5089602	-1.3740327	0.17517006	0.22228225	0.974	6362	tags=59%, list=31%, signal=85%
INTERCELLULAR_JUNCTION	INTERCELLULAR_JUNCTION		65	-0.42833278	-1.373048	0.088998765	0.21959847	0.974	5824	tags=45%, list=28%, signal=62%
BASAL_LAMINA	BASAL_LAMINA		21	-0.56644505	-1.3705922	0.11461318	0.21922211	0.976	3022	tags=38%, list=15%, signal=45%
EARLY_ENDOSOME	EARLY_ENDOSOME		18	-0.45419407	-1.3385239	0.12708019	0.26042375	0.988	1580	tags=22%, list=8%, signal=24%
ORGANELLE_MEMBRANE	ORGANELLE_MEMBRANE		295	-0.3488293	-1.3328824	0.11168164	0.2648103	0.988	4281	tags=32%, list=21%, signal=40%
MICROTUBULE_ASSOCIATED_COMPLEX	MICROTUBULE_ASSOCIATED_COMPLEX		47	-0.40339682	-1.3177956	0.12605043	0.28243765	0.992	4851	tags=45%, list=24%, signal=58%
MEMBRANE_FRACTION	MEMBRANE_FRACTION		336	-0.3789737	-1.3143269	0.062886596	0.28344947	0.996	4847	tags=31%, list=24%, signal=40%
APICAL_JUNCTION_COMPLEX	APICAL_JUNCTION_COMPLEX		34	-0.44043833	-1.2875737	0.13307984	0.31986433	0.999	3717	tags=29%, list=18%, signal=36%
APICOLATERAL_PLASMA_MEMBRANE	APICOLATERAL_PLASMA_MEMBRANE		34	-0.44043833	-1.2875737	0.13307984	0.31516042	0.999	3717	tags=29%, list=18%, signal=36%
DNA_DIRECTED_RNA_POLYMERASE_COMPLEX	DNA_DIRECTED_RNA_POLYMERASE_COMPLEX		17	-0.44584778	-1.2857456	0.13871951	0.3135534	0.999	2827	tags=29%, list=14%, signal=34%
RNA_POLYMERASE_COMPLEX	RNA_POLYMERASE_COMPLEX		17	-0.44584775	-1.2857456	0.13871951	0.30907404	0.999	2827	tags=29%, list=14%, signal=34%
NUCLEAR_DNA_DIRECTED_RNA_POLYMERASE_COMPLEX	NUCLEAR_DNA_DIRECTED_RNA_POLYMERASE_COMPLEX		17	-0.44584778	-1.2857456	0.13871951	0.3047209	0.999	2827	tags=29%, list=14%, signal=34%
COATED_VESICLE_MEMBRANE	COATED_VESICLE_MEMBRANE		17	-0.45689046	-1.2857318	0.16047297	0.30048865	0.999	2927	tags=41%, list=14%, signal=48%
CHROMOSOMEPERICENTRIC_REGION	CHROMOSOMEPERICENTRIC_REGION		31	-0.4924601	-1.2746896	0.22759856	0.31283215	1.0	2371	tags=26%, list=12%, signal=29%
TIGHT_JUNCTION	TIGHT_JUNCTION		31	-0.4316339	-1.2505538	0.19721872	0.34693617	1.0	2688	tags=23%, list=13%, signal=26%
NUCLEAR_BODY	NUCLEAR_BODY		31	-0.4041961	-1.2444087	0.19427711	0.35192516	1.0	2624	tags=32%, list=13%, signal=37%
ENDOPLASMIC_RETICULUM_MEMBRANE	ENDOPLASMIC_RETICULUM_MEMBRANE		84	-0.36970392	-1.2344778	0.20717132	0.36368465	1.0	1556	tags=17%, list=8%, signal=18%
VESICLE_COAT	VESICLE_COAT		16	-0.4492243	-1.2322105	0.21222411	0.36232084	1.0	2571	tags=38%, list=13%, signal=43%
MEMBRANE_COAT	MEMBRANE_COAT		17	-0.44015417	-1.2283791	0.22809917	0.36351696	1.0	2571	tags=35%, list=13%, signal=40%
COATED_MEMBRANE	COATED_MEMBRANE		17	-0.44015417	-1.2283791	0.22809917	0.3589155	1.0	2571	tags=35%, list=13%, signal=40%
INTRINSIC_TO_GOLGI_MEMBRANE	INTRINSIC_TO_GOLGI_MEMBRANE		15	-0.4530478	-1.2237374	0.21823618	0.3625671	1.0	2972	tags=33%, list=14%, signal=39%
BASOLATERAL_PLASMA_MEMBRANE	BASOLATERAL_PLASMA_MEMBRANE		35	-0.4287136	-1.2222372	0.21342282	0.36036113	1.0	3631	tags=31%, list=18%, signal=38%
CYTOSOL	CYTOSOL		204	-0.3160753	-1.2202762	0.10197711	0.35876656	1.0	4681	tags=29%, list=23%, signal=37%
CELL_PROJECTION	CELL_PROJECTION		108	-0.36124167	-1.2199054	0.17086528	0.35496828	1.0	4769	tags=29%, list=23%, signal=37%
CELL_MATRIX_JUNCTION	CELL_MATRIX_JUNCTION		18	-0.47981742	-1.2187883	0.24255319	0.35282204	1.0	3631	tags=39%, list=18%, signal=47%
CELL_FRACTION	CELL_FRACTION		489	-0.35011256	-1.2182579	0.124236256	0.34937948	1.0	4847	tags=27%, list=24%, signal=35%
CHROMOSOME	CHROMOSOME		122	-0.38463625	-1.2148244	0.26624405	0.35063756	1.0	1731	tags=16%, list=8%, signal=17%
MICROBODY	MICROBODY		46	-0.3890523	-1.2136991	0.21346705	0.3479483	1.0	4761	tags=37%, list=23%, signal=48%
PEROXISOME	PEROXISOME		46	-0.3890523	-1.2136991	0.21346705	0.34399438	1.0	4761	tags=37%, list=23%, signal=48%
CHROMOSOMAL_PART	CHROMOSOMAL_PART		95	-0.39528796	-1.2133901	0.27503973	0.34071752	1.0	2371	tags=19%, list=12%, signal=21%
VESICULAR_FRACTION	VESICULAR_FRACTION		42	-0.43378717	-1.2119756	0.22134832	0.339151	1.0	4600	tags=36%, list=22%, signal=46%
NUCLEAR_ENVELOPE_ENDOPLASMIC_RETICULUM_NETWORK	NUCLEAR_ENVELOPE_ENDOPLASMIC_RETICULUM_NETWORK		93	-0.3608383	-1.206279	0.23368146	0.3430398	1.0	1842	tags=17%, list=9%, signal=19%
ENDOPLASMIC_RETICULUM_PART	ENDOPLASMIC_RETICULUM_PART		96	-0.36058095	-1.2009889	0.24528302	0.34663326	1.0	1556	tags=16%, list=8%, signal=17%
NUCLEAR_CHROMOSOME	NUCLEAR_CHROMOSOME		53	-0.37676096	-1.1899812	0.26530612	0.35864797	1.0	2306	tags=17%, list=11%, signal=19%
ENDOPLASMIC_RETICULUM	ENDOPLASMIC_RETICULUM		291	-0.31617516	-1.1862282	0.24378698	0.36054668	1.0	5061	tags=31%, list=25%, signal=40%
APICAL_PART_OF_CELL	APICAL_PART_OF_CELL		17	-0.47858575	-1.1612501	0.29425555	0.39248145	1.0	1383	tags=18%, list=7%, signal=19%
COLLAGEN	COLLAGEN		23	-0.5338681	-1.1605885	0.3125	0.38937667	1.0	5066	tags=48%, list=25%, signal=63%
CHROMATIN	CHROMATIN		35	-0.3950978	-1.1348001	0.32988167	0.42565528	1.0	3814	tags=26%, list=19%, signal=32%
CONDENSED_CHROMOSOME	CONDENSED_CHROMOSOME		32	-0.41895276	-1.1284214	0.3466872	0.4306546	1.0	992	tags=13%, list=5%, signal=13%
MICROSOME	MICROSOME		40	-0.4113407	-1.1284125	0.3210291	0.42632967	1.0	4600	tags=35%, list=22%, signal=45%
INTRINSIC_TO_ORGANELLE_MEMBRANE	INTRINSIC_TO_ORGANELLE_MEMBRANE		52	-0.34013993	-1.1196502	0.30686405	0.43568715	1.0	4686	tags=35%, list=23%, signal=45%
INTEGRAL_TO_ORGANELLE_MEMBRANE	INTEGRAL_TO_ORGANELLE_MEMBRANE		50	-0.33949688	-1.1100398	0.3293011	0.44649613	1.0	4686	tags=34%, list=23%, signal=44%
NUCLEAR_CHROMOSOME_PART	NUCLEAR_CHROMOSOME_PART		33	-0.37310535	-1.1015773	0.3520115	0.45546442	1.0	2306	tags=18%, list=11%, signal=20%
LIPID_RAFT	LIPID_RAFT		29	-0.42979103	-1.0589651	0.43440235	0.5187619	1.0	5714	tags=45%, list=28%, signal=62%
LYSOSOME	LYSOSOME		61	-0.33004582	-1.0524207	0.40516275	0.52427256	1.0	4600	tags=31%, list=22%, signal=40%
LYTIC_VACUOLE	LYTIC_VACUOLE		61	-0.33004582	-1.0524206	0.40516275	0.5192795	1.0	4600	tags=31%, list=22%, signal=40%
DENDRITE	DENDRITE		16	-0.405064	-1.0498887	0.40450928	0.5180885	1.0	1764	tags=19%, list=9%, signal=20%
REPLICATION_FORK	REPLICATION_FORK		18	-0.41382375	-1.0166204	0.4658494	0.56608063	1.0	2306	tags=22%, list=11%, signal=25%
CELL_SUBSTRATE_ADHERENS_JUNCTION	CELL_SUBSTRATE_ADHERENS_JUNCTION		16	-0.40395868	-0.9913629	0.5083566	0.60025185	1.0	3631	tags=31%, list=18%, signal=38%
VACUOLE	VACUOLE		69	-0.30288437	-0.97884834	0.51305336	0.61516845	1.0	4611	tags=30%, list=22%, signal=39%
ADHERENS_JUNCTION	ADHERENS_JUNCTION		23	-0.35330844	-0.9516109	0.5541069	0.65302265	1.0	4350	tags=30%, list=21%, signal=39%
SOLUBLE_FRACTION	SOLUBLE_FRACTION		160	-0.28188983	-0.93651605	0.6305263	0.670951	1.0	2104	tags=11%, list=10%, signal=12%
MICROTUBULE	MICROTUBULE		32	-0.31790394	-0.9169586	0.55813956	0.6946233	1.0	2836	tags=22%, list=14%, signal=25%
MICROTUBULE_ORGANIZING_CENTER_PART	MICROTUBULE_ORGANIZING_CENTER_PART		19	-0.34341073	-0.915122	0.57434404	0.69099236	1.0	2756	tags=26%, list=13%, signal=30%
EXTERNAL_SIDE_OF_PLASMA_MEMBRANE	EXTERNAL_SIDE_OF_PLASMA_MEMBRANE		16	-0.4192517	-0.9105647	0.59072304	0.6918274	1.0	5825	tags=38%, list=28%, signal=52%
CYTOSOLIC_PART	CYTOSOLIC_PART		23	-0.32835186	-0.89042574	0.6405473	0.7150914	1.0	4631	tags=30%, list=23%, signal=39%
EXTRACELLULAR_REGION_PART	EXTRACELLULAR_REGION_PART		335	-0.30725974	-0.88756174	0.64835167	0.7136329	1.0	5084	tags=21%, list=25%, signal=28%
CONDENSED_NUCLEAR_CHROMOSOME	CONDENSED_NUCLEAR_CHROMOSOME		17	-0.36474392	-0.8803532	0.6345566	0.7180536	1.0	992	tags=12%, list=5%, signal=12%
VOLTAGE_GATED_CALCIUM_CHANNEL_COMPLEX	VOLTAGE_GATED_CALCIUM_CHANNEL_COMPLEX		15	-0.37474304	-0.8707017	0.6723744	0.72636825	1.0	5046	tags=27%, list=25%, signal=35%
SYNAPSE	SYNAPSE		27	-0.30263156	-0.8642065	0.6777906	0.7295863	1.0	6224	tags=41%, list=30%, signal=58%
EXTRACELLULAR_REGION	EXTRACELLULAR_REGION		439	-0.28927243	-0.84535843	0.7056277	0.7501661	1.0	5084	tags=21%, list=25%, signal=27%
INTRINSIC_TO_ENDOPLASMIC_RETICULUM_MEMBRANE	INTRINSIC_TO_ENDOPLASMIC_RETICULUM_MEMBRANE		24	-0.3016652	-0.81542504	0.6957747	0.78605527	1.0	1436	tags=13%, list=7%, signal=13%
INTEGRAL_TO_ENDOPLASMIC_RETICULUM_MEMBRANE	INTEGRAL_TO_ENDOPLASMIC_RETICULUM_MEMBRANE		24	-0.3016652	-0.81542504	0.6957747	0.7796121	1.0	1436	tags=13%, list=7%, signal=13%
OUTER_MEMBRANE	OUTER_MEMBRANE		25	-0.2536431	-0.766601	0.79343367	0.83652973	1.0	3671	tags=24%, list=18%, signal=29%
VOLTAGE_GATED_POTASSIUM_CHANNEL_COMPLEX	VOLTAGE_GATED_POTASSIUM_CHANNEL_COMPLEX		40	-0.2915557	-0.74799526	0.8322785	0.8526402	1.0	6711	tags=33%, list=33%, signal=48%
CELL_PROJECTION_PART	CELL_PROJECTION_PART		19	-0.29246065	-0.711933	0.84851813	0.8895638	1.0	4200	tags=21%, list=20%, signal=26%
MYOFIBRIL	MYOFIBRIL		19	-0.31115428	-0.7074692	0.84816134	0.8872615	1.0	7323	tags=42%, list=36%, signal=65%
MITOCHONDRIAL_OUTER_MEMBRANE	MITOCHONDRIAL_OUTER_MEMBRANE		18	-0.23676825	-0.6899059	0.87974685	0.89956576	1.0	3491	tags=22%, list=17%, signal=27%
ORGANELLE_OUTER_MEMBRANE	ORGANELLE_OUTER_MEMBRANE		24	-0.2286945	-0.6694949	0.88904494	0.91289526	1.0	3491	tags=21%, list=17%, signal=25%
INSOLUBLE_FRACTION	INSOLUBLE_FRACTION		15	-0.2460437	-0.5940278	0.94464076	0.96731204	1.0	6235	tags=40%, list=30%, signal=57%
EXTRACELLULAR_SPACE	EXTRACELLULAR_SPACE		243	-0.19164114	-0.53589934	0.9800839	0.991497	1.0	5033	tags=14%, list=25%, signal=19%
EXTRINSIC_TO_MEMBRANE	EXTRINSIC_TO_MEMBRANE		24	-0.16536908	-0.43186322	0.994233	1.0	1.0	8155	tags=46%, list=40%, signal=76%
INTERMEDIATE_FILAMENT_CYTOSKELETON	INTERMEDIATE_FILAMENT_CYTOSKELETON		24	-0.15235835	-0.37131685	0.99658316	1.0	1.0	6692	tags=25%, list=33%, signal=37%
INTERMEDIATE_FILAMENT	INTERMEDIATE_FILAMENT		24	-0.15235835	-0.37131685	0.99658316	0.9982913	1.0	6692	tags=25%, list=33%, signal=37%

## Sheet: ADAM10_MF_lumA_low
NAME	GS<br> follow link to MSigDB	GS DETAILS	SIZE	ES	NES	NOM p-val	FDR q-val	FWER p-val	RANK AT MAX	LEADING EDGE
GLUTATHIONE_TRANSFERASE_ACTIVITY	GLUTATHIONE_TRANSFERASE_ACTIVITY	Details ...	15	0.6489566	1.7749603	0.011111111	0.33472052	0.271	5033	tags=53%, list=25%, signal=71%
STRUCTURAL_CONSTITUENT_OF_RIBOSOME	STRUCTURAL_CONSTITUENT_OF_RIBOSOME	Details ...	80	0.7726708	1.7682394	0.023866348	0.17725028	0.281	2996	tags=80%, list=15%, signal=93%
HYDROLASE_ACTIVITY_ACTING_ON_CARBON_NITROGEN_NOT_PEPTIDEBONDSIN_LINEAR_AMIDES	HYDROLASE_ACTIVITY_ACTING_ON_CARBON_NITROGEN_NOT_PEPTIDEBONDSIN_LINEAR_AMIDES	Details ...	21	0.5577284	1.7449641	0.009375	0.13966209	0.321	2525	tags=38%, list=12%, signal=43%
DRUG_BINDING	DRUG_BINDING	Details ...	16	0.4835346	1.5803694	0.040892195	0.31672564	0.645	406	tags=19%, list=2%, signal=19%
PHOSPHOTRANSFERASE_ACTIVITY_PHOSPHATE_GROUP_AS_ACCEPTOR	PHOSPHOTRANSFERASE_ACTIVITY_PHOSPHATE_GROUP_AS_ACCEPTOR	Details ...	18	0.49009943	1.5097843	0.055214725	0.38087437	0.758	2332	tags=44%, list=11%, signal=50%
OXIDOREDUCTASE_ACTIVITY_ACTING_ON_NADH_OR_NADPH	OXIDOREDUCTASE_ACTIVITY_ACTING_ON_NADH_OR_NADPH	Details ...	25	0.43798792	1.4132104	0.10367893	0.5221133	0.887	3104	tags=44%, list=15%, signal=52%
G_PROTEIN_COUPLED_RECEPTOR_BINDING	G_PROTEIN_COUPLED_RECEPTOR_BINDING	Details ...	54	0.40131247	1.4029447	0.14583333	0.47105244	0.895	7202	tags=54%, list=35%, signal=83%
HYDROGEN_ION_TRANSMEMBRANE_TRANSPORTER_ACTIVITY	HYDROGEN_ION_TRANSMEMBRANE_TRANSPORTER_ACTIVITY	Details ...	27	0.44625422	1.3707132	0.125	0.48443502	0.915	1985	tags=41%, list=10%, signal=45%
STRUCTURAL_MOLECULE_ACTIVITY	STRUCTURAL_MOLECULE_ACTIVITY	Details ...	243	0.34384963	1.3236902	0.13872832	0.5383222	0.946	2996	tags=33%, list=15%, signal=39%
HORMONE_ACTIVITY	HORMONE_ACTIVITY	Details ...	44	0.28704885	1.319171	0.08	0.49501485	0.951	6275	tags=45%, list=31%, signal=65%
CHEMOKINE_ACTIVITY	CHEMOKINE_ACTIVITY	Details ...	42	0.3992232	1.3021121	0.15263158	0.48516765	0.961	7202	tags=60%, list=35%, signal=92%
NUCLEOBASENUCLEOSIDENUCLEOTIDE_KINASE_ACTIVITY	NUCLEOBASENUCLEOSIDENUCLEOTIDE_KINASE_ACTIVITY	Details ...	25	0.3786846	1.2996913	0.13576159	0.44985726	0.962	2332	tags=36%, list=11%, signal=41%
CHEMOKINE_RECEPTOR_BINDING	CHEMOKINE_RECEPTOR_BINDING	Details ...	43	0.39241466	1.2707609	0.18461539	0.47255525	0.978	7202	tags=58%, list=35%, signal=89%
ELECTRON_CARRIER_ACTIVITY	ELECTRON_CARRIER_ACTIVITY	Details ...	78	0.32745168	1.2697674	0.14746544	0.44041547	0.978	3730	tags=36%, list=18%, signal=44%
RNA_POLYMERASE_ACTIVITY	RNA_POLYMERASE_ACTIVITY	Details ...	16	0.46902445	1.2675871	0.22762148	0.41523296	0.978	3447	tags=56%, list=17%, signal=68%
HYDROLASE_ACTIVITY_ACTING_ON_CARBON_NITROGEN_NOT_PEPTIDEBONDS	HYDROLASE_ACTIVITY_ACTING_ON_CARBON_NITROGEN_NOT_PEPTIDEBONDS	Details ...	46	0.28361848	1.2074286	0.12230216	0.5038673	0.99	2525	tags=22%, list=12%, signal=25%
MONOVALENT_INORGANIC_CATION_TRANSMEMBRANE_TRANSPORTER_ACTIVITY	MONOVALENT_INORGANIC_CATION_TRANSMEMBRANE_TRANSPORTER_ACTIVITY	Details ...	34	0.34030873	1.1947136	0.19480519	0.4992533	0.991	1422	tags=29%, list=7%, signal=32%
RNA_BINDING	RNA_BINDING	Details ...	252	0.28377622	1.1649989	0.24840765	0.5327604	0.994	3061	tags=32%, list=15%, signal=37%
OXIDOREDUCTASE_ACTIVITY_ACTING_ON_THE_CH_CH_GROUP_OF_DONORS	OXIDOREDUCTASE_ACTIVITY_ACTING_ON_THE_CH_CH_GROUP_OF_DONORS	Details ...	23	0.35360762	1.1610729	0.2580645	0.51302516	0.994	1487	tags=26%, list=7%, signal=28%
INTRAMOLECULAR_OXIDOREDUCTASE_ACTIVITY	INTRAMOLECULAR_OXIDOREDUCTASE_ACTIVITY	Details ...	19	0.39647073	1.1577483	0.28846154	0.49443	0.994	5597	tags=42%, list=27%, signal=58%
CARBON_OXYGEN_LYASE_ACTIVITY	CARBON_OXYGEN_LYASE_ACTIVITY		31	0.30017084	1.1436218	0.25641027	0.49860927	0.995	3322	tags=26%, list=16%, signal=31%
COPPER_ION_BINDING	COPPER_ION_BINDING		15	0.35435516	1.1413436	0.25123152	0.48011962	0.995	1888	tags=33%, list=9%, signal=37%
ANTIOXIDANT_ACTIVITY	ANTIOXIDANT_ACTIVITY		18	0.34482193	1.1043857	0.3306773	0.531786	0.999	3301	tags=39%, list=16%, signal=46%
OXIDOREDUCTASE_ACTIVITY_GO_0016616	OXIDOREDUCTASE_ACTIVITY_GO_0016616		57	0.29007173	1.0710132	0.32520324	0.578528	1.0	4269	tags=35%, list=21%, signal=44%
TRANSFERASE_ACTIVITY_TRANSFERRING_ALKYL_OR_ARYLOTHER_THAN_METHYLGROUPS	TRANSFERASE_ACTIVITY_TRANSFERRING_ALKYL_OR_ARYLOTHER_THAN_METHYLGROUPS		30	0.30406874	1.0510423	0.3493976	0.6007898	1.0	3005	tags=30%, list=15%, signal=35%
OXIDOREDUCTASE_ACTIVITY	OXIDOREDUCTASE_ACTIVITY		286	0.21655281	1.0469271	0.36082473	0.58724314	1.0	3829	tags=28%, list=19%, signal=34%
DEOXYRIBONUCLEASE_ACTIVITY	DEOXYRIBONUCLEASE_ACTIVITY		22	0.31782177	1.04578	0.3667622	0.5683695	1.0	3841	tags=50%, list=19%, signal=61%
RIBONUCLEASE_ACTIVITY	RIBONUCLEASE_ACTIVITY		25	0.32554865	1.0234506	0.4332425	0.5934307	1.0	1692	tags=28%, list=8%, signal=30%
UNFOLDED_PROTEIN_BINDING	UNFOLDED_PROTEIN_BINDING		42	0.31598246	1.0204703	0.42744064	0.57924336	1.0	4164	tags=40%, list=20%, signal=51%
OXIDOREDUCTASE_ACTIVITY_ACTING_ON_CH_OH_GROUP_OF_DONORS	OXIDOREDUCTASE_ACTIVITY_ACTING_ON_CH_OH_GROUP_OF_DONORS		63	0.24920505	0.9704873	0.45762712	0.66674256	1.0	4269	tags=33%, list=21%, signal=42%
KINASE_INHIBITOR_ACTIVITY	KINASE_INHIBITOR_ACTIVITY		25	0.26771423	0.9224767	0.56846476	0.753961	1.0	3937	tags=40%, list=19%, signal=49%
PROTEIN_KINASE_INHIBITOR_ACTIVITY	PROTEIN_KINASE_INHIBITOR_ACTIVITY		24	0.2718866	0.9140756	0.58565736	0.749406	1.0	3937	tags=42%, list=19%, signal=52%
TRANSFERASE_ACTIVITY_TRANSFERRING_SULFUR_CONTAINING_GROUPS	TRANSFERASE_ACTIVITY_TRANSFERRING_SULFUR_CONTAINING_GROUPS		31	0.23557828	0.83848464	0.7638889	0.89167523	1.0	3892	tags=29%, list=19%, signal=36%
LYASE_ACTIVITY	LYASE_ACTIVITY		69	0.18434843	0.83355755	0.8765432	0.87532824	1.0	3624	tags=22%, list=18%, signal=26%
SERINE_TYPE_ENDOPEPTIDASE_ACTIVITY	SERINE_TYPE_ENDOPEPTIDASE_ACTIVITY		40	0.20342772	0.77755994	0.86238533	0.9540407	1.0	5418	tags=30%, list=26%, signal=41%
STEROID_BINDING	STEROID_BINDING		18	0.2232421	0.7641953	0.80288464	0.9501135	1.0	4881	tags=33%, list=24%, signal=44%
STRUCTURAL_CONSTITUENT_OF_MUSCLE	STRUCTURAL_CONSTITUENT_OF_MUSCLE		33	0.26190075	0.75707614	0.7593985	0.93580365	1.0	3472	tags=27%, list=17%, signal=33%
SUGAR_BINDING	SUGAR_BINDING		33	0.2033804	0.73833656	0.80714285	0.93881744	1.0	6485	tags=52%, list=32%, signal=75%
HYDRO_LYASE_ACTIVITY	HYDRO_LYASE_ACTIVITY		27	0.19948503	0.7314957	0.9072848	0.9239301	1.0	1494	tags=11%, list=7%, signal=12%
CARBOXYLESTERASE_ACTIVITY	CARBOXYLESTERASE_ACTIVITY		31	0.19090222	0.72256255	0.9354839	0.9122619	1.0	6496	tags=42%, list=32%, signal=61%
SULFOTRANSFERASE_ACTIVITY	SULFOTRANSFERASE_ACTIVITY		27	0.19015883	0.65068907	0.9299363	0.9635383	1.0	4524	tags=30%, list=22%, signal=38%
INORGANIC_ANION_TRANSMEMBRANE_TRANSPORTER_ACTIVITY	INORGANIC_ANION_TRANSMEMBRANE_TRANSPORTER_ACTIVITY		19	0.17913303	0.6253899	0.98550725	0.95972854	1.0	16831	tags=100%, list=82%, signal=558%
OXYGEN_BINDING	OXYGEN_BINDING		22	0.15752728	0.60403657	1.0	0.9510972	1.0	17274	tags=100%, list=84%, signal=635%

## Sheet: ADAM10_MF_lumA_high
NAME	GS<br> follow link to MSigDB	GS DETAILS	SIZE	ES	NES	NOM p-val	FDR q-val	FWER p-val	RANK AT MAX	LEADING EDGE
PROTEIN_SERINE_THREONINE_KINASE_ACTIVITY	PROTEIN_SERINE_THREONINE_KINASE_ACTIVITY	Details ...	203	-0.56064415	-2.186576	0.0	0.0	0.0	3424	tags=37%, list=17%, signal=44%
INOSITOL_OR_PHOSPHATIDYLINOSITOL_KINASE_ACTIVITY	INOSITOL_OR_PHOSPHATIDYLINOSITOL_KINASE_ACTIVITY	Details ...	18	-0.78829306	-2.0960004	0.0	0.0	0.0	1316	tags=50%, list=6%, signal=53%
PROTEIN_KINASE_ACTIVITY	PROTEIN_KINASE_ACTIVITY	Details ...	283	-0.5324312	-2.0902512	0.0	0.0	0.0	3970	tags=37%, list=19%, signal=45%
HELICASE_ACTIVITY	HELICASE_ACTIVITY	Details ...	50	-0.6867638	-2.088585	0.0	0.0	0.0	2686	tags=44%, list=13%, signal=51%
PHOSPHOTRANSFERASE_ACTIVITY_ALCOHOL_GROUP_AS_ACCEPTOR	PHOSPHOTRANSFERASE_ACTIVITY_ALCOHOL_GROUP_AS_ACCEPTOR	Details ...	332	-0.51517546	-2.0599577	0.0	0.0	0.0	3290	tags=32%, list=16%, signal=37%
ADENYL_RIBONUCLEOTIDE_BINDING	ADENYL_RIBONUCLEOTIDE_BINDING	Details ...	161	-0.5191556	-2.0202878	0.0	3.84812E-4	0.002	3424	tags=32%, list=17%, signal=38%
GTPASE_BINDING	GTPASE_BINDING	Details ...	34	-0.62342244	-2.000026	0.0	3.2983886E-4	0.002	2865	tags=47%, list=14%, signal=55%
ATP_BINDING	ATP_BINDING	Details ...	154	-0.51172924	-1.9993374	0.0	2.88609E-4	0.002	3696	tags=32%, list=18%, signal=39%
DI___TRI_VALENT_INORGANIC_CATION_TRANSMEMBRANE_TRANSPORTER_ACTIVITY	DI___TRI_VALENT_INORGANIC_CATION_TRANSMEMBRANE_TRANSPORTER_ACTIVITY	Details ...	22	-0.737966	-1.9969877	0.0	2.5654136E-4	0.002	3183	tags=59%, list=16%, signal=70%
KINASE_ACTIVITY	KINASE_ACTIVITY	Details ...	367	-0.4844758	-1.9956126	0.0	2.308872E-4	0.002	3290	tags=29%, list=16%, signal=34%
SMALL_GTPASE_BINDING	SMALL_GTPASE_BINDING	Details ...	33	-0.61876535	-1.9950883	0.0	2.0989747E-4	0.002	2843	tags=45%, list=14%, signal=53%
ADENYL_NUCLEOTIDE_BINDING	ADENYL_NUCLEOTIDE_BINDING	Details ...	167	-0.50410134	-1.9730017	0.0	4.454331E-4	0.004	3424	tags=31%, list=17%, signal=37%
TRANSFERASE_ACTIVITY_TRANSFERRING_PHOSPHORUS_CONTAINING_GROUPS	TRANSFERASE_ACTIVITY_TRANSFERRING_PHOSPHORUS_CONTAINING_GROUPS	Details ...	422	-0.4651466	-1.9654461	0.0	6.642423E-4	0.006	4426	tags=35%, list=22%, signal=44%
THYROID_HORMONE_RECEPTOR_BINDING	THYROID_HORMONE_RECEPTOR_BINDING	Details ...	17	-0.7444425	-1.9561654	0.0	0.0010767145	0.011	2770	tags=59%, list=14%, signal=68%
ATPASE_ACTIVITY_COUPLED	ATPASE_ACTIVITY_COUPLED	Details ...	92	-0.578586	-1.9434181	0.0	0.0012206441	0.013	3771	tags=41%, list=18%, signal=50%
PURINE_RIBONUCLEOTIDE_BINDING	PURINE_RIBONUCLEOTIDE_BINDING	Details ...	202	-0.48044264	-1.9397119	0.0	0.0012755198	0.015	3424	tags=28%, list=17%, signal=33%
ATPASE_ACTIVITY	ATPASE_ACTIVITY	Details ...	111	-0.56695515	-1.9354926	0.0	0.001262078	0.015	3854	tags=41%, list=19%, signal=51%
ATP_DEPENDENT_RNA_HELICASE_ACTIVITY	ATP_DEPENDENT_RNA_HELICASE_ACTIVITY	Details ...	16	-0.7424532	-1.9212574	0.0	0.0013741856	0.018	1453	tags=38%, list=7%, signal=40%
PURINE_NUCLEOTIDE_BINDING	PURINE_NUCLEOTIDE_BINDING	Details ...	208	-0.46879977	-1.9009902	0.0	0.0021868204	0.032	3424	tags=27%, list=17%, signal=33%
RNA_DEPENDENT_ATPASE_ACTIVITY	RNA_DEPENDENT_ATPASE_ACTIVITY	Details ...	17	-0.7126035	-1.8863401	0.0	0.0026552298	0.038	1453	tags=35%, list=7%, signal=38%
RAS_GTPASE_BINDING	RAS_GTPASE_BINDING		25	-0.60725605	-1.8831452	0.0	0.0026286033	0.039	2843	tags=48%, list=14%, signal=56%
DNA_HELICASE_ACTIVITY	DNA_HELICASE_ACTIVITY		25	-0.6899075	-1.8817313	0.0	0.0025529657	0.04	2686	tags=48%, list=13%, signal=55%
TRANSCRIPTION_ACTIVATOR_ACTIVITY	TRANSCRIPTION_ACTIVATOR_ACTIVITY		172	-0.4611264	-1.8657107	0.0	0.0030787205	0.048	1881	tags=23%, list=9%, signal=25%
ACETYLTRANSFERASE_ACTIVITY	ACETYLTRANSFERASE_ACTIVITY		21	-0.6692343	-1.8585066	0.0	0.0033835561	0.057	2735	tags=43%, list=13%, signal=49%
NUCLEOTIDE_BINDING	NUCLEOTIDE_BINDING		219	-0.45046836	-1.8571669	0.0	0.0032482138	0.057	3424	tags=27%, list=17%, signal=32%
NUCLEAR_HORMONE_RECEPTOR_BINDING	NUCLEAR_HORMONE_RECEPTOR_BINDING		28	-0.600805	-1.8562068	0.0030075188	0.0032121877	0.058	2770	tags=43%, list=14%, signal=49%
MAGNESIUM_ION_BINDING	MAGNESIUM_ION_BINDING		60	-0.5620924	-1.8553281	0.0	0.0031321621	0.059	4939	tags=47%, list=24%, signal=61%
ATP_DEPENDENT_HELICASE_ACTIVITY	ATP_DEPENDENT_HELICASE_ACTIVITY		26	-0.66892505	-1.8541186	0.0	0.0030539532	0.06	2686	tags=42%, list=13%, signal=49%
SMALL_CONJUGATING_PROTEIN_LIGASE_ACTIVITY	SMALL_CONJUGATING_PROTEIN_LIGASE_ACTIVITY		51	-0.5491275	-1.8539364	0.0015174507	0.0029486446	0.06	2998	tags=37%, list=15%, signal=44%
TRANSFERASE_ACTIVITY_TRANSFERRING_ACYL_GROUPS	TRANSFERASE_ACTIVITY_TRANSFERRING_ACYL_GROUPS		53	-0.5777879	-1.8490866	0.0	0.0033446022	0.07	2735	tags=34%, list=13%, signal=39%
UBIQUITIN_PROTEIN_LIGASE_ACTIVITY	UBIQUITIN_PROTEIN_LIGASE_ACTIVITY		49	-0.5455173	-1.8453449	0.00147929	0.0033650156	0.074	2998	tags=37%, list=15%, signal=43%
ACID_AMINO_ACID_LIGASE_ACTIVITY	ACID_AMINO_ACID_LIGASE_ACTIVITY		57	-0.5410937	-1.8430545	0.0030627872	0.0033819722	0.078	2998	tags=37%, list=15%, signal=43%
N_ACETYLTRANSFERASE_ACTIVITY	N_ACETYLTRANSFERASE_ACTIVITY		17	-0.68846977	-1.8415824	0.001497006	0.003279488	0.078	3509	tags=53%, list=17%, signal=64%
PROTEIN_TYROSINE_PHOSPHATASE_ACTIVITY	PROTEIN_TYROSINE_PHOSPHATASE_ACTIVITY		53	-0.57146585	-1.8304446	0.0	0.0036954575	0.089	4482	tags=49%, list=22%, signal=63%
RNA_HELICASE_ACTIVITY	RNA_HELICASE_ACTIVITY		23	-0.66425836	-1.8297645	0.003552398	0.003621983	0.089	2604	tags=39%, list=13%, signal=45%
HORMONE_RECEPTOR_BINDING	HORMONE_RECEPTOR_BINDING		29	-0.5861347	-1.8104268	0.0044444446	0.0047954237	0.115	2770	tags=41%, list=14%, signal=48%
TRANSCRIPTION_COACTIVATOR_ACTIVITY	TRANSCRIPTION_COACTIVATOR_ACTIVITY		123	-0.44850594	-1.8068076	0.0	0.004855592	0.119	1804	tags=21%, list=9%, signal=23%
PROTEIN_C_TERMINUS_BINDING	PROTEIN_C_TERMINUS_BINDING		72	-0.4794075	-1.8020148	0.0	0.0051510627	0.124	2836	tags=29%, list=14%, signal=34%
LIGASE_ACTIVITY_FORMING_CARBON_NITROGEN_BONDS	LIGASE_ACTIVITY_FORMING_CARBON_NITROGEN_BONDS		68	-0.5297833	-1.8019677	0.001529052	0.0050189844	0.124	3104	tags=37%, list=15%, signal=43%
SMALL_PROTEIN_CONJUGATING_ENZYME_ACTIVITY	SMALL_PROTEIN_CONJUGATING_ENZYME_ACTIVITY		52	-0.532307	-1.8013637	0.0014992504	0.0049190302	0.124	2998	tags=35%, list=15%, signal=40%
N_ACYLTRANSFERASE_ACTIVITY	N_ACYLTRANSFERASE_ACTIVITY		18	-0.6704634	-1.8004993	0.0027359782	0.0048773666	0.127	2735	tags=44%, list=13%, signal=51%
PHOSPHOPROTEIN_PHOSPHATASE_ACTIVITY	PHOSPHOPROTEIN_PHOSPHATASE_ACTIVITY		80	-0.5109945	-1.7934273	0.0	0.005120881	0.135	4616	tags=45%, list=23%, signal=58%
TRANSMEMBRANE_RECEPTOR_PROTEIN_PHOSPHATASE_ACTIVITY	TRANSMEMBRANE_RECEPTOR_PROTEIN_PHOSPHATASE_ACTIVITY		19	-0.73257405	-1.7895539	0.0014556041	0.0053294157	0.144	4170	tags=63%, list=20%, signal=79%
TRANSCRIPTION_FACTOR_BINDING	TRANSCRIPTION_FACTOR_BINDING		301	-0.41447604	-1.7876048	0.0	0.0053528887	0.148	4322	tags=32%, list=21%, signal=39%
RECEPTOR_SIGNALING_PROTEIN_SERINE_THREONINE_KINASE_ACTIVITY	RECEPTOR_SIGNALING_PROTEIN_SERINE_THREONINE_KINASE_ACTIVITY		34	-0.57388455	-1.7780129	0.0	0.0059698853	0.167	3779	tags=50%, list=18%, signal=61%
NUCLEOSIDE_TRIPHOSPHATASE_ACTIVITY	NUCLEOSIDE_TRIPHOSPHATASE_ACTIVITY		211	-0.4536252	-1.773841	0.0	0.006109034	0.172	3860	tags=31%, list=19%, signal=38%
SMALL_GTPASE_REGULATOR_ACTIVITY	SMALL_GTPASE_REGULATOR_ACTIVITY		67	-0.5143247	-1.7702986	0.0014684288	0.0062048393	0.176	3860	tags=39%, list=19%, signal=48%
RAS_GTPASE_ACTIVATOR_ACTIVITY	RAS_GTPASE_ACTIVATOR_ACTIVITY		29	-0.60729927	-1.7640005	0.0032	0.0067712814	0.192	4239	tags=52%, list=21%, signal=65%
TRANSMEMBRANE_RECEPTOR_PROTEIN_KINASE_ACTIVITY	TRANSMEMBRANE_RECEPTOR_PROTEIN_KINASE_ACTIVITY		51	-0.6188428	-1.761026	0.009244992	0.0069071185	0.198	4587	tags=53%, list=22%, signal=68%
PYROPHOSPHATASE_ACTIVITY	PYROPHOSPHATASE_ACTIVITY		225	-0.4428642	-1.7586857	0.0	0.0069407276	0.201	3860	tags=31%, list=19%, signal=37%
GUANYL_NUCLEOTIDE_EXCHANGE_FACTOR_ACTIVITY	GUANYL_NUCLEOTIDE_EXCHANGE_FACTOR_ACTIVITY		46	-0.5377914	-1.7554741	0.0016286644	0.007259579	0.209	3441	tags=37%, list=17%, signal=44%
TRANSCRIPTION_COFACTOR_ACTIVITY	TRANSCRIPTION_COFACTOR_ACTIVITY		225	-0.41234216	-1.7482746	0.0	0.007996115	0.225	2187	tags=20%, list=11%, signal=23%
HYDROLASE_ACTIVITY_ACTING_ON_ACID_ANHYDRIDES	HYDROLASE_ACTIVITY_ACTING_ON_ACID_ANHYDRIDES		227	-0.43725288	-1.7424351	0.0	0.008685626	0.238	3860	tags=30%, list=19%, signal=37%
ENZYME_BINDING	ENZYME_BINDING		176	-0.4363494	-1.7413151	0.0	0.008636702	0.24	3631	tags=29%, list=18%, signal=35%
PHOSPHOINOSITIDE_BINDING	PHOSPHOINOSITIDE_BINDING		20	-0.62420374	-1.7386917	0.0030864198	0.008856836	0.25	3718	tags=50%, list=18%, signal=61%
DNA_DEPENDENT_ATPASE_ACTIVITY	DNA_DEPENDENT_ATPASE_ACTIVITY		22	-0.6828836	-1.7356266	0.0052724076	0.009167771	0.262	2686	tags=50%, list=13%, signal=57%
GENERAL_RNA_POLYMERASE_II_TRANSCRIPTION_FACTOR_ACTIVITY	GENERAL_RNA_POLYMERASE_II_TRANSCRIPTION_FACTOR_ACTIVITY		32	-0.5625423	-1.7351801	0.003125	0.009060742	0.263	2770	tags=38%, list=14%, signal=43%
PHOSPHOLIPID_BINDING	PHOSPHOLIPID_BINDING		47	-0.54470515	-1.7347572	0.0024875621	0.008955022	0.264	3833	tags=43%, list=19%, signal=52%
TRANSFERASE_ACTIVITY_TRANSFERRING_GROUPS_OTHER_THAN_AMINO_ACYL_GROUPS	TRANSFERASE_ACTIVITY_TRANSFERRING_GROUPS_OTHER_THAN_AMINO_ACYL_GROUPS		43	-0.55400383	-1.7285339	0.0025316456	0.009600392	0.278	1555	tags=26%, list=8%, signal=28%
TRANSMEMBRANE_RECEPTOR_PROTEIN_TYROSINE_KINASE_ACTIVITY	TRANSMEMBRANE_RECEPTOR_PROTEIN_TYROSINE_KINASE_ACTIVITY		43	-0.60584813	-1.7188741	0.012102874	0.011052065	0.315	4587	tags=49%, list=22%, signal=63%
PHOSPHORIC_MONOESTER_HYDROLASE_ACTIVITY	PHOSPHORIC_MONOESTER_HYDROLASE_ACTIVITY		110	-0.45305473	-1.71614	0.0	0.011035435	0.32	4300	tags=36%, list=21%, signal=46%
GTPASE_REGULATOR_ACTIVITY	GTPASE_REGULATOR_ACTIVITY		125	-0.45420906	-1.6961395	0.003994674	0.013958728	0.392	3441	tags=31%, list=17%, signal=37%
PROTEIN_N_TERMINUS_BINDING	PROTEIN_N_TERMINUS_BINDING		38	-0.5018293	-1.6870104	0.004322767	0.015348732	0.413	2781	tags=29%, list=14%, signal=33%
CYTOSKELETAL_PROTEIN_BINDING	CYTOSKELETAL_PROTEIN_BINDING		159	-0.46043828	-1.6840177	0.0	0.01571412	0.42	4310	tags=38%, list=21%, signal=48%
KINASE_BINDING	KINASE_BINDING		69	-0.4648205	-1.6661642	0.00220022	0.01914619	0.482	3631	tags=30%, list=18%, signal=37%
LIGASE_ACTIVITY	LIGASE_ACTIVITY		97	-0.4702546	-1.6650612	0.007518797	0.019054111	0.484	3104	tags=30%, list=15%, signal=35%
PROTEIN_TYROSINE_KINASE_ACTIVITY	PROTEIN_TYROSINE_KINASE_ACTIVITY		63	-0.53097266	-1.6639982	0.02	0.019004866	0.487	5202	tags=46%, list=25%, signal=61%
PHOSPHORIC_ESTER_HYDROLASE_ACTIVITY	PHOSPHORIC_ESTER_HYDROLASE_ACTIVITY		151	-0.43960577	-1.6573501	0.0057537397	0.020502355	0.517	4499	tags=36%, list=22%, signal=45%
PROTEIN_KINASE_BINDING	PROTEIN_KINASE_BINDING		62	-0.46738505	-1.6466981	0.0043956046	0.02274539	0.551	1683	tags=19%, list=8%, signal=21%
LIPOPROTEIN_BINDING	LIPOPROTEIN_BINDING		17	-0.61557525	-1.6444137	0.012924071	0.02291282	0.559	3212	tags=47%, list=16%, signal=56%
TRANSCRIPTION_FACTOR_ACTIVITY	TRANSCRIPTION_FACTOR_ACTIVITY		352	-0.43107677	-1.6433443	0.001059322	0.02277134	0.561	4601	tags=32%, list=22%, signal=40%
RNA_POLYMERASE_II_TRANSCRIPTION_FACTOR_ACTIVITY	RNA_POLYMERASE_II_TRANSCRIPTION_FACTOR_ACTIVITY		181	-0.42291555	-1.639572	0.0022222223	0.02365339	0.577	2827	tags=22%, list=14%, signal=25%
GTPASE_ACTIVATOR_ACTIVITY	GTPASE_ACTIVATOR_ACTIVITY		60	-0.50002104	-1.638318	0.011396011	0.023711292	0.583	4831	tags=43%, list=24%, signal=57%
EXOPEPTIDASE_ACTIVITY	EXOPEPTIDASE_ACTIVITY		31	-0.6094214	-1.6143476	0.007623888	0.030869659	0.656	5723	tags=52%, list=28%, signal=71%
TRANSCRIPTION_REPRESSOR_ACTIVITY	TRANSCRIPTION_REPRESSOR_ACTIVITY		148	-0.40732202	-1.6135987	0.0048076925	0.0306484	0.656	4388	tags=32%, list=21%, signal=40%
ENZYME_ACTIVATOR_ACTIVITY	ENZYME_ACTIVATOR_ACTIVITY		124	-0.42048872	-1.6067019	0.0036452005	0.032292183	0.678	4831	tags=33%, list=24%, signal=43%
PROTEIN_DIMERIZATION_ACTIVITY	PROTEIN_DIMERIZATION_ACTIVITY		182	-0.4279742	-1.5927023	0.001048218	0.03698181	0.724	5250	tags=32%, list=26%, signal=43%
ATPASE_ACTIVITY_COUPLED_TO_TRANSMEMBRANE_MOVEMENT_OF_IONS_PHOSPHORYLATIVE_MECHANISM	ATPASE_ACTIVITY_COUPLED_TO_TRANSMEMBRANE_MOVEMENT_OF_IONS_PHOSPHORYLATIVE_MECHANISM		20	-0.63310194	-1.5872966	0.013268999	0.03877332	0.747	4325	tags=40%, list=21%, signal=51%
UDP_GLYCOSYLTRANSFERASE_ACTIVITY	UDP_GLYCOSYLTRANSFERASE_ACTIVITY		42	-0.56085956	-1.5765387	0.009650181	0.04272827	0.784	6171	tags=69%, list=30%, signal=99%
ACTIN_BINDING	ACTIN_BINDING		76	-0.4752429	-1.5573473	0.024421593	0.051414233	0.846	3342	tags=34%, list=16%, signal=41%
TUBULIN_BINDING	TUBULIN_BINDING		47	-0.4634333	-1.5434052	0.027900146	0.05789393	0.873	4851	tags=49%, list=24%, signal=64%
CHROMATIN_BINDING	CHROMATIN_BINDING		32	-0.552698	-1.5293572	0.07680251	0.06510657	0.903	1731	tags=22%, list=8%, signal=24%
RAS_GUANYL_NUCLEOTIDE_EXCHANGE_FACTOR_ACTIVITY	RAS_GUANYL_NUCLEOTIDE_EXCHANGE_FACTOR_ACTIVITY		19	-0.55967456	-1.524686	0.037906136	0.067009725	0.912	6213	tags=68%, list=30%, signal=98%
PROTEIN_HOMODIMERIZATION_ACTIVITY	PROTEIN_HOMODIMERIZATION_ACTIVITY		121	-0.42051283	-1.5245255	0.0010330578	0.066283226	0.913	5429	tags=35%, list=26%, signal=47%
MICROTUBULE_BINDING	MICROTUBULE_BINDING		33	-0.48736262	-1.518923	0.022058824	0.06932661	0.919	4851	tags=52%, list=24%, signal=67%
ATPASE_ACTIVITY_COUPLED_TO_MOVEMENT_OF_SUBSTANCES	ATPASE_ACTIVITY_COUPLED_TO_MOVEMENT_OF_SUBSTANCES		40	-0.50319195	-1.5093362	0.013808976	0.074607745	0.936	4558	tags=43%, list=22%, signal=55%
ACTIN_FILAMENT_BINDING	ACTIN_FILAMENT_BINDING		25	-0.53813183	-1.5087699	0.05105105	0.07424251	0.937	5001	tags=60%, list=24%, signal=79%
MOTOR_ACTIVITY	MOTOR_ACTIVITY		28	-0.5190718	-1.5042888	0.056338027	0.07626775	0.943	4754	tags=46%, list=23%, signal=60%
SULFURIC_ESTER_HYDROLASE_ACTIVITY	SULFURIC_ESTER_HYDROLASE_ACTIVITY		16	-0.6100367	-1.5028094	0.054602183	0.07654448	0.945	4600	tags=56%, list=22%, signal=72%
SH2_DOMAIN_BINDING	SH2_DOMAIN_BINDING		15	-0.6023883	-1.4929036	0.05065123	0.08270132	0.957	4317	tags=53%, list=21%, signal=68%
TRANSFERASE_ACTIVITY_TRANSFERRING_HEXOSYL_GROUPS	TRANSFERASE_ACTIVITY_TRANSFERRING_HEXOSYL_GROUPS		81	-0.4515567	-1.4899285	0.018348623	0.08379654	0.959	4486	tags=38%, list=22%, signal=49%
ACETYLGLUCOSAMINYLTRANSFERASE_ACTIVITY	ACETYLGLUCOSAMINYLTRANSFERASE_ACTIVITY		16	-0.57529867	-1.4859672	0.061452515	0.085989386	0.963	5196	tags=63%, list=25%, signal=84%
TRANSCRIPTION_COREPRESSOR_ACTIVITY	TRANSCRIPTION_COREPRESSOR_ACTIVITY		91	-0.38117215	-1.473388	0.030012004	0.095207	0.975	4322	tags=32%, list=21%, signal=40%
HYDROLASE_ACTIVITY_ACTING_ON_ESTER_BONDS	HYDROLASE_ACTIVITY_ACTING_ON_ESTER_BONDS		265	-0.37501803	-1.4710063	0.008385744	0.09634054	0.975	4674	tags=31%, list=23%, signal=40%
HYDROLASE_ACTIVITY_ACTING_ON_ACID_ANHYDRIDESCATALYZING_TRANSMEMBRANE_MOVEMENT_OF_SUBSTANCES	HYDROLASE_ACTIVITY_ACTING_ON_ACID_ANHYDRIDESCATALYZING_TRANSMEMBRANE_MOVEMENT_OF_SUBSTANCES		39	-0.48994341	-1.4534218	0.03686636	0.110149726	0.984	4558	tags=41%, list=22%, signal=53%
EXTRACELLULAR_MATRIX_STRUCTURAL_CONSTITUENT	EXTRACELLULAR_MATRIX_STRUCTURAL_CONSTITUENT		27	-0.5826186	-1.4464494	0.075675674	0.115476415	0.985	6076	tags=56%, list=30%, signal=79%
RHO_GTPASE_ACTIVATOR_ACTIVITY	RHO_GTPASE_ACTIVATOR_ACTIVITY		19	-0.53650033	-1.4453722	0.07401316	0.11526024	0.986	4239	tags=42%, list=21%, signal=53%
DOUBLE_STRANDED_DNA_BINDING	DOUBLE_STRANDED_DNA_BINDING		32	-0.46685663	-1.4428892	0.08985025	0.116402425	0.986	2766	tags=31%, list=13%, signal=36%
RECEPTOR_SIGNALING_PROTEIN_ACTIVITY	RECEPTOR_SIGNALING_PROTEIN_ACTIVITY		81	-0.42015857	-1.4356408	0.056532662	0.12184086	0.987	4225	tags=35%, list=21%, signal=43%
PROTEIN_COMPLEX_BINDING	PROTEIN_COMPLEX_BINDING		54	-0.4556317	-1.4325672	0.05812574	0.12337311	0.989	3207	tags=30%, list=16%, signal=35%
PROTEIN_HETERODIMERIZATION_ACTIVITY	PROTEIN_HETERODIMERIZATION_ACTIVITY		77	-0.42188358	-1.4321539	0.046565775	0.12263238	0.989	5203	tags=30%, list=25%, signal=40%
ENZYME_REGULATOR_ACTIVITY	ENZYME_REGULATOR_ACTIVITY		321	-0.35939676	-1.4191841	0.018008474	0.13347808	0.993	3909	tags=24%, list=19%, signal=29%
ION_BINDING	ION_BINDING		269	-0.38754043	-1.4146312	0.007179487	0.13630636	0.993	4254	tags=29%, list=21%, signal=36%
PROTEIN_SERINE_THREONINE_PHOSPHATASE_ACTIVITY	PROTEIN_SERINE_THREONINE_PHOSPHATASE_ACTIVITY		23	-0.46490562	-1.4026902	0.067567565	0.14744869	0.996	2774	tags=35%, list=14%, signal=40%
ATPASE_ACTIVITY_COUPLED_TO_TRANSMEMBRANE_MOVEMENT_OF_IONS	ATPASE_ACTIVITY_COUPLED_TO_TRANSMEMBRANE_MOVEMENT_OF_IONS		24	-0.5116719	-1.3971192	0.066822976	0.15225391	0.997	4558	tags=42%, list=22%, signal=54%
IDENTICAL_PROTEIN_BINDING	IDENTICAL_PROTEIN_BINDING		302	-0.34951916	-1.3864471	0.007194245	0.16298291	0.997	2496	tags=18%, list=12%, signal=20%
METALLOPEPTIDASE_ACTIVITY	METALLOPEPTIDASE_ACTIVITY		49	-0.480594	-1.3728186	0.091254756	0.1776114	0.998	1177	tags=16%, list=6%, signal=17%
ZINC_ION_BINDING	ZINC_ION_BINDING		89	-0.40339234	-1.3640989	0.048260383	0.18665272	0.998	2982	tags=26%, list=15%, signal=30%
CYSTEINE_TYPE_PEPTIDASE_ACTIVITY	CYSTEINE_TYPE_PEPTIDASE_ACTIVITY		54	-0.38892215	-1.346628	0.10193548	0.20827053	0.998	5031	tags=33%, list=25%, signal=44%
PRIMARY_ACTIVE_TRANSMEMBRANE_TRANSPORTER_ACTIVITY	PRIMARY_ACTIVE_TRANSMEMBRANE_TRANSPORTER_ACTIVITY		40	-0.4465759	-1.3431444	0.07701019	0.21110709	0.998	4558	tags=40%, list=22%, signal=51%
CYSTEINE_TYPE_ENDOPEPTIDASE_ACTIVITY	CYSTEINE_TYPE_ENDOPEPTIDASE_ACTIVITY		40	-0.412091	-1.340034	0.11563732	0.21384743	0.999	3544	tags=25%, list=17%, signal=30%
SEQUENCE_SPECIFIC_DNA_BINDING	SEQUENCE_SPECIFIC_DNA_BINDING		54	-0.39885575	-1.3376235	0.100238666	0.21521024	0.999	5324	tags=33%, list=26%, signal=45%
TRANSITION_METAL_ION_BINDING	TRANSITION_METAL_ION_BINDING		110	-0.37643674	-1.3360196	0.06961326	0.21562822	0.999	2982	tags=25%, list=15%, signal=29%
TRANSFERASE_ACTIVITY_TRANSFERRING_GLYCOSYL_GROUPS	TRANSFERASE_ACTIVITY_TRANSFERRING_GLYCOSYL_GROUPS		112	-0.38335454	-1.3299761	0.047872342	0.2224664	0.999	5247	tags=38%, list=26%, signal=50%
RNA_SPLICING_FACTOR_ACTIVITYTRANSESTERIFICATION_MECHANISM	RNA_SPLICING_FACTOR_ACTIVITYTRANSESTERIFICATION_MECHANISM		15	-0.51870203	-1.3179384	0.16783217	0.23806262	1.0	3127	tags=33%, list=15%, signal=39%
DOUBLE_STRANDED_RNA_BINDING	DOUBLE_STRANDED_RNA_BINDING		17	-0.4877776	-1.3171755	0.14167812	0.23707998	1.0	4696	tags=47%, list=23%, signal=61%
STRUCTURE_SPECIFIC_DNA_BINDING	STRUCTURE_SPECIFIC_DNA_BINDING		55	-0.38837978	-1.3136344	0.1411043	0.2404764	1.0	5593	tags=44%, list=27%, signal=60%
TRANSLATION_FACTOR_ACTIVITY_NUCLEIC_ACID_BINDING	TRANSLATION_FACTOR_ACTIVITY_NUCLEIC_ACID_BINDING		38	-0.43362662	-1.3127196	0.16302522	0.23984966	1.0	4356	tags=34%, list=21%, signal=43%
MICROTUBULE_MOTOR_ACTIVITY	MICROTUBULE_MOTOR_ACTIVITY		16	-0.5380272	-1.3117425	0.18181819	0.23939456	1.0	6413	tags=69%, list=31%, signal=100%
INORGANIC_CATION_TRANSMEMBRANE_TRANSPORTER_ACTIVITY	INORGANIC_CATION_TRANSMEMBRANE_TRANSPORTER_ACTIVITY		58	-0.40341523	-1.2975858	0.11148649	0.25945023	1.0	3853	tags=33%, list=19%, signal=40%
TRANSLATION_REGULATOR_ACTIVITY	TRANSLATION_REGULATOR_ACTIVITY		40	-0.42484468	-1.2951715	0.16865417	0.2612003	1.0	4356	tags=33%, list=21%, signal=41%
ACTIVE_TRANSMEMBRANE_TRANSPORTER_ACTIVITY	ACTIVE_TRANSMEMBRANE_TRANSPORTER_ACTIVITY		122	-0.40845662	-1.2932832	0.06122449	0.26189685	1.0	4578	tags=29%, list=22%, signal=37%
GROWTH_FACTOR_BINDING	GROWTH_FACTOR_BINDING		32	-0.48079407	-1.2925571	0.1831357	0.26090312	1.0	4043	tags=34%, list=20%, signal=43%
PHOSPHOLIPASE_C_ACTIVITY	PHOSPHOLIPASE_C_ACTIVITY		15	-0.51905906	-1.2752478	0.1785235	0.28606963	1.0	6272	tags=60%, list=31%, signal=86%
TRANSMEMBRANE_RECEPTOR_ACTIVITY	TRANSMEMBRANE_RECEPTOR_ACTIVITY		414	-0.40990826	-1.2656852	0.17051706	0.30027774	1.0	5576	tags=35%, list=27%, signal=47%
AMINE_TRANSMEMBRANE_TRANSPORTER_ACTIVITY	AMINE_TRANSMEMBRANE_TRANSPORTER_ACTIVITY		41	-0.44628426	-1.2626997	0.13553895	0.30311483	1.0	6843	tags=41%, list=33%, signal=62%
LIGAND_DEPENDENT_NUCLEAR_RECEPTOR_ACTIVITY	LIGAND_DEPENDENT_NUCLEAR_RECEPTOR_ACTIVITY		25	-0.42944008	-1.2540305	0.16733068	0.3165904	1.0	5144	tags=40%, list=25%, signal=53%
PHOSPHORIC_DIESTER_HYDROLASE_ACTIVITY	PHOSPHORIC_DIESTER_HYDROLASE_ACTIVITY		40	-0.428333	-1.2519617	0.19775596	0.31774327	1.0	6391	tags=50%, list=31%, signal=73%
SINGLE_STRANDED_DNA_BINDING	SINGLE_STRANDED_DNA_BINDING		34	-0.39657873	-1.2510363	0.18739635	0.31691346	1.0	3261	tags=26%, list=16%, signal=31%
S_ADENOSYLMETHIONINE_DEPENDENT_METHYLTRANSFERASE_ACTIVITY	S_ADENOSYLMETHIONINE_DEPENDENT_METHYLTRANSFERASE_ACTIVITY		23	-0.44668546	-1.2369506	0.21530479	0.3392088	1.0	3437	tags=30%, list=17%, signal=37%
RHODOPSIN_LIKE_RECEPTOR_ACTIVITY	RHODOPSIN_LIKE_RECEPTOR_ACTIVITY		133	-0.43455315	-1.2362006	0.17733473	0.33793572	1.0	7612	tags=54%, list=37%, signal=86%
METALLOENDOPEPTIDASE_ACTIVITY	METALLOENDOPEPTIDASE_ACTIVITY		27	-0.47571003	-1.2278851	0.24694708	0.350028	1.0	845	tags=15%, list=4%, signal=15%
GLYCOSAMINOGLYCAN_BINDING	GLYCOSAMINOGLYCAN_BINDING		34	-0.45474297	-1.2274554	0.21402214	0.348306	1.0	3964	tags=32%, list=19%, signal=40%
CARBOXYLIC_ACID_TRANSMEMBRANE_TRANSPORTER_ACTIVITY	CARBOXYLIC_ACID_TRANSMEMBRANE_TRANSPORTER_ACTIVITY		44	-0.4167609	-1.2204818	0.17368421	0.35889575	1.0	5904	tags=36%, list=29%, signal=51%
METAL_ION_TRANSMEMBRANE_TRANSPORTER_ACTIVITY	METAL_ION_TRANSMEMBRANE_TRANSPORTER_ACTIVITY		147	-0.40421548	-1.2178532	0.16683832	0.36106992	1.0	4853	tags=26%, list=24%, signal=34%
SIGNAL_SEQUENCE_BINDING	SIGNAL_SEQUENCE_BINDING		15	-0.45353037	-1.2175802	0.23938224	0.35887972	1.0	4138	tags=40%, list=20%, signal=50%
LIPID_BINDING	LIPID_BINDING		87	-0.3682345	-1.217444	0.20470588	0.35650384	1.0	3833	tags=28%, list=19%, signal=34%
G_PROTEIN_COUPLED_RECEPTOR_ACTIVITY	G_PROTEIN_COUPLED_RECEPTOR_ACTIVITY		190	-0.4135589	-1.2133178	0.19750519	0.36116737	1.0	7291	tags=50%, list=36%, signal=77%
L_AMINO_ACID_TRANSMEMBRANE_TRANSPORTER_ACTIVITY	L_AMINO_ACID_TRANSMEMBRANE_TRANSPORTER_ACTIVITY		17	-0.4698889	-1.206453	0.21149674	0.37147474	1.0	5904	tags=47%, list=29%, signal=66%
PROTEIN_DOMAIN_SPECIFIC_BINDING	PROTEIN_DOMAIN_SPECIFIC_BINDING		72	-0.36066294	-1.2031888	0.1984305	0.37502295	1.0	4317	tags=28%, list=21%, signal=35%
KINASE_REGULATOR_ACTIVITY	KINASE_REGULATOR_ACTIVITY		45	-0.38027146	-1.1991248	0.21226993	0.3799982	1.0	5828	tags=38%, list=28%, signal=53%
ORGANIC_ACID_TRANSMEMBRANE_TRANSPORTER_ACTIVITY	ORGANIC_ACID_TRANSMEMBRANE_TRANSPORTER_ACTIVITY		45	-0.4110762	-1.1955382	0.2130977	0.38433796	1.0	5904	tags=36%, list=29%, signal=50%
POLYSACCHARIDE_BINDING	POLYSACCHARIDE_BINDING		36	-0.44403064	-1.1936045	0.242891	0.38504946	1.0	3964	tags=31%, list=19%, signal=38%
PROTEIN_KINASE_REGULATOR_ACTIVITY	PROTEIN_KINASE_REGULATOR_ACTIVITY		39	-0.38146818	-1.1907429	0.23105134	0.38757354	1.0	3565	tags=23%, list=17%, signal=28%
PEPTIDASE_ACTIVITY	PEPTIDASE_ACTIVITY		174	-0.3527159	-1.1906375	0.20194384	0.38508224	1.0	5061	tags=28%, list=25%, signal=37%
SPECIFIC_RNA_POLYMERASE_II_TRANSCRIPTION_FACTOR_ACTIVITY	SPECIFIC_RNA_POLYMERASE_II_TRANSCRIPTION_FACTOR_ACTIVITY		35	-0.38621247	-1.1903048	0.2295302	0.3829689	1.0	4636	tags=31%, list=23%, signal=41%
OXIDOREDUCTASE_ACTIVITY_ACTING_ON_THE_ALDEHYDE_OR_OXO_GROUP_OF_DONORSNAD_OR_NADP_AS_ACCEPTOR	OXIDOREDUCTASE_ACTIVITY_ACTING_ON_THE_ALDEHYDE_OR_OXO_GROUP_OF_DONORSNAD_OR_NADP_AS_ACCEPTOR		16	-0.47518033	-1.1755389	0.2609309	0.407942	1.0	6200	tags=50%, list=30%, signal=72%
CATION_BINDING	CATION_BINDING		211	-0.3353926	-1.1698687	0.21368422	0.41603416	1.0	4254	tags=26%, list=21%, signal=33%
STRUCTURAL_CONSTITUENT_OF_CYTOSKELETON	STRUCTURAL_CONSTITUENT_OF_CYTOSKELETON		57	-0.39463097	-1.1683242	0.2633371	0.4164034	1.0	4631	tags=30%, list=23%, signal=38%
EXONUCLEASE_ACTIVITY	EXONUCLEASE_ACTIVITY		19	-0.42153233	-1.1569614	0.28029197	0.43556088	1.0	1596	tags=21%, list=8%, signal=23%
HEMATOPOIETIN_INTERFERON_CLASSD200_DOMAIN_CYTOKINE_RECEPTOR_ACTIVITY	HEMATOPOIETIN_INTERFERON_CLASSD200_DOMAIN_CYTOKINE_RECEPTOR_ACTIVITY		33	-0.46053502	-1.1514549	0.360274	0.443438	1.0	4195	tags=30%, list=20%, signal=38%
AMINE_RECEPTOR_ACTIVITY	AMINE_RECEPTOR_ACTIVITY		34	-0.46848252	-1.1504743	0.32154697	0.44249943	1.0	7536	tags=62%, list=37%, signal=98%
AMINO_ACID_TRANSMEMBRANE_TRANSPORTER_ACTIVITY	AMINO_ACID_TRANSMEMBRANE_TRANSPORTER_ACTIVITY		29	-0.412245	-1.149779	0.2819383	0.4409788	1.0	5904	tags=34%, list=29%, signal=48%
OXIDOREDUCTASE_ACTIVITY_ACTING_ON_THE_ALDEHYDE_OR_OXO_GROUP_OF_DONORS	OXIDOREDUCTASE_ACTIVITY_ACTING_ON_THE_ALDEHYDE_OR_OXO_GROUP_OF_DONORS		22	-0.41252705	-1.1482174	0.3041096	0.44117832	1.0	6200	tags=41%, list=30%, signal=59%
GTPASE_ACTIVITY	GTPASE_ACTIVITY		99	-0.30480573	-1.1390316	0.26904762	0.45602947	1.0	5040	tags=30%, list=25%, signal=40%
INTEGRIN_BINDING	INTEGRIN_BINDING		30	-0.44826287	-1.1289632	0.35194805	0.4728006	1.0	3207	tags=23%, list=16%, signal=28%
ENDONUCLEASE_ACTIVITY	ENDONUCLEASE_ACTIVITY		25	-0.39222544	-1.1273336	0.33587787	0.4731193	1.0	2276	tags=24%, list=11%, signal=27%
ANION_CHANNEL_ACTIVITY	ANION_CHANNEL_ACTIVITY		20	-0.4663183	-1.127064	0.33444443	0.47065324	1.0	3373	tags=20%, list=16%, signal=24%
CHLORIDE_CHANNEL_ACTIVITY	CHLORIDE_CHANNEL_ACTIVITY		19	-0.46871442	-1.1244489	0.3374578	0.47245204	1.0	3373	tags=21%, list=16%, signal=25%
AUXILIARY_TRANSPORT_PROTEIN_ACTIVITY	AUXILIARY_TRANSPORT_PROTEIN_ACTIVITY		26	-0.42648077	-1.1235552	0.32844242	0.47129434	1.0	4748	tags=27%, list=23%, signal=35%
HEPARIN_BINDING	HEPARIN_BINDING		23	-0.43134922	-1.1162181	0.3190416	0.48298624	1.0	3964	tags=35%, list=19%, signal=43%
THIOLESTER_HYDROLASE_ACTIVITY	THIOLESTER_HYDROLASE_ACTIVITY		16	-0.39539295	-1.1108975	0.3353028	0.49065328	1.0	4674	tags=31%, list=23%, signal=40%
HYDROLASE_ACTIVITY_ACTING_ON_CARBON_NITROGEN_NOT_PEPTIDEBONDSIN_CYCLIC_AMIDINES	HYDROLASE_ACTIVITY_ACTING_ON_CARBON_NITROGEN_NOT_PEPTIDEBONDSIN_CYCLIC_AMIDINES		16	-0.4485473	-1.1082225	0.36604774	0.49315274	1.0	125	tags=6%, list=1%, signal=6%
TASTE_RECEPTOR_ACTIVITY	TASTE_RECEPTOR_ACTIVITY		15	-0.44199988	-1.0775265	0.39941263	0.5528928	1.0	9325	tags=73%, list=45%, signal=134%
CHANNEL_REGULATOR_ACTIVITY	CHANNEL_REGULATOR_ACTIVITY		24	-0.41101316	-1.0701636	0.38680318	0.56490314	1.0	4748	tags=25%, list=23%, signal=32%
SECONDARY_ACTIVE_TRANSMEMBRANE_TRANSPORTER_ACTIVITY	SECONDARY_ACTIVE_TRANSMEMBRANE_TRANSPORTER_ACTIVITY		47	-0.38333088	-1.0694345	0.39473686	0.5629981	1.0	6702	tags=38%, list=33%, signal=57%
SYMPORTER_ACTIVITY	SYMPORTER_ACTIVITY		31	-0.4028488	-1.0625823	0.4057816	0.5735753	1.0	6702	tags=35%, list=33%, signal=53%
CALCIUM_CHANNEL_ACTIVITY	CALCIUM_CHANNEL_ACTIVITY		33	-0.39129013	-1.0527564	0.41885966	0.59009826	1.0	5046	tags=30%, list=25%, signal=40%
TRANSLATION_INITIATION_FACTOR_ACTIVITY	TRANSLATION_INITIATION_FACTOR_ACTIVITY		24	-0.3821885	-1.0513222	0.41021127	0.58949155	1.0	4827	tags=42%, list=24%, signal=54%
PATTERN_BINDING	PATTERN_BINDING		45	-0.37845168	-1.0419619	0.43885714	0.60515785	1.0	3964	tags=24%, list=19%, signal=30%
PEPTIDE_RECEPTOR_ACTIVITY	PEPTIDE_RECEPTOR_ACTIVITY		53	-0.40614307	-1.0386095	0.46072188	0.60868704	1.0	7890	tags=53%, list=38%, signal=86%
ENDOPEPTIDASE_ACTIVITY	ENDOPEPTIDASE_ACTIVITY		116	-0.31803095	-1.0373629	0.43550166	0.60751206	1.0	1677	tags=10%, list=8%, signal=11%
PHOSPHATASE_REGULATOR_ACTIVITY	PHOSPHATASE_REGULATOR_ACTIVITY		26	-0.3536629	-1.0286946	0.42522758	0.62143743	1.0	3753	tags=23%, list=18%, signal=28%
NUCLEASE_ACTIVITY	NUCLEASE_ACTIVITY		55	-0.3081075	-1.022882	0.44683716	0.62987196	1.0	2276	tags=16%, list=11%, signal=18%
DNA_POLYMERASE_ACTIVITY	DNA_POLYMERASE_ACTIVITY		18	-0.40071255	-1.02087	0.45327103	0.63017607	1.0	3574	tags=28%, list=17%, signal=34%
AMINE_BINDING	AMINE_BINDING		23	-0.4303631	-1.0192348	0.48140043	0.629864	1.0	7652	tags=61%, list=37%, signal=97%
METHYLTRANSFERASE_ACTIVITY	METHYLTRANSFERASE_ACTIVITY		36	-0.34801906	-1.0128777	0.4648276	0.6392117	1.0	3437	tags=25%, list=17%, signal=30%
VOLTAGE_GATED_CHANNEL_ACTIVITY	VOLTAGE_GATED_CHANNEL_ACTIVITY		73	-0.35762575	-1.0126193	0.47659576	0.63616353	1.0	6752	tags=37%, list=33%, signal=55%
TRANSFERASE_ACTIVITY_TRANSFERRING_ONE_CARBON_GROUPS	TRANSFERASE_ACTIVITY_TRANSFERRING_ONE_CARBON_GROUPS		37	-0.3401084	-1.0084703	0.4706685	0.6403461	1.0	3437	tags=24%, list=17%, signal=29%
DAMAGED_DNA_BINDING	DAMAGED_DNA_BINDING		20	-0.3587214	-0.99127734	0.4905983	0.67119825	1.0	4205	tags=40%, list=21%, signal=50%
SH3_SH2_ADAPTOR_ACTIVITY	SH3_SH2_ADAPTOR_ACTIVITY		43	-0.31718144	-0.9782562	0.49290323	0.6927082	1.0	3628	tags=21%, list=18%, signal=25%
CATION_TRANSMEMBRANE_TRANSPORTER_ACTIVITY	CATION_TRANSMEMBRANE_TRANSPORTER_ACTIVITY		213	-0.3125396	-0.9781654	0.548583	0.6890902	1.0	4853	tags=23%, list=24%, signal=30%
SODIUM_CHANNEL_ACTIVITY	SODIUM_CHANNEL_ACTIVITY		17	-0.4080102	-0.96170366	0.54209185	0.7179268	1.0	7527	tags=65%, list=37%, signal=102%
PEPTIDE_BINDING	PEPTIDE_BINDING		85	-0.31847808	-0.9599664	0.58047765	0.7175863	1.0	5866	tags=35%, list=29%, signal=49%
GTP_BINDING	GTP_BINDING		45	-0.2837182	-0.95811594	0.5387701	0.71739864	1.0	1776	tags=9%, list=9%, signal=10%
CALCIUM_ION_BINDING	CALCIUM_ION_BINDING		103	-0.30523154	-0.9543762	0.5662393	0.7211388	1.0	5010	tags=27%, list=24%, signal=36%
VOLTAGE_GATED_CATION_CHANNEL_ACTIVITY	VOLTAGE_GATED_CATION_CHANNEL_ACTIVITY		66	-0.3427822	-0.95402056	0.57679915	0.71803254	1.0	6752	tags=38%, list=33%, signal=56%
GUANYL_NUCLEOTIDE_BINDING	GUANYL_NUCLEOTIDE_BINDING		46	-0.2756114	-0.9254213	0.5818908	0.76841235	1.0	6283	tags=30%, list=31%, signal=44%
NUCLEOTIDYLTRANSFERASE_ACTIVITY	NUCLEOTIDYLTRANSFERASE_ACTIVITY		47	-0.28729904	-0.9127844	0.58640224	0.7874361	1.0	5768	tags=43%, list=28%, signal=59%
CARBOHYDRATE_KINASE_ACTIVITY	CARBOHYDRATE_KINASE_ACTIVITY		15	-0.37525487	-0.9118998	0.571835	0.78489846	1.0	6396	tags=53%, list=31%, signal=77%
ISOMERASE_ACTIVITY	ISOMERASE_ACTIVITY		35	-0.3061576	-0.90319335	0.60078025	0.79669833	1.0	1865	tags=14%, list=9%, signal=16%
MOLECULAR_ADAPTOR_ACTIVITY	MOLECULAR_ADAPTOR_ACTIVITY		49	-0.28584746	-0.89411086	0.6087485	0.80877167	1.0	3628	tags=18%, list=18%, signal=22%
CALMODULIN_BINDING	CALMODULIN_BINDING		25	-0.31359452	-0.8915325	0.60917944	0.8090485	1.0	6224	tags=44%, list=30%, signal=63%
COENZYME_BINDING	COENZYME_BINDING		16	-0.34089515	-0.89031816	0.6212766	0.8071412	1.0	4493	tags=38%, list=22%, signal=48%
TRANSMEMBRANE_TRANSPORTER_ACTIVITY	TRANSMEMBRANE_TRANSPORTER_ACTIVITY		375	-0.2849032	-0.8884957	0.7787788	0.8063974	1.0	5408	tags=25%, list=26%, signal=33%
GALACTOSYLTRANSFERASE_ACTIVITY	GALACTOSYLTRANSFERASE_ACTIVITY		16	-0.3497376	-0.8879439	0.6294416	0.8031166	1.0	5029	tags=44%, list=25%, signal=58%
SUBSTRATE_SPECIFIC_TRANSPORTER_ACTIVITY	SUBSTRATE_SPECIFIC_TRANSPORTER_ACTIVITY		392	-0.27794555	-0.87826055	0.7777778	0.8156095	1.0	4853	tags=22%, list=24%, signal=28%
OXIDOREDUCTASE_ACTIVITY_GO_0016705	OXIDOREDUCTASE_ACTIVITY_GO_0016705		36	-0.31930676	-0.8731863	0.6811752	0.82051355	1.0	6606	tags=42%, list=32%, signal=61%
ION_TRANSMEMBRANE_TRANSPORTER_ACTIVITY	ION_TRANSMEMBRANE_TRANSPORTER_ACTIVITY		278	-0.2844626	-0.8676195	0.7657658	0.82579815	1.0	4853	tags=21%, list=24%, signal=27%
CARBOHYDRATE_TRANSMEMBRANE_TRANSPORTER_ACTIVITY	CARBOHYDRATE_TRANSMEMBRANE_TRANSPORTER_ACTIVITY		16	-0.34316754	-0.86754435	0.6683673	0.8218002	1.0	5825	tags=38%, list=28%, signal=52%
PROTEIN_BINDING_BRIDGING	PROTEIN_BINDING_BRIDGING		59	-0.27277854	-0.8644912	0.6767092	0.8229656	1.0	3977	tags=20%, list=19%, signal=25%
CARBOHYDRATE_BINDING	CARBOHYDRATE_BINDING		71	-0.3030501	-0.86191607	0.6885813	0.8233027	1.0	4100	tags=21%, list=20%, signal=26%
SUBSTRATE_SPECIFIC_TRANSMEMBRANE_TRANSPORTER_ACTIVITY	SUBSTRATE_SPECIFIC_TRANSMEMBRANE_TRANSPORTER_ACTIVITY		344	-0.27720228	-0.86118495	0.7947948	0.82039607	1.0	6752	tags=34%, list=33%, signal=49%
LIPID_TRANSPORTER_ACTIVITY	LIPID_TRANSPORTER_ACTIVITY		28	-0.31182835	-0.8606665	0.6788321	0.81722265	1.0	2863	tags=18%, list=14%, signal=21%
MONOOXYGENASE_ACTIVITY	MONOOXYGENASE_ACTIVITY		29	-0.34125254	-0.8597911	0.6975506	0.8145372	1.0	6606	tags=41%, list=32%, signal=61%
VOLTAGE_GATED_POTASSIUM_CHANNEL_ACTIVITY	VOLTAGE_GATED_POTASSIUM_CHANNEL_ACTIVITY		36	-0.33424374	-0.85915524	0.70425534	0.8115138	1.0	5729	tags=31%, list=28%, signal=42%
SH3_DOMAIN_BINDING	SH3_DOMAIN_BINDING		15	-0.3231347	-0.85650045	0.6564246	0.8120049	1.0	3565	tags=33%, list=17%, signal=40%
GATED_CHANNEL_ACTIVITY	GATED_CHANNEL_ACTIVITY		122	-0.3020722	-0.8528705	0.73128206	0.81385803	1.0	7926	tags=43%, list=39%, signal=69%
COFACTOR_BINDING	COFACTOR_BINDING		22	-0.30336392	-0.85226876	0.6853503	0.81098664	1.0	4493	tags=32%, list=22%, signal=41%
INTERLEUKIN_RECEPTOR_ACTIVITY	INTERLEUKIN_RECEPTOR_ACTIVITY		20	-0.39029562	-0.8519363	0.65552324	0.8076757	1.0	4821	tags=25%, list=24%, signal=33%
HYDROLASE_ACTIVITY_HYDROLYZING_O_GLYCOSYL_COMPOUNDS	HYDROLASE_ACTIVITY_HYDROLYZING_O_GLYCOSYL_COMPOUNDS		36	-0.31400773	-0.84947693	0.71666664	0.80770093	1.0	4861	tags=25%, list=24%, signal=33%
HEMATOPOIETIN_INTERFERON_CLASSD200_DOMAIN_CYTOKINE_RECEPTOR_BINDING	HEMATOPOIETIN_INTERFERON_CLASSD200_DOMAIN_CYTOKINE_RECEPTOR_BINDING		29	-0.31552517	-0.84449184	0.69175625	0.8115902	1.0	1459	tags=7%, list=7%, signal=7%
RECEPTOR_BINDING	RECEPTOR_BINDING		374	-0.26230687	-0.8396346	0.7548919	0.8152178	1.0	4471	tags=17%, list=22%, signal=21%
MRNA_BINDING	MRNA_BINDING		23	-0.29190946	-0.8326049	0.6625	0.8224352	1.0	5980	tags=39%, list=29%, signal=55%
EXCITATORY_EXTRACELLULAR_LIGAND_GATED_ION_CHANNEL_ACTIVITY	EXCITATORY_EXTRACELLULAR_LIGAND_GATED_ION_CHANNEL_ACTIVITY		21	-0.34330535	-0.8164095	0.74298054	0.84236217	1.0	7818	tags=52%, list=38%, signal=85%
ANTIGEN_BINDING	ANTIGEN_BINDING		22	-0.3291402	-0.81499594	0.70342207	0.8404422	1.0	4432	tags=27%, list=22%, signal=35%
HYDROLASE_ACTIVITY_ACTING_ON_GLYCOSYL_BONDS	HYDROLASE_ACTIVITY_ACTING_ON_GLYCOSYL_BONDS		46	-0.2738778	-0.81095326	0.7861842	0.8426277	1.0	4861	tags=26%, list=24%, signal=34%
EXTRACELLULAR_LIGAND_GATED_ION_CHANNEL_ACTIVITY	EXTRACELLULAR_LIGAND_GATED_ION_CHANNEL_ACTIVITY		22	-0.33828607	-0.79630387	0.77991456	0.85959387	1.0	7818	tags=50%, list=38%, signal=81%
TRANSFERASE_ACTIVITY_TRANSFERRING_PENTOSYL_GROUPS	TRANSFERASE_ACTIVITY_TRANSFERRING_PENTOSYL_GROUPS		20	-0.3030485	-0.7962225	0.75064933	0.8558052	1.0	1366	tags=15%, list=7%, signal=16%
ACETYLCHOLINE_BINDING	ACETYLCHOLINE_BINDING		17	-0.34876373	-0.7947648	0.76819706	0.8540284	1.0	7652	tags=53%, list=37%, signal=84%
VOLTAGE_GATED_CALCIUM_CHANNEL_ACTIVITY	VOLTAGE_GATED_CALCIUM_CHANNEL_ACTIVITY		18	-0.3262162	-0.79157025	0.79726654	0.85467136	1.0	5046	tags=22%, list=25%, signal=29%
NEUROTRANSMITTER_BINDING	NEUROTRANSMITTER_BINDING		53	-0.32489863	-0.79079777	0.8366935	0.8517819	1.0	7652	tags=49%, list=37%, signal=78%
GLUTAMATE_RECEPTOR_ACTIVITY	GLUTAMATE_RECEPTOR_ACTIVITY		20	-0.34491014	-0.7721142	0.7978022	0.87296593	1.0	7647	tags=50%, list=37%, signal=80%
NEUROPEPTIDE_BINDING	NEUROPEPTIDE_BINDING		23	-0.34547642	-0.7694751	0.82941777	0.87246317	1.0	7183	tags=39%, list=35%, signal=60%
GROWTH_FACTOR_ACTIVITY	GROWTH_FACTOR_ACTIVITY		54	-0.290041	-0.75923866	0.83800626	0.88176215	1.0	4946	tags=22%, list=24%, signal=29%
NEUROTRANSMITTER_RECEPTOR_ACTIVITY	NEUROTRANSMITTER_RECEPTOR_ACTIVITY		50	-0.3121543	-0.75551116	0.889001	0.88239217	1.0	7652	tags=48%, list=37%, signal=76%
CATION_CHANNEL_ACTIVITY	CATION_CHANNEL_ACTIVITY		119	-0.26315045	-0.7544337	0.8333333	0.87972414	1.0	6752	tags=31%, list=33%, signal=46%
PROTEASE_INHIBITOR_ACTIVITY	PROTEASE_INHIBITOR_ACTIVITY		40	-0.26671317	-0.7360971	0.8223982	0.8984148	1.0	4682	tags=20%, list=23%, signal=26%
ENZYME_INHIBITOR_ACTIVITY	ENZYME_INHIBITOR_ACTIVITY		118	-0.2169325	-0.7082861	0.8745838	0.9258043	1.0	1930	tags=9%, list=9%, signal=10%
LIGAND_GATED_CHANNEL_ACTIVITY	LIGAND_GATED_CHANNEL_ACTIVITY		40	-0.28098926	-0.70516074	0.8975659	0.92505765	1.0	7818	tags=45%, list=38%, signal=73%
NEUROPEPTIDE_RECEPTOR_ACTIVITY	NEUROPEPTIDE_RECEPTOR_ACTIVITY		22	-0.31294918	-0.6951177	0.90286297	0.9315822	1.0	8819	tags=55%, list=43%, signal=96%
ION_CHANNEL_ACTIVITY	ION_CHANNEL_ACTIVITY		149	-0.24314381	-0.69390154	0.922449	0.9287361	1.0	4853	tags=17%, list=24%, signal=23%
SERINE_TYPE_PEPTIDASE_ACTIVITY	SERINE_TYPE_PEPTIDASE_ACTIVITY		44	-0.2444197	-0.6715564	0.89555556	0.9460826	1.0	3700	tags=16%, list=18%, signal=19%
SUBSTRATE_SPECIFIC_CHANNEL_ACTIVITY	SUBSTRATE_SPECIFIC_CHANNEL_ACTIVITY		156	-0.23384732	-0.6629583	0.95005095	0.9494508	1.0	5767	tags=21%, list=28%, signal=29%
SERINE_HYDROLASE_ACTIVITY	SERINE_HYDROLASE_ACTIVITY		45	-0.2378527	-0.6490192	0.9116998	0.95704335	1.0	3700	tags=16%, list=18%, signal=19%
CYTOKINE_BINDING	CYTOKINE_BINDING		48	-0.24912901	-0.63197005	0.8439716	0.9661275	1.0	2552	tags=15%, list=12%, signal=17%
INTERLEUKIN_BINDING	INTERLEUKIN_BINDING		25	-0.2735984	-0.6207905	0.84126985	0.96990246	1.0	2455	tags=12%, list=12%, signal=14%
PHOSPHOLIPASE_ACTIVITY	PHOSPHOLIPASE_ACTIVITY		41	-0.20809545	-0.6085478	0.9394673	0.97377247	1.0	6272	tags=32%, list=31%, signal=46%
ANION_TRANSMEMBRANE_TRANSPORTER_ACTIVITY	ANION_TRANSMEMBRANE_TRANSPORTER_ACTIVITY		59	-0.234006	-0.6075151	0.9600819	0.97033453	1.0	7010	tags=32%, list=34%, signal=49%
SERINE_TYPE_ENDOPEPTIDASE_INHIBITOR_ACTIVITY	SERINE_TYPE_ENDOPEPTIDASE_INHIBITOR_ACTIVITY		24	-0.24185526	-0.60389376	0.9417693	0.96838474	1.0	6077	tags=25%, list=30%, signal=35%
LIPASE_ACTIVITY	LIPASE_ACTIVITY		49	-0.19790612	-0.570581	0.96189374	0.98139477	1.0	6272	tags=31%, list=31%, signal=44%
CARBON_CARBON_LYASE_ACTIVITY	CARBON_CARBON_LYASE_ACTIVITY		18	-0.22637795	-0.5606036	0.9659367	0.9816752	1.0	5011	tags=28%, list=24%, signal=37%
POTASSIUM_CHANNEL_ACTIVITY	POTASSIUM_CHANNEL_ACTIVITY		50	-0.20502438	-0.5405684	0.9737395	0.9851707	1.0	5729	tags=22%, list=28%, signal=30%
ANION_CATION_SYMPORTER_ACTIVITY	ANION_CATION_SYMPORTER_ACTIVITY		16	-0.20500995	-0.4693417	0.99441963	0.9973544	1.0	6479	tags=25%, list=32%, signal=37%
CYTOKINE_ACTIVITY	CYTOKINE_ACTIVITY		112	-0.14606552	-0.41910523	0.9966555	0.9977765	1.0	2343	tags=6%, list=11%, signal=7%

## Sheet: ADAM10_KEGG_lumA_low
NAME	GS<br> follow link to MSigDB	GS DETAILS	SIZE	ES	NES	NOM p-val	FDR q-val	FWER p-val	RANK AT MAX	LEADING EDGE
KEGG_OXIDATIVE_PHOSPHORYLATION	KEGG_OXIDATIVE_PHOSPHORYLATION	Details ...	116	0.64079505	1.8272295	0.0026041667	0.2738601	0.18	2162	tags=53%, list=11%, signal=58%
KEGG_PARKINSONS_DISEASE	KEGG_PARKINSONS_DISEASE	Details ...	113	0.6247845	1.8231091	0.002739726	0.13874044	0.182	3845	tags=63%, list=19%, signal=77%
KEGG_RIBOSOME	KEGG_RIBOSOME	Details ...	87	0.76562953	1.6769518	0.038548753	0.26088414	0.364	2996	tags=78%, list=15%, signal=91%
KEGG_HUNTINGTONS_DISEASE	KEGG_HUNTINGTONS_DISEASE	Details ...	172	0.40966603	1.517775	0.07926829	0.51437277	0.63	2289	tags=40%, list=11%, signal=45%
KEGG_PROTEASOME	KEGG_PROTEASOME	Details ...	44	0.5831318	1.4637837	0.15931372	0.5400904	0.72	4158	tags=64%, list=20%, signal=80%
KEGG_CARDIAC_MUSCLE_CONTRACTION	KEGG_CARDIAC_MUSCLE_CONTRACTION	Details ...	73	0.34724483	1.3491397	0.07971015	0.7760707	0.855	3970	tags=36%, list=19%, signal=44%
KEGG_BASE_EXCISION_REPAIR	KEGG_BASE_EXCISION_REPAIR	Details ...	33	0.46454683	1.3426508	0.16927083	0.68619895	0.862	5108	tags=64%, list=25%, signal=85%
KEGG_GLUTATHIONE_METABOLISM	KEGG_GLUTATHIONE_METABOLISM	Details ...	50	0.36125162	1.3195211	0.104	0.6641877	0.885	4596	tags=46%, list=22%, signal=59%
KEGG_ALZHEIMERS_DISEASE	KEGG_ALZHEIMERS_DISEASE	Details ...	157	0.34459457	1.3023412	0.14642857	0.63615954	0.9	2080	tags=35%, list=10%, signal=39%
KEGG_SPLICEOSOME	KEGG_SPLICEOSOME	Details ...	114	0.37582555	1.2949244	0.2030905	0.59287006	0.908	2841	tags=41%, list=14%, signal=48%
KEGG_ARACHIDONIC_ACID_METABOLISM	KEGG_ARACHIDONIC_ACID_METABOLISM	Details ...	57	0.29764867	1.2494588	0.13740458	0.6506004	0.936	6972	tags=47%, list=34%, signal=72%
KEGG_PHENYLALANINE_METABOLISM	KEGG_PHENYLALANINE_METABOLISM	Details ...	18	0.33219978	1.1732811	0.168	0.8022123	0.973	2718	tags=22%, list=13%, signal=26%
KEGG_GLYOXYLATE_AND_DICARBOXYLATE_METABOLISM	KEGG_GLYOXYLATE_AND_DICARBOXYLATE_METABOLISM	Details ...	16	0.3748785	1.1408067	0.2781457	0.840331	0.982	2880	tags=31%, list=14%, signal=36%
KEGG_PEROXISOME	KEGG_PEROXISOME	Details ...	77	0.2670952	1.1277293	0.27935222	0.817028	0.985	2631	tags=29%, list=13%, signal=33%
KEGG_CYTOSOLIC_DNA_SENSING_PATHWAY	KEGG_CYTOSOLIC_DNA_SENSING_PATHWAY	Details ...	55	0.28194526	1.1158905	0.2837838	0.7989631	0.989	4605	tags=31%, list=22%, signal=40%
KEGG_PYRIMIDINE_METABOLISM	KEGG_PYRIMIDINE_METABOLISM	Details ...	98	0.2826236	1.1058947	0.34228188	0.7771313	0.989	3246	tags=36%, list=16%, signal=42%
KEGG_VIBRIO_CHOLERAE_INFECTION	KEGG_VIBRIO_CHOLERAE_INFECTION	Details ...	54	0.2820599	1.0969008	0.3101852	0.75491893	0.99	2162	tags=22%, list=11%, signal=25%
KEGG_PORPHYRIN_AND_CHLOROPHYLL_METABOLISM	KEGG_PORPHYRIN_AND_CHLOROPHYLL_METABOLISM	Details ...	40	0.29144007	1.0865145	0.2962963	0.73988825	0.993	2417	tags=23%, list=12%, signal=25%
KEGG_RNA_POLYMERASE	KEGG_RNA_POLYMERASE	Details ...	29	0.31667823	1.0337569	0.39312038	0.847908	0.999	1816	tags=34%, list=9%, signal=38%
KEGG_PROTEIN_EXPORT	KEGG_PROTEIN_EXPORT	Details ...	23	0.3775143	1.012524	0.46403712	0.8663951	0.999	3211	tags=43%, list=16%, signal=51%
KEGG_PRIMARY_BILE_ACID_BIOSYNTHESIS	KEGG_PRIMARY_BILE_ACID_BIOSYNTHESIS		16	0.2863763	0.9609101	0.5294118	0.97981894	1.0	878	tags=13%, list=4%, signal=13%
KEGG_ALLOGRAFT_REJECTION	KEGG_ALLOGRAFT_REJECTION		35	0.41923738	0.9562223	0.528	0.94924855	1.0	6845	tags=60%, list=33%, signal=90%
KEGG_GLYCEROPHOSPHOLIPID_METABOLISM	KEGG_GLYCEROPHOSPHOLIPID_METABOLISM		76	0.2109133	0.95337296	0.5703125	0.91681796	1.0	3715	tags=28%, list=18%, signal=34%
KEGG_DRUG_METABOLISM_OTHER_ENZYMES	KEGG_DRUG_METABOLISM_OTHER_ENZYMES		49	0.22079055	0.94529736	0.5967742	0.90033907	1.0	4080	tags=22%, list=20%, signal=28%
KEGG_AUTOIMMUNE_THYROID_DISEASE	KEGG_AUTOIMMUNE_THYROID_DISEASE		50	0.3177126	0.94152063	0.47976878	0.8742979	1.0	6845	tags=42%, list=33%, signal=63%
KEGG_INTESTINAL_IMMUNE_NETWORK_FOR_IGA_PRODUCTION	KEGG_INTESTINAL_IMMUNE_NETWORK_FOR_IGA_PRODUCTION		46	0.35290655	0.9358879	0.505988	0.85343605	1.0	6845	tags=54%, list=33%, signal=81%
KEGG_SNARE_INTERACTIONS_IN_VESICULAR_TRANSPORT	KEGG_SNARE_INTERACTIONS_IN_VESICULAR_TRANSPORT		38	0.24341407	0.9338942	0.5525424	0.82696503	1.0	2665	tags=26%, list=13%, signal=30%
KEGG_SYSTEMIC_LUPUS_ERYTHEMATOSUS	KEGG_SYSTEMIC_LUPUS_ERYTHEMATOSUS		127	0.27583876	0.91452235	0.53361344	0.84384763	1.0	7145	tags=49%, list=35%, signal=74%
KEGG_AMINO_SUGAR_AND_NUCLEOTIDE_SUGAR_METABOLISM	KEGG_AMINO_SUGAR_AND_NUCLEOTIDE_SUGAR_METABOLISM		44	0.25530195	0.898332	0.5638298	0.85306823	1.0	2500	tags=23%, list=12%, signal=26%
KEGG_TYROSINE_METABOLISM	KEGG_TYROSINE_METABOLISM		42	0.20040074	0.8404667	0.8148148	0.96157193	1.0	2718	tags=17%, list=13%, signal=19%
KEGG_GALACTOSE_METABOLISM	KEGG_GALACTOSE_METABOLISM		26	0.22969007	0.8352224	0.76502734	0.94223136	1.0	1956	tags=19%, list=10%, signal=21%
KEGG_TYPE_I_DIABETES_MELLITUS	KEGG_TYPE_I_DIABETES_MELLITUS		41	0.29738772	0.8079871	0.6320225	0.97230965	1.0	6466	tags=46%, list=32%, signal=68%
KEGG_PYRUVATE_METABOLISM	KEGG_PYRUVATE_METABOLISM		40	0.21150362	0.7743883	0.8270677	1.0	1.0	3679	tags=28%, list=18%, signal=33%
KEGG_PRIMARY_IMMUNODEFICIENCY	KEGG_PRIMARY_IMMUNODEFICIENCY		35	0.3047344	0.7669775	0.66386557	0.992331	1.0	6298	tags=54%, list=31%, signal=78%
KEGG_ASTHMA	KEGG_ASTHMA		28	0.2991753	0.75479585	0.6978022	0.9866358	1.0	6858	tags=50%, list=33%, signal=75%
KEGG_DRUG_METABOLISM_CYTOCHROME_P450	KEGG_DRUG_METABOLISM_CYTOCHROME_P450		71	0.15790512	0.6804312	0.9574468	1.0	1.0	17274	tags=100%, list=84%, signal=633%
KEGG_DNA_REPLICATION	KEGG_DNA_REPLICATION		36	0.2603207	0.67123944	0.7285714	1.0	1.0	5108	tags=50%, list=25%, signal=66%
KEGG_GRAFT_VERSUS_HOST_DISEASE	KEGG_GRAFT_VERSUS_HOST_DISEASE		37	0.2800806	0.66333747	0.79045093	1.0	1.0	6845	tags=43%, list=33%, signal=65%
KEGG_MATURITY_ONSET_DIABETES_OF_THE_YOUNG	KEGG_MATURITY_ONSET_DIABETES_OF_THE_YOUNG		25	0.16448528	0.66253734	0.8604651	1.0	1.0	17132	tags=100%, list=84%, signal=608%
KEGG_GLYCINE_SERINE_AND_THREONINE_METABOLISM	KEGG_GLYCINE_SERINE_AND_THREONINE_METABOLISM		31	0.17664415	0.63429105	0.95530725	1.0	1.0	2788	tags=19%, list=14%, signal=22%
KEGG_METABOLISM_OF_XENOBIOTICS_BY_CYTOCHROME_P450	KEGG_METABOLISM_OF_XENOBIOTICS_BY_CYTOCHROME_P450		69	0.15953816	0.62971145	0.9705882	0.9845266	1.0	3005	tags=13%, list=15%, signal=15%
KEGG_ALPHA_LINOLENIC_ACID_METABOLISM	KEGG_ALPHA_LINOLENIC_ACID_METABOLISM		18	0.18873684	0.6289891	0.92948717	0.96166945	1.0	6376	tags=44%, list=31%, signal=64%
KEGG_ANTIGEN_PROCESSING_AND_PRESENTATION	KEGG_ANTIGEN_PROCESSING_AND_PRESENTATION		81	0.19593364	0.6237116	0.8270893	0.942765	1.0	6854	tags=38%, list=33%, signal=57%
KEGG_LINOLEIC_ACID_METABOLISM	KEGG_LINOLEIC_ACID_METABOLISM		28	0.14667581	0.5455794	0.9876543	0.96493036	1.0	6376	tags=36%, list=31%, signal=52%

## Sheet: ADAM10_KEGG_lumA_high
NAME	GS<br> follow link to MSigDB	GS DETAILS	SIZE	ES	NES	NOM p-val	FDR q-val	FWER p-val	RANK AT MAX	LEADING EDGE
KEGG_UBIQUITIN_MEDIATED_PROTEOLYSIS	KEGG_UBIQUITIN_MEDIATED_PROTEOLYSIS	Details ...	134	-0.54890674	-2.0642245	0.0	0.0026742443	0.003	3044	tags=36%, list=15%, signal=42%
KEGG_INOSITOL_PHOSPHATE_METABOLISM	KEGG_INOSITOL_PHOSPHATE_METABOLISM	Details ...	54	-0.59172004	-2.0565627	0.0	0.0013371222	0.003	2492	tags=33%, list=12%, signal=38%
KEGG_COLORECTAL_CANCER	KEGG_COLORECTAL_CANCER	Details ...	62	-0.5759705	-2.0493908	0.0	8.914148E-4	0.003	2684	tags=37%, list=13%, signal=43%
KEGG_ENDOMETRIAL_CANCER	KEGG_ENDOMETRIAL_CANCER	Details ...	52	-0.60466105	-2.0359437	0.0	0.0013206112	0.005	2684	tags=38%, list=13%, signal=44%
KEGG_ADHERENS_JUNCTION	KEGG_ADHERENS_JUNCTION	Details ...	73	-0.59960556	-2.0199802	0.0	0.0012189131	0.006	2908	tags=42%, list=14%, signal=49%
KEGG_RENAL_CELL_CARCINOMA	KEGG_RENAL_CELL_CARCINOMA	Details ...	70	-0.5609421	-1.9867373	0.0	0.0017482307	0.009	4012	tags=46%, list=20%, signal=57%
KEGG_PROSTATE_CANCER	KEGG_PROSTATE_CANCER	Details ...	89	-0.5483399	-1.9857852	0.0	0.0014984835	0.009	4565	tags=45%, list=22%, signal=58%
KEGG_PANCREATIC_CANCER	KEGG_PANCREATIC_CANCER	Details ...	70	-0.53606325	-1.9685143	0.0	0.0015232068	0.011	4515	tags=46%, list=22%, signal=58%
KEGG_SMALL_CELL_LUNG_CANCER	KEGG_SMALL_CELL_LUNG_CANCER	Details ...	84	-0.5305213	-1.8951279	0.0	0.0051358184	0.031	4940	tags=46%, list=24%, signal=61%
KEGG_TGF_BETA_SIGNALING_PATHWAY	KEGG_TGF_BETA_SIGNALING_PATHWAY	Details ...	85	-0.5987242	-1.8922606	0.0	0.004788697	0.031	3779	tags=42%, list=18%, signal=52%
KEGG_MTOR_SIGNALING_PATHWAY	KEGG_MTOR_SIGNALING_PATHWAY	Details ...	52	-0.5207267	-1.8741183	0.0013550136	0.005789068	0.04	4058	tags=42%, list=20%, signal=53%
KEGG_ERBB_SIGNALING_PATHWAY	KEGG_ERBB_SIGNALING_PATHWAY	Details ...	87	-0.5552915	-1.8665257	0.0	0.006385129	0.047	2595	tags=32%, list=13%, signal=37%
KEGG_NEUROTROPHIN_SIGNALING_PATHWAY	KEGG_NEUROTROPHIN_SIGNALING_PATHWAY	Details ...	126	-0.47308677	-1.7880197	0.0	0.022557274	0.147	3799	tags=33%, list=19%, signal=41%
KEGG_PROGESTERONE_MEDIATED_OOCYTE_MATURATION	KEGG_PROGESTERONE_MEDIATED_OOCYTE_MATURATION	Details ...	85	-0.5039809	-1.7576252	0.0039011703	0.030639654	0.206	4548	tags=36%, list=22%, signal=47%
KEGG_CHRONIC_MYELOID_LEUKEMIA	KEGG_CHRONIC_MYELOID_LEUKEMIA	Details ...	73	-0.47803834	-1.7505537	0.0012787724	0.031706903	0.227	2595	tags=29%, list=13%, signal=33%
KEGG_PATHWAYS_IN_CANCER	KEGG_PATHWAYS_IN_CANCER	Details ...	325	-0.47367164	-1.7490692	0.0	0.030119946	0.23	5250	tags=42%, list=26%, signal=55%
KEGG_PHOSPHATIDYLINOSITOL_SIGNALING_SYSTEM	KEGG_PHOSPHATIDYLINOSITOL_SIGNALING_SYSTEM	Details ...	76	-0.49507228	-1.7402946	0.0	0.030471083	0.244	2417	tags=25%, list=12%, signal=28%
KEGG_NON_SMALL_CELL_LUNG_CANCER	KEGG_NON_SMALL_CELL_LUNG_CANCER	Details ...	54	-0.5011681	-1.7386309	0.0027063598	0.029440766	0.248	4515	tags=41%, list=22%, signal=52%
KEGG_REGULATION_OF_ACTIN_CYTOSKELETON	KEGG_REGULATION_OF_ACTIN_CYTOSKELETON	Details ...	210	-0.4964744	-1.7332581	0.0036585366	0.029977817	0.258	2586	tags=27%, list=13%, signal=31%
KEGG_FOCAL_ADHESION	KEGG_FOCAL_ADHESION	Details ...	198	-0.53488076	-1.7183409	0.012893983	0.033915743	0.3	4590	tags=43%, list=22%, signal=55%
KEGG_DORSO_VENTRAL_AXIS_FORMATION	KEGG_DORSO_VENTRAL_AXIS_FORMATION		24	-0.63253033	-1.7030979	0.005625879	0.038435534	0.347	4290	tags=50%, list=21%, signal=63%
KEGG_ALDOSTERONE_REGULATED_SODIUM_REABSORPTION	KEGG_ALDOSTERONE_REGULATED_SODIUM_REABSORPTION		42	-0.56886816	-1.690529	0.0034642033	0.04267736	0.39	4351	tags=40%, list=21%, signal=51%
KEGG_INSULIN_SIGNALING_PATHWAY	KEGG_INSULIN_SIGNALING_PATHWAY		137	-0.4636135	-1.6903558	0.0	0.04089987	0.39	4442	tags=34%, list=22%, signal=44%
KEGG_ACUTE_MYELOID_LEUKEMIA	KEGG_ACUTE_MYELOID_LEUKEMIA		57	-0.4909033	-1.6843324	0.0026281208	0.0416987	0.4	2291	tags=26%, list=11%, signal=30%
KEGG_GLIOMA	KEGG_GLIOMA		65	-0.5093177	-1.6791539	0.0011778563	0.041917007	0.413	4515	tags=38%, list=22%, signal=49%
KEGG_GAP_JUNCTION	KEGG_GAP_JUNCTION		87	-0.51237786	-1.6730826	0.0	0.043203883	0.434	4548	tags=41%, list=22%, signal=53%
KEGG_WNT_SIGNALING_PATHWAY	KEGG_WNT_SIGNALING_PATHWAY		150	-0.4654088	-1.6727579	0.001109878	0.04176567	0.434	5061	tags=39%, list=25%, signal=51%
KEGG_BASAL_TRANSCRIPTION_FACTORS	KEGG_BASAL_TRANSCRIPTION_FACTORS		35	-0.5306391	-1.6704261	0.0074074073	0.041320805	0.44	1749	tags=26%, list=9%, signal=28%
KEGG_TYPE_II_DIABETES_MELLITUS	KEGG_TYPE_II_DIABETES_MELLITUS		47	-0.52574164	-1.6656995	0.0022675737	0.041488636	0.457	3138	tags=28%, list=15%, signal=33%
KEGG_ARRHYTHMOGENIC_RIGHT_VENTRICULAR_CARDIOMYOPATHY_ARVC	KEGG_ARRHYTHMOGENIC_RIGHT_VENTRICULAR_CARDIOMYOPATHY_ARVC		74	-0.55274796	-1.6417704	0.0011792453	0.050418757	0.521	1972	tags=27%, list=10%, signal=30%
KEGG_ECM_RECEPTOR_INTERACTION	KEGG_ECM_RECEPTOR_INTERACTION		83	-0.5924054	-1.6257464	0.04674221	0.056392815	0.556	5148	tags=49%, list=25%, signal=66%
KEGG_JAK_STAT_SIGNALING_PATHWAY	KEGG_JAK_STAT_SIGNALING_PATHWAY		155	-0.5102218	-1.6245952	0.011703511	0.05539004	0.563	2488	tags=21%, list=12%, signal=24%
KEGG_THYROID_CANCER	KEGG_THYROID_CANCER		29	-0.50037014	-1.6181697	0.006830601	0.05765691	0.586	4866	tags=41%, list=24%, signal=54%
KEGG_ENDOCYTOSIS	KEGG_ENDOCYTOSIS		180	-0.40922338	-1.5853411	0.006960557	0.075501636	0.684	3289	tags=28%, list=16%, signal=33%
KEGG_AXON_GUIDANCE	KEGG_AXON_GUIDANCE		129	-0.46953017	-1.5688955	0.015625	0.08488459	0.725	4040	tags=32%, list=20%, signal=39%
KEGG_MELANOMA	KEGG_MELANOMA		71	-0.49830338	-1.554467	0.012208657	0.09453595	0.776	4798	tags=42%, list=23%, signal=55%
KEGG_LYSINE_DEGRADATION	KEGG_LYSINE_DEGRADATION		44	-0.466839	-1.5444947	0.015277778	0.10012475	0.8	6142	tags=55%, list=30%, signal=78%
KEGG_LONG_TERM_DEPRESSION	KEGG_LONG_TERM_DEPRESSION		68	-0.49330783	-1.5352795	0.0042735045	0.105349265	0.816	4020	tags=38%, list=20%, signal=47%
KEGG_OOCYTE_MEIOSIS	KEGG_OOCYTE_MEIOSIS		112	-0.4577531	-1.5334749	0.045161292	0.10472934	0.819	4949	tags=37%, list=24%, signal=48%
KEGG_RNA_DEGRADATION	KEGG_RNA_DEGRADATION		57	-0.47105607	-1.5257218	0.05477308	0.10890619	0.833	2856	tags=32%, list=14%, signal=37%
KEGG_VASCULAR_SMOOTH_MUSCLE_CONTRACTION	KEGG_VASCULAR_SMOOTH_MUSCLE_CONTRACTION		114	-0.46323985	-1.5228832	0.016930023	0.108632386	0.84	4923	tags=38%, list=24%, signal=49%
KEGG_O_GLYCAN_BIOSYNTHESIS	KEGG_O_GLYCAN_BIOSYNTHESIS		30	-0.5754235	-1.5224161	0.027295286	0.10637853	0.84	6848	tags=67%, list=33%, signal=100%
KEGG_SPHINGOLIPID_METABOLISM	KEGG_SPHINGOLIPID_METABOLISM		39	-0.50590295	-1.5078024	0.019562716	0.11798588	0.869	4722	tags=44%, list=23%, signal=57%
KEGG_HEDGEHOG_SIGNALING_PATHWAY	KEGG_HEDGEHOG_SIGNALING_PATHWAY		56	-0.5052928	-1.4989114	0.029620852	0.12333299	0.883	3736	tags=30%, list=18%, signal=37%
KEGG_MAPK_SIGNALING_PATHWAY	KEGG_MAPK_SIGNALING_PATHWAY		265	-0.41515666	-1.4843382	0.012987013	0.13402572	0.907	4948	tags=33%, list=24%, signal=43%
KEGG_LONG_TERM_POTENTIATION	KEGG_LONG_TERM_POTENTIATION		70	-0.46774733	-1.4747036	0.017429193	0.14062649	0.919	5682	tags=46%, list=28%, signal=63%
KEGG_GNRH_SIGNALING_PATHWAY	KEGG_GNRH_SIGNALING_PATHWAY		100	-0.41201404	-1.46308	0.011098779	0.15023005	0.931	4102	tags=28%, list=20%, signal=35%
KEGG_TIGHT_JUNCTION	KEGG_TIGHT_JUNCTION		132	-0.42010418	-1.4523236	0.03364269	0.15845048	0.943	3247	tags=27%, list=16%, signal=31%
KEGG_EPITHELIAL_CELL_SIGNALING_IN_HELICOBACTER_PYLORI_INFECTION	KEGG_EPITHELIAL_CELL_SIGNALING_IN_HELICOBACTER_PYLORI_INFECTION		68	-0.41058406	-1.451811	0.042288557	0.15578632	0.943	1718	tags=15%, list=8%, signal=16%
KEGG_PROPANOATE_METABOLISM	KEGG_PROPANOATE_METABOLISM		32	-0.48584956	-1.4332558	0.08549618	0.17456092	0.961	5804	tags=50%, list=28%, signal=70%
KEGG_TOLL_LIKE_RECEPTOR_SIGNALING_PATHWAY	KEGG_TOLL_LIKE_RECEPTOR_SIGNALING_PATHWAY		102	-0.41697288	-1.4250971	0.10056657	0.18138936	0.968	2581	tags=20%, list=13%, signal=22%
KEGG_T_CELL_RECEPTOR_SIGNALING_PATHWAY	KEGG_T_CELL_RECEPTOR_SIGNALING_PATHWAY		108	-0.4501507	-1.4141151	0.13669065	0.19223507	0.98	3970	tags=31%, list=19%, signal=38%
KEGG_N_GLYCAN_BIOSYNTHESIS	KEGG_N_GLYCAN_BIOSYNTHESIS		46	-0.4485171	-1.4018943	0.09530792	0.20383137	0.984	4582	tags=33%, list=22%, signal=42%
KEGG_HYPERTROPHIC_CARDIOMYOPATHY_HCM	KEGG_HYPERTROPHIC_CARDIOMYOPATHY_HCM		83	-0.4737153	-1.384944	0.072164945	0.2218825	0.986	2493	tags=22%, list=12%, signal=25%
KEGG_B_CELL_RECEPTOR_SIGNALING_PATHWAY	KEGG_B_CELL_RECEPTOR_SIGNALING_PATHWAY		75	-0.4337828	-1.3820126	0.13193403	0.22152075	0.987	3799	tags=29%, list=19%, signal=36%
KEGG_FC_EPSILON_RI_SIGNALING_PATHWAY	KEGG_FC_EPSILON_RI_SIGNALING_PATHWAY		78	-0.41125235	-1.378422	0.091364205	0.22230662	0.988	4102	tags=27%, list=20%, signal=34%
KEGG_ADIPOCYTOKINE_SIGNALING_PATHWAY	KEGG_ADIPOCYTOKINE_SIGNALING_PATHWAY		67	-0.42118153	-1.3766994	0.091019414	0.22081545	0.989	4907	tags=40%, list=24%, signal=53%
KEGG_APOPTOSIS	KEGG_APOPTOSIS		87	-0.39559805	-1.3691064	0.12374101	0.2279628	0.99	5243	tags=34%, list=26%, signal=46%
KEGG_RENIN_ANGIOTENSIN_SYSTEM	KEGG_RENIN_ANGIOTENSIN_SYSTEM		17	-0.57256675	-1.3647739	0.098914355	0.22988278	0.99	3505	tags=29%, list=17%, signal=35%
KEGG_NOD_LIKE_RECEPTOR_SIGNALING_PATHWAY	KEGG_NOD_LIKE_RECEPTOR_SIGNALING_PATHWAY		62	-0.44339445	-1.3636525	0.12584573	0.2275994	0.99	2316	tags=21%, list=11%, signal=24%
KEGG_GLYCOSAMINOGLYCAN_BIOSYNTHESIS_HEPARAN_SULFATE	KEGG_GLYCOSAMINOGLYCAN_BIOSYNTHESIS_HEPARAN_SULFATE		26	-0.49834377	-1.3609327	0.10519645	0.22774653	0.991	4633	tags=46%, list=23%, signal=60%
KEGG_NOTCH_SIGNALING_PATHWAY	KEGG_NOTCH_SIGNALING_PATHWAY		47	-0.39931202	-1.3493292	0.10557185	0.24059097	0.994	1048	tags=15%, list=5%, signal=16%
KEGG_DILATED_CARDIOMYOPATHY	KEGG_DILATED_CARDIOMYOPATHY		90	-0.44946048	-1.323722	0.10983982	0.2727287	0.998	5046	tags=33%, list=25%, signal=44%
KEGG_SELENOAMINO_ACID_METABOLISM	KEGG_SELENOAMINO_ACID_METABOLISM		26	-0.45429826	-1.3232894	0.14502762	0.26920527	0.998	4402	tags=42%, list=21%, signal=54%
KEGG_CALCIUM_SIGNALING_PATHWAY	KEGG_CALCIUM_SIGNALING_PATHWAY		177	-0.4189391	-1.3092076	0.09967846	0.28609183	0.998	6839	tags=48%, list=33%, signal=71%
KEGG_VEGF_SIGNALING_PATHWAY	KEGG_VEGF_SIGNALING_PATHWAY		75	-0.3853808	-1.3030906	0.13059251	0.29063445	0.998	3882	tags=27%, list=19%, signal=33%
KEGG_CELL_CYCLE	KEGG_CELL_CYCLE		118	-0.40619835	-1.2947984	0.21111111	0.29900944	0.998	4702	tags=32%, list=23%, signal=42%
KEGG_RIBOFLAVIN_METABOLISM	KEGG_RIBOFLAVIN_METABOLISM		16	-0.4806375	-1.257924	0.18181819	0.3553233	0.999	3239	tags=31%, list=16%, signal=37%
KEGG_VASOPRESSIN_REGULATED_WATER_REABSORPTION	KEGG_VASOPRESSIN_REGULATED_WATER_REABSORPTION		44	-0.37715444	-1.2543689	0.17847411	0.35636312	0.999	2781	tags=23%, list=14%, signal=26%
KEGG_FC_GAMMA_R_MEDIATED_PHAGOCYTOSIS	KEGG_FC_GAMMA_R_MEDIATED_PHAGOCYTOSIS		95	-0.3585839	-1.2400643	0.21594203	0.37480468	0.999	3970	tags=25%, list=19%, signal=31%
KEGG_CYSTEINE_AND_METHIONINE_METABOLISM	KEGG_CYSTEINE_AND_METHIONINE_METABOLISM		34	-0.41585612	-1.237155	0.19121447	0.37491652	1.0	3790	tags=32%, list=18%, signal=40%
KEGG_NITROGEN_METABOLISM	KEGG_NITROGEN_METABOLISM		23	-0.48715982	-1.2294716	0.20709382	0.38325274	1.0	6458	tags=43%, list=32%, signal=63%
KEGG_MELANOGENESIS	KEGG_MELANOGENESIS		101	-0.37232807	-1.2279928	0.18640351	0.38085887	1.0	6029	tags=38%, list=29%, signal=53%
KEGG_ABC_TRANSPORTERS	KEGG_ABC_TRANSPORTERS		44	-0.42286286	-1.2232856	0.2230303	0.38409188	1.0	3981	tags=27%, list=19%, signal=34%
KEGG_PROXIMAL_TUBULE_BICARBONATE_RECLAMATION	KEGG_PROXIMAL_TUBULE_BICARBONATE_RECLAMATION		23	-0.48169413	-1.2178198	0.23193473	0.3884146	1.0	6080	tags=43%, list=30%, signal=62%
KEGG_LEUKOCYTE_TRANSENDOTHELIAL_MIGRATION	KEGG_LEUKOCYTE_TRANSENDOTHELIAL_MIGRATION		115	-0.37698352	-1.2127104	0.22623828	0.39211303	1.0	3902	tags=23%, list=19%, signal=28%
KEGG_BASAL_CELL_CARCINOMA	KEGG_BASAL_CELL_CARCINOMA		55	-0.40333083	-1.2059684	0.23252858	0.39867005	1.0	5461	tags=33%, list=27%, signal=44%
KEGG_VALINE_LEUCINE_AND_ISOLEUCINE_DEGRADATION	KEGG_VALINE_LEUCINE_AND_ISOLEUCINE_DEGRADATION		44	-0.39575836	-1.1962448	0.25722983	0.4100257	1.0	5486	tags=41%, list=27%, signal=56%
KEGG_NUCLEOTIDE_EXCISION_REPAIR	KEGG_NUCLEOTIDE_EXCISION_REPAIR		44	-0.38756406	-1.1913011	0.26107594	0.41349545	1.0	1918	tags=20%, list=9%, signal=23%
KEGG_ETHER_LIPID_METABOLISM	KEGG_ETHER_LIPID_METABOLISM		32	-0.42307687	-1.1885291	0.24742268	0.41359228	1.0	4316	tags=31%, list=21%, signal=40%
KEGG_PANTOTHENATE_AND_COA_BIOSYNTHESIS	KEGG_PANTOTHENATE_AND_COA_BIOSYNTHESIS		16	-0.46428192	-1.1814864	0.25699067	0.42066994	1.0	3789	tags=31%, list=18%, signal=38%
KEGG_BLADDER_CANCER	KEGG_BLADDER_CANCER		42	-0.38039377	-1.175485	0.2617801	0.42630288	1.0	4471	tags=33%, list=22%, signal=43%
KEGG_REGULATION_OF_AUTOPHAGY	KEGG_REGULATION_OF_AUTOPHAGY		34	-0.33010665	-1.165629	0.27552447	0.43917254	1.0	4963	tags=29%, list=24%, signal=39%
KEGG_ALANINE_ASPARTATE_AND_GLUTAMATE_METABOLISM	KEGG_ALANINE_ASPARTATE_AND_GLUTAMATE_METABOLISM		32	-0.3881933	-1.160929	0.2671395	0.44224802	1.0	4361	tags=25%, list=21%, signal=32%
KEGG_CHEMOKINE_SIGNALING_PATHWAY	KEGG_CHEMOKINE_SIGNALING_PATHWAY		188	-0.36278093	-1.1421648	0.32614213	0.46967342	1.0	4548	tags=24%, list=22%, signal=31%
KEGG_PATHOGENIC_ESCHERICHIA_COLI_INFECTION	KEGG_PATHOGENIC_ESCHERICHIA_COLI_INFECTION		53	-0.36669868	-1.1409578	0.31811488	0.46632695	1.0	2595	tags=19%, list=13%, signal=22%
KEGG_OLFACTORY_TRANSDUCTION	KEGG_OLFACTORY_TRANSDUCTION		382	-0.20578706	-1.1128949	0.3125	0.5110946	1.0	10106	tags=51%, list=49%, signal=98%
KEGG_BIOSYNTHESIS_OF_UNSATURATED_FATTY_ACIDS	KEGG_BIOSYNTHESIS_OF_UNSATURATED_FATTY_ACIDS		22	-0.40839195	-1.0844114	0.38	0.5579341	1.0	4035	tags=32%, list=20%, signal=40%
KEGG_RIG_I_LIKE_RECEPTOR_SIGNALING_PATHWAY	KEGG_RIG_I_LIKE_RECEPTOR_SIGNALING_PATHWAY		71	-0.3137871	-1.0791544	0.37259924	0.5614565	1.0	5031	tags=28%, list=25%, signal=37%
KEGG_NATURAL_KILLER_CELL_MEDIATED_CYTOTOXICITY	KEGG_NATURAL_KILLER_CELL_MEDIATED_CYTOTOXICITY		132	-0.35183382	-1.0443267	0.4346049	0.6191556	1.0	3970	tags=19%, list=19%, signal=23%
KEGG_FATTY_ACID_METABOLISM	KEGG_FATTY_ACID_METABOLISM		40	-0.35261708	-1.0261731	0.4353393	0.64709496	1.0	6053	tags=48%, list=30%, signal=67%
KEGG_VIRAL_MYOCARDITIS	KEGG_VIRAL_MYOCARDITIS		68	-0.35720736	-1.0178013	0.47161573	0.65616196	1.0	3059	tags=18%, list=15%, signal=21%
KEGG_P53_SIGNALING_PATHWAY	KEGG_P53_SIGNALING_PATHWAY		67	-0.2996325	-1.0132871	0.46023467	0.6574278	1.0	5230	tags=31%, list=26%, signal=42%
KEGG_MISMATCH_REPAIR	KEGG_MISMATCH_REPAIR		23	-0.39477926	-1.008543	0.4639866	0.65963554	1.0	2684	tags=26%, list=13%, signal=30%
KEGG_CELL_ADHESION_MOLECULES_CAMS	KEGG_CELL_ADHESION_MOLECULES_CAMS		131	-0.34612042	-0.9989993	0.47767252	0.6700034	1.0	4350	tags=21%, list=21%, signal=27%
KEGG_GLYCOSYLPHOSPHATIDYLINOSITOL_GPI_ANCHOR_BIOSYNTHESIS	KEGG_GLYCOSYLPHOSPHATIDYLINOSITOL_GPI_ANCHOR_BIOSYNTHESIS		25	-0.35317603	-0.98510253	0.47603834	0.6879811	1.0	5452	tags=36%, list=27%, signal=49%
KEGG_NEUROACTIVE_LIGAND_RECEPTOR_INTERACTION	KEGG_NEUROACTIVE_LIGAND_RECEPTOR_INTERACTION		271	-0.34901866	-0.97653943	0.57649446	0.69614625	1.0	7291	tags=45%, list=36%, signal=70%
KEGG_LEISHMANIA_INFECTION	KEGG_LEISHMANIA_INFECTION		70	-0.34549055	-0.96968126	0.495283	0.7018944	1.0	2099	tags=14%, list=10%, signal=16%
KEGG_HOMOLOGOUS_RECOMBINATION	KEGG_HOMOLOGOUS_RECOMBINATION		26	-0.36789444	-0.956345	0.5089431	0.71821254	1.0	1596	tags=19%, list=8%, signal=21%
KEGG_STARCH_AND_SUCROSE_METABOLISM	KEGG_STARCH_AND_SUCROSE_METABOLISM		49	-0.381778	-0.9449252	0.58033824	0.73084986	1.0	7646	tags=51%, list=37%, signal=81%
KEGG_LYSOSOME	KEGG_LYSOSOME		121	-0.27287915	-0.92968225	0.53409094	0.7503079	1.0	4666	tags=26%, list=23%, signal=33%
KEGG_PURINE_METABOLISM	KEGG_PURINE_METABOLISM		158	-0.25189307	-0.9265668	0.6006904	0.7486339	1.0	4031	tags=25%, list=20%, signal=30%
KEGG_ASCORBATE_AND_ALDARATE_METABOLISM	KEGG_ASCORBATE_AND_ALDARATE_METABOLISM		24	-0.44777358	-0.91752696	0.62229806	0.75620383	1.0	7460	tags=67%, list=36%, signal=105%
KEGG_CYTOKINE_CYTOKINE_RECEPTOR_INTERACTION	KEGG_CYTOKINE_CYTOKINE_RECEPTOR_INTERACTION		264	-0.31785476	-0.90898514	0.6066838	0.76310927	1.0	2997	tags=15%, list=15%, signal=18%
KEGG_STEROID_BIOSYNTHESIS	KEGG_STEROID_BIOSYNTHESIS		16	-0.37755254	-0.90327406	0.6024259	0.76546496	1.0	3316	tags=25%, list=16%, signal=30%
KEGG_PENTOSE_PHOSPHATE_PATHWAY	KEGG_PENTOSE_PHOSPHATE_PATHWAY		27	-0.30181792	-0.9021244	0.59317213	0.76015836	1.0	2704	tags=15%, list=13%, signal=17%
KEGG_CITRATE_CYCLE_TCA_CYCLE	KEGG_CITRATE_CYCLE_TCA_CYCLE		30	-0.3142348	-0.887864	0.6044657	0.7768516	1.0	4903	tags=33%, list=24%, signal=44%
KEGG_GLYCOSAMINOGLYCAN_BIOSYNTHESIS_CHONDROITIN_SULFATE	KEGG_GLYCOSAMINOGLYCAN_BIOSYNTHESIS_CHONDROITIN_SULFATE		22	-0.33691958	-0.87612325	0.6032258	0.7882368	1.0	1940	tags=23%, list=9%, signal=25%
KEGG_HEMATOPOIETIC_CELL_LINEAGE	KEGG_HEMATOPOIETIC_CELL_LINEAGE		84	-0.34080106	-0.8743053	0.6202186	0.78367674	1.0	5482	tags=24%, list=27%, signal=32%
KEGG_AMINOACYL_TRNA_BIOSYNTHESIS	KEGG_AMINOACYL_TRNA_BIOSYNTHESIS		41	-0.29288658	-0.87087554	0.609375	0.78208953	1.0	2499	tags=17%, list=12%, signal=19%
KEGG_BETA_ALANINE_METABOLISM	KEGG_BETA_ALANINE_METABOLISM		22	-0.32035112	-0.86208546	0.6684142	0.7886885	1.0	6379	tags=45%, list=31%, signal=66%
KEGG_PENTOSE_AND_GLUCURONATE_INTERCONVERSIONS	KEGG_PENTOSE_AND_GLUCURONATE_INTERCONVERSIONS		27	-0.38024288	-0.81982267	0.7185355	0.8464002	1.0	7460	tags=63%, list=36%, signal=99%
KEGG_OTHER_GLYCAN_DEGRADATION	KEGG_OTHER_GLYCAN_DEGRADATION		16	-0.33460578	-0.81721205	0.7072368	0.84279203	1.0	261	tags=6%, list=1%, signal=6%
KEGG_PPAR_SIGNALING_PATHWAY	KEGG_PPAR_SIGNALING_PATHWAY		69	-0.26150003	-0.77818555	0.7712264	0.89169604	1.0	6160	tags=33%, list=30%, signal=47%
KEGG_TASTE_TRANSDUCTION	KEGG_TASTE_TRANSDUCTION		51	-0.27131498	-0.77231055	0.8073593	0.89221656	1.0	7612	tags=35%, list=37%, signal=56%
KEGG_GLYCOSAMINOGLYCAN_DEGRADATION	KEGG_GLYCOSAMINOGLYCAN_DEGRADATION		21	-0.28917265	-0.7676389	0.7651822	0.89112544	1.0	2728	tags=19%, list=13%, signal=22%
KEGG_ONE_CARBON_POOL_BY_FOLATE	KEGG_ONE_CARBON_POOL_BY_FOLATE		17	-0.29320034	-0.7629207	0.7730711	0.8899038	1.0	2014	tags=12%, list=10%, signal=13%
KEGG_ARGININE_AND_PROLINE_METABOLISM	KEGG_ARGININE_AND_PROLINE_METABOLISM		54	-0.23200849	-0.7466698	0.83392227	0.90412337	1.0	5529	tags=26%, list=27%, signal=35%
KEGG_TERPENOID_BACKBONE_BIOSYNTHESIS	KEGG_TERPENOID_BACKBONE_BIOSYNTHESIS		15	-0.31530753	-0.7357559	0.75813955	0.91064566	1.0	3058	tags=20%, list=15%, signal=23%
KEGG_GLYCOLYSIS_GLUCONEOGENESIS	KEGG_GLYCOLYSIS_GLUCONEOGENESIS		62	-0.23157756	-0.7089968	0.86890954	0.9362882	1.0	6396	tags=35%, list=31%, signal=51%
KEGG_FRUCTOSE_AND_MANNOSE_METABOLISM	KEGG_FRUCTOSE_AND_MANNOSE_METABOLISM		34	-0.24529397	-0.7037093	0.82336956	0.9345178	1.0	2763	tags=15%, list=13%, signal=17%
KEGG_PRION_DISEASES	KEGG_PRION_DISEASES		35	-0.24375921	-0.70306325	0.83984375	0.9276469	1.0	6790	tags=43%, list=33%, signal=64%
KEGG_RETINOL_METABOLISM	KEGG_RETINOL_METABOLISM		63	-0.29500443	-0.6995606	0.87096775	0.9243186	1.0	7158	tags=46%, list=35%, signal=71%
KEGG_BUTANOATE_METABOLISM	KEGG_BUTANOATE_METABOLISM		34	-0.23859929	-0.6936502	0.8700129	0.9235419	1.0	5486	tags=29%, list=27%, signal=40%
KEGG_NICOTINATE_AND_NICOTINAMIDE_METABOLISM	KEGG_NICOTINATE_AND_NICOTINAMIDE_METABOLISM		24	-0.23505172	-0.6889765	0.89671934	0.9214896	1.0	4360	tags=25%, list=21%, signal=32%
KEGG_HISTIDINE_METABOLISM	KEGG_HISTIDINE_METABOLISM		29	-0.24373107	-0.6603706	0.8952063	0.9434247	1.0	6315	tags=38%, list=31%, signal=55%
KEGG_AMYOTROPHIC_LATERAL_SCLEROSIS_ALS	KEGG_AMYOTROPHIC_LATERAL_SCLEROSIS_ALS		53	-0.2089936	-0.65406007	0.9335548	0.94188213	1.0	4672	tags=25%, list=23%, signal=32%
KEGG_TRYPTOPHAN_METABOLISM	KEGG_TRYPTOPHAN_METABOLISM		40	-0.23672263	-0.6533393	0.94951665	0.93515575	1.0	6142	tags=35%, list=30%, signal=50%
KEGG_GLYCOSPHINGOLIPID_BIOSYNTHESIS_LACTO_AND_NEOLACTO_SERIES	KEGG_GLYCOSPHINGOLIPID_BIOSYNTHESIS_LACTO_AND_NEOLACTO_SERIES		26	-0.24310373	-0.64888495	0.8915511	0.9318173	1.0	7312	tags=42%, list=36%, signal=66%
KEGG_STEROID_HORMONE_BIOSYNTHESIS	KEGG_STEROID_HORMONE_BIOSYNTHESIS		54	-0.26113328	-0.63388467	0.9153605	0.93766135	1.0	7460	tags=48%, list=36%, signal=75%
KEGG_GLYCEROLIPID_METABOLISM	KEGG_GLYCEROLIPID_METABOLISM		49	-0.19580337	-0.62124616	0.95527524	0.9411137	1.0	7404	tags=41%, list=36%, signal=64%
KEGG_COMPLEMENT_AND_COAGULATION_CASCADES	KEGG_COMPLEMENT_AND_COAGULATION_CASCADES		68	-0.2156655	-0.5978467	0.9315726	0.9511803	1.0	7976	tags=44%, list=39%, signal=72%
KEGG_GLYCOSAMINOGLYCAN_BIOSYNTHESIS_KERATAN_SULFATE	KEGG_GLYCOSAMINOGLYCAN_BIOSYNTHESIS_KERATAN_SULFATE		15	-0.21777439	-0.5758977	0.96	0.957548	1.0	5062	tags=27%, list=25%, signal=35%
KEGG_GLYCOSPHINGOLIPID_BIOSYNTHESIS_GANGLIO_SERIES	KEGG_GLYCOSPHINGOLIPID_BIOSYNTHESIS_GANGLIO_SERIES		15	-0.21932046	-0.57438457	0.9557252	0.9513881	1.0	5062	tags=27%, list=25%, signal=35%

## Sheet: HES1_BP_lumA_low
NAME	GS<br> follow link to MSigDB	GS DETAILS	SIZE	ES	NES	NOM p-val	FDR q-val	FWER p-val	RANK AT MAX	LEADING EDGE
MEIOTIC_RECOMBINATION	MEIOTIC_RECOMBINATION	Details ...	15	0.7842209	2.071234	0.0	0.0795325	0.036	2191	tags=53%, list=11%, signal=60%
MEIOTIC_CELL_CYCLE	MEIOTIC_CELL_CYCLE	Details ...	32	0.66378796	2.0324972	0.0	0.059934974	0.053	2495	tags=44%, list=12%, signal=50%
MEIOSIS_I	MEIOSIS_I	Details ...	17	0.72060686	1.9686207	0.0040241447	0.08174618	0.102	2191	tags=47%, list=11%, signal=53%
DNA_RECOMBINATION	DNA_RECOMBINATION	Details ...	45	0.59043175	1.9607667	0.0019880715	0.065800644	0.11	2561	tags=44%, list=12%, signal=51%
NUCLEOCYTOPLASMIC_TRANSPORT	NUCLEOCYTOPLASMIC_TRANSPORT	Details ...	85	0.5173071	1.9406185	0.0	0.0641139	0.133	3453	tags=47%, list=17%, signal=56%
NUCLEAR_TRANSPORT	NUCLEAR_TRANSPORT	Details ...	86	0.51066405	1.9304255	0.0	0.060051005	0.145	3453	tags=47%, list=17%, signal=56%
PROTEIN_UBIQUITINATION	PROTEIN_UBIQUITINATION	Details ...	40	0.6060343	1.9084735	0.0	0.06725866	0.177	3438	tags=48%, list=17%, signal=57%
UBIQUITIN_CYCLE	UBIQUITIN_CYCLE	Details ...	48	0.5827474	1.8710026	0.002057613	0.087385476	0.263	3012	tags=42%, list=15%, signal=49%
PROTEIN_MODIFICATION_BY_SMALL_PROTEIN_CONJUGATION	PROTEIN_MODIFICATION_BY_SMALL_PROTEIN_CONJUGATION	Details ...	43	0.58223206	1.867304	0.00589391	0.080595195	0.27	3438	tags=47%, list=17%, signal=56%
NUCLEAR_EXPORT	NUCLEAR_EXPORT	Details ...	32	0.59705865	1.8446823	0.0058479533	0.09277729	0.325	3346	tags=56%, list=16%, signal=67%
NUCLEOBASENUCLEOSIDENUCLEOTIDE_AND_NUCLEIC_ACID_TRANSPORT	NUCLEOBASENUCLEOSIDENUCLEOTIDE_AND_NUCLEIC_ACID_TRANSPORT	Details ...	30	0.5899509	1.84374	0.0040899795	0.08527062	0.328	3843	tags=50%, list=19%, signal=61%
RNA_EXPORT_FROM_NUCLEUS	RNA_EXPORT_FROM_NUCLEUS	Details ...	19	0.6488864	1.8255601	0.00390625	0.093640804	0.367	4328	tags=68%, list=21%, signal=87%
CELL_CYCLE_PROCESS	CELL_CYCLE_PROCESS	Details ...	189	0.5208396	1.8162605	0.033264033	0.09545325	0.4	3199	tags=45%, list=16%, signal=53%
CELL_CYCLE_PHASE	CELL_CYCLE_PHASE	Details ...	167	0.5072843	1.7921035	0.034907598	0.11266251	0.466	3386	tags=46%, list=17%, signal=54%
G1_S_TRANSITION_OF_MITOTIC_CELL_CYCLE	G1_S_TRANSITION_OF_MITOTIC_CELL_CYCLE	Details ...	27	0.5952574	1.7571971	0.015748031	0.141116	0.551	2644	tags=44%, list=13%, signal=51%
DNA_DEPENDENT_DNA_REPLICATION	DNA_DEPENDENT_DNA_REPLICATION	Details ...	51	0.56700736	1.7552065	0.02008032	0.13411355	0.555	3330	tags=49%, list=16%, signal=58%
DOUBLE_STRAND_BREAK_REPAIR	DOUBLE_STRAND_BREAK_REPAIR	Details ...	23	0.66468996	1.748678	0.019880716	0.13424984	0.582	2238	tags=57%, list=11%, signal=63%
PROTEIN_IMPORT_INTO_NUCLEUS	PROTEIN_IMPORT_INTO_NUCLEUS	Details ...	47	0.47980958	1.7470098	0.009746589	0.12873636	0.586	4183	tags=49%, list=20%, signal=61%
CELL_CYCLE_CHECKPOINT_GO_0000075	CELL_CYCLE_CHECKPOINT_GO_0000075	Details ...	48	0.5336653	1.7163736	0.033932135	0.15655448	0.666	3168	tags=44%, list=15%, signal=52%
REGULATION_OF_DNA_METABOLIC_PROCESS	REGULATION_OF_DNA_METABOLIC_PROCESS	Details ...	45	0.49794415	1.6994417	0.020449897	0.1704395	0.711	3126	tags=42%, list=15%, signal=50%
CHROMOSOME_ORGANIZATION_AND_BIOGENESIS	CHROMOSOME_ORGANIZATION_AND_BIOGENESIS		120	0.44507107	1.6960267	0.027944112	0.16735344	0.723	2766	tags=31%, list=13%, signal=35%
NUCLEAR_IMPORT	NUCLEAR_IMPORT		49	0.4606811	1.6949037	0.013888889	0.16093813	0.73	2730	tags=37%, list=13%, signal=42%
REGULATION_OF_GTPASE_ACTIVITY	REGULATION_OF_GTPASE_ACTIVITY		15	0.6122905	1.6901834	0.008385744	0.15900695	0.741	3139	tags=40%, list=15%, signal=47%
M_PHASE	M_PHASE		111	0.5173787	1.6732339	0.052854124	0.17361465	0.774	3386	tags=46%, list=17%, signal=55%
INTERPHASE	INTERPHASE		68	0.47344825	1.667193	0.033797216	0.17396908	0.782	2644	tags=38%, list=13%, signal=44%
RNA_CATABOLIC_PROCESS	RNA_CATABOLIC_PROCESS		23	0.5287825	1.6661164	0.02096436	0.16845034	0.784	1537	tags=35%, list=7%, signal=38%
CHROMOSOME_SEGREGATION	CHROMOSOME_SEGREGATION		32	0.61054194	1.6595796	0.045360826	0.17022684	0.791	3765	tags=69%, list=18%, signal=84%
POSITIVE_REGULATION_OF_RNA_METABOLIC_PROCESS	POSITIVE_REGULATION_OF_RNA_METABOLIC_PROCESS		120	0.3971786	1.654033	0.008247423	0.17114934	0.807	4441	tags=42%, list=22%, signal=53%
CELL_DIVISION	CELL_DIVISION		21	0.5844106	1.6498494	0.02964427	0.1710056	0.818	3686	tags=57%, list=18%, signal=70%
CELL_CYCLE_GO_0007049	CELL_CYCLE_GO_0007049		311	0.405444	1.638722	0.047131147	0.1790017	0.837	3451	tags=36%, list=17%, signal=42%
MITOTIC_CELL_CYCLE	MITOTIC_CELL_CYCLE		153	0.469576	1.6357864	0.061728396	0.17700973	0.839	3386	tags=43%, list=17%, signal=51%
POSITIVE_REGULATION_OF_TRANSCRIPTION_FROM_RNA_POLYMERASE_II_PROMOTER	POSITIVE_REGULATION_OF_TRANSCRIPTION_FROM_RNA_POLYMERASE_II_PROMOTER		65	0.43566597	1.6304661	0.00996016	0.17858537	0.844	4441	tags=46%, list=22%, signal=59%
MITOTIC_CELL_CYCLE_CHECKPOINT	MITOTIC_CELL_CYCLE_CHECKPOINT		21	0.5697866	1.6265572	0.05882353	0.17836808	0.848	3168	tags=52%, list=15%, signal=62%
STEROID_HORMONE_RECEPTOR_SIGNALING_PATHWAY	STEROID_HORMONE_RECEPTOR_SIGNALING_PATHWAY		19	0.52028203	1.6242161	0.032193158	0.17579854	0.849	3432	tags=42%, list=17%, signal=51%
POSITIVE_REGULATION_OF_TRANSCRIPTIONDNA_DEPENDENT	POSITIVE_REGULATION_OF_TRANSCRIPTIONDNA_DEPENDENT		118	0.3874018	1.6181816	0.010416667	0.17746498	0.858	4441	tags=41%, list=22%, signal=52%
CYTOKINESIS	CYTOKINESIS		19	0.5806981	1.6115264	0.043137256	0.18146494	0.87	3686	tags=58%, list=18%, signal=71%
MICROTUBULE_CYTOSKELETON_ORGANIZATION_AND_BIOGENESIS	MICROTUBULE_CYTOSKELETON_ORGANIZATION_AND_BIOGENESIS		35	0.5402037	1.6111695	0.055888224	0.1770596	0.871	2829	tags=51%, list=14%, signal=60%
SISTER_CHROMATID_SEGREGATION	SISTER_CHROMATID_SEGREGATION		17	0.6722588	1.609291	0.069767445	0.17455247	0.875	3765	tags=71%, list=18%, signal=86%
POSITIVE_REGULATION_OF_NUCLEOBASENUCLEOSIDENUCLEOTIDE_AND_NUCLEIC_ACID_METABOLIC_PROCESS	POSITIVE_REGULATION_OF_NUCLEOBASENUCLEOSIDENUCLEOTIDE_AND_NUCLEIC_ACID_METABOLIC_PROCESS		151	0.36779967	1.5971906	0.008281574	0.18456781	0.89	4441	tags=38%, list=22%, signal=49%
PROTEIN_IMPORT	PROTEIN_IMPORT		60	0.4084012	1.5924573	0.016460905	0.1858182	0.897	3131	tags=37%, list=15%, signal=43%
PROTEIN_AUTOPROCESSING	PROTEIN_AUTOPROCESSING		31	0.5187694	1.5909625	0.029354207	0.1832112	0.899	1766	tags=32%, list=9%, signal=35%
TRANSCRIPTION_INITIATION	TRANSCRIPTION_INITIATION		35	0.44667724	1.5872968	0.023762377	0.18325877	0.902	3432	tags=49%, list=17%, signal=58%
INTRACELLULAR_RECEPTOR_MEDIATED_SIGNALING_PATHWAY	INTRACELLULAR_RECEPTOR_MEDIATED_SIGNALING_PATHWAY		20	0.50976104	1.5863512	0.032719836	0.18027078	0.904	3432	tags=40%, list=17%, signal=48%
MRNA_METABOLIC_PROCESS	MRNA_METABOLIC_PROCESS		70	0.4649807	1.5826613	0.056603774	0.18096673	0.905	3530	tags=46%, list=17%, signal=55%
REGULATION_OF_MITOSIS	REGULATION_OF_MITOSIS		41	0.51090413	1.577348	0.07098121	0.18368836	0.912	3721	tags=51%, list=18%, signal=62%
PROTEIN_AMINO_ACID_AUTOPHOSPHORYLATION	PROTEIN_AMINO_ACID_AUTOPHOSPHORYLATION		30	0.5231557	1.577028	0.035433073	0.1801029	0.913	1766	tags=33%, list=9%, signal=36%
MITOTIC_SISTER_CHROMATID_SEGREGATION	MITOTIC_SISTER_CHROMATID_SEGREGATION		16	0.66024214	1.5528555	0.091617934	0.20603248	0.936	3765	tags=69%, list=18%, signal=84%
MITOSIS	MITOSIS		82	0.48907858	1.5504568	0.11270492	0.20485462	0.938	3386	tags=46%, list=17%, signal=55%
M_PHASE_OF_MITOTIC_CELL_CYCLE	M_PHASE_OF_MITOTIC_CELL_CYCLE		85	0.49167767	1.5480182	0.1090535	0.20373936	0.941	3386	tags=47%, list=17%, signal=56%
POSITIVE_REGULATION_OF_TRANSCRIPTION	POSITIVE_REGULATION_OF_TRANSCRIPTION		141	0.3572041	1.5443263	0.014256619	0.20488508	0.941	4441	tags=38%, list=22%, signal=49%
INTERPHASE_OF_MITOTIC_CELL_CYCLE	INTERPHASE_OF_MITOTIC_CELL_CYCLE		62	0.45029455	1.5433095	0.06720977	0.20210199	0.944	2644	tags=35%, list=13%, signal=41%
MICROTUBULE_BASED_PROCESS	MICROTUBULE_BASED_PROCESS		82	0.39339954	1.5346696	0.042801555	0.20890598	0.947	3067	tags=39%, list=15%, signal=46%
MACROMOLECULAR_COMPLEX_ASSEMBLY	MACROMOLECULAR_COMPLEX_ASSEMBLY		270	0.30806553	1.532736	0.0041753654	0.20709401	0.947	3591	tags=31%, list=18%, signal=38%
DNA_REPLICATION	DNA_REPLICATION		95	0.437567	1.5295051	0.07644628	0.20725612	0.951	2644	tags=33%, list=13%, signal=37%
PROTEIN_DNA_COMPLEX_ASSEMBLY	PROTEIN_DNA_COMPLEX_ASSEMBLY		48	0.4212577	1.5269508	0.03420523	0.20690961	0.954	3432	tags=42%, list=17%, signal=50%
REGULATION_OF_CELL_CYCLE	REGULATION_OF_CELL_CYCLE		182	0.35969907	1.5237044	0.049484536	0.20753127	0.958	3451	tags=34%, list=17%, signal=41%
CELLULAR_COMPONENT_ASSEMBLY	CELLULAR_COMPONENT_ASSEMBLY		287	0.2978773	1.5027634	0.0041841003	0.23173414	0.979	3591	tags=30%, list=18%, signal=36%
CHROMATIN_REMODELING	CHROMATIN_REMODELING		25	0.49844813	1.4895359	0.070103094	0.24671993	0.985	2673	tags=36%, list=13%, signal=41%
POST_TRANSLATIONAL_PROTEIN_MODIFICATION	POST_TRANSLATIONAL_PROTEIN_MODIFICATION		469	0.30461174	1.4891309	0.010822511	0.24329314	0.985	3453	tags=26%, list=17%, signal=31%
TRANSCRIPTION_INITIATION_FROM_RNA_POLYMERASE_II_PROMOTER	TRANSCRIPTION_INITIATION_FROM_RNA_POLYMERASE_II_PROMOTER		29	0.44752696	1.4871761	0.04809619	0.24231929	0.985	3432	tags=48%, list=17%, signal=58%
PEPTIDYL_AMINO_ACID_MODIFICATION	PEPTIDYL_AMINO_ACID_MODIFICATION		62	0.39126945	1.4854491	0.04489796	0.24093078	0.985	3453	tags=35%, list=17%, signal=43%
MACROMOLECULE_LOCALIZATION	MACROMOLECULE_LOCALIZATION		231	0.31359175	1.48268	0.013043478	0.24092568	0.985	4798	tags=42%, list=23%, signal=54%
REGULATION_OF_RAS_PROTEIN_SIGNAL_TRANSDUCTION	REGULATION_OF_RAS_PROTEIN_SIGNAL_TRANSDUCTION		19	0.5020723	1.4792178	0.06762295	0.2422261	0.986	4663	tags=53%, list=23%, signal=68%
DNA_DAMAGE_RESPONSESIGNAL_TRANSDUCTION	DNA_DAMAGE_RESPONSESIGNAL_TRANSDUCTION		35	0.413618	1.4787081	0.041753653	0.2391031	0.986	2191	tags=29%, list=11%, signal=32%
MRNA_PROCESSING_GO_0006397	MRNA_PROCESSING_GO_0006397		59	0.45023552	1.470639	0.09727626	0.24735244	0.989	3530	tags=46%, list=17%, signal=55%
CELL_RECOGNITION	CELL_RECOGNITION		19	0.51175034	1.4583441	0.0960334	0.26069885	0.991	4380	tags=58%, list=21%, signal=74%
REGULATION_OF_SMALL_GTPASE_MEDIATED_SIGNAL_TRANSDUCTION	REGULATION_OF_SMALL_GTPASE_MEDIATED_SIGNAL_TRANSDUCTION		23	0.48130453	1.4571645	0.072463766	0.2588391	0.991	3333	tags=43%, list=16%, signal=52%
CELLULAR_LOCALIZATION	CELLULAR_LOCALIZATION		365	0.29812446	1.4446418	0.010822511	0.2729083	0.994	3453	tags=30%, list=17%, signal=36%
DNA_METABOLIC_PROCESS	DNA_METABOLIC_PROCESS		247	0.35618794	1.4389803	0.08281574	0.2771642	0.995	2686	tags=29%, list=13%, signal=33%
MACROMOLECULAR_COMPLEX_DISASSEMBLY	MACROMOLECULAR_COMPLEX_DISASSEMBLY		15	0.48893812	1.4388276	0.06832298	0.2734538	0.995	1414	tags=27%, list=7%, signal=29%
REGULATION_OF_DNA_REPLICATION	REGULATION_OF_DNA_REPLICATION		20	0.49994653	1.4381518	0.1048218	0.27053308	0.995	3126	tags=45%, list=15%, signal=53%
INTRACELLULAR_TRANSPORT	INTRACELLULAR_TRANSPORT		274	0.3096285	1.4349577	0.026970955	0.27150878	0.995	3453	tags=34%, list=17%, signal=40%
ORGANELLE_ORGANIZATION_AND_BIOGENESIS	ORGANELLE_ORGANIZATION_AND_BIOGENESIS		465	0.28798822	1.4334697	0.029978586	0.2702452	0.995	2766	tags=25%, list=13%, signal=28%
CHROMATIN_MODIFICATION	CHROMATIN_MODIFICATION		52	0.3900979	1.4291861	0.059642147	0.27313083	0.995	3080	tags=29%, list=15%, signal=34%
CELLULAR_MACROMOLECULE_CATABOLIC_PROCESS	CELLULAR_MACROMOLECULE_CATABOLIC_PROCESS		104	0.35256168	1.4291219	0.06903765	0.26957005	0.995	3533	tags=30%, list=17%, signal=36%
PHOSPHORYLATION	PHOSPHORYLATION		309	0.30868053	1.4274343	0.033126295	0.2681853	0.995	3198	tags=27%, list=16%, signal=31%
RESPONSE_TO_DNA_DAMAGE_STIMULUS	RESPONSE_TO_DNA_DAMAGE_STIMULUS		159	0.36388808	1.422505	0.095634095	0.2720947	0.996	2359	tags=28%, list=12%, signal=31%
COVALENT_CHROMATIN_MODIFICATION	COVALENT_CHROMATIN_MODIFICATION		22	0.44311967	1.4217651	0.076	0.26956415	0.997	3080	tags=32%, list=15%, signal=37%
POSITIVE_REGULATION_OF_CELLULAR_METABOLIC_PROCESS	POSITIVE_REGULATION_OF_CELLULAR_METABOLIC_PROCESS		225	0.30619025	1.4161546	0.042462844	0.27418423	0.998	4441	tags=35%, list=22%, signal=44%
CELLULAR_DEFENSE_RESPONSE	CELLULAR_DEFENSE_RESPONSE		57	0.45752063	1.4149547	0.16997792	0.2727411	0.998	5636	tags=53%, list=27%, signal=72%
DNA_REPAIR	DNA_REPAIR		122	0.38124388	1.4113513	0.10865191	0.27491376	0.999	2359	tags=30%, list=12%, signal=33%
TRNA_METABOLIC_PROCESS	TRNA_METABOLIC_PROCESS		19	0.51882327	1.4103172	0.118236475	0.27320832	0.999	4781	tags=53%, list=23%, signal=69%
ORGANELLE_LOCALIZATION	ORGANELLE_LOCALIZATION		25	0.4344077	1.4044468	0.086444005	0.27863723	0.999	4663	tags=44%, list=23%, signal=57%
REGULATION_OF_TRANSLATION	REGULATION_OF_TRANSLATION		93	0.32930234	1.4013935	0.06013363	0.27962857	0.999	3837	tags=32%, list=19%, signal=40%
ESTABLISHMENT_OF_CELLULAR_LOCALIZATION	ESTABLISHMENT_OF_CELLULAR_LOCALIZATION		347	0.29063353	1.4010454	0.023861172	0.27689496	0.999	3549	tags=31%, list=17%, signal=37%
CYTOSKELETON_ORGANIZATION_AND_BIOGENESIS	CYTOSKELETON_ORGANIZATION_AND_BIOGENESIS		208	0.30031618	1.4000804	0.042596348	0.27507576	0.999	3159	tags=30%, list=15%, signal=35%
PROTEIN_PROCESSING	PROTEIN_PROCESSING		48	0.3869117	1.3972455	0.090361446	0.27590677	0.999	2803	tags=27%, list=14%, signal=31%
BIOPOLYMER_CATABOLIC_PROCESS	BIOPOLYMER_CATABOLIC_PROCESS		116	0.3412909	1.396008	0.08686869	0.27446067	0.999	3533	tags=29%, list=17%, signal=35%
POSITIVE_REGULATION_OF_CYTOKINE_BIOSYNTHETIC_PROCESS	POSITIVE_REGULATION_OF_CYTOKINE_BIOSYNTHETIC_PROCESS		25	0.50251764	1.3860189	0.15982722	0.28539163	0.999	4266	tags=40%, list=21%, signal=50%
RNA_PROCESSING	RNA_PROCESSING		158	0.3646725	1.3800039	0.11969112	0.29170567	0.999	4033	tags=39%, list=20%, signal=48%
PROTEIN_AMINO_ACID_PHOSPHORYLATION	PROTEIN_AMINO_ACID_PHOSPHORYLATION		275	0.310662	1.3752716	0.06832298	0.2961137	0.999	3453	tags=28%, list=17%, signal=33%
PROTEIN_TRANSPORT	PROTEIN_TRANSPORT		154	0.30479398	1.3714734	0.048117153	0.2988318	0.999	4798	tags=43%, list=23%, signal=56%
PROTEIN_TARGETING	PROTEIN_TARGETING		106	0.30922043	1.3685263	0.0480167	0.30000672	1.0	3453	tags=33%, list=17%, signal=40%
MACROMOLECULE_CATABOLIC_PROCESS	MACROMOLECULE_CATABOLIC_PROCESS		136	0.31896758	1.3660336	0.08704454	0.30095816	1.0	3533	tags=28%, list=17%, signal=34%
POSITIVE_REGULATION_OF_METABOLIC_PROCESS	POSITIVE_REGULATION_OF_METABOLIC_PROCESS		232	0.29224226	1.3633349	0.06223176	0.3021285	1.0	4441	tags=34%, list=22%, signal=42%
RESPONSE_TO_ENDOGENOUS_STIMULUS	RESPONSE_TO_ENDOGENOUS_STIMULUS		197	0.31765017	1.3498855	0.10878661	0.32035035	1.0	2359	tags=24%, list=12%, signal=27%
ESTABLISHMENT_AND_OR_MAINTENANCE_OF_CHROMATIN_ARCHITECTURE	ESTABLISHMENT_AND_OR_MAINTENANCE_OF_CHROMATIN_ARCHITECTURE		74	0.34630704	1.336807	0.10097087	0.33803055	1.0	2036	tags=19%, list=10%, signal=21%
ESTABLISHMENT_OF_PROTEIN_LOCALIZATION	ESTABLISHMENT_OF_PROTEIN_LOCALIZATION		187	0.2853963	1.3340418	0.05387931	0.33893108	1.0	4798	tags=40%, list=23%, signal=52%
RESPONSE_TO_RADIATION	RESPONSE_TO_RADIATION		60	0.31876373	1.3334585	0.06896552	0.3362174	1.0	2833	tags=25%, list=14%, signal=29%
REGULATION_OF_TRANSCRIPTION_FROM_RNA_POLYMERASE_II_PROMOTER	REGULATION_OF_TRANSCRIPTION_FROM_RNA_POLYMERASE_II_PROMOTER		287	0.2778646	1.3222702	0.0720339	0.35112217	1.0	4441	tags=33%, list=22%, signal=41%
TRANSMEMBRANE_RECEPTOR_PROTEIN_SERINE_THREONINE_KINASE_SIGNALING_PATHWAY	TRANSMEMBRANE_RECEPTOR_PROTEIN_SERINE_THREONINE_KINASE_SIGNALING_PATHWAY		47	0.38652956	1.3207232	0.12582782	0.35003054	1.0	1854	tags=26%, list=9%, signal=28%
CYTOSKELETON_DEPENDENT_INTRACELLULAR_TRANSPORT	CYTOSKELETON_DEPENDENT_INTRACELLULAR_TRANSPORT		26	0.39004353	1.3173195	0.11967546	0.35236865	1.0	2630	tags=42%, list=13%, signal=48%
MICROTUBULE_ORGANIZING_CENTER_ORGANIZATION_AND_BIOGENESIS	MICROTUBULE_ORGANIZING_CENTER_ORGANIZATION_AND_BIOGENESIS		15	0.49347723	1.3129873	0.19135803	0.3561131	1.0	1650	tags=40%, list=8%, signal=43%
INTRACELLULAR_PROTEIN_TRANSPORT	INTRACELLULAR_PROTEIN_TRANSPORT		142	0.29174542	1.3065476	0.08939709	0.36355954	1.0	4798	tags=42%, list=23%, signal=54%
PROTEIN_LOCALIZATION	PROTEIN_LOCALIZATION		211	0.2726134	1.3045818	0.065789476	0.3633686	1.0	4798	tags=39%, list=23%, signal=51%
CELLULAR_PROTEIN_COMPLEX_ASSEMBLY	CELLULAR_PROTEIN_COMPLEX_ASSEMBLY		33	0.3588961	1.3030866	0.12314225	0.36242095	1.0	2766	tags=33%, list=13%, signal=38%
HISTONE_MODIFICATION	HISTONE_MODIFICATION		21	0.40965194	1.2989005	0.1402439	0.36582094	1.0	3080	tags=29%, list=15%, signal=34%
REGULATION_OF_NUCLEOCYTOPLASMIC_TRANSPORT	REGULATION_OF_NUCLEOCYTOPLASMIC_TRANSPORT		21	0.410023	1.2931416	0.13518886	0.37179768	1.0	3346	tags=38%, list=16%, signal=45%
NEGATIVE_REGULATION_OF_CELL_MIGRATION	NEGATIVE_REGULATION_OF_CELL_MIGRATION		15	0.44582748	1.2929193	0.16210526	0.3687628	1.0	3451	tags=33%, list=17%, signal=40%
RIBOSOME_BIOGENESIS_AND_ASSEMBLY	RIBOSOME_BIOGENESIS_AND_ASSEMBLY		18	0.5236462	1.288264	0.2195122	0.37353277	1.0	1625	tags=33%, list=8%, signal=36%
REGULATION_OF_CELLULAR_COMPONENT_ORGANIZATION_AND_BIOGENESIS	REGULATION_OF_CELLULAR_COMPONENT_ORGANIZATION_AND_BIOGENESIS		124	0.28185853	1.2878431	0.09876543	0.3709623	1.0	3276	tags=30%, list=16%, signal=35%
MICROTUBULE_BASED_MOVEMENT	MICROTUBULE_BASED_MOVEMENT		16	0.44061053	1.2859573	0.18076923	0.37103662	1.0	2389	tags=44%, list=12%, signal=49%
REGULATION_OF_CYTOKINE_PRODUCTION	REGULATION_OF_CYTOKINE_PRODUCTION		25	0.4126084	1.282747	0.18432203	0.37305138	1.0	6415	tags=60%, list=31%, signal=87%
DNA_INTEGRITY_CHECKPOINT	DNA_INTEGRITY_CHECKPOINT		24	0.434689	1.2823172	0.19795918	0.3704734	1.0	3126	tags=38%, list=15%, signal=44%
RIBONUCLEOPROTEIN_COMPLEX_BIOGENESIS_AND_ASSEMBLY	RIBONUCLEOPROTEIN_COMPLEX_BIOGENESIS_AND_ASSEMBLY		77	0.37669125	1.2781978	0.19960475	0.37371033	1.0	3727	tags=38%, list=18%, signal=46%
SENSORY_PERCEPTION_OF_CHEMICAL_STIMULUS	SENSORY_PERCEPTION_OF_CHEMICAL_STIMULUS		19	0.41518047	1.2675321	0.2037037	0.38876468	1.0	3352	tags=32%, list=16%, signal=38%
REGULATION_OF_RNA_METABOLIC_PROCESS	REGULATION_OF_RNA_METABOLIC_PROCESS		466	0.2540155	1.2670869	0.082978725	0.38615283	1.0	4441	tags=32%, list=22%, signal=40%
REGULATION_OF_TRANSLATIONAL_INITIATION	REGULATION_OF_TRANSLATIONAL_INITIATION		31	0.39873067	1.2639638	0.18687873	0.38794747	1.0	3727	tags=42%, list=18%, signal=51%
DNA_DAMAGE_CHECKPOINT	DNA_DAMAGE_CHECKPOINT		20	0.41099432	1.2626164	0.17382413	0.3870629	1.0	2191	tags=30%, list=11%, signal=34%
TRANSCRIPTION_FROM_RNA_POLYMERASE_II_PROMOTER	TRANSCRIPTION_FROM_RNA_POLYMERASE_II_PROMOTER		454	0.24816318	1.2503706	0.07860262	0.40559027	1.0	3660	tags=25%, list=18%, signal=30%
PROTEIN_COMPLEX_ASSEMBLY	PROTEIN_COMPLEX_ASSEMBLY		167	0.25544798	1.2422985	0.08695652	0.416614	1.0	3567	tags=27%, list=17%, signal=32%
CELL_CYCLE_ARREST_GO_0007050	CELL_CYCLE_ARREST_GO_0007050		57	0.31150606	1.2385442	0.1437247	0.42016613	1.0	2357	tags=21%, list=11%, signal=24%
RESPONSE_TO_HYPOXIA	RESPONSE_TO_HYPOXIA		28	0.35611984	1.2298883	0.18162394	0.4328098	1.0	2173	tags=21%, list=11%, signal=24%
ESTABLISHMENT_AND_OR_MAINTENANCE_OF_CELL_POLARITY	ESTABLISHMENT_AND_OR_MAINTENANCE_OF_CELL_POLARITY		19	0.43080962	1.2288113	0.21875	0.43132252	1.0	4560	tags=42%, list=22%, signal=54%
REGULATION_OF_TRANSCRIPTIONDNA_DEPENDENT	REGULATION_OF_TRANSCRIPTIONDNA_DEPENDENT		458	0.2444338	1.2234663	0.12076271	0.4379591	1.0	4441	tags=31%, list=22%, signal=39%
CHROMATIN_ASSEMBLY_OR_DISASSEMBLY	CHROMATIN_ASSEMBLY_OR_DISASSEMBLY		26	0.38416213	1.2173225	0.20281124	0.44685137	1.0	2673	tags=27%, list=13%, signal=31%
REGULATION_OF_CELLULAR_PROTEIN_METABOLIC_PROCESS	REGULATION_OF_CELLULAR_PROTEIN_METABOLIC_PROCESS		162	0.26645416	1.2159352	0.1633987	0.44594535	1.0	3591	tags=29%, list=18%, signal=35%
CELLULAR_PROTEIN_CATABOLIC_PROCESS	CELLULAR_PROTEIN_CATABOLIC_PROCESS		58	0.35097054	1.2118576	0.25742576	0.44970977	1.0	3533	tags=29%, list=17%, signal=35%
NEGATIVE_REGULATION_OF_CELL_CYCLE	NEGATIVE_REGULATION_OF_CELL_CYCLE		79	0.2823181	1.2107061	0.1368421	0.4482996	1.0	2407	tags=22%, list=12%, signal=24%
ENZYME_LINKED_RECEPTOR_PROTEIN_SIGNALING_PATHWAY	ENZYME_LINKED_RECEPTOR_PROTEIN_SIGNALING_PATHWAY		140	0.28647348	1.2046218	0.18080357	0.45633817	1.0	2945	tags=23%, list=14%, signal=27%
RRNA_PROCESSING	RRNA_PROCESSING		15	0.5000788	1.2037325	0.302	0.45455775	1.0	1625	tags=33%, list=8%, signal=36%
ONE_CARBON_COMPOUND_METABOLIC_PROCESS	ONE_CARBON_COMPOUND_METABOLIC_PROCESS		26	0.37375164	1.20328	0.2244898	0.45200652	1.0	4239	tags=50%, list=21%, signal=63%
REGULATION_OF_PROTEIN_METABOLIC_PROCESS	REGULATION_OF_PROTEIN_METABOLIC_PROCESS		173	0.2602448	1.2008438	0.17040358	0.4534568	1.0	3591	tags=28%, list=18%, signal=34%
MYELOID_CELL_DIFFERENTIATION	MYELOID_CELL_DIFFERENTIATION		35	0.36615527	1.1966218	0.21758242	0.45813003	1.0	5341	tags=46%, list=26%, signal=62%
REGULATION_OF_MAPKKK_CASCADE	REGULATION_OF_MAPKKK_CASCADE		20	0.36937273	1.1944401	0.2016129	0.45876777	1.0	5881	tags=40%, list=29%, signal=56%
DI___TRI_VALENT_INORGANIC_CATION_TRANSPORT	DI___TRI_VALENT_INORGANIC_CATION_TRANSPORT		32	0.34317002	1.1935817	0.2152174	0.4570778	1.0	2631	tags=22%, list=13%, signal=25%
ENDOSOME_TRANSPORT	ENDOSOME_TRANSPORT		23	0.39295387	1.1925602	0.24646464	0.4555223	1.0	3040	tags=43%, list=15%, signal=51%
ESTABLISHMENT_OF_ORGANELLE_LOCALIZATION	ESTABLISHMENT_OF_ORGANELLE_LOCALIZATION		18	0.40798315	1.1894342	0.25544554	0.45785838	1.0	4209	tags=39%, list=21%, signal=49%
REGULATION_OF_INTRACELLULAR_TRANSPORT	REGULATION_OF_INTRACELLULAR_TRANSPORT		24	0.35349312	1.1751099	0.23387097	0.48208055	1.0	3346	tags=33%, list=16%, signal=40%
RRNA_METABOLIC_PROCESS	RRNA_METABOLIC_PROCESS		16	0.47934926	1.1730641	0.3097713	0.48272902	1.0	1625	tags=31%, list=8%, signal=34%
NEGATIVE_REGULATION_OF_DNA_METABOLIC_PROCESS	NEGATIVE_REGULATION_OF_DNA_METABOLIC_PROCESS		18	0.42047894	1.1724299	0.28	0.48055956	1.0	3126	tags=44%, list=15%, signal=52%
TRANSFORMING_GROWTH_FACTOR_BETA_RECEPTOR_SIGNALING_PATHWAY	TRANSFORMING_GROWTH_FACTOR_BETA_RECEPTOR_SIGNALING_PATHWAY		36	0.3424249	1.1641313	0.26398212	0.49270436	1.0	1854	tags=25%, list=9%, signal=27%
PROTEIN_RNA_COMPLEX_ASSEMBLY	PROTEIN_RNA_COMPLEX_ASSEMBLY		58	0.33799368	1.1486478	0.30214426	0.519874	1.0	3727	tags=36%, list=18%, signal=44%
GLUTAMATE_SIGNALING_PATHWAY	GLUTAMATE_SIGNALING_PATHWAY		17	0.38317952	1.1452534	0.2746479	0.52255183	1.0	5478	tags=47%, list=27%, signal=64%
DNA_CATABOLIC_PROCESS	DNA_CATABOLIC_PROCESS		23	0.35117558	1.144048	0.28486055	0.5214054	1.0	2686	tags=26%, list=13%, signal=30%
PROTEIN_CATABOLIC_PROCESS	PROTEIN_CATABOLIC_PROCESS		68	0.31455377	1.1416879	0.30321285	0.5227999	1.0	3533	tags=28%, list=17%, signal=34%
DNA_PACKAGING	DNA_PACKAGING		34	0.33964187	1.1368631	0.27705628	0.5289933	1.0	5316	tags=41%, list=26%, signal=55%
CYTOPLASM_ORGANIZATION_AND_BIOGENESIS	CYTOPLASM_ORGANIZATION_AND_BIOGENESIS		15	0.4295486	1.1325824	0.32426777	0.5339858	1.0	3165	tags=40%, list=15%, signal=47%
T_CELL_PROLIFERATION	T_CELL_PROLIFERATION		19	0.44348386	1.1320179	0.34146342	0.5315791	1.0	4979	tags=53%, list=24%, signal=69%
RIBONUCLEOTIDE_METABOLIC_PROCESS	RIBONUCLEOTIDE_METABOLIC_PROCESS		16	0.37140343	1.1304123	0.30661324	0.5314719	1.0	2851	tags=38%, list=14%, signal=44%
PROTEIN_AMINO_ACID_DEPHOSPHORYLATION	PROTEIN_AMINO_ACID_DEPHOSPHORYLATION		63	0.29254255	1.1219703	0.2801636	0.54586613	1.0	5207	tags=37%, list=25%, signal=49%
REGULATION_OF_GENE_EXPRESSION_EPIGENETIC	REGULATION_OF_GENE_EXPRESSION_EPIGENETIC		29	0.3189976	1.114332	0.28479657	0.5583832	1.0	4239	tags=38%, list=21%, signal=48%
REGULATION_OF_ORGANELLE_ORGANIZATION_AND_BIOGENESIS	REGULATION_OF_ORGANELLE_ORGANIZATION_AND_BIOGENESIS		40	0.2967466	1.0963835	0.31034482	0.5938144	1.0	3067	tags=33%, list=15%, signal=38%
NEGATIVE_REGULATION_OF_NUCLEOBASENUCLEOSIDENUCLEOTIDE_AND_NUCLEIC_ACID_METABOLIC_PROCESS	NEGATIVE_REGULATION_OF_NUCLEOBASENUCLEOSIDENUCLEOTIDE_AND_NUCLEIC_ACID_METABOLIC_PROCESS		202	0.23355165	1.0902594	0.30208334	0.6034445	1.0	3571	tags=27%, list=17%, signal=33%
BRAIN_DEVELOPMENT	BRAIN_DEVELOPMENT		51	0.28693843	1.0900778	0.30821916	0.59999806	1.0	2787	tags=22%, list=14%, signal=25%
REGULATION_OF_CYTOKINE_BIOSYNTHETIC_PROCESS	REGULATION_OF_CYTOKINE_BIOSYNTHETIC_PROCESS		38	0.33863625	1.0887951	0.34640524	0.59886944	1.0	4266	tags=34%, list=21%, signal=43%
ACTIN_CYTOSKELETON_ORGANIZATION_AND_BIOGENESIS	ACTIN_CYTOSKELETON_ORGANIZATION_AND_BIOGENESIS		105	0.25543973	1.0759798	0.33194155	0.6232566	1.0	3159	tags=28%, list=15%, signal=32%
ACTIN_FILAMENT_BASED_PROCESS	ACTIN_FILAMENT_BASED_PROCESS		115	0.25283718	1.0739626	0.3375	0.623736	1.0	3159	tags=28%, list=15%, signal=33%
RESPONSE_TO_ABIOTIC_STIMULUS	RESPONSE_TO_ABIOTIC_STIMULUS		89	0.23676403	1.0733923	0.31026787	0.62141275	1.0	2906	tags=21%, list=14%, signal=25%
DEPHOSPHORYLATION	DEPHOSPHORYLATION		70	0.26711822	1.072276	0.33950618	0.6198605	1.0	2482	tags=20%, list=12%, signal=23%
LOCOMOTORY_BEHAVIOR	LOCOMOTORY_BEHAVIOR		94	0.3126161	1.0699489	0.34848484	0.62127316	1.0	4357	tags=34%, list=21%, signal=43%
NEGATIVE_REGULATION_OF_TRANSPORT	NEGATIVE_REGULATION_OF_TRANSPORT		19	0.33695656	1.0683825	0.3617021	0.62064046	1.0	457	tags=16%, list=2%, signal=16%
POSITIVE_REGULATION_OF_CELL_CYCLE	POSITIVE_REGULATION_OF_CELL_CYCLE		16	0.34923288	1.0662959	0.34415585	0.621431	1.0	3386	tags=38%, list=17%, signal=45%
TRANSLATIONAL_INITIATION	TRANSLATIONAL_INITIATION		39	0.32945055	1.0662261	0.37051794	0.61778015	1.0	3727	tags=33%, list=18%, signal=41%
NEGATIVE_REGULATION_OF_CELLULAR_METABOLIC_PROCESS	NEGATIVE_REGULATION_OF_CELLULAR_METABOLIC_PROCESS		250	0.21503977	1.06181	0.3412527	0.6238896	1.0	3571	tags=26%, list=17%, signal=31%
CYTOKINE_SECRETION	CYTOKINE_SECRETION		18	0.37051088	1.0558714	0.39220184	0.63325095	1.0	6156	tags=67%, list=30%, signal=95%
NEGATIVE_REGULATION_OF_METABOLIC_PROCESS	NEGATIVE_REGULATION_OF_METABOLIC_PROCESS		253	0.21362245	1.0557122	0.36147186	0.62989354	1.0	3571	tags=25%, list=17%, signal=30%
CYTOKINE_METABOLIC_PROCESS	CYTOKINE_METABOLIC_PROCESS		42	0.3216552	1.0502702	0.3939394	0.638389	1.0	4266	tags=33%, list=21%, signal=42%
CELLULAR_COMPONENT_DISASSEMBLY	CELLULAR_COMPONENT_DISASSEMBLY		33	0.2970774	1.0482806	0.38877338	0.63866097	1.0	2686	tags=21%, list=13%, signal=24%
VESICLE_MEDIATED_TRANSPORT	VESICLE_MEDIATED_TRANSPORT		194	0.22003825	1.0471731	0.33258426	0.6372279	1.0	3795	tags=26%, list=19%, signal=32%
CELLULAR_CATABOLIC_PROCESS	CELLULAR_CATABOLIC_PROCESS		211	0.22428758	1.044587	0.35267857	0.639207	1.0	2885	tags=19%, list=14%, signal=22%
NUCLEOTIDE_EXCISION_REPAIR	NUCLEOTIDE_EXCISION_REPAIR		20	0.33395633	1.0343721	0.408	0.6574288	1.0	3509	tags=40%, list=17%, signal=48%
REGULATION_OF_CYTOSKELETON_ORGANIZATION_AND_BIOGENESIS	REGULATION_OF_CYTOSKELETON_ORGANIZATION_AND_BIOGENESIS		30	0.30240074	1.0237765	0.433526	0.6775677	1.0	3067	tags=37%, list=15%, signal=43%
RESPONSE_TO_LIGHT_STIMULUS	RESPONSE_TO_LIGHT_STIMULUS		46	0.25238097	1.0179411	0.41048035	0.68706197	1.0	2833	tags=20%, list=14%, signal=23%
NEGATIVE_REGULATION_OF_TRANSCRIPTION	NEGATIVE_REGULATION_OF_TRANSCRIPTION		181	0.2220361	1.0127673	0.42735043	0.6954645	1.0	3985	tags=29%, list=19%, signal=35%
CYTOKINE_PRODUCTION	CYTOKINE_PRODUCTION		73	0.2898579	1.0086126	0.4368071	0.701827	1.0	4520	tags=34%, list=22%, signal=44%
CHROMATIN_ASSEMBLY	CHROMATIN_ASSEMBLY		16	0.34057513	1.0084081	0.44635195	0.6983715	1.0	5671	tags=50%, list=28%, signal=69%
CATABOLIC_PROCESS	CATABOLIC_PROCESS		223	0.21497332	1.0078077	0.39777777	0.69593626	1.0	2885	tags=19%, list=14%, signal=22%
PIGMENT_BIOSYNTHETIC_PROCESS	PIGMENT_BIOSYNTHETIC_PROCESS		17	0.31995672	0.99224746	0.48366013	0.7284114	1.0	2921	tags=35%, list=14%, signal=41%
CELLULAR_POLYSACCHARIDE_METABOLIC_PROCESS	CELLULAR_POLYSACCHARIDE_METABOLIC_PROCESS		16	0.3269485	0.98430055	0.4562212	0.74353313	1.0	3932	tags=31%, list=19%, signal=39%
REGULATION_OF_PROTEIN_MODIFICATION_PROCESS	REGULATION_OF_PROTEIN_MODIFICATION_PROCESS		44	0.2736137	0.9836405	0.48034933	0.74086845	1.0	3345	tags=27%, list=16%, signal=33%
INDUCTION_OF_APOPTOSIS_BY_INTRACELLULAR_SIGNALS	INDUCTION_OF_APOPTOSIS_BY_INTRACELLULAR_SIGNALS		24	0.28763938	0.9823414	0.48670757	0.73979396	1.0	2219	tags=25%, list=11%, signal=28%
IMMUNE_SYSTEM_DEVELOPMENT	IMMUNE_SYSTEM_DEVELOPMENT		79	0.28650048	0.98209524	0.46551725	0.7363139	1.0	5341	tags=41%, list=26%, signal=55%
POSITIVE_REGULATION_OF_CYTOKINE_PRODUCTION	POSITIVE_REGULATION_OF_CYTOKINE_PRODUCTION		15	0.34914118	0.98005486	0.4635193	0.7372992	1.0	6027	tags=53%, list=29%, signal=75%
VIRAL_REPRODUCTION	VIRAL_REPRODUCTION		41	0.2819631	0.97886854	0.4617068	0.7359994	1.0	3462	tags=29%, list=17%, signal=35%
RESPONSE_TO_DRUG	RESPONSE_TO_DRUG		22	0.27950543	0.972946	0.49443206	0.74589527	1.0	2711	tags=23%, list=13%, signal=26%
REGULATION_OF_T_CELL_PROLIFERATION	REGULATION_OF_T_CELL_PROLIFERATION		16	0.39031956	0.9707219	0.5080645	0.7471476	1.0	3420	tags=38%, list=17%, signal=45%
PROTEOLYSIS	PROTEOLYSIS		189	0.20074135	0.9699856	0.49438202	0.7448601	1.0	3904	tags=24%, list=19%, signal=30%
HOMOPHILIC_CELL_ADHESION	HOMOPHILIC_CELL_ADHESION		16	0.33543667	0.9678862	0.49186993	0.7456384	1.0	3240	tags=31%, list=16%, signal=37%
SPHINGOLIPID_METABOLIC_PROCESS	SPHINGOLIPID_METABOLIC_PROCESS		27	0.28588918	0.9667289	0.49557522	0.7443461	1.0	3564	tags=30%, list=17%, signal=36%
INTERACTION_WITH_HOST	INTERACTION_WITH_HOST		17	0.31362933	0.96603864	0.5304348	0.74196774	1.0	783	tags=18%, list=4%, signal=18%
NEGATIVE_REGULATION_OF_TRANSCRIPTION_DNA_DEPENDENT	NEGATIVE_REGULATION_OF_TRANSCRIPTION_DNA_DEPENDENT		128	0.22306098	0.95677024	0.5334728	0.7598365	1.0	3571	tags=26%, list=17%, signal=31%
NEGATIVE_REGULATION_OF_RNA_METABOLIC_PROCESS	NEGATIVE_REGULATION_OF_RNA_METABOLIC_PROCESS		128	0.22306098	0.95677024	0.5334728	0.7558995	1.0	3571	tags=26%, list=17%, signal=31%
RESPONSE_TO_HORMONE_STIMULUS	RESPONSE_TO_HORMONE_STIMULUS		33	0.25112343	0.953408	0.54545456	0.75971866	1.0	1119	tags=12%, list=5%, signal=13%
PATTERN_SPECIFICATION_PROCESS	PATTERN_SPECIFICATION_PROCESS		31	0.27023748	0.953152	0.5285088	0.7563751	1.0	1083	tags=13%, list=5%, signal=14%
CYTOKINE_BIOSYNTHETIC_PROCESS	CYTOKINE_BIOSYNTHETIC_PROCESS		41	0.2939314	0.95067	0.49570817	0.7580228	1.0	4266	tags=32%, list=21%, signal=40%
RNA_SPLICING	RNA_SPLICING		77	0.27943656	0.9505782	0.518591	0.75436926	1.0	4033	tags=35%, list=20%, signal=43%
VIRAL_INFECTIOUS_CYCLE	VIRAL_INFECTIOUS_CYCLE		32	0.27997944	0.9479906	0.50222224	0.75633866	1.0	2756	tags=25%, list=13%, signal=29%
REGULATION_OF_CYCLIN_DEPENDENT_PROTEIN_KINASE_ACTIVITY	REGULATION_OF_CYCLIN_DEPENDENT_PROTEIN_KINASE_ACTIVITY		43	0.27160072	0.947017	0.4802495	0.75478053	1.0	2598	tags=26%, list=13%, signal=29%
VIRAL_REPRODUCTIVE_PROCESS	VIRAL_REPRODUCTIVE_PROCESS		36	0.27457908	0.94634384	0.505423	0.7525647	1.0	2756	tags=25%, list=13%, signal=29%
B_CELL_ACTIVATION	B_CELL_ACTIVATION		20	0.3423069	0.94528943	0.5	0.75121874	1.0	6692	tags=60%, list=33%, signal=89%
PROTEIN_KINASE_CASCADE	PROTEIN_KINASE_CASCADE		292	0.19890481	0.9394682	0.51724136	0.76071304	1.0	4421	tags=30%, list=22%, signal=38%
PEPTIDYL_TYROSINE_PHOSPHORYLATION	PEPTIDYL_TYROSINE_PHOSPHORYLATION		27	0.304593	0.9326606	0.52272725	0.77260005	1.0	3453	tags=30%, list=17%, signal=36%
AXON_GUIDANCE	AXON_GUIDANCE		22	0.31283748	0.9306756	0.52575105	0.7731388	1.0	5471	tags=41%, list=27%, signal=56%
HEMOPOIETIC_OR_LYMPHOID_ORGAN_DEVELOPMENT	HEMOPOIETIC_OR_LYMPHOID_ORGAN_DEVELOPMENT		75	0.27552125	0.92933834	0.53418803	0.77248013	1.0	5341	tags=40%, list=26%, signal=54%
BEHAVIOR	BEHAVIOR		151	0.23708956	0.92863244	0.53061223	0.77032703	1.0	4357	tags=25%, list=21%, signal=32%
PIGMENT_METABOLIC_PROCESS	PIGMENT_METABOLIC_PROCESS		18	0.2979961	0.92772305	0.6075388	0.76852167	1.0	2921	tags=33%, list=14%, signal=39%
ER_NUCLEAR_SIGNALING_PATHWAY	ER_NUCLEAR_SIGNALING_PATHWAY		16	0.32496536	0.926863	0.5623722	0.76686347	1.0	5164	tags=44%, list=25%, signal=58%
POSITIVE_REGULATION_OF_TRANSCRIPTION_FACTOR_ACTIVITY	POSITIVE_REGULATION_OF_TRANSCRIPTION_FACTOR_ACTIVITY		24	0.2855582	0.9206362	0.58189654	0.77747667	1.0	1736	tags=17%, list=8%, signal=18%
HEMOPOIESIS	HEMOPOIESIS		73	0.27189708	0.9141975	0.5641026	0.78847396	1.0	5341	tags=40%, list=26%, signal=54%
ADAPTIVE_IMMUNE_RESPONSE	ADAPTIVE_IMMUNE_RESPONSE		25	0.3436364	0.90668154	0.53252035	0.8012166	1.0	5190	tags=40%, list=25%, signal=53%
REGULATION_OF_PHOSPHORYLATION	REGULATION_OF_PHOSPHORYLATION		49	0.23533955	0.9054841	0.6150538	0.79993933	1.0	3345	tags=22%, list=16%, signal=27%
G1_PHASE	G1_PHASE		15	0.32501101	0.9047302	0.576	0.79789436	1.0	3170	tags=40%, list=15%, signal=47%
ADAPTIVE_IMMUNE_RESPONSE_GO_0002460	ADAPTIVE_IMMUNE_RESPONSE_GO_0002460		24	0.3466792	0.90107924	0.5365854	0.8026736	1.0	5190	tags=42%, list=25%, signal=56%
REGULATION_OF_MYELOID_CELL_DIFFERENTIATION	REGULATION_OF_MYELOID_CELL_DIFFERENTIATION		19	0.2861977	0.89406765	0.6034858	0.8142356	1.0	5341	tags=42%, list=26%, signal=57%
MYELOID_LEUKOCYTE_DIFFERENTIATION	MYELOID_LEUKOCYTE_DIFFERENTIATION		15	0.31492725	0.887713	0.60714287	0.8247668	1.0	5341	tags=47%, list=26%, signal=63%
JAK_STAT_CASCADE	JAK_STAT_CASCADE		31	0.281673	0.88459975	0.5711382	0.82783407	1.0	5491	tags=42%, list=27%, signal=57%
TRANSMEMBRANE_RECEPTOR_PROTEIN_TYROSINE_KINASE_SIGNALING_PATHWAY	TRANSMEMBRANE_RECEPTOR_PROTEIN_TYROSINE_KINASE_SIGNALING_PATHWAY		83	0.21335909	0.87973	0.63697106	0.8352934	1.0	2643	tags=17%, list=13%, signal=19%
PEPTIDYL_TYROSINE_MODIFICATION	PEPTIDYL_TYROSINE_MODIFICATION		29	0.28596586	0.8769133	0.5780591	0.8377833	1.0	3453	tags=28%, list=17%, signal=33%
NEGATIVE_REGULATION_OF_CELL_DIFFERENTIATION	NEGATIVE_REGULATION_OF_CELL_DIFFERENTIATION		28	0.26508087	0.8753217	0.6507276	0.8372493	1.0	1852	tags=18%, list=9%, signal=20%
REGULATION_OF_MITOTIC_CELL_CYCLE	REGULATION_OF_MITOTIC_CELL_CYCLE		23	0.29238477	0.87483174	0.622	0.8344628	1.0	3164	tags=30%, list=15%, signal=36%
REGULATION_OF_IMMUNE_EFFECTOR_PROCESS	REGULATION_OF_IMMUNE_EFFECTOR_PROCESS		15	0.35104427	0.8711828	0.6016427	0.8389236	1.0	3859	tags=47%, list=19%, signal=57%
REGIONALIZATION	REGIONALIZATION		15	0.31022686	0.8685514	0.6477987	0.84101063	1.0	956	tags=13%, list=5%, signal=14%
NEGATIVE_REGULATION_OF_TRANSCRIPTION_FROM_RNA_POLYMERASE_II_PROMOTER	NEGATIVE_REGULATION_OF_TRANSCRIPTION_FROM_RNA_POLYMERASE_II_PROMOTER		82	0.21218781	0.86031085	0.6939203	0.8551056	1.0	3764	tags=24%, list=18%, signal=30%
POSITIVE_REGULATION_OF_TRANSLATION	POSITIVE_REGULATION_OF_TRANSLATION		35	0.28226805	0.85059494	0.6	0.8720664	1.0	4266	tags=29%, list=21%, signal=36%
RESPONSE_TO_UV	RESPONSE_TO_UV		26	0.23954734	0.8414292	0.7175258	0.88798	1.0	2778	tags=19%, list=14%, signal=22%
ICOSANOID_METABOLIC_PROCESS	ICOSANOID_METABOLIC_PROCESS		17	0.2834307	0.84080845	0.6725275	0.885266	1.0	3385	tags=29%, list=17%, signal=35%
SULFUR_COMPOUND_BIOSYNTHETIC_PROCESS	SULFUR_COMPOUND_BIOSYNTHETIC_PROCESS		18	0.30766594	0.83877414	0.6503198	0.8854325	1.0	1855	tags=22%, list=9%, signal=24%
REGULATION_OF_JNK_ACTIVITY	REGULATION_OF_JNK_ACTIVITY		20	0.2554755	0.83734065	0.7112971	0.8843938	1.0	4561	tags=40%, list=22%, signal=51%
EPIDERMAL_GROWTH_FACTOR_RECEPTOR_SIGNALING_PATHWAY	EPIDERMAL_GROWTH_FACTOR_RECEPTOR_SIGNALING_PATHWAY		22	0.27058923	0.8372545	0.6753247	0.8807444	1.0	1898	tags=18%, list=9%, signal=20%
REGULATION_OF_CYTOKINE_SECRETION	REGULATION_OF_CYTOKINE_SECRETION		16	0.29220536	0.82723445	0.6430206	0.89766043	1.0	6156	tags=63%, list=30%, signal=89%
CARBOHYDRATE_BIOSYNTHETIC_PROCESS	CARBOHYDRATE_BIOSYNTHETIC_PROCESS		49	0.21320812	0.8265807	0.76765376	0.8951497	1.0	2291	tags=18%, list=11%, signal=21%
POLYSACCHARIDE_METABOLIC_PROCESS	POLYSACCHARIDE_METABOLIC_PROCESS		18	0.26358348	0.8239462	0.7276995	0.8969286	1.0	2955	tags=22%, list=14%, signal=26%
TRANSCRIPTION_FROM_RNA_POLYMERASE_III_PROMOTER	TRANSCRIPTION_FROM_RNA_POLYMERASE_III_PROMOTER		19	0.2753288	0.81973237	0.69325155	0.9014552	1.0	4831	tags=47%, list=24%, signal=62%
EMBRYONIC_DEVELOPMENT	EMBRYONIC_DEVELOPMENT		58	0.21397167	0.81463116	0.7730337	0.9077354	1.0	3318	tags=24%, list=16%, signal=29%
REGULATION_OF_PROTEIN_STABILITY	REGULATION_OF_PROTEIN_STABILITY		19	0.253465	0.81375164	0.7494692	0.9057567	1.0	4440	tags=32%, list=22%, signal=40%
ER_TO_GOLGI_VESICLE_MEDIATED_TRANSPORT	ER_TO_GOLGI_VESICLE_MEDIATED_TRANSPORT		18	0.29983622	0.81010425	0.6660079	0.9088602	1.0	2886	tags=33%, list=14%, signal=39%
DEFENSE_RESPONSE	DEFENSE_RESPONSE		267	0.21846901	0.8077888	0.63839287	0.9094112	1.0	5290	tags=33%, list=26%, signal=44%
RNA_SPLICINGVIA_TRANSESTERIFICATION_REACTIONS	RNA_SPLICINGVIA_TRANSESTERIFICATION_REACTIONS		25	0.27148274	0.80459446	0.69582504	0.91165614	1.0	3331	tags=32%, list=16%, signal=38%
NUCLEAR_ORGANIZATION_AND_BIOGENESIS	NUCLEAR_ORGANIZATION_AND_BIOGENESIS		29	0.22312818	0.7986247	0.814346	0.9186807	1.0	845	tags=10%, list=4%, signal=11%
EXOCYTOSIS	EXOCYTOSIS		25	0.23141582	0.7978966	0.77124184	0.91634136	1.0	5073	tags=28%, list=25%, signal=37%
IMMUNE_SYSTEM_PROCESS	IMMUNE_SYSTEM_PROCESS		327	0.22366643	0.77203	0.6419492	0.95904315	1.0	5506	tags=37%, list=27%, signal=50%
REGULATION_OF_IMMUNE_RESPONSE	REGULATION_OF_IMMUNE_RESPONSE		33	0.26557386	0.77033776	0.6897275	0.95789826	1.0	3859	tags=27%, list=19%, signal=34%
CELL_MIGRATION	CELL_MIGRATION		96	0.20435597	0.7699614	0.7716186	0.9545978	1.0	5491	tags=36%, list=27%, signal=50%
POSITIVE_REGULATION_OF_TRANSPORT	POSITIVE_REGULATION_OF_TRANSPORT		23	0.21837425	0.76669294	0.8521739	0.9564996	1.0	3346	tags=26%, list=16%, signal=31%
CELL_PROJECTION_BIOGENESIS	CELL_PROJECTION_BIOGENESIS		25	0.2297187	0.76507694	0.8221258	0.9553404	1.0	3139	tags=24%, list=15%, signal=28%
CELLULAR_CATION_HOMEOSTASIS	CELLULAR_CATION_HOMEOSTASIS		106	0.18996213	0.76439184	0.8156682	0.95252484	1.0	4979	tags=29%, list=24%, signal=38%
PROTEIN_SECRETION	PROTEIN_SECRETION		32	0.213022	0.7637672	0.8259861	0.94965494	1.0	4520	tags=34%, list=22%, signal=44%
CALCIUM_MEDIATED_SIGNALING	CALCIUM_MEDIATED_SIGNALING		16	0.28140807	0.76342595	0.7655914	0.9463528	1.0	5085	tags=38%, list=25%, signal=50%
CATION_HOMEOSTASIS	CATION_HOMEOSTASIS		109	0.18763702	0.7618377	0.81880736	0.9451849	1.0	4979	tags=29%, list=24%, signal=39%
REGULATION_OF_CELL_ADHESION	REGULATION_OF_CELL_ADHESION		35	0.22022752	0.7588183	0.79333335	0.94643945	1.0	3451	tags=26%, list=17%, signal=31%
SECONDARY_METABOLIC_PROCESS	SECONDARY_METABOLIC_PROCESS		26	0.21914029	0.75835663	0.83813745	0.943501	1.0	2921	tags=23%, list=14%, signal=27%
CALCIUM_ION_TRANSPORT	CALCIUM_ION_TRANSPORT		27	0.22729345	0.752299	0.81953293	0.9497628	1.0	2631	tags=15%, list=13%, signal=17%
POSITIVE_REGULATION_OF_IMMUNE_RESPONSE	POSITIVE_REGULATION_OF_IMMUNE_RESPONSE		29	0.25767598	0.7418484	0.72256726	0.9621002	1.0	2588	tags=21%, list=13%, signal=24%
AMINO_SUGAR_METABOLIC_PROCESS	AMINO_SUGAR_METABOLIC_PROCESS		19	0.24079804	0.7379651	0.83116883	0.96424633	1.0	3703	tags=32%, list=18%, signal=39%
PHAGOCYTOSIS	PHAGOCYTOSIS		17	0.26121065	0.73476285	0.7586207	0.964991	1.0	4380	tags=35%, list=21%, signal=45%
CELLULAR_MORPHOGENESIS_DURING_DIFFERENTIATION	CELLULAR_MORPHOGENESIS_DURING_DIFFERENTIATION		49	0.19997507	0.7343071	0.8590022	0.96191704	1.0	3133	tags=22%, list=15%, signal=26%
GENERATION_OF_NEURONS	GENERATION_OF_NEURONS		83	0.17813145	0.7256342	0.9404255	0.9702825	1.0	3133	tags=18%, list=15%, signal=21%
LYMPHOCYTE_ACTIVATION	LYMPHOCYTE_ACTIVATION		61	0.2550938	0.7244373	0.718	0.9683031	1.0	4625	tags=33%, list=23%, signal=42%
REPRODUCTIVE_PROCESS	REPRODUCTIVE_PROCESS		162	0.15414704	0.72383815	0.97790056	0.96536714	1.0	1959	tags=9%, list=10%, signal=10%
REGULATION_OF_T_CELL_ACTIVATION	REGULATION_OF_T_CELL_ACTIVATION		28	0.27857885	0.7141869	0.72167	0.97414154	1.0	5506	tags=39%, list=27%, signal=54%
LEUKOCYTE_MIGRATION	LEUKOCYTE_MIGRATION		16	0.24745159	0.71369225	0.8286334	0.9711213	1.0	5263	tags=44%, list=26%, signal=59%
LEUKOCYTE_ACTIVATION	LEUKOCYTE_ACTIVATION		69	0.23892216	0.7095688	0.7201646	0.9727057	1.0	5263	tags=36%, list=26%, signal=49%
INFLAMMATORY_RESPONSE	INFLAMMATORY_RESPONSE		129	0.20005845	0.70510215	0.80827886	0.9747997	1.0	4625	tags=27%, list=23%, signal=35%
CELL_MATRIX_ADHESION	CELL_MATRIX_ADHESION		38	0.22105284	0.7016202	0.82608694	0.97533363	1.0	3451	tags=26%, list=17%, signal=32%
RESPONSE_TO_EXTERNAL_STIMULUS	RESPONSE_TO_EXTERNAL_STIMULUS		310	0.1690463	0.6927128	0.9118329	0.98151296	1.0	4625	tags=25%, list=23%, signal=31%
IMMUNE_EFFECTOR_PROCESS	IMMUNE_EFFECTOR_PROCESS		37	0.22819807	0.6915325	0.79911697	0.97922593	1.0	4232	tags=27%, list=21%, signal=34%
REGULATION_OF_CELL_MIGRATION	REGULATION_OF_CELL_MIGRATION		28	0.21581827	0.6897644	0.87746173	0.9775139	1.0	1006	tags=11%, list=5%, signal=11%
T_CELL_ACTIVATION	T_CELL_ACTIVATION		44	0.26592225	0.68854815	0.72386587	0.9752005	1.0	5506	tags=41%, list=27%, signal=56%
CELL_SUBSTRATE_ADHESION	CELL_SUBSTRATE_ADHESION		39	0.21609688	0.6877802	0.8336714	0.9724666	1.0	3451	tags=26%, list=17%, signal=31%
POSITIVE_REGULATION_OF_T_CELL_ACTIVATION	POSITIVE_REGULATION_OF_T_CELL_ACTIVATION		21	0.28571016	0.68586004	0.7705882	0.97100115	1.0	5506	tags=43%, list=27%, signal=59%
NEGATIVE_REGULATION_OF_MULTICELLULAR_ORGANISMAL_PROCESS	NEGATIVE_REGULATION_OF_MULTICELLULAR_ORGANISMAL_PROCESS		31	0.2063772	0.68246746	0.8906606	0.97086644	1.0	5190	tags=32%, list=25%, signal=43%
RHYTHMIC_PROCESS	RHYTHMIC_PROCESS		29	0.22406971	0.6798133	0.88913524	0.9699963	1.0	4063	tags=24%, list=20%, signal=30%
SKELETAL_DEVELOPMENT	SKELETAL_DEVELOPMENT		102	0.18012878	0.6703683	0.8622222	0.976214	1.0	5620	tags=33%, list=27%, signal=46%
LEUKOCYTE_DIFFERENTIATION	LEUKOCYTE_DIFFERENTIATION		38	0.21051262	0.6578119	0.85560346	0.9843012	1.0	5341	tags=37%, list=26%, signal=50%
IMMUNE_RESPONSE	IMMUNE_RESPONSE		232	0.20126957	0.65401787	0.7829787	0.98381686	1.0	4562	tags=28%, list=22%, signal=36%
ION_HOMEOSTASIS	ION_HOMEOSTASIS		129	0.15275116	0.6513326	0.97902095	0.98260826	1.0	5142	tags=28%, list=25%, signal=37%
CELL_ACTIVATION	CELL_ACTIVATION		76	0.21194574	0.64215285	0.8121086	0.98617786	1.0	4633	tags=30%, list=23%, signal=39%
ENERGY_RESERVE_METABOLIC_PROCESS	ENERGY_RESERVE_METABOLIC_PROCESS		15	0.22887994	0.6417034	0.8938053	0.9829859	1.0	5331	tags=33%, list=26%, signal=45%
BONE_REMODELING	BONE_REMODELING		29	0.19863228	0.63986176	0.94372296	0.9808764	1.0	4937	tags=34%, list=24%, signal=45%
HEART_DEVELOPMENT	HEART_DEVELOPMENT		37	0.17594334	0.6336003	0.97669	0.98186976	1.0	3333	tags=19%, list=16%, signal=23%
NEUROGENESIS	NEUROGENESIS		93	0.14743103	0.62907344	0.9915074	0.9813678	1.0	3170	tags=17%, list=15%, signal=20%
REGULATION_OF_LYMPHOCYTE_ACTIVATION	REGULATION_OF_LYMPHOCYTE_ACTIVATION		35	0.23131517	0.62223047	0.82758623	0.9823339	1.0	3420	tags=23%, list=17%, signal=27%
CELL_STRUCTURE_DISASSEMBLY_DURING_APOPTOSIS	CELL_STRUCTURE_DISASSEMBLY_DURING_APOPTOSIS		18	0.2015747	0.6170201	0.95112014	0.98228395	1.0	4356	tags=28%, list=21%, signal=35%
POSITIVE_REGULATION_OF_MULTICELLULAR_ORGANISMAL_PROCESS	POSITIVE_REGULATION_OF_MULTICELLULAR_ORGANISMAL_PROCESS		66	0.19611773	0.61165345	0.84745765	0.98210174	1.0	6212	tags=42%, list=30%, signal=61%
POSITIVE_REGULATION_OF_RESPONSE_TO_STIMULUS	POSITIVE_REGULATION_OF_RESPONSE_TO_STIMULUS		41	0.18454835	0.6010982	0.9607843	0.98486704	1.0	2674	tags=17%, list=13%, signal=20%
REGULATION_OF_IMMUNE_SYSTEM_PROCESS	REGULATION_OF_IMMUNE_SYSTEM_PROCESS		67	0.19630642	0.59263927	0.8545082	0.98596716	1.0	3859	tags=24%, list=19%, signal=29%
RESPONSE_TO_WOUNDING	RESPONSE_TO_WOUNDING		189	0.15489624	0.5849295	0.9865471	0.9862074	1.0	4625	tags=24%, list=23%, signal=31%
AXONOGENESIS	AXONOGENESIS		43	0.16447242	0.5766759	0.9804348	0.986662	1.0	3658	tags=21%, list=18%, signal=25%
POSITIVE_REGULATION_OF_LYMPHOCYTE_ACTIVATION	POSITIVE_REGULATION_OF_LYMPHOCYTE_ACTIVATION		24	0.2276891	0.5762464	0.8821218	0.9835381	1.0	5506	tags=38%, list=27%, signal=51%
POSITIVE_REGULATION_OF_IMMUNE_SYSTEM_PROCESS	POSITIVE_REGULATION_OF_IMMUNE_SYSTEM_PROCESS		51	0.19625023	0.575316	0.897541	0.980519	1.0	6212	tags=39%, list=30%, signal=56%
MULTI_ORGANISM_PROCESS	MULTI_ORGANISM_PROCESS		163	0.13606371	0.5587119	0.9976581	0.9833891	1.0	4266	tags=19%, list=21%, signal=24%
FEMALE_PREGNANCY	FEMALE_PREGNANCY		53	0.14069913	0.5013476	1.0	0.9958474	1.0	338	tags=4%, list=2%, signal=4%
HUMORAL_IMMUNE_RESPONSE	HUMORAL_IMMUNE_RESPONSE		31	0.16297029	0.47203872	0.98056155	0.99707115	1.0	6084	tags=35%, list=30%, signal=50%
FEEDING_BEHAVIOR	FEEDING_BEHAVIOR		24	0.09229878	0.31998804	1.0	0.99994874	1.0	18610	tags=100%, list=91%, signal=1083%

## Sheet: HES1_BP_lumA_high
NAME	GS<br> follow link to MSigDB	GS DETAILS	SIZE	ES	NES	NOM p-val	FDR q-val	FWER p-val	RANK AT MAX	LEADING EDGE
RESPONSE_TO_OXIDATIVE_STRESS	RESPONSE_TO_OXIDATIVE_STRESS	Details ...	46	-0.5516397	-1.8777466	0.0018450185	0.57151234	0.241	4716	tags=57%, list=23%, signal=73%
CALCIUM_INDEPENDENT_CELL_CELL_ADHESION	CALCIUM_INDEPENDENT_CELL_CELL_ADHESION	Details ...	22	-0.6018099	-1.6814141	0.024253732	1.0	0.74	2625	tags=36%, list=13%, signal=42%
INORGANIC_ANION_TRANSPORT	INORGANIC_ANION_TRANSPORT	Details ...	18	-0.5721552	-1.6136141	0.02688172	1.0	0.891	4997	tags=56%, list=24%, signal=73%
MITOCHONDRION_ORGANIZATION_AND_BIOGENESIS	MITOCHONDRION_ORGANIZATION_AND_BIOGENESIS	Details ...	46	-0.48907954	-1.5392541	0.057471264	1.0	0.957	3943	tags=46%, list=19%, signal=56%
NITROGEN_COMPOUND_CATABOLIC_PROCESS	NITROGEN_COMPOUND_CATABOLIC_PROCESS	Details ...	29	-0.46585187	-1.514959	0.04587156	1.0	0.971	3130	tags=31%, list=15%, signal=37%
NEGATIVE_REGULATION_OF_GROWTH	NEGATIVE_REGULATION_OF_GROWTH	Details ...	40	-0.40685079	-1.5005827	0.03429603	1.0	0.98	3269	tags=28%, list=16%, signal=33%
ANION_TRANSPORT	ANION_TRANSPORT	Details ...	31	-0.47920555	-1.4779568	0.05226481	1.0	0.989	7363	tags=58%, list=36%, signal=90%
ACTIN_FILAMENT_ORGANIZATION	ACTIN_FILAMENT_ORGANIZATION	Details ...	24	-0.4891335	-1.4739306	0.06981132	1.0	0.989	4515	tags=46%, list=22%, signal=59%
GENERATION_OF_PRECURSOR_METABOLITES_AND_ENERGY	GENERATION_OF_PRECURSOR_METABOLITES_AND_ENERGY	Details ...	123	-0.34760475	-1.4334434	0.044905007	1.0	0.996	4853	tags=36%, list=24%, signal=47%
ELECTRON_TRANSPORT_GO_0006118	ELECTRON_TRANSPORT_GO_0006118	Details ...	51	-0.4156951	-1.4245504	0.054867256	1.0	0.997	4833	tags=41%, list=24%, signal=54%
NEGATIVE_REGULATION_OF_DNA_BINDING	NEGATIVE_REGULATION_OF_DNA_BINDING	Details ...	17	-0.49908283	-1.4206139	0.08778626	1.0	0.997	4043	tags=53%, list=20%, signal=66%
NEGATIVE_REGULATION_OF_TRANSCRIPTION_FACTOR_ACTIVITY	NEGATIVE_REGULATION_OF_TRANSCRIPTION_FACTOR_ACTIVITY	Details ...	15	-0.51523674	-1.4165685	0.08695652	1.0	0.997	4043	tags=53%, list=20%, signal=66%
AEROBIC_RESPIRATION	AEROBIC_RESPIRATION	Details ...	15	-0.5464231	-1.4111385	0.10721248	1.0	0.998	2692	tags=40%, list=13%, signal=46%
STEROID_BIOSYNTHETIC_PROCESS	STEROID_BIOSYNTHETIC_PROCESS	Details ...	23	-0.46132985	-1.409236	0.08143939	1.0	0.998	6836	tags=61%, list=33%, signal=91%
PHOSPHOLIPID_METABOLIC_PROCESS	PHOSPHOLIPID_METABOLIC_PROCESS	Details ...	73	-0.33159578	-1.4030411	0.04244482	1.0	0.999	4196	tags=32%, list=20%, signal=39%
GLYCEROPHOSPHOLIPID_BIOSYNTHETIC_PROCESS	GLYCEROPHOSPHOLIPID_BIOSYNTHETIC_PROCESS	Details ...	30	-0.4195001	-1.393444	0.09437387	1.0	0.999	4196	tags=43%, list=20%, signal=54%
RESPONSE_TO_TEMPERATURE_STIMULUS	RESPONSE_TO_TEMPERATURE_STIMULUS	Details ...	16	-0.48403347	-1.3855942	0.12737642	1.0	0.999	6436	tags=56%, list=31%, signal=82%
REGULATION_OF_GROWTH	REGULATION_OF_GROWTH	Details ...	57	-0.35686642	-1.377209	0.062283736	1.0	0.999	4060	tags=30%, list=20%, signal=37%
EXCRETION	EXCRETION	Details ...	36	-0.38434464	-1.3624675	0.08304498	1.0	0.999	5617	tags=36%, list=27%, signal=50%
PROTEIN_HOMOOLIGOMERIZATION	PROTEIN_HOMOOLIGOMERIZATION	Details ...	22	-0.40804568	-1.3620152	0.07528958	1.0	0.999	2125	tags=23%, list=10%, signal=25%
BIOGENIC_AMINE_METABOLIC_PROCESS	BIOGENIC_AMINE_METABOLIC_PROCESS		17	-0.4724702	-1.3569151	0.10951526	1.0	0.999	3143	tags=35%, list=15%, signal=42%
TUBE_MORPHOGENESIS	TUBE_MORPHOGENESIS		15	-0.4547786	-1.353734	0.11150443	1.0	0.999	5701	tags=60%, list=28%, signal=83%
MEMBRANE_LIPID_BIOSYNTHETIC_PROCESS	MEMBRANE_LIPID_BIOSYNTHETIC_PROCESS		47	-0.35685942	-1.3519616	0.08657244	1.0	0.999	4196	tags=36%, list=20%, signal=45%
CYTOKINE_AND_CHEMOKINE_MEDIATED_SIGNALING_PATHWAY	CYTOKINE_AND_CHEMOKINE_MEDIATED_SIGNALING_PATHWAY		23	-0.43820995	-1.3464404	0.10892857	1.0	0.999	4718	tags=43%, list=23%, signal=56%
GENERATION_OF_A_SIGNAL_INVOLVED_IN_CELL_CELL_SIGNALING	GENERATION_OF_A_SIGNAL_INVOLVED_IN_CELL_CELL_SIGNALING		29	-0.4137486	-1.3408285	0.1	1.0	0.999	5987	tags=48%, list=29%, signal=68%
AMINO_ACID_DERIVATIVE_METABOLIC_PROCESS	AMINO_ACID_DERIVATIVE_METABOLIC_PROCESS		24	-0.42936605	-1.3342493	0.09625668	1.0	0.999	4198	tags=38%, list=20%, signal=47%
REGULATION_OF_MUSCLE_CONTRACTION	REGULATION_OF_MUSCLE_CONTRACTION		19	-0.48309922	-1.3333768	0.14835165	1.0	0.999	7201	tags=63%, list=35%, signal=97%
RESPONSE_TO_NUTRIENT	RESPONSE_TO_NUTRIENT		17	-0.44996393	-1.3264153	0.12035398	1.0	0.999	4551	tags=35%, list=22%, signal=45%
MEMBRANE_LIPID_METABOLIC_PROCESS	MEMBRANE_LIPID_METABOLIC_PROCESS		98	-0.30121943	-1.3126154	0.060553633	1.0	0.999	4196	tags=31%, list=20%, signal=38%
REGULATION_OF_DNA_BINDING	REGULATION_OF_DNA_BINDING		47	-0.35648596	-1.3116106	0.11359404	1.0	0.999	3365	tags=28%, list=16%, signal=33%
AMINE_CATABOLIC_PROCESS	AMINE_CATABOLIC_PROCESS		27	-0.40222305	-1.3110847	0.1297989	1.0	0.999	3130	tags=26%, list=15%, signal=31%
REGULATION_OF_BINDING	REGULATION_OF_BINDING		58	-0.33427545	-1.3073664	0.09576427	1.0	0.999	3365	tags=26%, list=16%, signal=31%
PROTEIN_AMINO_ACID_LIPIDATION	PROTEIN_AMINO_ACID_LIPIDATION		24	-0.4247495	-1.301912	0.1605166	1.0	0.999	4196	tags=42%, list=20%, signal=52%
NEGATIVE_REGULATION_OF_CATALYTIC_ACTIVITY	NEGATIVE_REGULATION_OF_CATALYTIC_ACTIVITY		69	-0.3162487	-1.3012003	0.08525755	1.0	0.999	4794	tags=41%, list=23%, signal=53%
NEGATIVE_REGULATION_OF_BINDING	NEGATIVE_REGULATION_OF_BINDING		18	-0.44628	-1.2993503	0.17408124	1.0	0.999	4043	tags=50%, list=20%, signal=62%
GLYCEROPHOSPHOLIPID_METABOLIC_PROCESS	GLYCEROPHOSPHOLIPID_METABOLIC_PROCESS		45	-0.3388624	-1.2851691	0.11732852	1.0	0.999	4196	tags=36%, list=20%, signal=45%
FATTY_ACID_OXIDATION	FATTY_ACID_OXIDATION		18	-0.44026056	-1.2835025	0.15647481	1.0	1.0	907	tags=22%, list=4%, signal=23%
DETECTION_OF_STIMULUS_INVOLVED_IN_SENSORY_PERCEPTION	DETECTION_OF_STIMULUS_INVOLVED_IN_SENSORY_PERCEPTION		21	-0.42939728	-1.2800205	0.15700935	1.0	1.0	5348	tags=38%, list=26%, signal=51%
MONOVALENT_INORGANIC_CATION_TRANSPORT	MONOVALENT_INORGANIC_CATION_TRANSPORT		94	-0.32780126	-1.26978	0.14564832	1.0	1.0	6022	tags=39%, list=29%, signal=55%
BIOSYNTHETIC_PROCESS	BIOSYNTHETIC_PROCESS		465	-0.271519	-1.2625768	0.1358885	1.0	1.0	3682	tags=26%, list=18%, signal=31%
LIPOPROTEIN_BIOSYNTHETIC_PROCESS	LIPOPROTEIN_BIOSYNTHETIC_PROCESS		26	-0.4045479	-1.2486386	0.2054054	1.0	1.0	4196	tags=38%, list=20%, signal=48%
ACTIVATION_OF_PROTEIN_KINASE_ACTIVITY	ACTIVATION_OF_PROTEIN_KINASE_ACTIVITY		28	-0.35942492	-1.2447155	0.16895874	1.0	1.0	3086	tags=36%, list=15%, signal=42%
PROTEIN_AMINO_ACID_O_LINKED_GLYCOSYLATION	PROTEIN_AMINO_ACID_O_LINKED_GLYCOSYLATION		18	-0.39755344	-1.2369094	0.16853933	1.0	1.0	4842	tags=33%, list=24%, signal=44%
POSITIVE_REGULATION_OF_CELLULAR_COMPONENT_ORGANIZATION_AND_BIOGENESIS	POSITIVE_REGULATION_OF_CELLULAR_COMPONENT_ORGANIZATION_AND_BIOGENESIS		36	-0.35134637	-1.2361305	0.18007663	1.0	1.0	5056	tags=39%, list=25%, signal=52%
PHOSPHOLIPID_BIOSYNTHETIC_PROCESS	PHOSPHOLIPID_BIOSYNTHETIC_PROCESS		39	-0.346846	-1.2270586	0.1773309	1.0	1.0	4196	tags=36%, list=20%, signal=45%
ANTI_APOPTOSIS	ANTI_APOPTOSIS		118	-0.2877914	-1.2251742	0.16187051	1.0	1.0	2125	tags=19%, list=10%, signal=22%
MACROMOLECULE_BIOSYNTHETIC_PROCESS	MACROMOLECULE_BIOSYNTHETIC_PROCESS		320	-0.27651706	-1.2247049	0.1826087	1.0	1.0	3682	tags=26%, list=18%, signal=31%
SYNAPTOGENESIS	SYNAPTOGENESIS		18	-0.48687565	-1.2231926	0.26574802	1.0	1.0	6338	tags=56%, list=31%, signal=80%
PROTEOGLYCAN_METABOLIC_PROCESS	PROTEOGLYCAN_METABOLIC_PROCESS		21	-0.4129069	-1.2222528	0.23146474	1.0	1.0	2520	tags=33%, list=12%, signal=38%
DETECTION_OF_CHEMICAL_STIMULUS	DETECTION_OF_CHEMICAL_STIMULUS		18	-0.42297515	-1.2196254	0.21731749	1.0	1.0	5701	tags=39%, list=28%, signal=54%
NITROGEN_COMPOUND_BIOSYNTHETIC_PROCESS	NITROGEN_COMPOUND_BIOSYNTHETIC_PROCESS		25	-0.36399373	-1.2167625	0.17247386	1.0	1.0	4269	tags=32%, list=21%, signal=40%
REGULATED_SECRETORY_PATHWAY	REGULATED_SECRETORY_PATHWAY		15	-0.43941662	-1.2126662	0.21715328	1.0	1.0	7724	tags=60%, list=38%, signal=96%
REGULATION_OF_MOLECULAR_FUNCTION	REGULATION_OF_MOLECULAR_FUNCTION		323	-0.24796297	-1.2110577	0.11149826	1.0	1.0	5180	tags=33%, list=25%, signal=44%
ORGAN_MORPHOGENESIS	ORGAN_MORPHOGENESIS		144	-0.30275583	-1.2103374	0.19285715	1.0	1.0	3914	tags=26%, list=19%, signal=32%
TUBE_DEVELOPMENT	TUBE_DEVELOPMENT		18	-0.3945331	-1.2040969	0.22082585	1.0	1.0	5701	tags=56%, list=28%, signal=77%
CELLULAR_LIPID_METABOLIC_PROCESS	CELLULAR_LIPID_METABOLIC_PROCESS		249	-0.26381987	-1.2032514	0.14802632	1.0	1.0	6015	tags=36%, list=29%, signal=50%
RHO_PROTEIN_SIGNAL_TRANSDUCTION	RHO_PROTEIN_SIGNAL_TRANSDUCTION		38	-0.3455097	-1.202522	0.24060151	1.0	1.0	2828	tags=32%, list=14%, signal=37%
LIPOPROTEIN_METABOLIC_PROCESS	LIPOPROTEIN_METABOLIC_PROCESS		33	-0.3514365	-1.2013787	0.21946903	1.0	1.0	6683	tags=52%, list=33%, signal=76%
ECTODERM_DEVELOPMENT	ECTODERM_DEVELOPMENT		80	-0.3338172	-1.1906649	0.23867595	1.0	1.0	6247	tags=39%, list=30%, signal=56%
REGULATION_OF_CATALYTIC_ACTIVITY	REGULATION_OF_CATALYTIC_ACTIVITY		275	-0.24560897	-1.1849407	0.1271777	1.0	1.0	5180	tags=35%, list=25%, signal=46%
GLYCOPROTEIN_BIOSYNTHETIC_PROCESS	GLYCOPROTEIN_BIOSYNTHETIC_PROCESS		74	-0.29646355	-1.184418	0.1941392	1.0	1.0	4842	tags=34%, list=24%, signal=44%
ION_TRANSPORT	ION_TRANSPORT		185	-0.28027013	-1.1837895	0.22053872	1.0	1.0	6232	tags=36%, list=30%, signal=51%
HORMONE_METABOLIC_PROCESS	HORMONE_METABOLIC_PROCESS		32	-0.35364062	-1.1827729	0.21880342	1.0	1.0	7544	tags=53%, list=37%, signal=84%
LIPID_METABOLIC_PROCESS	LIPID_METABOLIC_PROCESS		318	-0.25422344	-1.1820824	0.16721311	1.0	1.0	6015	tags=35%, list=29%, signal=49%
VITAMIN_METABOLIC_PROCESS	VITAMIN_METABOLIC_PROCESS		17	-0.40730536	-1.1782864	0.25044405	1.0	1.0	7544	tags=47%, list=37%, signal=74%
AMINE_BIOSYNTHETIC_PROCESS	AMINE_BIOSYNTHETIC_PROCESS		15	-0.4022019	-1.1718264	0.265625	1.0	1.0	2530	tags=27%, list=12%, signal=30%
TRANSLATION	TRANSLATION		179	-0.31976092	-1.1692048	0.28545454	1.0	1.0	3682	tags=28%, list=18%, signal=34%
CELLULAR_BIOSYNTHETIC_PROCESS	CELLULAR_BIOSYNTHETIC_PROCESS		318	-0.2783839	-1.1679447	0.25589836	1.0	1.0	3682	tags=26%, list=18%, signal=32%
NITROGEN_COMPOUND_METABOLIC_PROCESS	NITROGEN_COMPOUND_METABOLIC_PROCESS		154	-0.2602167	-1.163882	0.18887015	1.0	1.0	4390	tags=27%, list=21%, signal=34%
EPIDERMIS_DEVELOPMENT	EPIDERMIS_DEVELOPMENT		71	-0.3320332	-1.1574149	0.28119507	1.0	1.0	6247	tags=38%, list=30%, signal=55%
CATION_TRANSPORT	CATION_TRANSPORT		147	-0.27852935	-1.1571995	0.24740484	1.0	1.0	6022	tags=35%, list=29%, signal=49%
REGULATION_OF_CELL_GROWTH	REGULATION_OF_CELL_GROWTH		45	-0.30918667	-1.1545554	0.23385689	1.0	1.0	2561	tags=20%, list=12%, signal=23%
RAS_PROTEIN_SIGNAL_TRANSDUCTION	RAS_PROTEIN_SIGNAL_TRANSDUCTION		66	-0.31267175	-1.1499118	0.2700186	1.0	1.0	2828	tags=29%, list=14%, signal=33%
CELLULAR_RESPIRATION	CELLULAR_RESPIRATION		19	-0.40111145	-1.1493756	0.29827917	1.0	1.0	2692	tags=32%, list=13%, signal=36%
SYNAPSE_ORGANIZATION_AND_BIOGENESIS	SYNAPSE_ORGANIZATION_AND_BIOGENESIS		23	-0.41264996	-1.148859	0.328125	1.0	1.0	6659	tags=57%, list=32%, signal=84%
APOPTOTIC_PROGRAM	APOPTOTIC_PROGRAM		60	-0.30326736	-1.1484158	0.23962264	0.9954262	1.0	3518	tags=28%, list=17%, signal=34%
POSITIVE_REGULATION_OF_PHOSPHATE_METABOLIC_PROCESS	POSITIVE_REGULATION_OF_PHOSPHATE_METABOLIC_PROCESS		28	-0.35982415	-1.14799	0.26811594	0.9842673	1.0	2586	tags=25%, list=13%, signal=29%
NUCLEOBASENUCLEOSIDE_AND_NUCLEOTIDE_METABOLIC_PROCESS	NUCLEOBASENUCLEOSIDE_AND_NUCLEOTIDE_METABOLIC_PROCESS		52	-0.30546343	-1.1466378	0.25244617	0.9767938	1.0	3533	tags=29%, list=17%, signal=35%
REGULATION_OF_TRANSCRIPTION_FACTOR_ACTIVITY	REGULATION_OF_TRANSCRIPTION_FACTOR_ACTIVITY		40	-0.3132053	-1.1391455	0.243762	0.992937	1.0	3365	tags=25%, list=16%, signal=30%
GLYCOPROTEIN_METABOLIC_PROCESS	GLYCOPROTEIN_METABOLIC_PROCESS		90	-0.274249	-1.1322957	0.25263157	1.0	1.0	4598	tags=30%, list=22%, signal=39%
LIPID_BIOSYNTHETIC_PROCESS	LIPID_BIOSYNTHETIC_PROCESS		95	-0.2772545	-1.1285423	0.2565445	1.0	1.0	4306	tags=31%, list=21%, signal=38%
STEROID_METABOLIC_PROCESS	STEROID_METABOLIC_PROCESS		70	-0.29527253	-1.1263852	0.28448275	1.0	1.0	6884	tags=43%, list=34%, signal=64%
POSITIVE_REGULATION_OF_DEVELOPMENTAL_PROCESS	POSITIVE_REGULATION_OF_DEVELOPMENTAL_PROCESS		218	-0.25451773	-1.124444	0.270872	0.99910206	1.0	3771	tags=24%, list=18%, signal=29%
PROTEIN_AMINO_ACID_N_LINKED_GLYCOSYLATION	PROTEIN_AMINO_ACID_N_LINKED_GLYCOSYLATION		30	-0.3430964	-1.1194713	0.3148148	1.0	1.0	4598	tags=43%, list=22%, signal=56%
NUCLEOTIDE_METABOLIC_PROCESS	NUCLEOTIDE_METABOLIC_PROCESS		42	-0.29494828	-1.1187696	0.27407408	0.99627835	1.0	3533	tags=29%, list=17%, signal=34%
ACTIN_POLYMERIZATION_AND_OR_DEPOLYMERIZATION	ACTIN_POLYMERIZATION_AND_OR_DEPOLYMERIZATION		23	-0.34806317	-1.1140604	0.31203008	1.0	1.0	2828	tags=30%, list=14%, signal=35%
REGULATION_OF_PROTEIN_KINASE_ACTIVITY	REGULATION_OF_PROTEIN_KINASE_ACTIVITY		155	-0.24169227	-1.1132286	0.26972476	0.99454576	1.0	4694	tags=34%, list=23%, signal=43%
OXYGEN_AND_REACTIVE_OXYGEN_SPECIES_METABOLIC_PROCESS	OXYGEN_AND_REACTIVE_OXYGEN_SPECIES_METABOLIC_PROCESS		20	-0.35724017	-1.110111	0.3314815	0.99501926	1.0	700	tags=15%, list=3%, signal=16%
PROTEIN_OLIGOMERIZATION	PROTEIN_OLIGOMERIZATION		40	-0.29051098	-1.1050636	0.29963234	1.0	1.0	2296	tags=18%, list=11%, signal=20%
LIPID_TRANSPORT	LIPID_TRANSPORT		28	-0.33709767	-1.1041641	0.32867134	0.9940282	1.0	6085	tags=43%, list=30%, signal=61%
REGULATION_OF_ANATOMICAL_STRUCTURE_MORPHOGENESIS	REGULATION_OF_ANATOMICAL_STRUCTURE_MORPHOGENESIS		25	-0.3609603	-1.101499	0.32637572	0.9923443	1.0	2461	tags=24%, list=12%, signal=27%
REGULATION_OF_KINASE_ACTIVITY	REGULATION_OF_KINASE_ACTIVITY		157	-0.2353012	-1.0920193	0.29945552	1.0	1.0	4694	tags=33%, list=23%, signal=43%
ENERGY_DERIVATION_BY_OXIDATION_OF_ORGANIC_COMPOUNDS	ENERGY_DERIVATION_BY_OXIDATION_OF_ORGANIC_COMPOUNDS		37	-0.30992755	-1.0894208	0.34	1.0	1.0	4853	tags=32%, list=24%, signal=42%
REGULATION_OF_RESPONSE_TO_EXTERNAL_STIMULUS	REGULATION_OF_RESPONSE_TO_EXTERNAL_STIMULUS		15	-0.3969183	-1.0886338	0.33333334	1.0	1.0	7395	tags=47%, list=36%, signal=73%
G_PROTEIN_SIGNALING_COUPLED_TO_IP3_SECOND_MESSENGERPHOSPHOLIPASE_C_ACTIVATING	G_PROTEIN_SIGNALING_COUPLED_TO_IP3_SECOND_MESSENGERPHOSPHOLIPASE_C_ACTIVATING		45	-0.3344456	-1.0864444	0.37064222	1.0	1.0	4725	tags=31%, list=23%, signal=40%
REGULATION_OF_TRANSFERASE_ACTIVITY	REGULATION_OF_TRANSFERASE_ACTIVITY		161	-0.23286286	-1.086385	0.299639	0.9941037	1.0	4694	tags=33%, list=23%, signal=42%
PHOSPHOINOSITIDE_BIOSYNTHETIC_PROCESS	PHOSPHOINOSITIDE_BIOSYNTHETIC_PROCESS		24	-0.3499193	-1.0846937	0.34463277	0.989967	1.0	3325	tags=33%, list=16%, signal=40%
REGULATION_OF_G_PROTEIN_COUPLED_RECEPTOR_PROTEIN_SIGNALING_PATHWAY	REGULATION_OF_G_PROTEIN_COUPLED_RECEPTOR_PROTEIN_SIGNALING_PATHWAY		23	-0.3458292	-1.0809575	0.3488372	0.99306864	1.0	4706	tags=35%, list=23%, signal=45%
POSITIVE_REGULATION_OF_PHOSPHORYLATION	POSITIVE_REGULATION_OF_PHOSPHORYLATION		26	-0.342005	-1.079927	0.34172663	0.98687303	1.0	2490	tags=23%, list=12%, signal=26%
VASCULATURE_DEVELOPMENT	VASCULATURE_DEVELOPMENT		55	-0.31616962	-1.0736872	0.38545454	0.9990893	1.0	3801	tags=29%, list=19%, signal=36%
HORMONE_SECRETION	HORMONE_SECRETION		17	-0.3820547	-1.0680695	0.3580705	1.0	1.0	5987	tags=47%, list=29%, signal=66%
AMINO_ACID_CATABOLIC_PROCESS	AMINO_ACID_CATABOLIC_PROCESS		25	-0.33625588	-1.067157	0.38246268	1.0	1.0	7349	tags=44%, list=36%, signal=69%
DIGESTION	DIGESTION		42	-0.30812493	-1.0655468	0.3545611	0.99944776	1.0	8135	tags=45%, list=40%, signal=75%
NEGATIVE_REGULATION_OF_APOPTOSIS	NEGATIVE_REGULATION_OF_APOPTOSIS		150	-0.24497347	-1.061619	0.33212996	1.0	1.0	2125	tags=17%, list=10%, signal=18%
POSITIVE_REGULATION_OF_CATALYTIC_ACTIVITY	POSITIVE_REGULATION_OF_CATALYTIC_ACTIVITY		165	-0.23693542	-1.0610636	0.33392859	0.99682784	1.0	5276	tags=35%, list=26%, signal=46%
APOPTOSIS_GO	APOPTOSIS_GO		431	-0.22623515	-1.0571674	0.32969034	1.0	1.0	3677	tags=21%, list=18%, signal=25%
DETECTION_OF_EXTERNAL_STIMULUS	DETECTION_OF_EXTERNAL_STIMULUS		23	-0.33421817	-1.0553294	0.3934708	0.99869466	1.0	6169	tags=43%, list=30%, signal=62%
PROGRAMMED_CELL_DEATH	PROGRAMMED_CELL_DEATH		432	-0.22530621	-1.0541235	0.34	0.9936542	1.0	3677	tags=21%, list=18%, signal=25%
NEGATIVE_REGULATION_OF_PROGRAMMED_CELL_DEATH	NEGATIVE_REGULATION_OF_PROGRAMMED_CELL_DEATH		151	-0.24275345	-1.0523233	0.35081375	0.99096304	1.0	1904	tags=16%, list=9%, signal=17%
CARBOHYDRATE_METABOLIC_PROCESS	CARBOHYDRATE_METABOLIC_PROCESS		179	-0.23392235	-1.0499129	0.3560477	0.98997927	1.0	6994	tags=41%, list=34%, signal=62%
SODIUM_ION_TRANSPORT	SODIUM_ION_TRANSPORT		22	-0.35461298	-1.0469902	0.39042357	0.99113995	1.0	5775	tags=45%, list=28%, signal=63%
REGULATION_OF_DEVELOPMENTAL_PROCESS	REGULATION_OF_DEVELOPMENTAL_PROCESS		440	-0.22192481	-1.0455223	0.33393177	0.9871985	1.0	3771	tags=21%, list=18%, signal=26%
REGULATION_OF_CELL_PROLIFERATION	REGULATION_OF_CELL_PROLIFERATION		307	-0.22962041	-1.0413774	0.36684304	0.9926573	1.0	3677	tags=21%, list=18%, signal=26%
CELLULAR_RESPONSE_TO_STIMULUS	CELLULAR_RESPONSE_TO_STIMULUS		19	-0.33524263	-1.0401094	0.38445377	0.9886659	1.0	6622	tags=47%, list=32%, signal=70%
NEGATIVE_REGULATION_OF_TRANSFERASE_ACTIVITY	NEGATIVE_REGULATION_OF_TRANSFERASE_ACTIVITY		35	-0.2848582	-1.0386112	0.39926064	0.98476976	1.0	4621	tags=43%, list=23%, signal=55%
GROWTH	GROWTH		76	-0.25197086	-1.0373964	0.38956523	0.9803107	1.0	4809	tags=28%, list=23%, signal=36%
REGULATION_OF_NEUROTRANSMITTER_LEVELS	REGULATION_OF_NEUROTRANSMITTER_LEVELS		24	-0.32231045	-1.0363863	0.4050179	0.97527456	1.0	5987	tags=42%, list=29%, signal=59%
NEGATIVE_REGULATION_OF_CELL_PROLIFERATION	NEGATIVE_REGULATION_OF_CELL_PROLIFERATION		156	-0.22862074	-1.03172	0.3702422	0.98273426	1.0	3616	tags=23%, list=18%, signal=28%
AMINE_METABOLIC_PROCESS	AMINE_METABOLIC_PROCESS		141	-0.23028174	-1.0299742	0.35333332	0.980184	1.0	5196	tags=29%, list=25%, signal=39%
DETECTION_OF_STIMULUS	DETECTION_OF_STIMULUS		47	-0.2895425	-1.0287445	0.40978077	0.97585446	1.0	5701	tags=36%, list=28%, signal=50%
NUCLEOTIDE_BIOSYNTHETIC_PROCESS	NUCLEOTIDE_BIOSYNTHETIC_PROCESS		20	-0.3253136	-1.0281208	0.40384614	0.9697079	1.0	3336	tags=30%, list=16%, signal=36%
RECEPTOR_MEDIATED_ENDOCYTOSIS	RECEPTOR_MEDIATED_ENDOCYTOSIS		33	-0.30772278	-1.0281012	0.41231343	0.96180964	1.0	2994	tags=30%, list=15%, signal=35%
NEGATIVE_REGULATION_OF_DEVELOPMENTAL_PROCESS	NEGATIVE_REGULATION_OF_DEVELOPMENTAL_PROCESS		197	-0.22919352	-1.0269666	0.39646018	0.95771855	1.0	3763	tags=22%, list=18%, signal=26%
REGULATION_OF_HYDROLASE_ACTIVITY	REGULATION_OF_HYDROLASE_ACTIVITY		78	-0.24912679	-1.0258266	0.41769913	0.95340806	1.0	4809	tags=31%, list=23%, signal=40%
RESPONSE_TO_ORGANIC_SUBSTANCE	RESPONSE_TO_ORGANIC_SUBSTANCE		30	-0.3000689	-1.0255791	0.41428572	0.9465517	1.0	5098	tags=37%, list=25%, signal=49%
METAL_ION_TRANSPORT	METAL_ION_TRANSPORT		117	-0.26115665	-1.0247619	0.4344704	0.9415742	1.0	5958	tags=32%, list=29%, signal=46%
DETECTION_OF_ABIOTIC_STIMULUS	DETECTION_OF_ABIOTIC_STIMULUS		19	-0.33168602	-1.0232881	0.41261262	0.9387326	1.0	5032	tags=37%, list=25%, signal=49%
SMALL_GTPASE_MEDIATED_SIGNAL_TRANSDUCTION	SMALL_GTPASE_MEDIATED_SIGNAL_TRANSDUCTION		89	-0.2576744	-1.0220146	0.39583334	0.9352933	1.0	3203	tags=26%, list=16%, signal=30%
RESPONSE_TO_EXTRACELLULAR_STIMULUS	RESPONSE_TO_EXTRACELLULAR_STIMULUS		33	-0.28721276	-1.0218424	0.41752577	0.92863315	1.0	4551	tags=24%, list=22%, signal=31%
TISSUE_DEVELOPMENT	TISSUE_DEVELOPMENT		138	-0.2614588	-1.0169941	0.43035713	0.93630624	1.0	6360	tags=38%, list=31%, signal=54%
POSITIVE_REGULATION_OF_CELL_PROLIFERATION	POSITIVE_REGULATION_OF_CELL_PROLIFERATION		149	-0.25204453	-1.0169463	0.40687162	0.92934424	1.0	2713	tags=17%, list=13%, signal=20%
CELL_CELL_ADHESION	CELL_CELL_ADHESION		86	-0.26327527	-1.0156791	0.43389198	0.9262269	1.0	5934	tags=36%, list=29%, signal=51%
MUSCLE_CELL_DIFFERENTIATION	MUSCLE_CELL_DIFFERENTIATION		22	-0.3099655	-1.0119938	0.4213483	0.9305481	1.0	2893	tags=18%, list=14%, signal=21%
REGULATION_OF_APOPTOSIS	REGULATION_OF_APOPTOSIS		341	-0.21800369	-1.0115733	0.3899821	0.9248487	1.0	3742	tags=21%, list=18%, signal=26%
DEVELOPMENT_OF_PRIMARY_SEXUAL_CHARACTERISTICS	DEVELOPMENT_OF_PRIMARY_SEXUAL_CHARACTERISTICS		26	-0.29806075	-1.0111375	0.42657343	0.91913414	1.0	6436	tags=38%, list=31%, signal=56%
REGULATION_OF_PROGRAMMED_CELL_DEATH	REGULATION_OF_PROGRAMMED_CELL_DEATH		342	-0.2168549	-1.0075849	0.39892665	0.92239916	1.0	3742	tags=21%, list=18%, signal=26%
INDUCTION_OF_APOPTOSIS_BY_EXTRACELLULAR_SIGNALS	INDUCTION_OF_APOPTOSIS_BY_EXTRACELLULAR_SIGNALS		27	-0.3213731	-1.0047184	0.46415094	0.92406446	1.0	6208	tags=48%, list=30%, signal=69%
CELLULAR_CARBOHYDRATE_METABOLIC_PROCESS	CELLULAR_CARBOHYDRATE_METABOLIC_PROCESS		126	-0.22986054	-1.0015495	0.4489796	0.92673105	1.0	5596	tags=32%, list=27%, signal=43%
NEGATIVE_REGULATION_OF_CELLULAR_PROTEIN_METABOLIC_PROCESS	NEGATIVE_REGULATION_OF_CELLULAR_PROTEIN_METABOLIC_PROCESS		45	-0.2554929	-1.001018	0.44649446	0.9214048	1.0	2586	tags=22%, list=13%, signal=25%
STRIATED_MUSCLE_DEVELOPMENT	STRIATED_MUSCLE_DEVELOPMENT		40	-0.2751688	-0.99903613	0.4689781	0.92088073	1.0	2893	tags=23%, list=14%, signal=26%
PHOSPHOINOSITIDE_METABOLIC_PROCESS	PHOSPHOINOSITIDE_METABOLIC_PROCESS		31	-0.2951532	-0.998137	0.4564394	0.9172788	1.0	3325	tags=29%, list=16%, signal=35%
POSITIVE_REGULATION_OF_TRANSFERASE_ACTIVITY	POSITIVE_REGULATION_OF_TRANSFERASE_ACTIVITY		86	-0.24498746	-0.9974274	0.45101663	0.91278684	1.0	5276	tags=37%, list=26%, signal=50%
TRANSMISSION_OF_NERVE_IMPULSE	TRANSMISSION_OF_NERVE_IMPULSE		189	-0.23260538	-0.9951231	0.4562607	0.91276044	1.0	5313	tags=29%, list=26%, signal=38%
GLYCOLIPID_METABOLIC_PROCESS	GLYCOLIPID_METABOLIC_PROCESS		16	-0.34182936	-0.99423474	0.45916516	0.9087372	1.0	3425	tags=31%, list=17%, signal=37%
REGULATION_OF_ACTION_POTENTIAL	REGULATION_OF_ACTION_POTENTIAL		17	-0.3340758	-0.99366724	0.4631783	0.9041094	1.0	7382	tags=65%, list=36%, signal=101%
POSITIVE_REGULATION_OF_HYDROLASE_ACTIVITY	POSITIVE_REGULATION_OF_HYDROLASE_ACTIVITY		55	-0.25489554	-0.9923218	0.48056537	0.90176636	1.0	4809	tags=31%, list=23%, signal=40%
NEGATIVE_REGULATION_OF_PROTEIN_METABOLIC_PROCESS	NEGATIVE_REGULATION_OF_PROTEIN_METABOLIC_PROCESS		48	-0.24802122	-0.99045604	0.45931283	0.900788	1.0	2586	tags=21%, list=13%, signal=24%
MUSCLE_DEVELOPMENT	MUSCLE_DEVELOPMENT		93	-0.26221704	-0.990223	0.4827586	0.8954632	1.0	3276	tags=25%, list=16%, signal=29%
RESPONSE_TO_NUTRIENT_LEVELS	RESPONSE_TO_NUTRIENT_LEVELS		29	-0.28732127	-0.98965347	0.478185	0.89095664	1.0	5987	tags=31%, list=29%, signal=44%
AMINO_ACID_AND_DERIVATIVE_METABOLIC_PROCESS	AMINO_ACID_AND_DERIVATIVE_METABOLIC_PROCESS		101	-0.23723017	-0.98921704	0.4738676	0.8861985	1.0	3143	tags=20%, list=15%, signal=23%
PEROXISOME_ORGANIZATION_AND_BIOGENESIS	PEROXISOME_ORGANIZATION_AND_BIOGENESIS		16	-0.35484162	-0.98661375	0.47162426	0.88751334	1.0	666	tags=19%, list=3%, signal=19%
REGULATION_OF_MEMBRANE_POTENTIAL	REGULATION_OF_MEMBRANE_POTENTIAL		15	-0.3452365	-0.98593587	0.4857685	0.88338715	1.0	5825	tags=47%, list=28%, signal=65%
REGULATION_OF_TRANSPORT	REGULATION_OF_TRANSPORT		66	-0.23851661	-0.98477805	0.4917733	0.88077134	1.0	5056	tags=36%, list=25%, signal=48%
G_PROTEIN_SIGNALING_ADENYLATE_CYCLASE_ACTIVATING_PATHWAY	G_PROTEIN_SIGNALING_ADENYLATE_CYCLASE_ACTIVATING_PATHWAY		25	-0.30686185	-0.9825532	0.49322033	0.8810604	1.0	5645	tags=40%, list=28%, signal=55%
HOMEOSTASIS_OF_NUMBER_OF_CELLS	HOMEOSTASIS_OF_NUMBER_OF_CELLS		20	-0.33175686	-0.9814513	0.4604743	0.87819386	1.0	1467	tags=15%, list=7%, signal=16%
ANGIOGENESIS	ANGIOGENESIS		48	-0.2927112	-0.98092043	0.5027027	0.8740606	1.0	2973	tags=25%, list=15%, signal=29%
SYNAPTIC_TRANSMISSION	SYNAPTIC_TRANSMISSION		174	-0.23369348	-0.9768441	0.49391305	0.87915736	1.0	5313	tags=28%, list=26%, signal=38%
REGULATION_OF_MAP_KINASE_ACTIVITY	REGULATION_OF_MAP_KINASE_ACTIVITY		67	-0.25142324	-0.97493434	0.5204461	0.8785153	1.0	5276	tags=36%, list=26%, signal=48%
AROMATIC_COMPOUND_METABOLIC_PROCESS	AROMATIC_COMPOUND_METABOLIC_PROCESS		27	-0.29918358	-0.9738589	0.48101267	0.875916	1.0	3143	tags=22%, list=15%, signal=26%
REGULATION_OF_SECRETION	REGULATION_OF_SECRETION		40	-0.2771473	-0.96897686	0.48305085	0.88394094	1.0	6015	tags=40%, list=29%, signal=56%
SECRETION	SECRETION		178	-0.21076976	-0.9675351	0.49748743	0.8820979	1.0	6015	tags=31%, list=29%, signal=43%
CELLULAR_LIPID_CATABOLIC_PROCESS	CELLULAR_LIPID_CATABOLIC_PROCESS		34	-0.27654326	-0.9669114	0.50825685	0.8782346	1.0	907	tags=15%, list=4%, signal=15%
PROTEIN_FOLDING	PROTEIN_FOLDING		58	-0.28584528	-0.9642048	0.5048733	0.8800018	1.0	5096	tags=38%, list=25%, signal=50%
REGULATION_OF_ENDOCYTOSIS	REGULATION_OF_ENDOCYTOSIS		16	-0.32632926	-0.9629896	0.5037175	0.87762177	1.0	3086	tags=38%, list=15%, signal=44%
PHOSPHOINOSITIDE_MEDIATED_SIGNALING	PHOSPHOINOSITIDE_MEDIATED_SIGNALING		48	-0.28899175	-0.9626366	0.52747256	0.87312186	1.0	4725	tags=29%, list=23%, signal=38%
RESPONSE_TO_VIRUS	RESPONSE_TO_VIRUS		50	-0.29529646	-0.9608449	0.4990619	0.8727953	1.0	1747	tags=16%, list=9%, signal=17%
FATTY_ACID_METABOLIC_PROCESS	FATTY_ACID_METABOLIC_PROCESS		61	-0.25564492	-0.9595971	0.525394	0.87078696	1.0	5836	tags=34%, list=28%, signal=48%
MAPKKK_CASCADE_GO_0000165	MAPKKK_CASCADE_GO_0000165		104	-0.22956423	-0.9586977	0.5308411	0.86789906	1.0	4694	tags=28%, list=23%, signal=36%
REGULATION_OF_ANGIOGENESIS	REGULATION_OF_ANGIOGENESIS		26	-0.31676748	-0.9579043	0.5046211	0.86484146	1.0	3677	tags=27%, list=18%, signal=33%
NERVOUS_SYSTEM_DEVELOPMENT	NERVOUS_SYSTEM_DEVELOPMENT		381	-0.2124735	-0.95714235	0.51811594	0.8617324	1.0	6076	tags=30%, list=30%, signal=42%
LIPID_CATABOLIC_PROCESS	LIPID_CATABOLIC_PROCESS		37	-0.26871353	-0.9529481	0.51878357	0.8673828	1.0	7951	tags=57%, list=39%, signal=93%
POSITIVE_REGULATION_OF_CELL_DIFFERENTIATION	POSITIVE_REGULATION_OF_CELL_DIFFERENTIATION		25	-0.3179632	-0.9513448	0.50093806	0.8664214	1.0	3771	tags=24%, list=18%, signal=29%
REGULATION_OF_CATABOLIC_PROCESS	REGULATION_OF_CATABOLIC_PROCESS		16	-0.3353483	-0.9492721	0.53166986	0.8667567	1.0	5596	tags=38%, list=27%, signal=52%
NEGATIVE_REGULATION_OF_SIGNAL_TRANSDUCTION	NEGATIVE_REGULATION_OF_SIGNAL_TRANSDUCTION		37	-0.26702285	-0.9443017	0.5154827	0.8741163	1.0	2501	tags=22%, list=12%, signal=25%
POSITIVE_REGULATION_OF_MAP_KINASE_ACTIVITY	POSITIVE_REGULATION_OF_MAP_KINASE_ACTIVITY		47	-0.25705823	-0.941154	0.5441176	0.8769958	1.0	5276	tags=36%, list=26%, signal=49%
ACTIVATION_OF_NF_KAPPAB_TRANSCRIPTION_FACTOR	ACTIVATION_OF_NF_KAPPAB_TRANSCRIPTION_FACTOR		18	-0.31747368	-0.9409466	0.56029683	0.87255174	1.0	2288	tags=17%, list=11%, signal=19%
MEMBRANE_ORGANIZATION_AND_BIOGENESIS	MEMBRANE_ORGANIZATION_AND_BIOGENESIS		134	-0.20848627	-0.9396533	0.5714286	0.8708064	1.0	3086	tags=19%, list=15%, signal=23%
REGULATION_OF_HEART_CONTRACTION	REGULATION_OF_HEART_CONTRACTION		25	-0.29793864	-0.9391274	0.5516014	0.8673345	1.0	2989	tags=20%, list=15%, signal=23%
VIRAL_GENOME_REPLICATION	VIRAL_GENOME_REPLICATION		21	-0.32166016	-0.9384004	0.53949904	0.86412334	1.0	3463	tags=29%, list=17%, signal=34%
NEGATIVE_REGULATION_OF_CELLULAR_BIOSYNTHETIC_PROCESS	NEGATIVE_REGULATION_OF_CELLULAR_BIOSYNTHETIC_PROCESS		29	-0.26213017	-0.9364751	0.5772812	0.86426616	1.0	5056	tags=38%, list=25%, signal=50%
NEGATIVE_REGULATION_OF_BIOSYNTHETIC_PROCESS	NEGATIVE_REGULATION_OF_BIOSYNTHETIC_PROCESS		30	-0.25984085	-0.93469787	0.5494506	0.86386704	1.0	5056	tags=37%, list=25%, signal=49%
DNA_DAMAGE_RESPONSESIGNAL_TRANSDUCTION_RESULTING_IN_INDUCTION_OF_APOPTOSIS	DNA_DAMAGE_RESPONSESIGNAL_TRANSDUCTION_RESULTING_IN_INDUCTION_OF_APOPTOSIS		15	-0.32944477	-0.93030745	0.5481336	0.8699902	1.0	2561	tags=27%, list=12%, signal=30%
ACTIVATION_OF_MAPK_ACTIVITY	ACTIVATION_OF_MAPK_ACTIVITY		41	-0.26240468	-0.92916536	0.5620301	0.86794513	1.0	5163	tags=37%, list=25%, signal=49%
SKELETAL_MUSCLE_DEVELOPMENT	SKELETAL_MUSCLE_DEVELOPMENT		31	-0.26470548	-0.92656964	0.57894737	0.86952317	1.0	2893	tags=19%, list=14%, signal=23%
ANATOMICAL_STRUCTURE_MORPHOGENESIS	ANATOMICAL_STRUCTURE_MORPHOGENESIS		374	-0.20206213	-0.9259856	0.58603066	0.86618996	1.0	5746	tags=30%, list=28%, signal=40%
POSITIVE_REGULATION_OF_DNA_BINDING	POSITIVE_REGULATION_OF_DNA_BINDING		26	-0.27324453	-0.92400664	0.58639705	0.86630195	1.0	790	tags=12%, list=4%, signal=12%
APOPTOTIC_NUCLEAR_CHANGES	APOPTOTIC_NUCLEAR_CHANGES		19	-0.3052334	-0.92301446	0.5436893	0.8641391	1.0	4694	tags=42%, list=23%, signal=55%
REGULATION_OF_BIOLOGICAL_QUALITY	REGULATION_OF_BIOLOGICAL_QUALITY		417	-0.19782515	-0.9225281	0.60033166	0.860643	1.0	4955	tags=24%, list=24%, signal=32%
POSITIVE_REGULATION_OF_PROTEIN_METABOLIC_PROCESS	POSITIVE_REGULATION_OF_PROTEIN_METABOLIC_PROCESS		75	-0.26421472	-0.920767	0.55576557	0.8601558	1.0	4177	tags=27%, list=20%, signal=33%
REGULATION_OF_BODY_FLUID_LEVELS	REGULATION_OF_BODY_FLUID_LEVELS		56	-0.27221507	-0.9179747	0.548803	0.86198336	1.0	4796	tags=25%, list=23%, signal=33%
MONOCARBOXYLIC_ACID_METABOLIC_PROCESS	MONOCARBOXYLIC_ACID_METABOLIC_PROCESS		86	-0.22636525	-0.90938246	0.62051284	0.87818533	1.0	5836	tags=33%, list=28%, signal=45%
POTASSIUM_ION_TRANSPORT	POTASSIUM_ION_TRANSPORT		58	-0.261617	-0.90749276	0.5845324	0.87807804	1.0	5958	tags=29%, list=29%, signal=41%
CELL_CELL_SIGNALING	CELL_CELL_SIGNALING		403	-0.20115788	-0.90683746	0.6429725	0.8751361	1.0	5346	tags=25%, list=26%, signal=33%
PROTEIN_POLYMERIZATION	PROTEIN_POLYMERIZATION		19	-0.29218832	-0.906784	0.57865167	0.870774	1.0	4177	tags=37%, list=20%, signal=46%
RESPONSE_TO_CHEMICAL_STIMULUS	RESPONSE_TO_CHEMICAL_STIMULUS		313	-0.19950314	-0.9053028	0.62969285	0.87005526	1.0	4927	tags=25%, list=24%, signal=33%
POSITIVE_REGULATION_OF_I_KAPPAB_KINASE_NF_KAPPAB_CASCADE	POSITIVE_REGULATION_OF_I_KAPPAB_KINASE_NF_KAPPAB_CASCADE		87	-0.22303371	-0.90387005	0.5740741	0.8689451	1.0	4681	tags=26%, list=23%, signal=34%
CASPASE_ACTIVATION	CASPASE_ACTIVATION		26	-0.26539585	-0.90373474	0.5917969	0.86483485	1.0	3518	tags=31%, list=17%, signal=37%
EXTRACELLULAR_STRUCTURE_ORGANIZATION_AND_BIOGENESIS	EXTRACELLULAR_STRUCTURE_ORGANIZATION_AND_BIOGENESIS		31	-0.29751602	-0.9027889	0.5549133	0.86263764	1.0	6659	tags=52%, list=32%, signal=76%
SULFUR_METABOLIC_PROCESS	SULFUR_METABOLIC_PROCESS		37	-0.2728567	-0.90211576	0.56959707	0.8598479	1.0	6968	tags=54%, list=34%, signal=82%
NEUROLOGICAL_SYSTEM_PROCESS	NEUROLOGICAL_SYSTEM_PROCESS		378	-0.18885441	-0.9016912	0.66613674	0.85653055	1.0	7201	tags=36%, list=35%, signal=54%
POSITIVE_REGULATION_OF_PROTEIN_MODIFICATION_PROCESS	POSITIVE_REGULATION_OF_PROTEIN_MODIFICATION_PROCESS		29	-0.27961168	-0.89928573	0.580705	0.8577751	1.0	2861	tags=24%, list=14%, signal=28%
ACTIVATION_OF_JNK_ACTIVITY	ACTIVATION_OF_JNK_ACTIVITY		16	-0.29467162	-0.8985794	0.5903846	0.8553823	1.0	4950	tags=44%, list=24%, signal=58%
NEGATIVE_REGULATION_OF_MAP_KINASE_ACTIVITY	NEGATIVE_REGULATION_OF_MAP_KINASE_ACTIVITY		17	-0.29412073	-0.8980203	0.6229205	0.85236156	1.0	2774	tags=29%, list=14%, signal=34%
I_KAPPAB_KINASE_NF_KAPPAB_CASCADE	I_KAPPAB_KINASE_NF_KAPPAB_CASCADE		114	-0.21263793	-0.89455837	0.62112933	0.85587543	1.0	3956	tags=23%, list=19%, signal=28%
STRESS_ACTIVATED_PROTEIN_KINASE_SIGNALING_PATHWAY	STRESS_ACTIVATED_PROTEIN_KINASE_SIGNALING_PATHWAY		49	-0.23401952	-0.8942178	0.6310484	0.85245615	1.0	5262	tags=33%, list=26%, signal=44%
MITOCHONDRIAL_TRANSPORT	MITOCHONDRIAL_TRANSPORT		19	-0.3156177	-0.89408374	0.5991903	0.8485762	1.0	2712	tags=21%, list=13%, signal=24%
ORGANIC_ACID_METABOLIC_PROCESS	ORGANIC_ACID_METABOLIC_PROCESS		178	-0.20571694	-0.8928872	0.6458685	0.84707636	1.0	5984	tags=31%, list=29%, signal=43%
ANATOMICAL_STRUCTURE_FORMATION	ANATOMICAL_STRUCTURE_FORMATION		56	-0.25793627	-0.8899192	0.60110295	0.8495306	1.0	2973	tags=23%, list=15%, signal=27%
COFACTOR_METABOLIC_PROCESS	COFACTOR_METABOLIC_PROCESS		54	-0.26295072	-0.8882473	0.6057692	0.8490039	1.0	2214	tags=17%, list=11%, signal=19%
NEURON_APOPTOSIS	NEURON_APOPTOSIS		17	-0.28426498	-0.88769186	0.6524954	0.84617597	1.0	2125	tags=24%, list=10%, signal=26%
FEMALE_GAMETE_GENERATION	FEMALE_GAMETE_GENERATION		17	-0.29410568	-0.88765144	0.6224299	0.8422421	1.0	8208	tags=53%, list=40%, signal=88%
ADENYLATE_CYCLASE_ACTIVATION	ADENYLATE_CYCLASE_ACTIVATION		19	-0.29511154	-0.88184327	0.63883847	0.8509117	1.0	5179	tags=37%, list=25%, signal=49%
POSITIVE_REGULATION_OF_BINDING	POSITIVE_REGULATION_OF_BINDING		28	-0.2605029	-0.88160634	0.6495238	0.84748745	1.0	790	tags=11%, list=4%, signal=11%
CELL_MATURATION	CELL_MATURATION		16	-0.2966224	-0.8800013	0.6236749	0.8470489	1.0	5712	tags=38%, list=28%, signal=52%
ALCOHOL_METABOLIC_PROCESS	ALCOHOL_METABOLIC_PROCESS		88	-0.21470502	-0.879668	0.67235494	0.8437677	1.0	5596	tags=28%, list=27%, signal=39%
POSITIVE_REGULATION_OF_CELLULAR_PROTEIN_METABOLIC_PROCESS	POSITIVE_REGULATION_OF_CELLULAR_PROTEIN_METABOLIC_PROCESS		73	-0.254112	-0.87723017	0.5962264	0.8449486	1.0	4177	tags=26%, list=20%, signal=33%
CARBOHYDRATE_TRANSPORT	CARBOHYDRATE_TRANSPORT		19	-0.28743187	-0.87551373	0.6431227	0.8444144	1.0	228	tags=11%, list=1%, signal=11%
REGULATION_OF_PROTEIN_IMPORT_INTO_NUCLEUS	REGULATION_OF_PROTEIN_IMPORT_INTO_NUCLEUS		15	-0.3090599	-0.8692058	0.6563107	0.8541771	1.0	2236	tags=27%, list=11%, signal=30%
MEMBRANE_FUSION	MEMBRANE_FUSION		28	-0.26388645	-0.8684364	0.65583175	0.8519473	1.0	2622	tags=18%, list=13%, signal=20%
REGULATION_OF_SIGNAL_TRANSDUCTION	REGULATION_OF_SIGNAL_TRANSDUCTION		222	-0.18893363	-0.8636453	0.6643952	0.85794646	1.0	4711	tags=25%, list=23%, signal=32%
KERATINOCYTE_DIFFERENTIATION	KERATINOCYTE_DIFFERENTIATION		15	-0.33821598	-0.8599255	0.61497325	0.8616316	1.0	9044	tags=60%, list=44%, signal=107%
NEGATIVE_REGULATION_OF_CELLULAR_COMPONENT_ORGANIZATION_AND_BIOGENESIS	NEGATIVE_REGULATION_OF_CELLULAR_COMPONENT_ORGANIZATION_AND_BIOGENESIS		28	-0.24615255	-0.85567164	0.6929134	0.8669438	1.0	2987	tags=25%, list=15%, signal=29%
POSITIVE_REGULATION_OF_CASPASE_ACTIVITY	POSITIVE_REGULATION_OF_CASPASE_ACTIVITY		30	-0.24293709	-0.84821254	0.70280373	0.8788768	1.0	3518	tags=27%, list=17%, signal=32%
CARBOXYLIC_ACID_METABOLIC_PROCESS	CARBOXYLIC_ACID_METABOLIC_PROCESS		176	-0.19320953	-0.8401444	0.76638657	0.8916052	1.0	5984	tags=30%, list=29%, signal=42%
GAMETE_GENERATION	GAMETE_GENERATION		113	-0.20197032	-0.8394379	0.7587354	0.88922745	1.0	6488	tags=30%, list=32%, signal=44%
HETEROCYCLE_METABOLIC_PROCESS	HETEROCYCLE_METABOLIC_PROCESS		27	-0.2539603	-0.83750963	0.7058824	0.88918895	1.0	1773	tags=19%, list=9%, signal=20%
REGULATION_OF_I_KAPPAB_KINASE_NF_KAPPAB_CASCADE	REGULATION_OF_I_KAPPAB_KINASE_NF_KAPPAB_CASCADE		93	-0.20474471	-0.8360018	0.7155963	0.88828856	1.0	3956	tags=22%, list=19%, signal=27%
POSITIVE_REGULATION_OF_JNK_ACTIVITY	POSITIVE_REGULATION_OF_JNK_ACTIVITY		18	-0.2680828	-0.82636535	0.69024855	0.9042467	1.0	4950	tags=39%, list=24%, signal=51%
T_CELL_DIFFERENTIATION	T_CELL_DIFFERENTIATION		15	-0.3721421	-0.8260628	0.6356275	0.9008853	1.0	1161	tags=13%, list=6%, signal=14%
NEGATIVE_REGULATION_OF_TRANSLATION	NEGATIVE_REGULATION_OF_TRANSLATION		23	-0.23515214	-0.8186713	0.76325756	0.912215	1.0	5056	tags=30%, list=25%, signal=40%
MYOBLAST_DIFFERENTIATION	MYOBLAST_DIFFERENTIATION		17	-0.2748509	-0.81810015	0.72265625	0.9094438	1.0	6965	tags=41%, list=34%, signal=62%
RESPONSE_TO_BIOTIC_STIMULUS	RESPONSE_TO_BIOTIC_STIMULUS		119	-0.21429731	-0.8177305	0.715342	0.90624356	1.0	3438	tags=18%, list=17%, signal=21%
GOLGI_VESICLE_TRANSPORT	GOLGI_VESICLE_TRANSPORT		48	-0.2482803	-0.8144817	0.6779324	0.908819	1.0	737	tags=10%, list=4%, signal=11%
TISSUE_REMODELING	TISSUE_REMODELING		30	-0.25092912	-0.8092863	0.6893382	0.91510874	1.0	3371	tags=20%, list=16%, signal=24%
POSITIVE_REGULATION_OF_SIGNAL_TRANSDUCTION	POSITIVE_REGULATION_OF_SIGNAL_TRANSDUCTION		126	-0.19197614	-0.80833477	0.7740213	0.9130327	1.0	4694	tags=23%, list=23%, signal=30%
COENZYME_METABOLIC_PROCESS	COENZYME_METABOLIC_PROCESS		38	-0.24761583	-0.80149096	0.719697	0.92275757	1.0	5431	tags=26%, list=26%, signal=36%
MORPHOGENESIS_OF_AN_EPITHELIUM	MORPHOGENESIS_OF_AN_EPITHELIUM		16	-0.3007598	-0.8014479	0.72284645	0.91895264	1.0	2115	tags=13%, list=10%, signal=14%
POSITIVE_REGULATION_OF_PROTEIN_AMINO_ACID_PHOSPHORYLATION	POSITIVE_REGULATION_OF_PROTEIN_AMINO_ACID_PHOSPHORYLATION		20	-0.28043264	-0.80143094	0.6945996	0.9151403	1.0	2389	tags=20%, list=12%, signal=23%
HEMOSTASIS	HEMOSTASIS		47	-0.24172077	-0.79537874	0.73513514	0.92288905	1.0	4796	tags=23%, list=23%, signal=30%
SEXUAL_REPRODUCTION	SEXUAL_REPRODUCTION		138	-0.1827744	-0.7941962	0.83980584	0.921512	1.0	7992	tags=39%, list=39%, signal=64%
INSULIN_RECEPTOR_SIGNALING_PATHWAY	INSULIN_RECEPTOR_SIGNALING_PATHWAY		19	-0.26436305	-0.7917641	0.78781927	0.9221623	1.0	2057	tags=16%, list=10%, signal=18%
GLUCOSE_METABOLIC_PROCESS	GLUCOSE_METABOLIC_PROCESS		28	-0.23884559	-0.7811004	0.7666068	0.9377546	1.0	4853	tags=25%, list=24%, signal=33%
MAINTENANCE_OF_LOCALIZATION	MAINTENANCE_OF_LOCALIZATION		21	-0.24346046	-0.7789441	0.81346154	0.9375427	1.0	2723	tags=19%, list=13%, signal=22%
SENSORY_PERCEPTION	SENSORY_PERCEPTION		189	-0.16719477	-0.7779422	0.92234546	0.93547773	1.0	7184	tags=35%, list=35%, signal=53%
REGULATION_OF_DEFENSE_RESPONSE	REGULATION_OF_DEFENSE_RESPONSE		20	-0.28744557	-0.77187616	0.7137476	0.9423673	1.0	1747	tags=15%, list=9%, signal=16%
G_PROTEIN_COUPLED_RECEPTOR_PROTEIN_SIGNALING_PATHWAY	G_PROTEIN_COUPLED_RECEPTOR_PROTEIN_SIGNALING_PATHWAY		339	-0.18151975	-0.77043355	0.86926997	0.94092035	1.0	5179	tags=23%, list=25%, signal=30%
LIPID_HOMEOSTASIS	LIPID_HOMEOSTASIS		16	-0.2776989	-0.76624703	0.77240145	0.94378287	1.0	2296	tags=19%, list=11%, signal=21%
CAMP_MEDIATED_SIGNALING	CAMP_MEDIATED_SIGNALING		65	-0.20603533	-0.76028043	0.8606272	0.950066	1.0	8341	tags=49%, list=41%, signal=83%
PROTEOGLYCAN_BIOSYNTHETIC_PROCESS	PROTEOGLYCAN_BIOSYNTHETIC_PROCESS		15	-0.28085807	-0.75724566	0.76603776	0.95152265	1.0	2520	tags=27%, list=12%, signal=30%
G_PROTEIN_SIGNALING_COUPLED_TO_CAMP_NUCLEOTIDE_SECOND_MESSENGER	G_PROTEIN_SIGNALING_COUPLED_TO_CAMP_NUCLEOTIDE_SECOND_MESSENGER		64	-0.20584808	-0.749619	0.8626761	0.95967495	1.0	6919	tags=38%, list=34%, signal=56%
SECRETION_BY_CELL	SECRETION_BY_CELL		116	-0.17848803	-0.748799	0.9207207	0.95731115	1.0	3447	tags=17%, list=17%, signal=21%
CARBOHYDRATE_CATABOLIC_PROCESS	CARBOHYDRATE_CATABOLIC_PROCESS		24	-0.24703191	-0.74692357	0.8043088	0.9562936	1.0	5208	tags=29%, list=25%, signal=39%
JNK_CASCADE	JNK_CASCADE		47	-0.1928375	-0.7437469	0.8666667	0.95734656	1.0	5262	tags=30%, list=26%, signal=40%
SECRETORY_PATHWAY	SECRETORY_PATHWAY		84	-0.18916833	-0.7424693	0.8566108	0.95542616	1.0	4820	tags=24%, list=24%, signal=31%
BASE_EXCISION_REPAIR	BASE_EXCISION_REPAIR		16	-0.27218854	-0.7418717	0.790099	0.95266324	1.0	2063	tags=19%, list=10%, signal=21%
CELLULAR_CARBOHYDRATE_CATABOLIC_PROCESS	CELLULAR_CARBOHYDRATE_CATABOLIC_PROCESS		23	-0.24593419	-0.73795027	0.8172043	0.9547655	1.0	3829	tags=22%, list=19%, signal=27%
EMBRYONIC_MORPHOGENESIS	EMBRYONIC_MORPHOGENESIS		17	-0.24008413	-0.7363946	0.8666667	0.95341426	1.0	5680	tags=35%, list=28%, signal=49%
AMINO_ACID_METABOLIC_PROCESS	AMINO_ACID_METABOLIC_PROCESS		78	-0.1835036	-0.7267735	0.8957597	0.9634771	1.0	3130	tags=17%, list=15%, signal=20%
POSITIVE_REGULATION_OF_SECRETION	POSITIVE_REGULATION_OF_SECRETION		20	-0.24635564	-0.7267183	0.83362216	0.95986354	1.0	5987	tags=40%, list=29%, signal=56%
HOMEOSTATIC_PROCESS	HOMEOSTATIC_PROCESS		207	-0.16552955	-0.7185278	0.9476351	0.9673136	1.0	4927	tags=23%, list=24%, signal=30%
REGULATION_OF_PROTEIN_SECRETION	REGULATION_OF_PROTEIN_SECRETION		22	-0.23466891	-0.71204084	0.84885764	0.9722974	1.0	1556	tags=14%, list=8%, signal=15%
MESODERM_DEVELOPMENT	MESODERM_DEVELOPMENT		22	-0.24713133	-0.7111199	0.83426446	0.9696981	1.0	6072	tags=45%, list=30%, signal=65%
SECOND_MESSENGER_MEDIATED_SIGNALING	SECOND_MESSENGER_MEDIATED_SIGNALING		153	-0.18101075	-0.7098716	0.8987784	0.96760964	1.0	5179	tags=24%, list=25%, signal=31%
ACTIVATION_OF_IMMUNE_RESPONSE	ACTIVATION_OF_IMMUNE_RESPONSE		17	-0.29036108	-0.7062329	0.7585551	0.9685284	1.0	1649	tags=12%, list=8%, signal=13%
COFACTOR_BIOSYNTHETIC_PROCESS	COFACTOR_BIOSYNTHETIC_PROCESS		21	-0.23526917	-0.70499533	0.8452611	0.966483	1.0	1773	tags=14%, list=9%, signal=16%
CENTRAL_NERVOUS_SYSTEM_DEVELOPMENT	CENTRAL_NERVOUS_SYSTEM_DEVELOPMENT		121	-0.17051865	-0.7039519	0.95035464	0.96402556	1.0	4015	tags=19%, list=20%, signal=23%
RESPONSE_TO_OTHER_ORGANISM	RESPONSE_TO_OTHER_ORGANISM		82	-0.2064983	-0.70211256	0.8252788	0.96255547	1.0	3722	tags=17%, list=18%, signal=21%
CELLULAR_HOMEOSTASIS	CELLULAR_HOMEOSTASIS		147	-0.16668975	-0.70193946	0.94188035	0.9592035	1.0	4519	tags=21%, list=22%, signal=27%
REPRODUCTION	REPRODUCTION		264	-0.14991793	-0.6949417	0.9969834	0.96387887	1.0	6523	tags=29%, list=32%, signal=42%
NEGATIVE_REGULATION_OF_CELL_ADHESION	NEGATIVE_REGULATION_OF_CELL_ADHESION		17	-0.23256566	-0.6939886	0.8698113	0.9613808	1.0	3269	tags=24%, list=16%, signal=28%
REGULATION_OF_PROTEIN_AMINO_ACID_PHOSPHORYLATION	REGULATION_OF_PROTEIN_AMINO_ACID_PHOSPHORYLATION		30	-0.2220444	-0.6902646	0.8647619	0.9620604	1.0	2389	tags=17%, list=12%, signal=19%
AMINO_ACID_TRANSPORT	AMINO_ACID_TRANSPORT		26	-0.20964724	-0.68831646	0.8769497	0.9606439	1.0	2664	tags=19%, list=13%, signal=22%
DEVELOPMENTAL_MATURATION	DEVELOPMENTAL_MATURATION		18	-0.2216593	-0.67577195	0.89260566	0.97008866	1.0	5712	tags=33%, list=28%, signal=46%
CARBOXYLIC_ACID_TRANSPORT	CARBOXYLIC_ACID_TRANSPORT		41	-0.18633504	-0.6704614	0.94957983	0.9717473	1.0	6136	tags=34%, list=30%, signal=49%
BLOOD_COAGULATION	BLOOD_COAGULATION		42	-0.2046054	-0.6604058	0.90909094	0.9778645	1.0	4796	tags=21%, list=23%, signal=28%
ORGANIC_ACID_TRANSPORT	ORGANIC_ACID_TRANSPORT		42	-0.18154421	-0.6560543	0.960199	0.97826153	1.0	6136	tags=33%, list=30%, signal=47%
DEFENSE_RESPONSE_TO_BACTERIUM	DEFENSE_RESPONSE_TO_BACTERIUM		24	-0.22788046	-0.65369016	0.8890943	0.97682506	1.0	6019	tags=33%, list=29%, signal=47%
NEURON_DEVELOPMENT	NEURON_DEVELOPMENT		61	-0.1742675	-0.6489325	0.9497207	0.9773328	1.0	5746	tags=33%, list=28%, signal=45%
COAGULATION	COAGULATION		43	-0.1977453	-0.6443188	0.92539966	0.9774367	1.0	4796	tags=21%, list=23%, signal=27%
REGULATION_OF_PEPTIDYL_TYROSINE_PHOSPHORYLATION	REGULATION_OF_PEPTIDYL_TYROSINE_PHOSPHORYLATION		18	-0.2408529	-0.63755965	0.84894836	0.97909236	1.0	2389	tags=17%, list=12%, signal=19%
REGULATION_OF_CELL_DIFFERENTIATION	REGULATION_OF_CELL_DIFFERENTIATION		60	-0.17471395	-0.6365058	0.95660037	0.9764154	1.0	3771	tags=18%, list=18%, signal=22%
WOUND_HEALING	WOUND_HEALING		53	-0.18460967	-0.6300343	0.95	0.97768724	1.0	4829	tags=23%, list=24%, signal=30%
AMINE_TRANSPORT	AMINE_TRANSPORT		38	-0.17674084	-0.62964755	0.97053725	0.9745056	1.0	2664	tags=16%, list=13%, signal=18%
NEURITE_DEVELOPMENT	NEURITE_DEVELOPMENT		53	-0.17108645	-0.62861866	0.9551167	0.97182906	1.0	7938	tags=49%, list=39%, signal=80%
NEURON_DIFFERENTIATION	NEURON_DIFFERENTIATION		76	-0.16285825	-0.62170583	0.9769674	0.97308815	1.0	4959	tags=26%, list=24%, signal=35%
REGULATION_OF_RESPONSE_TO_STIMULUS	REGULATION_OF_RESPONSE_TO_STIMULUS		59	-0.17788571	-0.59737736	0.9380692	0.98427445	1.0	2461	tags=12%, list=12%, signal=13%
G_PROTEIN_SIGNALING_COUPLED_TO_CYCLIC_NUCLEOTIDE_SECOND_MESSENGER	G_PROTEIN_SIGNALING_COUPLED_TO_CYCLIC_NUCLEOTIDE_SECOND_MESSENGER		100	-0.1556984	-0.59407365	0.98615915	0.98270077	1.0	5179	tags=22%, list=25%, signal=29%
REGULATION_OF_BLOOD_PRESSURE	REGULATION_OF_BLOOD_PRESSURE		22	-0.1872496	-0.5926986	0.97063905	0.9799132	1.0	6578	tags=32%, list=32%, signal=47%
CHEMICAL_HOMEOSTASIS	CHEMICAL_HOMEOSTASIS		155	-0.13835537	-0.568573	0.9983165	0.98757374	1.0	6032	tags=26%, list=29%, signal=37%
LYMPHOCYTE_DIFFERENTIATION	LYMPHOCYTE_DIFFERENTIATION		26	-0.2094637	-0.5675697	0.8982387	0.98460215	1.0	2081	tags=12%, list=10%, signal=13%
CYCLIC_NUCLEOTIDE_MEDIATED_SIGNALING	CYCLIC_NUCLEOTIDE_MEDIATED_SIGNALING		102	-0.14736278	-0.5670523	0.99475527	0.9814594	1.0	5179	tags=22%, list=25%, signal=29%
INNATE_IMMUNE_RESPONSE	INNATE_IMMUNE_RESPONSE		23	-0.16553266	-0.49188948	0.98888886	0.9980034	1.0	3365	tags=13%, list=16%, signal=16%
REGULATION_OF_MULTICELLULAR_ORGANISMAL_PROCESS	REGULATION_OF_MULTICELLULAR_ORGANISMAL_PROCESS		150	-0.12796488	-0.46590886	1.0	0.99798626	1.0	3677	tags=14%, list=18%, signal=17%
RESPONSE_TO_BACTERIUM	RESPONSE_TO_BACTERIUM		30	-0.15348682	-0.46005744	0.99640936	0.99518853	1.0	6019	tags=27%, list=29%, signal=38%

[truncated: 86 more sheets: HES1_CC_lumA_low, HES1_CC_lumA_high, HES1_MF_lumA_low, HES1_MF_lumA_high, HES1_KEGG_lumA_low, HES1_KEGG_lumA_high, LFNG_BP_lumA_low, LFNG_BP_lumA_high, LFNG_CC_lumA_low, LFNG_CC_lumA_high, LFNG_MF_lumA_low, LFNG_MF_lumA_high, LFNG_KEGG_lumA_low, LFNG_KEGG_lumA_high, NOTCH1_BP_lumA_low, NOTCH1_BP_lumA_high, NOTCH1_CC_lumA_low, NOTCH1_CC_lumA_high, NOTCH1_MF_lumA_low, NOTCH1_MF_lumA_high …]
