# Supplementary material for: Common profiles of Notch signaling differentiate disease-free survival in luminal type A and triple negative breast cancer
Source: Oncotarget. 2016 Nov 19;8(4):6013–32. doi: 10.18632/oncotarget.13451 (PMC5351609; doi:10.18632/oncotarget.13451)
Supplement: Supplementary file 6 [file oncotarget-08-6013-s006.xlsx]

## Sheet: ADAM10_lumA_low
Supplementary File 3. CGPs in lumA unfavourable prognosis groups.
NAME	GS<br> follow link to MSigDB	GS DETAILS	SIZE	ES	NES	NOM p-val	FDR q-val	FWER p-val	RANK AT MAX	LEADING EDGE
YAO_TEMPORAL_RESPONSE_TO_PROGESTERONE_CLUSTER_13	YAO_TEMPORAL_RESPONSE_TO_PROGESTERONE_CLUSTER_13	Details ...	171	0.6453876	2.0461824	0.002610966	0.36459535	0.224	2851	tags=60%, list=14%, signal=69%
KIM_ALL_DISORDERS_DURATION_CORR_DN	KIM_ALL_DISORDERS_DURATION_CORR_DN	Details ...	143	0.62463444	1.9758357	0.0	0.3899744	0.383	3768	tags=62%, list=18%, signal=75%
TAKAO_RESPONSE_TO_UVB_RADIATION_UP	TAKAO_RESPONSE_TO_UVB_RADIATION_UP	Details ...	86	0.6273986	1.9431401	0.00867052	0.36305892	0.469	4874	tags=74%, list=24%, signal=97%
MODY_HIPPOCAMPUS_PRENATAL	MODY_HIPPOCAMPUS_PRENATAL	Details ...	41	0.61801875	1.9200296	0.01179941	0.33491278	0.519	4198	tags=59%, list=20%, signal=73%
HAMAI_APOPTOSIS_VIA_TRAIL_DN	HAMAI_APOPTOSIS_VIA_TRAIL_DN	Details ...	181	0.49421826	1.9119885	0.0	0.29260987	0.538	4961	tags=54%, list=24%, signal=70%
DAIRKEE_TERT_TARGETS_UP	DAIRKEE_TERT_TARGETS_UP	Details ...	367	0.5329008	1.9058695	0.003215434	0.2578714	0.549	3137	tags=49%, list=15%, signal=56%
SUH_COEXPRESSED_WITH_ID1_AND_ID2_UP	SUH_COEXPRESSED_WITH_ID1_AND_ID2_UP	Details ...	19	0.62621695	1.8979061	0.01	0.239748	0.572	4388	tags=63%, list=21%, signal=80%
MARTINEZ_RESPONSE_TO_TRABECTEDIN_UP	MARTINEZ_RESPONSE_TO_TRABECTEDIN_UP	Details ...	70	0.5065883	1.8426809	0.006666667	0.34019053	0.689	3694	tags=49%, list=18%, signal=59%
NIKOLSKY_BREAST_CANCER_16P13_AMPLICON	NIKOLSKY_BREAST_CANCER_16P13_AMPLICON	Details ...	120	0.67648226	1.8405961	0.022222223	0.30713046	0.694	4213	tags=67%, list=21%, signal=83%
LU_EZH2_TARGETS_UP	LU_EZH2_TARGETS_UP	Details ...	279	0.529619	1.8286688	0.0	0.30618012	0.722	3972	tags=58%, list=19%, signal=71%
MOOTHA_VOXPHOS	MOOTHA_VOXPHOS	Details ...	85	0.695573	1.8239075	0.020304568	0.28739336	0.733	2080	tags=62%, list=10%, signal=69%
DIRMEIER_LMP1_RESPONSE_LATE_DN	DIRMEIER_LMP1_RESPONSE_LATE_DN	Details ...	31	0.6785855	1.8212553	0.017910447	0.2690491	0.742	4341	tags=74%, list=21%, signal=94%
PECE_MAMMARY_STEM_CELL_UP	PECE_MAMMARY_STEM_CELL_UP	Details ...	139	0.58536524	1.8010304	0.017857144	0.2922482	0.782	3683	tags=64%, list=18%, signal=78%
WEBER_METHYLATED_LCP_IN_SPERM_UP	WEBER_METHYLATED_LCP_IN_SPERM_UP	Details ...	15	0.57845825	1.7939978	0.0068259384	0.28748745	0.797	3986	tags=40%, list=19%, signal=50%
SPIELMAN_LYMPHOBLAST_EUROPEAN_VS_ASIAN_UP	SPIELMAN_LYMPHOBLAST_EUROPEAN_VS_ASIAN_UP	Details ...	470	0.4689878	1.7867432	0.003030303	0.28297544	0.81	2779	tags=46%, list=14%, signal=52%
HSIAO_HOUSEKEEPING_GENES	HSIAO_HOUSEKEEPING_GENES	Details ...	385	0.49840325	1.7699134	0.01923077	0.30098873	0.837	3502	tags=51%, list=17%, signal=61%
MOREIRA_RESPONSE_TO_TSA_UP	MOREIRA_RESPONSE_TO_TSA_UP	Details ...	27	0.647638	1.7690691	0.008595988	0.28542683	0.838	5081	tags=70%, list=25%, signal=93%
GENTILE_UV_LOW_DOSE_UP	GENTILE_UV_LOW_DOSE_UP	Details ...	27	0.54335713	1.7538806	0.014705882	0.2999028	0.861	6137	tags=67%, list=30%, signal=95%
DACOSTA_UV_RESPONSE_VIA_ERCC3_UP	DACOSTA_UV_RESPONSE_VIA_ERCC3_UP	Details ...	305	0.45217207	1.7465403	0.0034364262	0.29906768	0.871	4914	tags=57%, list=24%, signal=74%
CHNG_MULTIPLE_MYELOMA_HYPERPLOID_UP	CHNG_MULTIPLE_MYELOMA_HYPERPLOID_UP	Details ...	52	0.7240033	1.742679	0.029748283	0.29133305	0.876	2446	tags=73%, list=12%, signal=83%
YAO_TEMPORAL_RESPONSE_TO_PROGESTERONE_CLUSTER_17	YAO_TEMPORAL_RESPONSE_TO_PROGESTERONE_CLUSTER_17	Details ...	177	0.50038666	1.7327425	0.035135135	0.29836956	0.89	3850	tags=53%, list=19%, signal=65%
CREIGHTON_AKT1_SIGNALING_VIA_MTOR_UP	CREIGHTON_AKT1_SIGNALING_VIA_MTOR_UP	Details ...	34	0.6337779	1.7149129	0.044665013	0.32369897	0.914	3583	tags=65%, list=17%, signal=78%
GALE_APL_WITH_FLT3_MUTATED_DN	GALE_APL_WITH_FLT3_MUTATED_DN	Details ...	17	0.709152	1.7106557	0.01183432	0.3196703	0.918	5252	tags=82%, list=26%, signal=111%
NUTT_GBM_VS_AO_GLIOMA_DN	NUTT_GBM_VS_AO_GLIOMA_DN	Details ...	45	0.49353117	1.7074386	0.007843138	0.3134061	0.921	2979	tags=44%, list=15%, signal=52%
DAZARD_RESPONSE_TO_UV_NHEK_UP	DAZARD_RESPONSE_TO_UV_NHEK_UP	Details ...	237	0.41226023	1.7023181	0.0054054055	0.3100939	0.922	3647	tags=40%, list=18%, signal=48%
WONG_MITOCHONDRIA_GENE_MODULE	WONG_MITOCHONDRIA_GENE_MODULE	Details ...	215	0.5305453	1.7021351	0.05571031	0.2984468	0.922	3794	tags=57%, list=19%, signal=69%
HOLLEMAN_VINCRISTINE_RESISTANCE_ALL_DN	HOLLEMAN_VINCRISTINE_RESISTANCE_ALL_DN	Details ...	19	0.69522566	1.7016827	0.031168832	0.28859523	0.923	4345	tags=79%, list=21%, signal=100%
BILANGES_SERUM_AND_RAPAMYCIN_SENSITIVE_GENES	BILANGES_SERUM_AND_RAPAMYCIN_SENSITIVE_GENES	Details ...	68	0.69158876	1.6985521	0.04367816	0.28440654	0.925	3053	tags=71%, list=15%, signal=83%
LI_AMPLIFIED_IN_LUNG_CANCER	LI_AMPLIFIED_IN_LUNG_CANCER	Details ...	177	0.44990945	1.6957495	0.037593983	0.28038952	0.93	3805	tags=44%, list=19%, signal=54%
TIEN_INTESTINE_PROBIOTICS_6HR_UP	TIEN_INTESTINE_PROBIOTICS_6HR_UP	Details ...	55	0.55404496	1.6908358	0.06824147	0.28042436	0.936	3025	tags=53%, list=15%, signal=62%
SCHLOSSER_MYC_AND_SERUM_RESPONSE_SYNERGY	SCHLOSSER_MYC_AND_SERUM_RESPONSE_SYNERGY	Details ...	32	0.6162717	1.6840743	0.03422983	0.28453743	0.942	3100	tags=69%, list=15%, signal=81%
VIETOR_IFRD1_TARGETS	VIETOR_IFRD1_TARGETS	Details ...	23	0.5518641	1.679347	0.007352941	0.2845237	0.949	4313	tags=61%, list=21%, signal=77%
CREIGHTON_AKT1_SIGNALING_VIA_MTOR_DN	CREIGHTON_AKT1_SIGNALING_VIA_MTOR_DN	Details ...	22	0.6742736	1.6791313	0.04076087	0.27637246	0.949	5165	tags=82%, list=25%, signal=109%
NIKOLSKY_BREAST_CANCER_1Q21_AMPLICON	NIKOLSKY_BREAST_CANCER_1Q21_AMPLICON	Details ...	36	0.66299564	1.6632899	0.06868132	0.29698762	0.958	5451	tags=81%, list=27%, signal=110%
DAZARD_UV_RESPONSE_CLUSTER_G1	DAZARD_UV_RESPONSE_CLUSTER_G1	Details ...	67	0.4655833	1.6624416	0.00754717	0.29046515	0.959	3647	tags=51%, list=18%, signal=62%
DAZARD_UV_RESPONSE_CLUSTER_G4	DAZARD_UV_RESPONSE_CLUSTER_G4	Details ...	19	0.5993017	1.6580265	0.03529412	0.29036877	0.962	3172	tags=53%, list=15%, signal=62%
DACOSTA_UV_RESPONSE_VIA_ERCC3_TTD_UP	DACOSTA_UV_RESPONSE_VIA_ERCC3_TTD_UP	Details ...	63	0.4836785	1.6533681	0.01904762	0.29135436	0.965	3204	tags=46%, list=16%, signal=54%
GRADE_METASTASIS_DN	GRADE_METASTASIS_DN	Details ...	45	0.5443031	1.6426678	0.059895832	0.30450606	0.973	1985	tags=51%, list=10%, signal=56%
BARRIER_CANCER_RELAPSE_NORMAL_SAMPLE_DN	BARRIER_CANCER_RELAPSE_NORMAL_SAMPLE_DN	Details ...	30	0.55535	1.6397952	0.06569343	0.30251133	0.973	4919	tags=67%, list=24%, signal=88%
HOLLEMAN_VINCRISTINE_RESISTANCE_B_ALL_DN	HOLLEMAN_VINCRISTINE_RESISTANCE_B_ALL_DN	Details ...	15	0.6582119	1.627276	0.043010753	0.31796715	0.975	4345	tags=73%, list=21%, signal=93%
LUI_THYROID_CANCER_CLUSTER_3	LUI_THYROID_CANCER_CLUSTER_3	Details ...	28	0.6279943	1.6246209	0.075294115	0.3150946	0.977	3752	tags=61%, list=18%, signal=74%
LIN_APC_TARGETS	LIN_APC_TARGETS	Details ...	76	0.477057	1.6212391	0.044378698	0.31387365	0.978	2562	tags=41%, list=12%, signal=46%
SANCHEZ_MDM2_TARGETS	SANCHEZ_MDM2_TARGETS	Details ...	15	0.60257053	1.6182765	0.033834588	0.31219223	0.982	3172	tags=53%, list=15%, signal=63%
ZUCCHI_METASTASIS_DN	ZUCCHI_METASTASIS_DN	Details ...	43	0.52771235	1.6168551	0.03125	0.30771294	0.982	5249	tags=56%, list=26%, signal=75%
JOSEPH_RESPONSE_TO_SODIUM_BUTYRATE_UP	JOSEPH_RESPONSE_TO_SODIUM_BUTYRATE_UP	Details ...	31	0.47831506	1.6130311	0.025	0.30797753	0.984	2882	tags=39%, list=14%, signal=45%
LI_DCP2_BOUND_MRNA	LI_DCP2_BOUND_MRNA	Details ...	89	0.5819305	1.6119951	0.06896552	0.30335438	0.984	2936	tags=70%, list=14%, signal=81%
NATSUME_RESPONSE_TO_INTERFERON_BETA_DN	NATSUME_RESPONSE_TO_INTERFERON_BETA_DN	Details ...	51	0.48195612	1.6075565	0.038338657	0.30525574	0.986	5381	tags=67%, list=26%, signal=90%
HOLLEMAN_ASPARAGINASE_RESISTANCE_B_ALL_UP	HOLLEMAN_ASPARAGINASE_RESISTANCE_B_ALL_UP	Details ...	26	0.64408	1.6060838	0.06666667	0.30099425	0.987	4801	tags=65%, list=23%, signal=85%
TONG_INTERACT_WITH_PTTG1	TONG_INTERACT_WITH_PTTG1	Details ...	55	0.45670852	1.6056817	0.024561403	0.2957702	0.987	4765	tags=56%, list=23%, signal=73%
TIMOFEEVA_GROWTH_STRESS_VIA_STAT1_DN	TIMOFEEVA_GROWTH_STRESS_VIA_STAT1_DN	Details ...	16	0.5759332	1.5877963	0.044378698	0.32009083	0.992	2976	tags=56%, list=15%, signal=66%
YAO_TEMPORAL_RESPONSE_TO_PROGESTERONE_CLUSTER_12	YAO_TEMPORAL_RESPONSE_TO_PROGESTERONE_CLUSTER_12	Details ...	78	0.41110492	1.5825113	0.023529412	0.3235599	0.992	3419	tags=44%, list=17%, signal=52%
BILANGES_SERUM_RESPONSE_TRANSLATION	BILANGES_SERUM_RESPONSE_TRANSLATION	Details ...	37	0.56137204	1.580301	0.07973422	0.3213681	0.992	3754	tags=57%, list=18%, signal=69%
WALLACE_JAK2_TARGETS_UP	WALLACE_JAK2_TARGETS_UP	Details ...	25	0.5422209	1.576918	0.052805282	0.3212849	0.992	4356	tags=64%, list=21%, signal=81%
BOUDOUKHA_BOUND_BY_IGF2BP2	BOUDOUKHA_BOUND_BY_IGF2BP2	Details ...	109	0.3835448	1.5672556	0.03065134	0.3334151	0.995	2790	tags=38%, list=14%, signal=43%
KUUSELO_PANCREATIC_CANCER_19Q13_AMPLIFICATION	KUUSELO_PANCREATIC_CANCER_19Q13_AMPLIFICATION	Details ...	30	0.5304745	1.5672191	0.072289154	0.3274374	0.995	3325	tags=47%, list=16%, signal=56%
MOOTHA_MITOCHONDRIA	MOOTHA_MITOCHONDRIA	Details ...	438	0.39526623	1.5626526	0.063897766	0.3300639	0.995	3529	tags=43%, list=17%, signal=51%
TOMIDA_METASTASIS_UP	TOMIDA_METASTASIS_UP	Details ...	25	0.49915835	1.5618943	0.061728396	0.32562768	0.995	3648	tags=40%, list=18%, signal=49%
YAO_TEMPORAL_RESPONSE_TO_PROGESTERONE_CLUSTER_14	YAO_TEMPORAL_RESPONSE_TO_PROGESTERONE_CLUSTER_14	Details ...	140	0.43074426	1.559447	0.06944445	0.32455325	0.995	3759	tags=42%, list=18%, signal=51%
LUI_THYROID_CANCER_PAX8_PPARG_DN	LUI_THYROID_CANCER_PAX8_PPARG_DN	Details ...	44	0.5049157	1.5569506	0.059585493	0.3233714	0.996	4313	tags=52%, list=21%, signal=66%
LIU_IL13_MEMORY_MODEL_UP	LIU_IL13_MEMORY_MODEL_UP	Details ...	17	0.5017665	1.5544875	0.05078125	0.3224244	0.996	4798	tags=47%, list=23%, signal=61%
ACEVEDO_NORMAL_TISSUE_ADJACENT_TO_LIVER_TUMOR_DN	ACEVEDO_NORMAL_TISSUE_ADJACENT_TO_LIVER_TUMOR_DN	Details ...	346	0.3546767	1.5454404	0.014285714	0.3329063	0.996	4109	tags=43%, list=20%, signal=53%
TOOKER_GEMCITABINE_RESISTANCE_UP	TOOKER_GEMCITABINE_RESISTANCE_UP	Details ...	78	0.38593718	1.5246367	0.025735294	0.367999	0.996	4195	tags=47%, list=20%, signal=59%
KYNG_RESPONSE_TO_H2O2_VIA_ERCC6	KYNG_RESPONSE_TO_H2O2_VIA_ERCC6	Details ...	17	0.5226112	1.5058011	0.06752411	0.3987547	0.998	6221	tags=59%, list=30%, signal=84%
LUI_TARGETS_OF_PAX8_PPARG_FUSION	LUI_TARGETS_OF_PAX8_PPARG_FUSION	Details ...	33	0.520905	1.502073	0.096692115	0.40075275	0.998	3752	tags=42%, list=18%, signal=52%
BARRIER_COLON_CANCER_RECURRENCE_DN	BARRIER_COLON_CANCER_RECURRENCE_DN	Details ...	20	0.49227703	1.4932715	0.07584269	0.4131005	0.998	2667	tags=40%, list=13%, signal=46%
HILLION_HMGA1B_TARGETS	HILLION_HMGA1B_TARGETS	Details ...	91	0.38816074	1.4916071	0.051813472	0.41026545	0.998	4173	tags=38%, list=20%, signal=48%
GINESTIER_BREAST_CANCER_ZNF217_AMPLIFIED_DN	GINESTIER_BREAST_CANCER_ZNF217_AMPLIFIED_DN	Details ...	315	0.4076188	1.4906087	0.10455764	0.4062445	0.998	3676	tags=48%, list=18%, signal=58%
CHAUHAN_RESPONSE_TO_METHOXYESTRADIOL_DN	CHAUHAN_RESPONSE_TO_METHOXYESTRADIOL_DN	Details ...	98	0.38376555	1.4900308	0.067567565	0.40135762	0.998	3697	tags=38%, list=18%, signal=46%
RAHMAN_TP53_TARGETS_PHOSPHORYLATED	RAHMAN_TP53_TARGETS_PHOSPHORYLATED	Details ...	21	0.5661496	1.4827249	0.097323604	0.41147074	0.999	4456	tags=57%, list=22%, signal=73%
DACOSTA_UV_RESPONSE_VIA_ERCC3_COMMON_UP	DACOSTA_UV_RESPONSE_VIA_ERCC3_COMMON_UP	Details ...	75	0.3599252	1.4794418	0.037815128	0.41237158	0.999	4120	tags=41%, list=20%, signal=52%
BILANGES_RAPAMYCIN_SENSITIVE_VIA_TSC1_AND_TSC2	BILANGES_RAPAMYCIN_SENSITIVE_VIA_TSC1_AND_TSC2	Details ...	71	0.4598849	1.4792795	0.11924119	0.40690154	0.999	5035	tags=51%, list=25%, signal=67%
JAZAG_TGFB1_SIGNALING_VIA_SMAD4_UP	JAZAG_TGFB1_SIGNALING_VIA_SMAD4_UP	Details ...	107	0.3130442	1.4738761	0.008130081	0.41209817	0.999	3289	tags=31%, list=16%, signal=37%
VETTER_TARGETS_OF_PRKCA_AND_ETS1_DN	VETTER_TARGETS_OF_PRKCA_AND_ETS1_DN	Details ...	16	0.43710142	1.4732356	0.037037037	0.40774348	0.999	7078	tags=50%, list=35%, signal=76%
GAZDA_DIAMOND_BLACKFAN_ANEMIA_MYELOID_DN	GAZDA_DIAMOND_BLACKFAN_ANEMIA_MYELOID_DN	Details ...	37	0.3819705	1.4714999	0.049382716	0.40580297	0.999	1796	tags=32%, list=9%, signal=35%
MOOTHA_HUMAN_MITODB_6_2002	MOOTHA_HUMAN_MITODB_6_2002	Details ...	424	0.37423214	1.468606	0.084690556	0.40595672	0.999	3331	tags=40%, list=16%, signal=47%
GNATENKO_PLATELET_SIGNATURE	GNATENKO_PLATELET_SIGNATURE	Details ...	45	0.45700115	1.4675137	0.07434944	0.4028366	0.999	4163	tags=51%, list=20%, signal=64%
RICKMAN_METASTASIS_DN	RICKMAN_METASTASIS_DN	Details ...	255	0.37662542	1.4657956	0.084375	0.401273	0.999	3502	tags=37%, list=17%, signal=44%
CHAUHAN_RESPONSE_TO_METHOXYESTRADIOL_UP	CHAUHAN_RESPONSE_TO_METHOXYESTRADIOL_UP	Details ...	47	0.45458487	1.458599	0.11692308	0.4106873	0.999	4920	tags=57%, list=24%, signal=75%
BANDRES_RESPONSE_TO_CARMUSTIN_WITHOUT_MGMT_48HR_DN	BANDRES_RESPONSE_TO_CARMUSTIN_WITHOUT_MGMT_48HR_DN	Details ...	31	0.41920182	1.4565928	0.056603774	0.40969944	0.999	4486	tags=52%, list=22%, signal=66%
KESHELAVA_MULTIPLE_DRUG_RESISTANCE	KESHELAVA_MULTIPLE_DRUG_RESISTANCE	Details ...	84	0.364558	1.4539292	0.07777778	0.409957	0.999	3172	tags=44%, list=15%, signal=52%
KIM_TIAL1_TARGETS	KIM_TIAL1_TARGETS	Details ...	32	0.44806075	1.4480869	0.123333335	0.4163369	1.0	3982	tags=47%, list=19%, signal=58%
SESTO_RESPONSE_TO_UV_C6	SESTO_RESPONSE_TO_UV_C6	Details ...	39	0.44657734	1.447652	0.065789476	0.412086	1.0	3098	tags=38%, list=15%, signal=45%
KEEN_RESPONSE_TO_ROSIGLITAZONE_UP	KEEN_RESPONSE_TO_ROSIGLITAZONE_UP	Details ...	38	0.44138703	1.4458835	0.07191781	0.41053057	1.0	3128	tags=47%, list=15%, signal=56%
PELLICCIOTTA_HDAC_IN_ANTIGEN_PRESENTATION_UP	PELLICCIOTTA_HDAC_IN_ANTIGEN_PRESENTATION_UP	Details ...	64	0.4391881	1.4346597	0.13404825	0.42814565	1.0	2785	tags=38%, list=14%, signal=43%
PENG_GLUCOSE_DEPRIVATION_UP	PENG_GLUCOSE_DEPRIVATION_UP	Details ...	46	0.39306027	1.434452	0.09411765	0.42348856	1.0	4789	tags=54%, list=23%, signal=71%
KYNG_RESPONSE_TO_H2O2	KYNG_RESPONSE_TO_H2O2	Details ...	71	0.38327876	1.4277676	0.04526749	0.43208623	1.0	6221	tags=58%, list=30%, signal=83%
WEIGEL_OXIDATIVE_STRESS_RESPONSE	WEIGEL_OXIDATIVE_STRESS_RESPONSE	Details ...	35	0.3768633	1.4275044	0.029166667	0.42769098	1.0	3208	tags=40%, list=16%, signal=47%
YAGI_AML_RELAPSE_PROGNOSIS	YAGI_AML_RELAPSE_PROGNOSIS	Details ...	35	0.4142864	1.423198	0.08219178	0.43143076	1.0	2810	tags=43%, list=14%, signal=50%
SAGIV_CD24_TARGETS_DN	SAGIV_CD24_TARGETS_DN	Details ...	46	0.42201918	1.416826	0.13389121	0.43966073	1.0	3847	tags=39%, list=19%, signal=48%
NIKOLSKY_BREAST_CANCER_7P22_AMPLICON	NIKOLSKY_BREAST_CANCER_7P22_AMPLICON	Details ...	36	0.531571	1.416801	0.16010499	0.43483916	1.0	4571	tags=61%, list=22%, signal=79%
BONOME_OVARIAN_CANCER_POOR_SURVIVAL_DN	BONOME_OVARIAN_CANCER_POOR_SURVIVAL_DN	Details ...	22	0.50489354	1.413768	0.11232877	0.43578544	1.0	2683	tags=45%, list=13%, signal=52%
HOLLEMAN_ASPARAGINASE_RESISTANCE_ALL_UP	HOLLEMAN_ASPARAGINASE_RESISTANCE_ALL_UP	Details ...	22	0.46379894	1.4121168	0.12544803	0.43432352	1.0	2320	tags=36%, list=11%, signal=41%
KIM_LRRC3B_TARGETS	KIM_LRRC3B_TARGETS	Details ...	30	0.5206055	1.410833	0.16772152	0.43254086	1.0	7217	tags=67%, list=35%, signal=103%
FAELT_B_CLL_WITH_VH3_21_UP	FAELT_B_CLL_WITH_VH3_21_UP	Details ...	43	0.45594442	1.408193	0.1475	0.43316495	1.0	3869	tags=47%, list=19%, signal=57%
BANDRES_RESPONSE_TO_CARMUSTIN_MGMT_48HR_DN	BANDRES_RESPONSE_TO_CARMUSTIN_MGMT_48HR_DN	Details ...	159	0.3077013	1.4066573	0.04494382	0.4317278	1.0	5504	tags=41%, list=27%, signal=55%
ABE_INNER_EAR	ABE_INNER_EAR	Details ...	48	0.4194201	1.4037318	0.09550562	0.4327962	1.0	1378	tags=29%, list=7%, signal=31%
WAMUNYOKOLI_OVARIAN_CANCER_LMP_UP	WAMUNYOKOLI_OVARIAN_CANCER_LMP_UP	Details ...	260	0.34321636	1.4036242	0.11111111	0.4284766	1.0	3383	tags=41%, list=17%, signal=48%
YAO_TEMPORAL_RESPONSE_TO_PROGESTERONE_CLUSTER_4	YAO_TEMPORAL_RESPONSE_TO_PROGESTERONE_CLUSTER_4	Details ...	15	0.47538075	1.402906	0.125	0.4252559	1.0	5450	tags=73%, list=27%, signal=100%
CHOW_RASSF1_TARGETS_DN	CHOW_RASSF1_TARGETS_DN	Details ...	29	0.4472327	1.3978401	0.10380623	0.4310425	1.0	3816	tags=52%, list=19%, signal=63%
KYNG_RESPONSE_TO_H2O2_VIA_ERCC6_DN	KYNG_RESPONSE_TO_H2O2_VIA_ERCC6_DN	Details ...	46	0.37609285	1.3954688	0.08550186	0.43152434	1.0	1930	tags=26%, list=9%, signal=29%
ZHAN_V1_LATE_DIFFERENTIATION_GENES_DN	ZHAN_V1_LATE_DIFFERENTIATION_GENES_DN	Details ...	15	0.5234611	1.3954155	0.1409396	0.4273684	1.0	5182	tags=73%, list=25%, signal=98%
MURAKAMI_UV_RESPONSE_6HR_DN	MURAKAMI_UV_RESPONSE_6HR_DN	Details ...	21	0.44685468	1.3926992	0.05612245	0.42824498	1.0	5081	tags=52%, list=25%, signal=70%
ODONNELL_METASTASIS_DN	ODONNELL_METASTASIS_DN	Details ...	24	0.41816315	1.3885875	0.078125	0.4321667	1.0	5336	tags=50%, list=26%, signal=68%
CHICAS_RB1_TARGETS_LOW_SERUM	CHICAS_RB1_TARGETS_LOW_SERUM	Details ...	92	0.40147644	1.3853081	0.14828898	0.43442434	1.0	3270	tags=47%, list=16%, signal=55%
HANN_RESISTANCE_TO_BCL2_INHIBITOR_DN	HANN_RESISTANCE_TO_BCL2_INHIBITOR_DN	Details ...	46	0.33744237	1.3758868	0.033707865	0.4483883	1.0	2814	tags=26%, list=14%, signal=30%
MACLACHLAN_BRCA1_TARGETS_UP	MACLACHLAN_BRCA1_TARGETS_UP	Details ...	21	0.46634522	1.3754739	0.12650603	0.44508344	1.0	3863	tags=52%, list=19%, signal=64%
LI_LUNG_CANCER	LI_LUNG_CANCER	Details ...	41	0.4155136	1.3723699	0.11363637	0.4469843	1.0	3648	tags=39%, list=18%, signal=47%
GOUYER_TATI_TARGETS_DN	GOUYER_TATI_TARGETS_DN	Details ...	17	0.47380933	1.3691167	0.12222222	0.44911516	1.0	4204	tags=53%, list=21%, signal=67%
MIKKELSEN_IPS_LCP_WITH_H3K4ME3	MIKKELSEN_IPS_LCP_WITH_H3K4ME3	Details ...	167	0.31394783	1.3651676	0.05839416	0.45285457	1.0	6043	tags=51%, list=29%, signal=72%
MOOTHA_PGC	MOOTHA_PGC	Details ...	415	0.3215262	1.3624284	0.11923077	0.45426163	1.0	3493	tags=37%, list=17%, signal=44%
SESTO_RESPONSE_TO_UV_C7	SESTO_RESPONSE_TO_UV_C7	Details ...	68	0.35922614	1.3604301	0.11814346	0.45409995	1.0	5230	tags=46%, list=26%, signal=61%
NIKOLSKY_BREAST_CANCER_16Q24_AMPLICON	NIKOLSKY_BREAST_CANCER_16Q24_AMPLICON	Details ...	51	0.53786343	1.3586283	0.19117647	0.45354173	1.0	5520	tags=71%, list=27%, signal=96%
MALONEY_RESPONSE_TO_17AAG_UP	MALONEY_RESPONSE_TO_17AAG_UP	Details ...	41	0.3943947	1.3462245	0.1264706	0.47492433	1.0	4251	tags=44%, list=21%, signal=55%
ZHANG_RESPONSE_TO_CANTHARIDIN_DN	ZHANG_RESPONSE_TO_CANTHARIDIN_DN	Details ...	67	0.4406499	1.3458765	0.19337016	0.47154027	1.0	2421	tags=46%, list=12%, signal=52%
HOUSTIS_ROS	HOUSTIS_ROS	Details ...	35	0.39970165	1.3454475	0.13654618	0.46831793	1.0	2526	tags=37%, list=12%, signal=42%
NING_CHRONIC_OBSTRUCTIVE_PULMONARY_DISEASE_UP	NING_CHRONIC_OBSTRUCTIVE_PULMONARY_DISEASE_UP	Details ...	154	0.32871106	1.3437041	0.1277533	0.46781197	1.0	3843	tags=41%, list=19%, signal=50%
SENGUPTA_EBNA1_ANTICORRELATED	SENGUPTA_EBNA1_ANTICORRELATED	Details ...	156	0.336972	1.341817	0.12446352	0.4677144	1.0	4769	tags=44%, list=23%, signal=56%
DAZARD_UV_RESPONSE_CLUSTER_G2	DAZARD_UV_RESPONSE_CLUSTER_G2	Details ...	29	0.4498923	1.34028	0.16915423	0.4668768	1.0	5686	tags=55%, list=28%, signal=76%
NIKOLSKY_BREAST_CANCER_5P15_AMPLICON	NIKOLSKY_BREAST_CANCER_5P15_AMPLICON	Details ...	26	0.46283352	1.336908	0.17532468	0.4696548	1.0	6201	tags=54%, list=30%, signal=77%
ZEMBUTSU_SENSITIVITY_TO_MITOMYCIN	ZEMBUTSU_SENSITIVITY_TO_MITOMYCIN	Details ...	18	0.3960825	1.3354656	0.07804878	0.46890798	1.0	3845	tags=39%, list=19%, signal=48%
CHIANG_LIVER_CANCER_SUBCLASS_POLYSOMY7_UP	CHIANG_LIVER_CANCER_SUBCLASS_POLYSOMY7_UP	Details ...	76	0.30970708	1.3352975	0.08235294	0.4654142	1.0	5928	tags=42%, list=29%, signal=59%
MURAKAMI_UV_RESPONSE_24HR	MURAKAMI_UV_RESPONSE_24HR	Details ...	20	0.42418325	1.3335795	0.12626262	0.4650386	1.0	5081	tags=55%, list=25%, signal=73%
JOHNSTONE_PARVB_TARGETS_2_UP	JOHNSTONE_PARVB_TARGETS_2_UP	Details ...	136	0.33794534	1.3327227	0.12903225	0.46303186	1.0	5081	tags=51%, list=25%, signal=67%
STARK_HYPPOCAMPUS_22Q11_DELETION_DN	STARK_HYPPOCAMPUS_22Q11_DELETION_DN	Details ...	19	0.60843563	1.3322277	0.20417634	0.4602828	1.0	3939	tags=74%, list=19%, signal=91%
NADLER_HYPERGLYCEMIA_AT_OBESITY	NADLER_HYPERGLYCEMIA_AT_OBESITY	Details ...	56	0.3285618	1.3303403	0.09259259	0.46026838	1.0	1735	tags=25%, list=8%, signal=27%
MEISSNER_BRAIN_ICP_WITH_H3K4ME3	MEISSNER_BRAIN_ICP_WITH_H3K4ME3	Details ...	32	0.37364876	1.3284482	0.122047246	0.4606866	1.0	3808	tags=34%, list=19%, signal=42%
BANDRES_RESPONSE_TO_CARMUSTIN_MGMT_24HR_DN	BANDRES_RESPONSE_TO_CARMUSTIN_MGMT_24HR_DN	Details ...	33	0.34226426	1.3270926	0.105960265	0.45993602	1.0	2595	tags=24%, list=13%, signal=28%
CHIBA_RESPONSE_TO_TSA_UP	CHIBA_RESPONSE_TO_TSA_UP	Details ...	52	0.39868027	1.3266538	0.12083333	0.45712283	1.0	3741	tags=37%, list=18%, signal=45%
SANSOM_APC_TARGETS_REQUIRE_MYC	SANSOM_APC_TARGETS_REQUIRE_MYC	Details ...	205	0.34042048	1.3256745	0.15384616	0.45526293	1.0	3363	tags=43%, list=16%, signal=51%
GAVIN_FOXP3_TARGETS_CLUSTER_T7	GAVIN_FOXP3_TARGETS_CLUSTER_T7	Details ...	97	0.34218115	1.3215057	0.14	0.4598827	1.0	4362	tags=45%, list=21%, signal=57%
MALONEY_RESPONSE_TO_17AAG_DN	MALONEY_RESPONSE_TO_17AAG_DN	Details ...	74	0.3964482	1.3198092	0.19121447	0.45948967	1.0	1291	tags=30%, list=6%, signal=32%
MEISSNER_NPC_ICP_WITH_H3K4ME3	MEISSNER_NPC_ICP_WITH_H3K4ME3	Details ...	19	0.4432734	1.3166467	0.13312693	0.46217382	1.0	978	tags=26%, list=5%, signal=28%
FOSTER_KDM1A_TARGETS_DN	FOSTER_KDM1A_TARGETS_DN	Details ...	204	0.29346773	1.3152227	0.121212125	0.46153855	1.0	3845	tags=40%, list=19%, signal=48%
APPIERTO_RESPONSE_TO_FENRETINIDE_DN	APPIERTO_RESPONSE_TO_FENRETINIDE_DN	Details ...	50	0.348982	1.3140519	0.11072665	0.4604358	1.0	2690	tags=32%, list=13%, signal=37%
ZHOU_TNF_SIGNALING_30MIN	ZHOU_TNF_SIGNALING_30MIN	Details ...	53	0.37838835	1.3124074	0.17204301	0.45992953	1.0	3783	tags=47%, list=18%, signal=58%
FERRANDO_TAL1_NEIGHBORS	FERRANDO_TAL1_NEIGHBORS	Details ...	20	0.48015267	1.3098117	0.1938326	0.4616415	1.0	5915	tags=70%, list=29%, signal=98%
PROVENZANI_METASTASIS_DN	PROVENZANI_METASTASIS_DN	Details ...	135	0.3099708	1.3092272	0.12903225	0.45929602	1.0	3270	tags=32%, list=16%, signal=38%
SHEPARD_CRUSH_AND_BURN_MUTANT_UP	SHEPARD_CRUSH_AND_BURN_MUTANT_UP	Details ...	194	0.29314783	1.3069382	0.11170213	0.46031454	1.0	2759	tags=28%, list=13%, signal=32%
ZHONG_SECRETOME_OF_LUNG_CANCER_AND_MACROPHAGE	ZHONG_SECRETOME_OF_LUNG_CANCER_AND_MACROPHAGE	Details ...	77	0.3631581	1.3067546	0.1641791	0.45729783	1.0	3757	tags=36%, list=18%, signal=44%
RAMPON_ENRICHED_LEARNING_ENVIRONMENT_LATE_UP	RAMPON_ENRICHED_LEARNING_ENVIRONMENT_LATE_UP	Details ...	22	0.38043046	1.3065649	0.10697675	0.45438305	1.0	3691	tags=41%, list=18%, signal=50%
SHIN_B_CELL_LYMPHOMA_CLUSTER_5	SHIN_B_CELL_LYMPHOMA_CLUSTER_5	Details ...	17	0.42520145	1.3055645	0.16025642	0.45313188	1.0	6732	tags=41%, list=33%, signal=61%
TUOMISTO_TUMOR_SUPPRESSION_BY_COL13A1_DN	TUOMISTO_TUMOR_SUPPRESSION_BY_COL13A1_DN	Details ...	17	0.39511538	1.3030856	0.13934426	0.45447674	1.0	8442	tags=71%, list=41%, signal=120%
BURTON_ADIPOGENESIS_5	BURTON_ADIPOGENESIS_5	Details ...	123	0.33710867	1.300522	0.16498317	0.45606318	1.0	2444	tags=32%, list=12%, signal=36%
HILLION_HMGA1_TARGETS	HILLION_HMGA1_TARGETS	Details ...	89	0.3194835	1.299692	0.12269939	0.4545605	1.0	3683	tags=36%, list=18%, signal=44%
POMEROY_MEDULLOBLASTOMA_PROGNOSIS_UP	POMEROY_MEDULLOBLASTOMA_PROGNOSIS_UP	Details ...	45	0.322229	1.2993865	0.10050251	0.45207483	1.0	2357	tags=27%, list=11%, signal=30%
BRACHAT_RESPONSE_TO_CAMPTOTHECIN_DN	BRACHAT_RESPONSE_TO_CAMPTOTHECIN_DN	Details ...	44	0.36238432	1.2940305	0.17434211	0.4588429	1.0	5296	tags=52%, list=26%, signal=70%
BHATI_G2M_ARREST_BY_2METHOXYESTRADIOL_DN	BHATI_G2M_ARREST_BY_2METHOXYESTRADIOL_DN	Details ...	124	0.2965022	1.293555	0.12352941	0.45660678	1.0	3040	tags=27%, list=15%, signal=32%
IGLESIAS_E2F_TARGETS_DN	IGLESIAS_E2F_TARGETS_DN	Details ...	15	0.38548562	1.2887675	0.114754096	0.46274742	1.0	2909	tags=33%, list=14%, signal=39%
BRACHAT_RESPONSE_TO_METHOTREXATE_DN	BRACHAT_RESPONSE_TO_METHOTREXATE_DN	Details ...	26	0.4299118	1.2876561	0.2138158	0.4617166	1.0	3624	tags=50%, list=18%, signal=61%
JAZAG_TGFB1_SIGNALING_DN	JAZAG_TGFB1_SIGNALING_DN	Details ...	34	0.33289757	1.2872508	0.13364056	0.4594069	1.0	4798	tags=47%, list=23%, signal=61%
JIANG_AGING_HYPOTHALAMUS_UP	JIANG_AGING_HYPOTHALAMUS_UP	Details ...	47	0.38787177	1.2872483	0.18827161	0.45637044	1.0	4169	tags=45%, list=20%, signal=56%
TIEN_INTESTINE_PROBIOTICS_2HR_UP	TIEN_INTESTINE_PROBIOTICS_2HR_UP	Details ...	27	0.3906429	1.2828605	0.19161677	0.46183297	1.0	3025	tags=33%, list=15%, signal=39%
JIANG_HYPOXIA_CANCER	JIANG_HYPOXIA_CANCER	Details ...	80	0.29889634	1.2758304	0.115226336	0.47170272	1.0	2687	tags=30%, list=13%, signal=34%
BERENJENO_ROCK_SIGNALING_NOT_VIA_RHOA_UP	BERENJENO_ROCK_SIGNALING_NOT_VIA_RHOA_UP	Details ...	29	0.3646873	1.2756411	0.14689265	0.4689497	1.0	4461	tags=34%, list=22%, signal=44%
HONMA_DOCETAXEL_RESISTANCE	HONMA_DOCETAXEL_RESISTANCE	Details ...	34	0.46106604	1.2685266	0.25405404	0.47962037	1.0	2586	tags=50%, list=13%, signal=57%
HOFMANN_MYELODYSPLASTIC_SYNDROM_LOW_RISK_DN	HOFMANN_MYELODYSPLASTIC_SYNDROM_LOW_RISK_DN	Details ...	30	0.40711975	1.2675191	0.20717132	0.47853962	1.0	3503	tags=40%, list=17%, signal=48%
MIKKELSEN_ES_LCP_WITH_H3K4ME3	MIKKELSEN_ES_LCP_WITH_H3K4ME3	Details ...	132	0.29433396	1.2656215	0.11111111	0.4789266	1.0	6247	tags=51%, list=30%, signal=73%
DURCHDEWALD_SKIN_CARCINOGENESIS_UP	DURCHDEWALD_SKIN_CARCINOGENESIS_UP	Details ...	85	0.28213373	1.2632576	0.10784314	0.48054093	1.0	4622	tags=40%, list=23%, signal=51%
MULLIGHAN_NPM1_MUTATED_SIGNATURE_2_DN	MULLIGHAN_NPM1_MUTATED_SIGNATURE_2_DN	Details ...	76	0.31976652	1.2630237	0.16810344	0.47793135	1.0	4457	tags=41%, list=22%, signal=52%
YAO_TEMPORAL_RESPONSE_TO_PROGESTERONE_CLUSTER_9	YAO_TEMPORAL_RESPONSE_TO_PROGESTERONE_CLUSTER_9	Details ...	76	0.30356538	1.258057	0.10697675	0.4843662	1.0	3829	tags=38%, list=19%, signal=47%
BAE_BRCA1_TARGETS_UP	BAE_BRCA1_TARGETS_UP	Details ...	73	0.28433007	1.2565823	0.115555555	0.48414174	1.0	1467	tags=18%, list=7%, signal=19%
MUELLER_METHYLATED_IN_GLIOBLASTOMA	MUELLER_METHYLATED_IN_GLIOBLASTOMA	Details ...	40	0.33299008	1.2559534	0.13265306	0.48221084	1.0	6835	tags=52%, list=33%, signal=79%
FERREIRA_EWINGS_SARCOMA_UNSTABLE_VS_STABLE_DN	FERREIRA_EWINGS_SARCOMA_UNSTABLE_VS_STABLE_DN	Details ...	97	0.3150374	1.2549365	0.16239317	0.4812444	1.0	4671	tags=48%, list=23%, signal=62%
CHANDRAN_METASTASIS_TOP50_DN	CHANDRAN_METASTASIS_TOP50_DN	Details ...	45	0.34597728	1.2528865	0.20666666	0.48215938	1.0	3558	tags=40%, list=17%, signal=48%
SCHLOSSER_SERUM_RESPONSE_AUGMENTED_BY_MYC	SCHLOSSER_SERUM_RESPONSE_AUGMENTED_BY_MYC	Details ...	106	0.328675	1.250594	0.2019544	0.48366246	1.0	2062	tags=33%, list=10%, signal=37%
MACLACHLAN_BRCA1_TARGETS_DN	MACLACHLAN_BRCA1_TARGETS_DN	Details ...	16	0.44959685	1.2495936	0.19202898	0.4825736	1.0	4703	tags=50%, list=23%, signal=65%
BENPORATH_MYC_TARGETS_WITH_EBOX	BENPORATH_MYC_TARGETS_WITH_EBOX	Details ...	227	0.28383034	1.2398158	0.14832535	0.49794886	1.0	4673	tags=43%, list=23%, signal=55%
NIKOLSKY_BREAST_CANCER_22Q13_AMPLICON	NIKOLSKY_BREAST_CANCER_22Q13_AMPLICON	Details ...	17	0.51347154	1.2382026	0.2596401	0.49813384	1.0	3155	tags=47%, list=15%, signal=56%
MODY_HIPPOCAMPUS_POSTNATAL	MODY_HIPPOCAMPUS_POSTNATAL	Details ...	62	0.31620756	1.2353495	0.1375	0.5006227	1.0	1238	tags=16%, list=6%, signal=17%
KORKOLA_CORRELATED_WITH_POU5F1	KORKOLA_CORRELATED_WITH_POU5F1	Details ...	32	0.33689937	1.2350712	0.1658031	0.4981615	1.0	6665	tags=53%, list=33%, signal=79%
ABRAHAM_ALPC_VS_MULTIPLE_MYELOMA_DN	ABRAHAM_ALPC_VS_MULTIPLE_MYELOMA_DN	Details ...	19	0.3872105	1.234404	0.2028169	0.49659947	1.0	1466	tags=32%, list=7%, signal=34%
HUMMERICH_BENIGN_SKIN_TUMOR_UP	HUMMERICH_BENIGN_SKIN_TUMOR_UP	Details ...	17	0.4189072	1.2330396	0.23837209	0.49631366	1.0	647	tags=18%, list=3%, signal=18%
ZAMORA_NOS2_TARGETS_UP	ZAMORA_NOS2_TARGETS_UP	Details ...	67	0.35899758	1.2318424	0.23404256	0.49564767	1.0	5672	tags=61%, list=28%, signal=84%
RUAN_RESPONSE_TO_TROGLITAZONE_DN	RUAN_RESPONSE_TO_TROGLITAZONE_DN	Details ...	19	0.40050068	1.2250973	0.20866142	0.50590056	1.0	2478	tags=37%, list=12%, signal=42%
JIANG_VHL_TARGETS	JIANG_VHL_TARGETS	Details ...	135	0.28029317	1.2189779	0.16304348	0.5150727	1.0	3617	tags=36%, list=18%, signal=43%
LAMB_CCND1_TARGETS	LAMB_CCND1_TARGETS	Details ...	19	0.41218096	1.2185382	0.22857143	0.51294583	1.0	5500	tags=68%, list=27%, signal=93%
AMIT_EGF_RESPONSE_120_MCF10A	AMIT_EGF_RESPONSE_120_MCF10A	Details ...	43	0.3465476	1.2180344	0.22317597	0.5111654	1.0	1984	tags=30%, list=10%, signal=33%
VECCHI_GASTRIC_CANCER_ADVANCED_VS_EARLY_DN	VECCHI_GASTRIC_CANCER_ADVANCED_VS_EARLY_DN	Details ...	132	0.2589239	1.2144291	0.12903225	0.5157941	1.0	3841	tags=26%, list=19%, signal=31%
DIRMEIER_LMP1_RESPONSE_EARLY	DIRMEIER_LMP1_RESPONSE_EARLY	Details ...	66	0.3745443	1.2127527	0.2720588	0.51623005	1.0	5302	tags=47%, list=26%, signal=63%
GHO_ATF5_TARGETS_DN	GHO_ATF5_TARGETS_DN	Details ...	16	0.41218674	1.212122	0.23291926	0.5144887	1.0	3266	tags=38%, list=16%, signal=45%
KOHOUTEK_CCNT1_TARGETS	KOHOUTEK_CCNT1_TARGETS	Details ...	50	0.32652932	1.2114122	0.17886178	0.51300687	1.0	5800	tags=56%, list=28%, signal=78%
SHIPP_DLBCL_VS_FOLLICULAR_LYMPHOMA_UP	SHIPP_DLBCL_VS_FOLLICULAR_LYMPHOMA_UP	Details ...	45	0.44272357	1.2078353	0.31524548	0.51717263	1.0	4780	tags=51%, list=23%, signal=67%
KASLER_HDAC7_TARGETS_2_DN	KASLER_HDAC7_TARGETS_2_DN	Details ...	32	0.33596972	1.205114	0.2173913	0.5196999	1.0	3681	tags=38%, list=18%, signal=46%
WALLACE_PROSTATE_CANCER_UP	WALLACE_PROSTATE_CANCER_UP	Details ...	20	0.41637108	1.1992902	0.25698325	0.5283227	1.0	5035	tags=50%, list=25%, signal=66%
GHANDHI_DIRECT_IRRADIATION_DN	GHANDHI_DIRECT_IRRADIATION_DN	Details ...	32	0.33435458	1.1990464	0.22380953	0.5260187	1.0	5770	tags=50%, list=28%, signal=69%
BHAT_ESR1_TARGETS_VIA_AKT1_UP	BHAT_ESR1_TARGETS_VIA_AKT1_UP	Details ...	275	0.27192214	1.1884882	0.17010309	0.5447965	1.0	5306	tags=39%, list=26%, signal=52%
DEMAGALHAES_AGING_DN	DEMAGALHAES_AGING_DN	Details ...	16	0.38356015	1.1873854	0.25454545	0.5441793	1.0	2080	tags=25%, list=10%, signal=28%
ZHONG_SECRETOME_OF_LUNG_CANCER_AND_FIBROBLAST	ZHONG_SECRETOME_OF_LUNG_CANCER_AND_FIBROBLAST	Details ...	132	0.30036938	1.1866208	0.23193917	0.5427456	1.0	3295	tags=29%, list=16%, signal=34%
WANG_BARRETTS_ESOPHAGUS_UP	WANG_BARRETTS_ESOPHAGUS_UP	Details ...	50	0.30901402	1.1860194	0.16058394	0.54107064	1.0	7379	tags=58%, list=36%, signal=90%
FURUKAWA_DUSP6_TARGETS_PCI35_UP	FURUKAWA_DUSP6_TARGETS_PCI35_UP	Details ...	73	0.28975427	1.1851116	0.2080537	0.53994006	1.0	4579	tags=37%, list=22%, signal=47%
JIANG_TIP30_TARGETS_DN	JIANG_TIP30_TARGETS_DN	Details ...	24	0.35853028	1.1815959	0.24745762	0.5440032	1.0	3204	tags=33%, list=16%, signal=39%
DELLA_RESPONSE_TO_TSA_AND_BUTYRATE	DELLA_RESPONSE_TO_TSA_AND_BUTYRATE	Details ...	21	0.37980688	1.1803373	0.26296297	0.5438383	1.0	2814	tags=29%, list=14%, signal=33%
IIZUKA_LIVER_CANCER_PROGRESSION_L0_L1_DN	IIZUKA_LIVER_CANCER_PROGRESSION_L0_L1_DN	Details ...	21	0.43427566	1.1799845	0.30985916	0.5417851	1.0	3765	tags=62%, list=18%, signal=76%
SWEET_KRAS_ONCOGENIC_SIGNATURE	SWEET_KRAS_ONCOGENIC_SIGNATURE	Details ...	89	0.28612247	1.1760886	0.2195122	0.5465932	1.0	3576	tags=34%, list=17%, signal=41%
HUPER_BREAST_BASAL_VS_LUMINAL_DN	HUPER_BREAST_BASAL_VS_LUMINAL_DN	Details ...	59	0.300961	1.173754	0.25874126	0.54850644	1.0	4316	tags=41%, list=21%, signal=51%
PRAMOONJAGO_SOX4_TARGETS_DN	PRAMOONJAGO_SOX4_TARGETS_DN	Details ...	51	0.35181186	1.1726878	0.2764505	0.5478237	1.0	3490	tags=37%, list=17%, signal=45%
LEE_LIVER_CANCER_MYC_TGFA_UP	LEE_LIVER_CANCER_MYC_TGFA_UP	Details ...	60	0.2767169	1.1669837	0.1875	0.5567382	1.0	3829	tags=35%, list=19%, signal=43%
VANLOO_SP3_TARGETS_DN	VANLOO_SP3_TARGETS_DN	Details ...	88	0.28467733	1.1651908	0.20725389	0.5576009	1.0	4686	tags=45%, list=23%, signal=59%
MUNSHI_MULTIPLE_MYELOMA_UP	MUNSHI_MULTIPLE_MYELOMA_UP	Details ...	80	0.29904768	1.1623515	0.26865673	0.5605125	1.0	3917	tags=45%, list=19%, signal=55%
POMEROY_MEDULLOBLASTOMA_PROGNOSIS_DN	POMEROY_MEDULLOBLASTOMA_PROGNOSIS_DN	Details ...	43	0.3689581	1.160257	0.3033033	0.5620128	1.0	2847	tags=42%, list=14%, signal=49%
HUTTMANN_B_CLL_POOR_SURVIVAL_UP	HUTTMANN_B_CLL_POOR_SURVIVAL_UP	Details ...	265	0.25273222	1.156873	0.20987654	0.56628275	1.0	2619	tags=25%, list=13%, signal=28%
ZHAN_VARIABLE_EARLY_DIFFERENTIATION_GENES_UP	ZHAN_VARIABLE_EARLY_DIFFERENTIATION_GENES_UP	Details ...	15	0.3561274	1.1556467	0.2520661	0.5659956	1.0	7353	tags=53%, list=36%, signal=83%
ALCALA_APOPTOSIS	ALCALA_APOPTOSIS	Details ...	86	0.30443776	1.1551728	0.2837838	0.5643159	1.0	5223	tags=48%, list=25%, signal=64%
CHEN_HOXA5_TARGETS_9HR_DN	CHEN_HOXA5_TARGETS_9HR_DN	Details ...	40	0.33794641	1.1463056	0.2888889	0.5796644	1.0	4970	tags=50%, list=24%, signal=66%
TOMIDA_METASTASIS_DN	TOMIDA_METASTASIS_DN	Details ...	18	0.3484821	1.1446681	0.25296444	0.5799713	1.0	6157	tags=44%, list=30%, signal=63%
WEBER_METHYLATED_HCP_IN_SPERM_UP	WEBER_METHYLATED_HCP_IN_SPERM_UP	Details ...	20	0.30940053	1.1409246	0.17333333	0.5851802	1.0	6691	tags=45%, list=33%, signal=67%
LIANG_HEMATOPOIESIS_STEM_CELL_NUMBER_QTL	LIANG_HEMATOPOIESIS_STEM_CELL_NUMBER_QTL	Details ...	16	0.32756427	1.1402936	0.2580645	0.5836314	1.0	2582	tags=31%, list=13%, signal=36%
CAFFAREL_RESPONSE_TO_THC_24HR_5_DN	CAFFAREL_RESPONSE_TO_THC_24HR_5_DN	Details ...	59	0.3146582	1.1402756	0.26086956	0.58086365	1.0	3098	tags=29%, list=15%, signal=34%
ZHANG_PROLIFERATING_VS_QUIESCENT	ZHANG_PROLIFERATING_VS_QUIESCENT	Details ...	51	0.3200555	1.1365925	0.3125	0.5857322	1.0	3618	tags=41%, list=18%, signal=50%
DAZARD_UV_RESPONSE_CLUSTER_G28	DAZARD_UV_RESPONSE_CLUSTER_G28	Details ...	19	0.42502946	1.136528	0.3318584	0.5831011	1.0	6574	tags=63%, list=32%, signal=93%
HOFFMANN_IMMATURE_TO_MATURE_B_LYMPHOCYTE_DN	HOFFMANN_IMMATURE_TO_MATURE_B_LYMPHOCYTE_DN	Details ...	50	0.29887328	1.1357944	0.29694322	0.58173823	1.0	5196	tags=52%, list=25%, signal=69%
ZWANG_EGF_PERSISTENTLY_DN	ZWANG_EGF_PERSISTENTLY_DN	Details ...	55	0.27011666	1.1347364	0.2175926	0.5812005	1.0	3713	tags=31%, list=18%, signal=38%
MIKKELSEN_MCV6_LCP_WITH_H3K27ME3	MIKKELSEN_MCV6_LCP_WITH_H3K27ME3	Details ...	26	0.30289665	1.1320556	0.21794872	0.58401895	1.0	8046	tags=58%, list=39%, signal=95%
KYNG_ENVIRONMENTAL_STRESS_RESPONSE_NOT_BY_GAMMA_IN_WS	KYNG_ENVIRONMENTAL_STRESS_RESPONSE_NOT_BY_GAMMA_IN_WS	Details ...	33	0.2808732	1.1314303	0.25274727	0.58256644	1.0	2409	tags=30%, list=12%, signal=34%
WINNEPENNINCKX_MELANOMA_METASTASIS_DN	WINNEPENNINCKX_MELANOMA_METASTASIS_DN	Details ...	44	0.33869362	1.1275346	0.29460582	0.5880823	1.0	6431	tags=50%, list=31%, signal=73%
YAMASHITA_LIVER_CANCER_WITH_EPCAM_UP	YAMASHITA_LIVER_CANCER_WITH_EPCAM_UP	Details ...	53	0.34176725	1.1268377	0.31343284	0.58693606	1.0	4313	tags=47%, list=21%, signal=60%
MEISSNER_ES_ICP_WITH_H3K4ME3	MEISSNER_ES_ICP_WITH_H3K4ME3	Details ...	33	0.29512182	1.126201	0.26168224	0.5854655	1.0	4759	tags=36%, list=23%, signal=47%
PARK_TRETINOIN_RESPONSE_AND_RARA_PLZF_FUSION	PARK_TRETINOIN_RESPONSE_AND_RARA_PLZF_FUSION	Details ...	22	0.37748972	1.1209271	0.31578946	0.5935788	1.0	2716	tags=32%, list=13%, signal=37%
SHEDDEN_LUNG_CANCER_GOOD_SURVIVAL_A5	SHEDDEN_LUNG_CANCER_GOOD_SURVIVAL_A5	Details ...	68	0.31590632	1.1199212	0.28291318	0.59287626	1.0	2997	tags=38%, list=15%, signal=45%
NADLER_OBESITY_DN	NADLER_OBESITY_DN	Details ...	48	0.31408414	1.1189371	0.33333334	0.5922915	1.0	3900	tags=38%, list=19%, signal=46%
LEE_LIVER_CANCER_MYC_UP	LEE_LIVER_CANCER_MYC_UP	Details ...	53	0.27367303	1.11502	0.31060606	0.598189	1.0	2279	tags=25%, list=11%, signal=28%
BASSO_B_LYMPHOCYTE_NETWORK	BASSO_B_LYMPHOCYTE_NETWORK	Details ...	141	0.27463472	1.1146137	0.31636363	0.5963528	1.0	4449	tags=42%, list=22%, signal=53%
HU_GENOTOXIC_DAMAGE_24HR	HU_GENOTOXIC_DAMAGE_24HR	Details ...	35	0.3305128	1.1143522	0.29752067	0.59422904	1.0	4905	tags=49%, list=24%, signal=64%
QI_HYPOXIA_TARGETS_OF_HIF1A_AND_FOXA2	QI_HYPOXIA_TARGETS_OF_HIF1A_AND_FOXA2	Details ...	37	0.32584363	1.107967	0.31921825	0.60478437	1.0	2172	tags=27%, list=11%, signal=30%
KIM_RESPONSE_TO_TSA_AND_DECITABINE_UP	KIM_RESPONSE_TO_TSA_AND_DECITABINE_UP	Details ...	127	0.23322228	1.1053032	0.2236842	0.60770893	1.0	5432	tags=40%, list=26%, signal=54%
FERRANDO_LYL1_NEIGHBORS	FERRANDO_LYL1_NEIGHBORS	Details ...	15	0.40948766	1.0983502	0.3354232	0.6198738	1.0	4263	tags=47%, list=21%, signal=59%
ZAMORA_NOS2_TARGETS_DN	ZAMORA_NOS2_TARGETS_DN	Details ...	95	0.27126038	1.0968018	0.31075698	0.6205257	1.0	3238	tags=34%, list=16%, signal=40%
ZUCCHI_METASTASIS_UP	ZUCCHI_METASTASIS_UP	Details ...	42	0.2874323	1.0912887	0.31601733	0.62989146	1.0	4184	tags=43%, list=20%, signal=54%
MCGOWAN_RSP6_TARGETS_UP	MCGOWAN_RSP6_TARGETS_UP	Details ...	18	0.30787003	1.091203	0.36090225	0.627292	1.0	1468	tags=17%, list=7%, signal=18%
WELCSH_BRCA1_TARGETS_DN	WELCSH_BRCA1_TARGETS_DN	Details ...	137	0.31693107	1.0890285	0.35026738	0.62938607	1.0	3572	tags=34%, list=17%, signal=41%
CHUNG_BLISTER_CYTOTOXICITY_UP	CHUNG_BLISTER_CYTOTOXICITY_UP	Details ...	128	0.2701722	1.0883857	0.33653846	0.62796474	1.0	5042	tags=45%, list=25%, signal=60%
LI_INDUCED_T_TO_NATURAL_KILLER_UP	LI_INDUCED_T_TO_NATURAL_KILLER_UP	Details ...	302	0.26636323	1.0875568	0.31277534	0.6269979	1.0	4662	tags=40%, list=23%, signal=52%
ZHANG_ANTIVIRAL_RESPONSE_TO_RIBAVIRIN_UP	ZHANG_ANTIVIRAL_RESPONSE_TO_RIBAVIRIN_UP	Details ...	29	0.33321157	1.086083	0.3607306	0.62751186	1.0	6240	tags=55%, list=30%, signal=79%
HOFFMANN_SMALL_PRE_BII_TO_IMMATURE_B_LYMPHOCYTE_UP	HOFFMANN_SMALL_PRE_BII_TO_IMMATURE_B_LYMPHOCYTE_UP	Details ...	70	0.30622995	1.0858457	0.33632287	0.6253512	1.0	3827	tags=37%, list=19%, signal=46%
WANG_BARRETTS_ESOPHAGUS_AND_ESOPHAGUS_CANCER_UP	WANG_BARRETTS_ESOPHAGUS_AND_ESOPHAGUS_CANCER_UP	Details ...	26	0.3041337	1.0856601	0.33944955	0.6230523	1.0	5628	tags=46%, list=27%, signal=64%
IRITANI_MAD1_TARGETS_DN	IRITANI_MAD1_TARGETS_DN	Details ...	46	0.34152284	1.0850446	0.35752687	0.6217104	1.0	3339	tags=41%, list=16%, signal=49%
CROMER_METASTASIS_DN	CROMER_METASTASIS_DN	Details ...	80	0.27397934	1.0817089	0.3372549	0.6260528	1.0	3740	tags=33%, list=18%, signal=40%
MURAKAMI_UV_RESPONSE_1HR_UP	MURAKAMI_UV_RESPONSE_1HR_UP	Details ...	17	0.33839327	1.0807153	0.33027524	0.62541765	1.0	2332	tags=29%, list=11%, signal=33%
KIM_GASTRIC_CANCER_CHEMOSENSITIVITY	KIM_GASTRIC_CANCER_CHEMOSENSITIVITY	Details ...	100	0.24413621	1.0782415	0.30128205	0.62834394	1.0	3751	tags=33%, list=18%, signal=40%
SCHLINGEMANN_SKIN_CARCINOGENESIS_TPA_UP	SCHLINGEMANN_SKIN_CARCINOGENESIS_TPA_UP	Details ...	41	0.28904057	1.076017	0.30215827	0.63052464	1.0	5176	tags=39%, list=25%, signal=52%
ACOSTA_PROLIFERATION_INDEPENDENT_MYC_TARGETS_DN	ACOSTA_PROLIFERATION_INDEPENDENT_MYC_TARGETS_DN	Details ...	116	0.26433912	1.0756503	0.37055838	0.62867385	1.0	5381	tags=39%, list=26%, signal=52%
PELLICCIOTTA_HDAC_IN_ANTIGEN_PRESENTATION_DN	PELLICCIOTTA_HDAC_IN_ANTIGEN_PRESENTATION_DN	Details ...	49	0.38462725	1.0756009	0.39119172	0.62620115	1.0	4690	tags=53%, list=23%, signal=69%
KANNAN_TP53_TARGETS_UP	KANNAN_TP53_TARGETS_UP	Details ...	58	0.28527007	1.0725733	0.3442623	0.62995034	1.0	5108	tags=47%, list=25%, signal=62%
DANG_MYC_TARGETS_UP	DANG_MYC_TARGETS_UP	Details ...	138	0.3113499	1.0712646	0.3469388	0.6303062	1.0	4449	tags=45%, list=22%, signal=57%
AGUIRRE_PANCREATIC_CANCER_COPY_NUMBER_UP	AGUIRRE_PANCREATIC_CANCER_COPY_NUMBER_UP	Details ...	293	0.25151595	1.0710194	0.3653846	0.6282634	1.0	3710	tags=39%, list=18%, signal=47%
MAGRANGEAS_MULTIPLE_MYELOMA_IGG_VS_IGA_UP	MAGRANGEAS_MULTIPLE_MYELOMA_IGG_VS_IGA_UP	Details ...	21	0.34827513	1.0695572	0.37894738	0.6290356	1.0	4544	tags=38%, list=22%, signal=49%
HWANG_PROSTATE_CANCER_MARKERS	HWANG_PROSTATE_CANCER_MARKERS	Details ...	28	0.30633512	1.0690467	0.34529147	0.6275076	1.0	4417	tags=43%, list=22%, signal=55%
PENG_RAPAMYCIN_RESPONSE_DN	PENG_RAPAMYCIN_RESPONSE_DN	Details ...	243	0.2912043	1.068866	0.39402986	0.6253295	1.0	2941	tags=31%, list=14%, signal=36%
MOREAUX_B_LYMPHOCYTE_MATURATION_BY_TACI_UP	MOREAUX_B_LYMPHOCYTE_MATURATION_BY_TACI_UP	Details ...	87	0.25408277	1.0688602	0.32142857	0.62283194	1.0	4322	tags=37%, list=21%, signal=46%
MARSHALL_VIRAL_INFECTION_RESPONSE_DN	MARSHALL_VIRAL_INFECTION_RESPONSE_DN	Details ...	29	0.35161906	1.0659176	0.38376385	0.6265302	1.0	6154	tags=66%, list=30%, signal=93%
NIKOLSKY_BREAST_CANCER_11Q12_Q14_AMPLICON	NIKOLSKY_BREAST_CANCER_11Q12_Q14_AMPLICON	Details ...	155	0.2858589	1.0658692	0.37016574	0.62413377	1.0	5061	tags=41%, list=25%, signal=54%
NAKAJIMA_EOSINOPHIL	NAKAJIMA_EOSINOPHIL	Details ...	30	0.3166627	1.063334	0.35025382	0.62704843	1.0	6349	tags=50%, list=31%, signal=72%
MISHRA_CARCINOMA_ASSOCIATED_FIBROBLAST_DN	MISHRA_CARCINOMA_ASSOCIATED_FIBROBLAST_DN	Details ...	24	0.3505768	1.0622574	0.36654803	0.6269	1.0	4148	tags=46%, list=20%, signal=57%
DARWICHE_SKIN_TUMOR_PROMOTER_UP	DARWICHE_SKIN_TUMOR_PROMOTER_UP	Details ...	138	0.23490295	1.0621207	0.30718955	0.62475646	1.0	4924	tags=37%, list=24%, signal=48%
XU_CREBBP_TARGETS_UP	XU_CREBBP_TARGETS_UP	Details ...	25	0.3133851	1.0611855	0.36643836	0.6243424	1.0	2318	tags=28%, list=11%, signal=32%
ZHAN_VARIABLE_EARLY_DIFFERENTIATION_GENES_DN	ZHAN_VARIABLE_EARLY_DIFFERENTIATION_GENES_DN	Details ...	30	0.31598985	1.0589586	0.34736842	0.6264696	1.0	2680	tags=37%, list=13%, signal=42%
WONG_EMBRYONIC_STEM_CELL_CORE	WONG_EMBRYONIC_STEM_CELL_CORE	Details ...	331	0.31485417	1.0583767	0.40848807	0.62520343	1.0	3683	tags=35%, list=18%, signal=42%
ACEVEDO_LIVER_TUMOR_VS_NORMAL_ADJACENT_TISSUE_DN	ACEVEDO_LIVER_TUMOR_VS_NORMAL_ADJACENT_TISSUE_DN	Details ...	266	0.2168829	1.0523494	0.3382353	0.6355049	1.0	3908	tags=28%, list=19%, signal=34%
STEIN_ESRRA_TARGETS_UP	STEIN_ESRRA_TARGETS_UP	Details ...	383	0.22435936	1.0517671	0.35684648	0.63423496	1.0	3474	tags=31%, list=17%, signal=37%
AMIT_EGF_RESPONSE_480_HELA	AMIT_EGF_RESPONSE_480_HELA	Details ...	161	0.2631544	1.0517648	0.37037036	0.6318012	1.0	3557	tags=35%, list=17%, signal=42%
BURTON_ADIPOGENESIS_6	BURTON_ADIPOGENESIS_6	Details ...	189	0.23853633	1.0514567	0.35263157	0.62998646	1.0	3989	tags=33%, list=19%, signal=41%
YANG_BREAST_CANCER_ESR1_LASER_UP	YANG_BREAST_CANCER_ESR1_LASER_UP	Details ...	31	0.35364	1.0418873	0.4073107	0.6480897	1.0	2278	tags=35%, list=11%, signal=40%
KAAB_FAILED_HEART_VENTRICLE_DN	KAAB_FAILED_HEART_VENTRICLE_DN	Details ...	41	0.30695972	1.0394477	0.41811848	0.6510587	1.0	3539	tags=39%, list=17%, signal=47%
ENGELMANN_CANCER_PROGENITORS_DN	ENGELMANN_CANCER_PROGENITORS_DN	Details ...	68	0.24309267	1.036597	0.38157895	0.6546697	1.0	5443	tags=37%, list=27%, signal=50%
NING_CHRONIC_OBSTRUCTIVE_PULMONARY_DISEASE_DN	NING_CHRONIC_OBSTRUCTIVE_PULMONARY_DISEASE_DN	Details ...	120	0.24682018	1.0344485	0.35064936	0.6568393	1.0	3030	tags=31%, list=15%, signal=36%
FERNANDEZ_BOUND_BY_MYC	FERNANDEZ_BOUND_BY_MYC	Details ...	181	0.21760604	1.0329667	0.36090225	0.6576747	1.0	4673	tags=39%, list=23%, signal=50%
LOCKWOOD_AMPLIFIED_IN_LUNG_CANCER	LOCKWOOD_AMPLIFIED_IN_LUNG_CANCER	Details ...	210	0.24465735	1.0316287	0.37593985	0.65817285	1.0	4092	tags=37%, list=20%, signal=45%
MARIADASON_RESPONSE_TO_CURCUMIN_SULINDAC_5	MARIADASON_RESPONSE_TO_CURCUMIN_SULINDAC_5	Details ...	23	0.30632132	1.0302165	0.4006116	0.65887845	1.0	2833	tags=30%, list=14%, signal=35%
HEDENFALK_BREAST_CANCER_BRACX_UP	HEDENFALK_BREAST_CANCER_BRACX_UP	Details ...	20	0.33820736	1.0296	0.40520447	0.65764135	1.0	3012	tags=45%, list=15%, signal=53%
KIM_BIPOLAR_DISORDER_OLIGODENDROCYTE_DENSITY_CORR_DN	KIM_BIPOLAR_DISORDER_OLIGODENDROCYTE_DENSITY_CORR_DN	Details ...	86	0.22903909	1.0272895	0.39285713	0.66020477	1.0	5409	tags=36%, list=26%, signal=49%
SANA_RESPONSE_TO_IFNG_DN	SANA_RESPONSE_TO_IFNG_DN	Details ...	85	0.26565456	1.0251763	0.39271256	0.66218734	1.0	3653	tags=34%, list=18%, signal=41%
SCIBETTA_KDM5B_TARGETS_UP	SCIBETTA_KDM5B_TARGETS_UP	Details ...	19	0.33474404	1.0244325	0.41142857	0.6611872	1.0	3221	tags=47%, list=16%, signal=56%
MORI_MATURE_B_LYMPHOCYTE_DN	MORI_MATURE_B_LYMPHOCYTE_DN	Details ...	75	0.28057307	1.0231103	0.41639343	0.66181624	1.0	2750	tags=28%, list=13%, signal=32%
YAMASHITA_LIVER_CANCER_WITH_EPCAM_DN	YAMASHITA_LIVER_CANCER_WITH_EPCAM_DN	Details ...	16	0.30222106	1.0221156	0.42857143	0.6615222	1.0	14309	tags=100%, list=70%, signal=331%
BURTON_ADIPOGENESIS_4	BURTON_ADIPOGENESIS_4	Details ...	48	0.27953273	1.0204853	0.39763778	0.6623467	1.0	3293	tags=31%, list=16%, signal=37%
MARTENS_BOUND_BY_PML_RARA_FUSION	MARTENS_BOUND_BY_PML_RARA_FUSION	Details ...	445	0.2222375	1.0190884	0.3877551	0.6630338	1.0	4396	tags=34%, list=21%, signal=42%
NIELSEN_LIPOSARCOMA_UP	NIELSEN_LIPOSARCOMA_UP	Details ...	18	0.37066403	1.0178463	0.424	0.6632283	1.0	5560	tags=44%, list=27%, signal=61%
PURBEY_TARGETS_OF_CTBP1_AND_SATB1_UP	PURBEY_TARGETS_OF_CTBP1_AND_SATB1_UP	Details ...	82	0.2406334	1.0160351	0.420765	0.6647851	1.0	5478	tags=43%, list=27%, signal=58%
HUI_MAPK14_TARGETS_UP	HUI_MAPK14_TARGETS_UP	Details ...	21	0.31948358	1.0136467	0.42857143	0.6676346	1.0	6445	tags=52%, list=31%, signal=76%
VANDESLUIS_COMMD1_TARGETS_GROUP_3_UP	VANDESLUIS_COMMD1_TARGETS_GROUP_3_UP	Details ...	87	0.21624708	1.0124036	0.46575344	0.66805124	1.0	4245	tags=31%, list=21%, signal=39%
MEINHOLD_OVARIAN_CANCER_LOW_GRADE_DN	MEINHOLD_OVARIAN_CANCER_LOW_GRADE_DN	Details ...	20	0.37329236	1.0110314	0.44743934	0.66843283	1.0	2184	tags=30%, list=11%, signal=34%
ROVERSI_GLIOMA_COPY_NUMBER_UP	ROVERSI_GLIOMA_COPY_NUMBER_UP	Details ...	98	0.25046682	1.0109254	0.42307693	0.66629183	1.0	3561	tags=32%, list=17%, signal=38%
UROSEVIC_RESPONSE_TO_IMIQUIMOD	UROSEVIC_RESPONSE_TO_IMIQUIMOD	Details ...	23	0.41758317	1.0099514	0.44545454	0.666067	1.0	5252	tags=48%, list=26%, signal=64%
HUMMERICH_MALIGNANT_SKIN_TUMOR_UP	HUMMERICH_MALIGNANT_SKIN_TUMOR_UP	Details ...	16	0.36336553	1.0093936	0.4368932	0.66490245	1.0	5656	tags=38%, list=28%, signal=52%
SCHLINGEMANN_SKIN_CARCINOGENESIS_TPA_DN	SCHLINGEMANN_SKIN_CARCINOGENESIS_TPA_DN	Details ...	28	0.30602866	1.007292	0.4212766	0.66714954	1.0	4958	tags=50%, list=24%, signal=66%
MULLIGHAN_MLL_SIGNATURE_1_UP	MULLIGHAN_MLL_SIGNATURE_1_UP	Details ...	371	0.22574441	1.0025473	0.4367347	0.67478746	1.0	2866	tags=26%, list=14%, signal=30%
HOFFMANN_PRE_BI_TO_LARGE_PRE_BII_LYMPHOCYTE_UP	HOFFMANN_PRE_BI_TO_LARGE_PRE_BII_LYMPHOCYTE_UP	Details ...	36	0.25266263	1.0025022	0.46	0.6725436	1.0	5347	tags=50%, list=26%, signal=68%
LOPEZ_MBD_TARGETS_IMPRINTED_AND_X_LINKED	LOPEZ_MBD_TARGETS_IMPRINTED_AND_X_LINKED	Details ...	17	0.31378528	1.001863	0.41218638	0.67166936	1.0	3605	tags=41%, list=18%, signal=50%
MOREAUX_B_LYMPHOCYTE_MATURATION_BY_TACI_DN	MOREAUX_B_LYMPHOCYTE_MATURATION_BY_TACI_DN	Details ...	73	0.28871748	0.9991858	0.4464752	0.6751427	1.0	1888	tags=30%, list=9%, signal=33%
ROSS_AML_WITH_MLL_FUSIONS	ROSS_AML_WITH_MLL_FUSIONS	Details ...	76	0.25918615	0.99823123	0.43939394	0.6749284	1.0	4751	tags=38%, list=23%, signal=49%
WHITE_NEUROBLASTOMA_WITH_1P36.3_DELETION	WHITE_NEUROBLASTOMA_WITH_1P36.3_DELETION	Details ...	20	0.36896625	0.9977327	0.4441341	0.67374647	1.0	3339	tags=35%, list=16%, signal=42%
ENK_UV_RESPONSE_EPIDERMIS_UP	ENK_UV_RESPONSE_EPIDERMIS_UP	Details ...	286	0.20648254	0.99656636	0.40804598	0.67395854	1.0	4523	tags=33%, list=22%, signal=42%
DASU_IL6_SIGNALING_UP	DASU_IL6_SIGNALING_UP	Details ...	59	0.28886628	0.99539006	0.42629483	0.674226	1.0	6104	tags=49%, list=30%, signal=70%
MOOTHA_TCA	MOOTHA_TCA	Details ...	16	0.38786647	0.99481004	0.45343137	0.6733239	1.0	3746	tags=44%, list=18%, signal=53%
GENTILE_UV_HIGH_DOSE_UP	GENTILE_UV_HIGH_DOSE_UP	Details ...	24	0.30527315	0.99184054	0.4198895	0.677486	1.0	7637	tags=75%, list=37%, signal=119%
WEBER_METHYLATED_HCP_IN_FIBROBLAST_DN	WEBER_METHYLATED_HCP_IN_FIBROBLAST_DN	Details ...	41	0.22431317	0.9905399	0.44827586	0.6781719	1.0	7856	tags=49%, list=38%, signal=79%
DAIRKEE_CANCER_PRONE_RESPONSE_BPA_E2	DAIRKEE_CANCER_PRONE_RESPONSE_BPA_E2	Details ...	116	0.2343055	0.9898284	0.42512077	0.6775029	1.0	3434	tags=33%, list=17%, signal=39%
NADLER_OBESITY_UP	NADLER_OBESITY_UP	Details ...	61	0.34822783	0.9880577	0.45645645	0.678973	1.0	5756	tags=48%, list=28%, signal=66%
LEE_LIVER_CANCER_ACOX1_UP	LEE_LIVER_CANCER_ACOX1_UP	Details ...	63	0.2485207	0.9873222	0.43165466	0.6784507	1.0	5178	tags=32%, list=25%, signal=42%
HUMMERICH_SKIN_CANCER_PROGRESSION_DN	HUMMERICH_SKIN_CANCER_PROGRESSION_DN	Details ...	99	0.25847587	0.98674285	0.46025103	0.6772934	1.0	3408	tags=30%, list=17%, signal=36%
OXFORD_RALA_OR_RALB_TARGETS_UP	OXFORD_RALA_OR_RALB_TARGETS_UP	Details ...	48	0.38490534	0.9864243	0.4680307	0.6756774	1.0	6004	tags=52%, list=29%, signal=73%
WANG_RESPONSE_TO_BEXAROTENE_UP	WANG_RESPONSE_TO_BEXAROTENE_UP	Details ...	34	0.24327537	0.98614776	0.47457626	0.67409706	1.0	3605	tags=26%, list=18%, signal=32%
HOFMANN_MYELODYSPLASTIC_SYNDROM_RISK_UP	HOFMANN_MYELODYSPLASTIC_SYNDROM_RISK_UP	Details ...	24	0.29898396	0.98526555	0.46305418	0.6737564	1.0	3037	tags=29%, list=15%, signal=34%
LEE_LIVER_CANCER	LEE_LIVER_CANCER	Details ...	48	0.24540785	0.9813598	0.48351648	0.67986965	1.0	3483	tags=23%, list=17%, signal=28%
DANG_REGULATED_BY_MYC_UP	DANG_REGULATED_BY_MYC_UP	Details ...	67	0.2647364	0.9795401	0.423676	0.68153745	1.0	2499	tags=24%, list=12%, signal=27%
LEE_CALORIE_RESTRICTION_MUSCLE_UP	LEE_CALORIE_RESTRICTION_MUSCLE_UP	Details ...	42	0.27308822	0.97853416	0.48333332	0.68141055	1.0	2446	tags=21%, list=12%, signal=24%
VANDESLUIS_COMMD1_TARGETS_GROUP_3_DN	VANDESLUIS_COMMD1_TARGETS_GROUP_3_DN	Details ...	38	0.2529707	0.9746739	0.4742268	0.6874874	1.0	6512	tags=39%, list=32%, signal=58%
NGO_MALIGNANT_GLIOMA_1P_LOH	NGO_MALIGNANT_GLIOMA_1P_LOH	Details ...	16	0.37486026	0.9718446	0.48356807	0.691323	1.0	3357	tags=44%, list=16%, signal=52%
BOGNI_TREATMENT_RELATED_MYELOID_LEUKEMIA_UP	BOGNI_TREATMENT_RELATED_MYELOID_LEUKEMIA_UP	Details ...	29	0.2587831	0.9696703	0.4827586	0.6937032	1.0	4532	tags=34%, list=22%, signal=44%
PAL_PRMT5_TARGETS_UP	PAL_PRMT5_TARGETS_UP	Details ...	198	0.2264885	0.96732944	0.47826087	0.69669306	1.0	2577	tags=24%, list=13%, signal=27%
MOOTHA_GLYCOLYSIS	MOOTHA_GLYCOLYSIS	Details ...	21	0.33054549	0.9653467	0.47440273	0.6987376	1.0	5234	tags=38%, list=26%, signal=51%
NAKAMURA_METASTASIS_MODEL_UP	NAKAMURA_METASTASIS_MODEL_UP	Details ...	42	0.2745761	0.96335894	0.4649123	0.7006438	1.0	2642	tags=26%, list=13%, signal=30%
BOWIE_RESPONSE_TO_EXTRACELLULAR_MATRIX	BOWIE_RESPONSE_TO_EXTRACELLULAR_MATRIX	Details ...	17	0.452105	0.9627232	0.53589743	0.6997911	1.0	4905	tags=53%, list=24%, signal=70%
CHEN_LUNG_CANCER_SURVIVAL	CHEN_LUNG_CANCER_SURVIVAL	Details ...	27	0.30432642	0.9623573	0.52380955	0.6983854	1.0	4456	tags=44%, list=22%, signal=57%
CAVARD_LIVER_CANCER_MALIGNANT_VS_BENIGN	CAVARD_LIVER_CANCER_MALIGNANT_VS_BENIGN	Details ...	31	0.2733115	0.96018374	0.46745563	0.70084786	1.0	4163	tags=32%, list=20%, signal=40%
JISON_SICKLE_CELL_DISEASE_UP	JISON_SICKLE_CELL_DISEASE_UP	Details ...	181	0.23662835	0.95974714	0.47577092	0.69952416	1.0	2941	tags=27%, list=14%, signal=31%
SCHURINGA_STAT5A_TARGETS_DN	SCHURINGA_STAT5A_TARGETS_DN	Details ...	16	0.33958972	0.95949894	0.4857143	0.6978458	1.0	833	tags=19%, list=4%, signal=20%
MANN_RESPONSE_TO_AMIFOSTINE_UP	MANN_RESPONSE_TO_AMIFOSTINE_UP	Details ...	20	0.29025865	0.9582327	0.49174917	0.69841546	1.0	984	tags=20%, list=5%, signal=21%
YAO_TEMPORAL_RESPONSE_TO_PROGESTERONE_CLUSTER_10	YAO_TEMPORAL_RESPONSE_TO_PROGESTERONE_CLUSTER_10	Details ...	67	0.2630325	0.95626324	0.5073314	0.7003581	1.0	1921	tags=25%, list=9%, signal=28%
ZHAN_LATE_DIFFERENTIATION_GENES_DN	ZHAN_LATE_DIFFERENTIATION_GENES_DN	Details ...	16	0.30621377	0.9560954	0.48288974	0.6985814	1.0	5478	tags=44%, list=27%, signal=60%
BYSTROEM_CORRELATED_WITH_IL5_UP	BYSTROEM_CORRELATED_WITH_IL5_UP	Details ...	51	0.23540962	0.95591635	0.5132743	0.6968219	1.0	4020	tags=35%, list=20%, signal=44%
MUELLER_PLURINET	MUELLER_PLURINET	Details ...	288	0.2561011	0.95270026	0.49552238	0.7014874	1.0	4175	tags=37%, list=20%, signal=46%
MIKKELSEN_MCV6_LCP_WITH_H3K4ME3	MIKKELSEN_MCV6_LCP_WITH_H3K4ME3	Details ...	157	0.22126986	0.95184624	0.51666665	0.70106715	1.0	4671	tags=36%, list=23%, signal=46%
CONCANNON_APOPTOSIS_BY_EPOXOMICIN_DN	CONCANNON_APOPTOSIS_BY_EPOXOMICIN_DN	Details ...	167	0.20556957	0.95032746	0.525	0.70205647	1.0	1916	tags=17%, list=9%, signal=19%
DARWICHE_PAPILLOMA_RISK_LOW_UP	DARWICHE_PAPILLOMA_RISK_LOW_UP	Details ...	159	0.2027173	0.94663435	0.56435645	0.70775414	1.0	4501	tags=33%, list=22%, signal=42%
HEIDENBLAD_AMPLICON_12P11_12_DN	HEIDENBLAD_AMPLICON_12P11_12_DN	Details ...	27	0.25168923	0.943034	0.5421687	0.7132165	1.0	3086	tags=33%, list=15%, signal=39%
CHANG_CORE_SERUM_RESPONSE_UP	CHANG_CORE_SERUM_RESPONSE_UP	Details ...	211	0.25078624	0.9428128	0.49411765	0.71155053	1.0	3968	tags=37%, list=19%, signal=46%
RADAEVA_RESPONSE_TO_IFNA1_UP	RADAEVA_RESPONSE_TO_IFNA1_UP	Details ...	52	0.32035318	0.9390707	0.49557522	0.7173589	1.0	4905	tags=42%, list=24%, signal=55%
HOLLEMAN_PREDNISOLONE_RESISTANCE_B_ALL_UP	HOLLEMAN_PREDNISOLONE_RESISTANCE_B_ALL_UP	Details ...	22	0.30245095	0.9389204	0.5209713	0.7154701	1.0	4381	tags=50%, list=21%, signal=64%
WELCH_GATA1_TARGETS	WELCH_GATA1_TARGETS	Details ...	22	0.2795112	0.93500155	0.57425743	0.7216902	1.0	3318	tags=41%, list=16%, signal=49%
SANSOM_APC_TARGETS_DN	SANSOM_APC_TARGETS_DN	Details ...	362	0.20658699	0.9311217	0.5693431	0.7278751	1.0	5272	tags=38%, list=26%, signal=50%
HUANG_GATA2_TARGETS_UP	HUANG_GATA2_TARGETS_UP	Details ...	147	0.24125366	0.9265246	0.49609375	0.7351133	1.0	4131	tags=33%, list=20%, signal=41%
PARK_TRETINOIN_RESPONSE_AND_PML_RARA_FUSION	PARK_TRETINOIN_RESPONSE_AND_PML_RARA_FUSION	Details ...	30	0.32406375	0.92565	0.530303	0.7347539	1.0	3825	tags=40%, list=19%, signal=49%
LEE_AGING_MUSCLE_DN	LEE_AGING_MUSCLE_DN	Details ...	46	0.24242932	0.9243078	0.61044174	0.73542446	1.0	3694	tags=35%, list=18%, signal=42%
JUBAN_TARGETS_OF_SPI1_AND_FLI1_DN	JUBAN_TARGETS_OF_SPI1_AND_FLI1_DN	Details ...	89	0.22511253	0.91791016	0.5668016	0.7468885	1.0	4156	tags=36%, list=20%, signal=45%
OKAWA_NEUROBLASTOMA_1P36_31_DELETION	OKAWA_NEUROBLASTOMA_1P36_31_DELETION	Details ...	22	0.34098962	0.9178355	0.53739613	0.7448339	1.0	2459	tags=27%, list=12%, signal=31%
FIGUEROA_AML_METHYLATION_CLUSTER_6_DN	FIGUEROA_AML_METHYLATION_CLUSTER_6_DN	Details ...	34	0.24288878	0.9143617	0.640625	0.7503015	1.0	4761	tags=29%, list=23%, signal=38%
SEKI_INFLAMMATORY_RESPONSE_LPS_DN	SEKI_INFLAMMATORY_RESPONSE_LPS_DN	Details ...	23	0.3071498	0.91127354	0.5763889	0.7545063	1.0	5483	tags=48%, list=27%, signal=65%
AMIT_SERUM_RESPONSE_20_MCF10A	AMIT_SERUM_RESPONSE_20_MCF10A	Details ...	21	0.26271653	0.9081274	0.58778626	0.7588589	1.0	3142	tags=38%, list=15%, signal=45%
WINTER_HYPOXIA_UP	WINTER_HYPOXIA_UP	Details ...	87	0.24788454	0.9073641	0.5677656	0.75839335	1.0	3883	tags=36%, list=19%, signal=44%
PENG_GLUTAMINE_DEPRIVATION_DN	PENG_GLUTAMINE_DEPRIVATION_DN	Details ...	328	0.24367347	0.9068754	0.5650794	0.7571443	1.0	2600	tags=27%, list=13%, signal=30%
LEE_AGING_NEOCORTEX_UP	LEE_AGING_NEOCORTEX_UP	Details ...	88	0.21693824	0.9064465	0.60335195	0.7558888	1.0	6217	tags=49%, list=30%, signal=70%
CHIARADONNA_NEOPLASTIC_TRANSFORMATION_CDC25_DN	CHIARADONNA_NEOPLASTIC_TRANSFORMATION_CDC25_DN	Details ...	153	0.2130087	0.90488	0.57560974	0.75697917	1.0	4385	tags=36%, list=21%, signal=45%
ZHONG_SECRETOME_OF_LUNG_CANCER_AND_ENDOTHELIUM	ZHONG_SECRETOME_OF_LUNG_CANCER_AND_ENDOTHELIUM	Details ...	65	0.24411966	0.903593	0.56201553	0.757631	1.0	6731	tags=55%, list=33%, signal=82%
WIELAND_UP_BY_HBV_INFECTION	WIELAND_UP_BY_HBV_INFECTION	Details ...	100	0.33173037	0.90089065	0.5520231	0.76107407	1.0	4866	tags=39%, list=24%, signal=51%
ZHAN_MULTIPLE_MYELOMA_SUBGROUPS	ZHAN_MULTIPLE_MYELOMA_SUBGROUPS	Details ...	30	0.32616857	0.89885426	0.556872	0.76317537	1.0	2928	tags=37%, list=14%, signal=43%
VERRECCHIA_RESPONSE_TO_TGFB1_C2	VERRECCHIA_RESPONSE_TO_TGFB1_C2	Details ...	25	0.33918712	0.8952519	0.56157637	0.76843864	1.0	1035	tags=28%, list=5%, signal=29%
WANG_NFKB_TARGETS	WANG_NFKB_TARGETS	Details ...	24	0.30305114	0.89374334	0.55263156	0.7695345	1.0	5663	tags=38%, list=28%, signal=52%
KOINUMA_COLON_CANCER_MSI_UP	KOINUMA_COLON_CANCER_MSI_UP	Details ...	16	0.33399957	0.89175695	0.57567567	0.7715662	1.0	2964	tags=31%, list=14%, signal=37%
WANG_BARRETTS_ESOPHAGUS_AND_ESOPHAGUS_CANCER_DN	WANG_BARRETTS_ESOPHAGUS_AND_ESOPHAGUS_CANCER_DN	Details ...	37	0.24965608	0.888849	0.5586207	0.7753373	1.0	4807	tags=35%, list=23%, signal=46%
PENG_LEUCINE_DEPRIVATION_DN	PENG_LEUCINE_DEPRIVATION_DN	Details ...	185	0.25219128	0.88706625	0.57714283	0.7770146	1.0	3650	tags=32%, list=18%, signal=38%
JOHANSSON_GLIOMAGENESIS_BY_PDGFB_UP	JOHANSSON_GLIOMAGENESIS_BY_PDGFB_UP	Details ...	56	0.25178564	0.88473195	0.572327	0.7797744	1.0	1973	tags=21%, list=10%, signal=24%
NIKOLSKY_BREAST_CANCER_20Q12_Q13_AMPLICON	NIKOLSKY_BREAST_CANCER_20Q12_Q13_AMPLICON	Details ...	145	0.24683149	0.88042176	0.55837566	0.7866365	1.0	3884	tags=26%, list=19%, signal=32%
BERTUCCI_MEDULLARY_VS_DUCTAL_BREAST_CANCER_UP	BERTUCCI_MEDULLARY_VS_DUCTAL_BREAST_CANCER_UP	Details ...	196	0.23416522	0.8787647	0.5659722	0.78802484	1.0	4348	tags=34%, list=21%, signal=43%
BOYAULT_LIVER_CANCER_SUBCLASS_G3_DN	BOYAULT_LIVER_CANCER_SUBCLASS_G3_DN	Details ...	51	0.23795226	0.8749835	0.63981044	0.79381174	1.0	5922	tags=43%, list=29%, signal=61%
MEISSNER_BRAIN_HCP_WITH_H3K27ME3	MEISSNER_BRAIN_HCP_WITH_H3K27ME3	Details ...	266	0.16396737	0.87436074	0.75	0.7928439	1.0	5464	tags=25%, list=27%, signal=34%
BORCZUK_MALIGNANT_MESOTHELIOMA_DN	BORCZUK_MALIGNANT_MESOTHELIOMA_DN	Details ...	96	0.22075883	0.87124515	0.6439394	0.7973985	1.0	5365	tags=46%, list=26%, signal=62%
CASTELLANO_NRAS_TARGETS_UP	CASTELLANO_NRAS_TARGETS_UP	Details ...	67	0.22175169	0.87083805	0.6457143	0.7960496	1.0	3232	tags=24%, list=16%, signal=28%
DARWICHE_PAPILLOMA_RISK_HIGH_VS_LOW_DN	DARWICHE_PAPILLOMA_RISK_HIGH_VS_LOW_DN	Details ...	31	0.23042938	0.86983657	0.7051282	0.7958811	1.0	1256	tags=16%, list=6%, signal=17%
MIKKELSEN_MEF_LCP_WITH_H3K27ME3	MIKKELSEN_MEF_LCP_WITH_H3K27ME3	Details ...	64	0.2070978	0.8653594	0.73333335	0.8031379	1.0	5901	tags=39%, list=29%, signal=55%
ZHANG_INTERFERON_RESPONSE	ZHANG_INTERFERON_RESPONSE	Details ...	23	0.39326704	0.8624564	0.6147757	0.806991	1.0	5706	tags=52%, list=28%, signal=72%
MEISSNER_NPC_ICP_WITH_H3_UNMETHYLATED	MEISSNER_NPC_ICP_WITH_H3_UNMETHYLATED	Details ...	24	0.23878786	0.86036134	0.68333334	0.8090358	1.0	6280	tags=46%, list=31%, signal=66%
INGA_TP53_TARGETS	INGA_TP53_TARGETS	Details ...	17	0.29067534	0.856726	0.60227275	0.81414676	1.0	2628	tags=24%, list=13%, signal=27%
DER_IFN_GAMMA_RESPONSE_UP	DER_IFN_GAMMA_RESPONSE_UP	Details ...	70	0.24452299	0.8548437	0.56634307	0.81569123	1.0	4703	tags=36%, list=23%, signal=46%
CHARAFE_BREAST_CANCER_LUMINAL_VS_MESENCHYMAL_UP	CHARAFE_BREAST_CANCER_LUMINAL_VS_MESENCHYMAL_UP	Details ...	442	0.21727242	0.849765	0.62616825	0.82363755	1.0	3568	tags=32%, list=17%, signal=38%
TAVOR_CEBPA_TARGETS_DN	TAVOR_CEBPA_TARGETS_DN	Details ...	30	0.263015	0.84420425	0.6570248	0.83268785	1.0	5966	tags=47%, list=29%, signal=66%
WANG_CLASSIC_ADIPOGENIC_TARGETS_OF_PPARG	WANG_CLASSIC_ADIPOGENIC_TARGETS_OF_PPARG	Details ...	26	0.28614336	0.84376466	0.5928854	0.8312799	1.0	4502	tags=35%, list=22%, signal=44%
MATTIOLI_MGUS_VS_PCL	MATTIOLI_MGUS_VS_PCL	Details ...	99	0.22289477	0.8416125	0.6549296	0.83334184	1.0	3025	tags=26%, list=15%, signal=31%
HUMMEL_BURKITTS_LYMPHOMA_DN	HUMMEL_BURKITTS_LYMPHOMA_DN	Details ...	15	0.3002655	0.8411945	0.5952381	0.8319234	1.0	5050	tags=53%, list=25%, signal=71%
STAMBOLSKY_TARGETS_OF_MUTATED_TP53_DN	STAMBOLSKY_TARGETS_OF_MUTATED_TP53_DN	Details ...	50	0.26273313	0.83447355	0.5880282	0.84329814	1.0	3816	tags=32%, list=19%, signal=39%
SATO_SILENCED_EPIGENETICALLY_IN_PANCREATIC_CANCER	SATO_SILENCED_EPIGENETICALLY_IN_PANCREATIC_CANCER	Details ...	47	0.19944566	0.83445895	0.7941176	0.84107816	1.0	5930	tags=34%, list=29%, signal=48%
SMID_BREAST_CANCER_RELAPSE_IN_PLEURA_DN	SMID_BREAST_CANCER_RELAPSE_IN_PLEURA_DN	Details ...	26	0.23272271	0.8247475	0.7553192	0.85807085	1.0	15735	tags=100%, list=77%, signal=430%
GRATIAS_RETINOBLASTOMA_16Q24	GRATIAS_RETINOBLASTOMA_16Q24	Details ...	17	0.38556278	0.82338804	0.6148325	0.8585298	1.0	3901	tags=41%, list=19%, signal=51%
AMIT_SERUM_RESPONSE_480_MCF10A	AMIT_SERUM_RESPONSE_480_MCF10A	Details ...	37	0.2230486	0.81991225	0.70108694	0.86335295	1.0	2614	tags=19%, list=13%, signal=22%
BOYAULT_LIVER_CANCER_SUBCLASS_G123_DN	BOYAULT_LIVER_CANCER_SUBCLASS_G123_DN	Details ...	51	0.20923075	0.8155139	0.76073617	0.8695057	1.0	3505	tags=20%, list=17%, signal=24%
WU_HBX_TARGETS_1_UP	WU_HBX_TARGETS_1_UP	Details ...	15	0.28133294	0.814486	0.6797153	0.8691104	1.0	6706	tags=53%, list=33%, signal=79%
MEISSNER_BRAIN_HCP_WITH_H3_UNMETHYLATED	MEISSNER_BRAIN_HCP_WITH_H3_UNMETHYLATED	Details ...	35	0.20047888	0.8103263	0.74418604	0.874854	1.0	16397	tags=100%, list=80%, signal=499%
FLECHNER_BIOPSY_KIDNEY_TRANSPLANT_REJECTED_VS_OK_UP	FLECHNER_BIOPSY_KIDNEY_TRANSPLANT_REJECTED_VS_OK_UP	Details ...	86	0.28634775	0.8101272	0.6238245	0.87300605	1.0	5544	tags=52%, list=27%, signal=71%
ZHAN_V1_LATE_DIFFERENTIATION_GENES_UP	ZHAN_V1_LATE_DIFFERENTIATION_GENES_UP	Details ...	32	0.24521825	0.8094864	0.6788321	0.87188154	1.0	3304	tags=28%, list=16%, signal=33%
HU_ANGIOGENESIS_DN	HU_ANGIOGENESIS_DN	Details ...	37	0.24252099	0.8087898	0.6927536	0.8709331	1.0	2693	tags=27%, list=13%, signal=31%
HOLLEMAN_PREDNISOLONE_RESISTANCE_ALL_UP	HOLLEMAN_PREDNISOLONE_RESISTANCE_ALL_UP	Details ...	19	0.27337185	0.8062386	0.68445474	0.87334836	1.0	1144	tags=21%, list=6%, signal=22%
WU_ALZHEIMER_DISEASE_DN	WU_ALZHEIMER_DISEASE_DN	Details ...	19	0.25032145	0.80488515	0.74311924	0.8736026	1.0	4051	tags=37%, list=20%, signal=46%
RICKMAN_HEAD_AND_NECK_CANCER_D	RICKMAN_HEAD_AND_NECK_CANCER_D	Details ...	30	0.22174954	0.8029602	0.79611653	0.87503535	1.0	7215	tags=47%, list=35%, signal=72%
RASHI_NFKB1_TARGETS	RASHI_NFKB1_TARGETS	Details ...	19	0.2896507	0.80105454	0.67368424	0.876337	1.0	5011	tags=42%, list=24%, signal=56%
GALINDO_IMMUNE_RESPONSE_TO_ENTEROTOXIN	GALINDO_IMMUNE_RESPONSE_TO_ENTEROTOXIN	Details ...	83	0.2358472	0.79996115	0.6642857	0.87602115	1.0	4628	tags=37%, list=23%, signal=48%
VILIMAS_NOTCH1_TARGETS_DN	VILIMAS_NOTCH1_TARGETS_DN	Details ...	20	0.31094977	0.79664856	0.6555184	0.87993664	1.0	6732	tags=45%, list=33%, signal=67%
BAELDE_DIABETIC_NEPHROPATHY_UP	BAELDE_DIABETIC_NEPHROPATHY_UP	Details ...	85	0.23319782	0.7950554	0.71489364	0.8804363	1.0	5432	tags=45%, list=26%, signal=61%
RHODES_UNDIFFERENTIATED_CANCER	RHODES_UNDIFFERENTIATED_CANCER	Details ...	68	0.31214133	0.79296964	0.63659793	0.8820132	1.0	5771	tags=44%, list=28%, signal=61%
PIONTEK_PKD1_TARGETS_DN	PIONTEK_PKD1_TARGETS_DN	Details ...	18	0.25352725	0.7913637	0.7222222	0.88267076	1.0	7217	tags=50%, list=35%, signal=77%
ZHANG_TLX_TARGETS_36HR_UP	ZHANG_TLX_TARGETS_36HR_UP	Details ...	220	0.17765689	0.7903418	0.83809525	0.8823117	1.0	3066	tags=23%, list=15%, signal=26%
MISSIAGLIA_REGULATED_BY_METHYLATION_UP	MISSIAGLIA_REGULATED_BY_METHYLATION_UP	Details ...	122	0.18371576	0.78955466	0.8128655	0.88149506	1.0	6279	tags=42%, list=31%, signal=60%
LIEN_BREAST_CARCINOMA_METAPLASTIC_VS_DUCTAL_DN	LIEN_BREAST_CARCINOMA_METAPLASTIC_VS_DUCTAL_DN	Details ...	111	0.2075964	0.7879635	0.7743056	0.8820538	1.0	3780	tags=29%, list=18%, signal=35%
BOWIE_RESPONSE_TO_TAMOXIFEN	BOWIE_RESPONSE_TO_TAMOXIFEN	Details ...	18	0.36937845	0.7873533	0.66494846	0.8808452	1.0	5330	tags=50%, list=26%, signal=68%
KAMIKUBO_MYELOID_CEBPA_NETWORK	KAMIKUBO_MYELOID_CEBPA_NETWORK	Details ...	28	0.24307486	0.78549045	0.73493975	0.881886	1.0	3966	tags=21%, list=19%, signal=27%
LOPES_METHYLATED_IN_COLON_CANCER_UP	LOPES_METHYLATED_IN_COLON_CANCER_UP	Details ...	27	0.20017542	0.78496224	0.8636364	0.88060033	1.0	3580	tags=19%, list=17%, signal=22%
SHIN_B_CELL_LYMPHOMA_CLUSTER_8	SHIN_B_CELL_LYMPHOMA_CLUSTER_8	Details ...	36	0.255523	0.7842001	0.68327403	0.87977415	1.0	2480	tags=19%, list=12%, signal=22%
VILIMAS_NOTCH1_TARGETS_UP	VILIMAS_NOTCH1_TARGETS_UP	Details ...	52	0.2727578	0.78067744	0.633218	0.8836967	1.0	5502	tags=46%, list=27%, signal=63%
NIKOLSKY_BREAST_CANCER_17Q21_Q25_AMPLICON	NIKOLSKY_BREAST_CANCER_17Q21_Q25_AMPLICON	Details ...	326	0.21790592	0.77500856	0.6946565	0.89097506	1.0	5015	tags=39%, list=24%, signal=51%
BURTON_ADIPOGENESIS_PEAK_AT_24HR	BURTON_ADIPOGENESIS_PEAK_AT_24HR	Details ...	42	0.2830539	0.77483654	0.6875	0.88904536	1.0	4670	tags=40%, list=23%, signal=52%
YAO_HOXA10_TARGETS_VIA_PROGESTERONE_UP	YAO_HOXA10_TARGETS_VIA_PROGESTERONE_UP	Details ...	79	0.19991885	0.7739532	0.7912088	0.88838196	1.0	4148	tags=29%, list=20%, signal=36%
JIANG_AGING_HYPOTHALAMUS_DN	JIANG_AGING_HYPOTHALAMUS_DN	Details ...	40	0.20374979	0.7716411	0.7772727	0.8900348	1.0	2882	tags=23%, list=14%, signal=26%
VARELA_ZMPSTE24_TARGETS_UP	VARELA_ZMPSTE24_TARGETS_UP	Details ...	40	0.2145718	0.7708248	0.8050541	0.889238	1.0	5544	tags=40%, list=27%, signal=55%
BHAT_ESR1_TARGETS_NOT_VIA_AKT1_UP	BHAT_ESR1_TARGETS_NOT_VIA_AKT1_UP	Details ...	208	0.16893227	0.7668148	0.9509202	0.89370835	1.0	5306	tags=31%, list=26%, signal=42%
WANG_CISPLATIN_RESPONSE_AND_XPC_UP	WANG_CISPLATIN_RESPONSE_AND_XPC_UP	Details ...	195	0.17185469	0.76395214	0.9338843	0.8962664	1.0	3953	tags=27%, list=19%, signal=33%
WONG_ENDMETRIUM_CANCER_UP	WONG_ENDMETRIUM_CANCER_UP	Details ...	25	0.19110171	0.76350653	0.8333333	0.89474255	1.0	16587	tags=100%, list=81%, signal=523%
CHIARADONNA_NEOPLASTIC_TRANSFORMATION_KRAS_CDC25_UP	CHIARADONNA_NEOPLASTIC_TRANSFORMATION_KRAS_CDC25_UP	Details ...	56	0.20786774	0.7621165	0.8113208	0.8948669	1.0	4372	tags=34%, list=21%, signal=43%
YAO_TEMPORAL_RESPONSE_TO_PROGESTERONE_CLUSTER_16	YAO_TEMPORAL_RESPONSE_TO_PROGESTERONE_CLUSTER_16	Details ...	76	0.22809367	0.76000875	0.7846154	0.89632666	1.0	3893	tags=28%, list=19%, signal=34%
LEIN_ASTROCYTE_MARKERS	LEIN_ASTROCYTE_MARKERS	Details ...	42	0.20557338	0.753249	0.82608694	0.90533817	1.0	3998	tags=26%, list=20%, signal=32%
BORLAK_LIVER_CANCER_EGF_UP	BORLAK_LIVER_CANCER_EGF_UP	Details ...	57	0.18018168	0.7393993	0.9010989	0.9248722	1.0	4920	tags=33%, list=24%, signal=44%
LI_ADIPOGENESIS_BY_ACTIVATED_PPARG	LI_ADIPOGENESIS_BY_ACTIVATED_PPARG	Details ...	17	0.27021545	0.7380687	0.7112676	0.92455477	1.0	3900	tags=29%, list=19%, signal=36%
FERRANDO_T_ALL_WITH_MLL_ENL_FUSION_DN	FERRANDO_T_ALL_WITH_MLL_ENL_FUSION_DN	Details ...	85	0.21487084	0.73454595	0.7508197	0.9279282	1.0	4532	tags=41%, list=22%, signal=53%
KRIGE_AMINO_ACID_DEPRIVATION	KRIGE_AMINO_ACID_DEPRIVATION	Details ...	29	0.22056527	0.7339853	0.8382353	0.92649525	1.0	6396	tags=48%, list=31%, signal=70%
MAHADEVAN_RESPONSE_TO_MP470_DN	MAHADEVAN_RESPONSE_TO_MP470_DN	Details ...	19	0.27035415	0.7328519	0.7147059	0.92585623	1.0	5682	tags=37%, list=28%, signal=51%
KERLEY_RESPONSE_TO_CISPLATIN_UP	KERLEY_RESPONSE_TO_CISPLATIN_UP	Details ...	43	0.21474785	0.7324854	0.8550186	0.9241861	1.0	5042	tags=33%, list=25%, signal=43%
WANG_ADIPOGENIC_GENES_REPRESSED_BY_SIRT1	WANG_ADIPOGENIC_GENES_REPRESSED_BY_SIRT1	Details ...	28	0.22968817	0.728969	0.77734375	0.92716426	1.0	5424	tags=39%, list=26%, signal=53%
RAMALHO_STEMNESS_DN	RAMALHO_STEMNESS_DN	Details ...	74	0.19895108	0.72780854	0.796748	0.9265897	1.0	4775	tags=32%, list=23%, signal=42%
MIKKELSEN_MEF_LCP_WITH_H3K4ME3	MIKKELSEN_MEF_LCP_WITH_H3K4ME3	Details ...	125	0.18791299	0.72268164	0.86752135	0.9317796	1.0	4628	tags=35%, list=23%, signal=45%
NAKAJIMA_MAST_CELL	NAKAJIMA_MAST_CELL	Details ...	46	0.19442748	0.7206891	0.86986303	0.9322994	1.0	3295	tags=22%, list=16%, signal=26%
HU_GENOTOXIC_DAMAGE_4HR	HU_GENOTOXIC_DAMAGE_4HR	Details ...	34	0.2493208	0.7187478	0.7283237	0.9328645	1.0	4670	tags=41%, list=23%, signal=53%
MENSSEN_MYC_TARGETS	MENSSEN_MYC_TARGETS	Details ...	53	0.2395613	0.7182674	0.7390181	0.9313673	1.0	4388	tags=38%, list=21%, signal=48%
DALESSIO_TSA_RESPONSE	DALESSIO_TSA_RESPONSE	Details ...	24	0.2075674	0.71695745	0.84782606	0.93101704	1.0	3847	tags=21%, list=19%, signal=26%
NIELSEN_LEIOMYOSARCOMA_UP	NIELSEN_LEIOMYOSARCOMA_UP	Details ...	18	0.24666506	0.7156938	0.8106996	0.93057144	1.0	5219	tags=44%, list=25%, signal=60%
ZHANG_TLX_TARGETS_UP	ZHANG_TLX_TARGETS_UP	Details ...	108	0.18455306	0.7149138	0.88461536	0.9294933	1.0	6344	tags=44%, list=31%, signal=63%
MEISSNER_NPC_HCP_WITH_H3K27ME3	MEISSNER_NPC_HCP_WITH_H3K27ME3	Details ...	79	0.14743903	0.7113058	1.0	0.93233865	1.0	17489	tags=100%, list=85%, signal=678%
RHODES_CANCER_META_SIGNATURE	RHODES_CANCER_META_SIGNATURE	Details ...	64	0.23218337	0.70773184	0.7396907	0.93498796	1.0	5104	tags=39%, list=25%, signal=52%
WUNDER_INFLAMMATORY_RESPONSE_AND_CHOLESTEROL_UP	WUNDER_INFLAMMATORY_RESPONSE_AND_CHOLESTEROL_UP	Details ...	56	0.21451336	0.7057098	0.7782427	0.9354276	1.0	4951	tags=36%, list=24%, signal=47%
HAHTOLA_MYCOSIS_FUNGOIDES_DN	HAHTOLA_MYCOSIS_FUNGOIDES_DN	Details ...	15	0.25300303	0.704529	0.7909091	0.934724	1.0	1087	tags=13%, list=5%, signal=14%
LEE_LIVER_CANCER_E2F1_UP	LEE_LIVER_CANCER_E2F1_UP	Details ...	61	0.18775083	0.7024431	0.9085366	0.9354551	1.0	4818	tags=30%, list=24%, signal=38%
CROONQUIST_NRAS_VS_STROMAL_STIMULATION_DN	CROONQUIST_NRAS_VS_STROMAL_STIMULATION_DN	Details ...	99	0.18797183	0.6880104	0.86266094	0.9518344	1.0	4913	tags=35%, list=24%, signal=46%
HUMMERICH_MALIGNANT_SKIN_TUMOR_DN	HUMMERICH_MALIGNANT_SKIN_TUMOR_DN	Details ...	18	0.26291132	0.6757067	0.7654321	0.9636943	1.0	4953	tags=44%, list=24%, signal=59%
ICHIBA_GRAFT_VERSUS_HOST_DISEASE_35D_UP	ICHIBA_GRAFT_VERSUS_HOST_DISEASE_35D_UP	Details ...	130	0.19827414	0.6749547	0.789272	0.9623118	1.0	5176	tags=36%, list=25%, signal=48%
ABBUD_LIF_SIGNALING_1_UP	ABBUD_LIF_SIGNALING_1_UP	Details ...	46	0.1765336	0.66189325	0.9493671	0.9744257	1.0	3706	tags=24%, list=18%, signal=29%
YAO_TEMPORAL_RESPONSE_TO_PROGESTERONE_CLUSTER_5	YAO_TEMPORAL_RESPONSE_TO_PROGESTERONE_CLUSTER_5	Details ...	28	0.1820397	0.6613701	0.9338235	0.9727344	1.0	2814	tags=18%, list=14%, signal=21%
NIELSEN_MALIGNAT_FIBROUS_HISTIOCYTOMA_UP	NIELSEN_MALIGNAT_FIBROUS_HISTIOCYTOMA_UP	Details ...	18	0.2638644	0.6596216	0.81232494	0.9723942	1.0	221	tags=11%, list=1%, signal=11%
HSIAO_LIVER_SPECIFIC_GENES	HSIAO_LIVER_SPECIFIC_GENES	Details ...	243	0.1258523	0.656074	1.0	0.9737554	1.0	4604	tags=22%, list=22%, signal=28%
DER_IFN_ALPHA_RESPONSE_UP	DER_IFN_ALPHA_RESPONSE_UP	Details ...	73	0.19925517	0.6505919	0.8254438	0.97725964	1.0	4697	tags=33%, list=23%, signal=42%
DAZARD_UV_RESPONSE_CLUSTER_G24	DAZARD_UV_RESPONSE_CLUSTER_G24	Details ...	27	0.1965858	0.6503777	0.93233085	0.97522616	1.0	5682	tags=41%, list=28%, signal=56%
BASSO_CD40_SIGNALING_UP	BASSO_CD40_SIGNALING_UP	Details ...	99	0.19964115	0.6497732	0.815625	0.9735596	1.0	6278	tags=52%, list=31%, signal=74%
ROLEF_GLIS3_TARGETS	ROLEF_GLIS3_TARGETS	Details ...	37	0.14618713	0.6461242	0.969697	0.9750171	1.0	876	tags=5%, list=4%, signal=6%
WENG_POR_DOSAGE	WENG_POR_DOSAGE	Details ...	20	0.1813717	0.64475065	0.99029124	0.9741193	1.0	4596	tags=25%, list=22%, signal=32%
GILDEA_METASTASIS	GILDEA_METASTASIS	Details ...	30	0.20929155	0.6376593	0.8833333	0.978548	1.0	4792	tags=40%, list=23%, signal=52%
DELPUECH_FOXO3_TARGETS_DN	DELPUECH_FOXO3_TARGETS_DN	Details ...	40	0.20850943	0.6300293	0.89048994	0.98333657	1.0	4080	tags=30%, list=20%, signal=37%
GUENTHER_GROWTH_SPHERICAL_VS_ADHERENT_UP	GUENTHER_GROWTH_SPHERICAL_VS_ADHERENT_UP	Details ...	21	0.17724611	0.62226033	0.9368421	0.98790026	1.0	16870	tags=100%, list=82%, signal=564%
APPEL_IMATINIB_RESPONSE	APPEL_IMATINIB_RESPONSE	Details ...	33	0.2224912	0.6204212	0.7880597	0.9872458	1.0	5135	tags=39%, list=25%, signal=52%
BOYAULT_LIVER_CANCER_SUBCLASS_G5_DN	BOYAULT_LIVER_CANCER_SUBCLASS_G5_DN	Details ...	27	0.24048454	0.6203694	0.81213874	0.9850623	1.0	4341	tags=33%, list=21%, signal=42%
ICHIBA_GRAFT_VERSUS_HOST_DISEASE_D7_UP	ICHIBA_GRAFT_VERSUS_HOST_DISEASE_D7_UP	Details ...	106	0.18692015	0.61770695	0.88593155	0.98509514	1.0	4938	tags=33%, list=24%, signal=43%
FRASOR_RESPONSE_TO_SERM_OR_FULVESTRANT_DN	FRASOR_RESPONSE_TO_SERM_OR_FULVESTRANT_DN	Details ...	50	0.2247195	0.613471	0.7894737	0.98628926	1.0	4836	tags=42%, list=24%, signal=55%
SIMBULAN_PARP1_TARGETS_DN	SIMBULAN_PARP1_TARGETS_DN	Details ...	17	0.23669948	0.6041321	0.8535211	0.9913063	1.0	5800	tags=53%, list=28%, signal=74%
GAURNIER_PSMD4_TARGETS	GAURNIER_PSMD4_TARGETS	Details ...	71	0.22135045	0.6006887	0.83219177	0.9916143	1.0	7065	tags=52%, list=34%, signal=79%
NADERI_BREAST_CANCER_PROGNOSIS_UP	NADERI_BREAST_CANCER_PROGNOSIS_UP	Details ...	50	0.21091934	0.5979228	0.88095236	0.9913539	1.0	5960	tags=32%, list=29%, signal=45%
MIKKELSEN_MEF_ICP_WITH_H3K27ME3	MIKKELSEN_MEF_ICP_WITH_H3K27ME3	Details ...	199	0.11612354	0.5955369	1.0	0.99061286	1.0	5080	tags=23%, list=25%, signal=30%
FARMER_BREAST_CANCER_CLUSTER_1	FARMER_BREAST_CANCER_CLUSTER_1	Details ...	39	0.25636497	0.5919548	0.7919075	0.9908092	1.0	7886	tags=54%, list=38%, signal=87%
BOYAULT_LIVER_CANCER_SUBCLASS_G12_DN	BOYAULT_LIVER_CANCER_SUBCLASS_G12_DN	Details ...	15	0.19912224	0.58999205	0.95408165	0.9898986	1.0	131	tags=7%, list=1%, signal=7%
CAFFAREL_RESPONSE_TO_THC_DN	CAFFAREL_RESPONSE_TO_THC_DN	Details ...	30	0.20274462	0.5891569	0.9111111	0.9882938	1.0	1202	tags=10%, list=6%, signal=11%
MORI_PRE_BI_LYMPHOCYTE_UP	MORI_PRE_BI_LYMPHOCYTE_UP	Details ...	78	0.19038083	0.5795864	0.89634144	0.99207705	1.0	5163	tags=41%, list=25%, signal=55%
WENG_POR_TARGETS_GLOBAL_UP	WENG_POR_TARGETS_GLOBAL_UP	Details ...	19	0.17429358	0.5794919	0.99346405	0.98997486	1.0	4596	tags=26%, list=22%, signal=34%
ZHAN_MULTIPLE_MYELOMA_DN	ZHAN_MULTIPLE_MYELOMA_DN	Details ...	41	0.17763965	0.5692613	0.9441624	0.99386656	1.0	2531	tags=17%, list=12%, signal=19%
HAHTOLA_CTCL_PATHOGENESIS	HAHTOLA_CTCL_PATHOGENESIS	Details ...	16	0.22121997	0.56020963	0.87055016	0.9965656	1.0	6315	tags=56%, list=31%, signal=81%
SCIAN_CELL_CYCLE_TARGETS_OF_TP53_AND_TP73_DN	SCIAN_CELL_CYCLE_TARGETS_OF_TP53_AND_TP73_DN	Details ...	22	0.24564625	0.5531184	0.8447059	0.9980891	1.0	6363	tags=45%, list=31%, signal=66%
FOURNIER_ACINAR_DEVELOPMENT_LATE_DN	FOURNIER_ACINAR_DEVELOPMENT_LATE_DN	Details ...	21	0.20375979	0.54638135	0.9128065	0.9991569	1.0	16327	tags=100%, list=80%, signal=491%
NIELSEN_SYNOVIAL_SARCOMA_DN	NIELSEN_SYNOVIAL_SARCOMA_DN	Details ...	20	0.2187868	0.54023427	0.91460055	0.9998454	1.0	4341	tags=40%, list=21%, signal=51%
FINETTI_BREAST_CANCER_KINOME_GREEN	FINETTI_BREAST_CANCER_KINOME_GREEN	Details ...	16	0.26536775	0.53882927	0.83413464	0.9983145	1.0	6036	tags=50%, list=29%, signal=71%
MIKKELSEN_MCV6_ICP_WITH_H3K27ME3	MIKKELSEN_MCV6_ICP_WITH_H3K27ME3	Details ...	72	0.120333664	0.53832173	1.0	0.99642086	1.0	5050	tags=19%, list=25%, signal=26%
ONO_FOXP3_TARGETS_UP	ONO_FOXP3_TARGETS_UP	Details ...	23	0.186101	0.5259474	0.98067635	0.99930173	1.0	6448	tags=48%, list=31%, signal=70%
AMUNDSON_GAMMA_RADIATION_RESPONSE	AMUNDSON_GAMMA_RADIATION_RESPONSE	Details ...	40	0.21849449	0.5257874	0.8313253	0.9972145	1.0	3750	tags=25%, list=18%, signal=31%
WILENSKY_RESPONSE_TO_DARAPLADIB	WILENSKY_RESPONSE_TO_DARAPLADIB	Details ...	29	0.21562795	0.51896745	0.8867925	0.9977533	1.0	6847	tags=52%, list=33%, signal=78%
KLEIN_TARGETS_OF_BCR_ABL1_FUSION	KLEIN_TARGETS_OF_BCR_ABL1_FUSION	Details ...	45	0.16851334	0.5184491	0.969697	0.9957833	1.0	6642	tags=47%, list=32%, signal=69%
WANG_TNF_TARGETS	WANG_TNF_TARGETS	Details ...	24	0.15895894	0.51317877	1.0	0.9955449	1.0	17245	tags=100%, list=84%, signal=629%
LEI_HOXC8_TARGETS_DN	LEI_HOXC8_TARGETS_DN	Details ...	17	0.19463976	0.51185614	0.9477124	0.9938661	1.0	16513	tags=100%, list=81%, signal=514%
SENGUPTA_NASOPHARYNGEAL_CARCINOMA_DN	SENGUPTA_NASOPHARYNGEAL_CARCINOMA_DN	Details ...	332	0.1280643	0.5007793	1.0	0.99531335	1.0	4417	tags=21%, list=22%, signal=26%
BENNETT_SYSTEMIC_LUPUS_ERYTHEMATOSUS	BENNETT_SYSTEMIC_LUPUS_ERYTHEMATOSUS	Details ...	29	0.20197335	0.49753973	0.91715974	0.99414855	1.0	6736	tags=52%, list=33%, signal=77%
CROONQUIST_NRAS_SIGNALING_DN	CROONQUIST_NRAS_SIGNALING_DN	Details ...	72	0.1975021	0.48195267	0.8466981	0.996549	1.0	4873	tags=35%, list=24%, signal=45%
SOTIRIOU_BREAST_CANCER_GRADE_1_VS_3_UP	SOTIRIOU_BREAST_CANCER_GRADE_1_VS_3_UP	Details ...	149	0.2072868	0.47846282	0.8245192	0.9952653	1.0	4952	tags=32%, list=24%, signal=41%
LY_AGING_MIDDLE_DN	LY_AGING_MIDDLE_DN	Details ...	16	0.23046125	0.46506882	0.9189815	0.99605966	1.0	15779	tags=100%, list=77%, signal=434%
ONO_AML1_TARGETS_UP	ONO_AML1_TARGETS_UP	Details ...	24	0.17409775	0.4554022	0.9492754	0.9957946	1.0	16935	tags=100%, list=83%, signal=574%
MCLACHLAN_DENTAL_CARIES_UP	MCLACHLAN_DENTAL_CARIES_UP	Details ...	235	0.13572401	0.4415189	0.9760956	0.9961077	1.0	5713	tags=33%, list=28%, signal=45%
MISHRA_CARCINOMA_ASSOCIATED_FIBROBLAST_UP	MISHRA_CARCINOMA_ASSOCIATED_FIBROBLAST_UP	Details ...	24	0.14871445	0.410504	0.989547	0.9980189	1.0	6315	tags=42%, list=31%, signal=60%
SMID_BREAST_CANCER_LUMINAL_A_DN	SMID_BREAST_CANCER_LUMINAL_A_DN	Details ...	18	0.18224867	0.40345493	0.96103895	0.9966554	1.0	16767	tags=100%, list=82%, signal=549%
LIM_MAMMARY_LUMINAL_PROGENITOR_UP	LIM_MAMMARY_LUMINAL_PROGENITOR_UP	Details ...	58	0.12138933	0.3986895	1.0	0.99505246	1.0	4197	tags=21%, list=20%, signal=26%

## Sheet: ADAM10_lumA_high
NAME	GS<br> follow link to MSigDB	GS DETAILS	SIZE	ES	NES	NOM p-val	FDR q-val	FWER p-val	RANK AT MAX	LEADING EDGE
SCHAEFFER_PROSTATE_DEVELOPMENT_AND_CANCER_BOX4_DN	SCHAEFFER_PROSTATE_DEVELOPMENT_AND_CANCER_BOX4_DN	Details ...	31	-0.7602731	-2.2548535	0.0	0.0	0.0	3152	tags=68%, list=15%, signal=80%
DACOSTA_UV_RESPONSE_VIA_ERCC3_COMMON_DN	DACOSTA_UV_RESPONSE_VIA_ERCC3_COMMON_DN	Details ...	464	-0.7149146	-2.205875	0.0	0.0	0.0	3443	tags=61%, list=17%, signal=71%
DAZARD_RESPONSE_TO_UV_NHEK_DN	DAZARD_RESPONSE_TO_UV_NHEK_DN	Details ...	307	-0.69041884	-2.1885877	0.0	0.0	0.0	3805	tags=60%, list=19%, signal=72%
LIU_SOX4_TARGETS_UP	LIU_SOX4_TARGETS_UP	Details ...	134	-0.6094892	-2.1861048	0.0	0.0	0.0	4806	tags=52%, list=23%, signal=68%
OSMAN_BLADDER_CANCER_UP	OSMAN_BLADDER_CANCER_UP	Details ...	394	-0.62624997	-2.1820376	0.0	2.0221608E-4	0.001	3920	tags=54%, list=19%, signal=66%
SENESE_HDAC3_TARGETS_UP	SENESE_HDAC3_TARGETS_UP	Details ...	485	-0.6474977	-2.1812935	0.0	1.6851339E-4	0.001	3989	tags=50%, list=19%, signal=61%
BILD_CTNNB1_ONCOGENIC_SIGNATURE	BILD_CTNNB1_ONCOGENIC_SIGNATURE	Details ...	73	-0.70948917	-2.164199	0.0	4.5871217E-4	0.003	3611	tags=63%, list=18%, signal=76%
DACOSTA_UV_RESPONSE_VIA_ERCC3_XPCS_DN	DACOSTA_UV_RESPONSE_VIA_ERCC3_XPCS_DN	Details ...	87	-0.7371983	-2.1613522	0.0	7.0488296E-4	0.004	3576	tags=66%, list=17%, signal=79%
GABRIELY_MIR21_TARGETS	GABRIELY_MIR21_TARGETS	Details ...	283	-0.753712	-2.1566217	0.0	6.265626E-4	0.004	4128	tags=78%, list=20%, signal=96%
LU_EZH2_TARGETS_DN	LU_EZH2_TARGETS_DN	Details ...	380	-0.6246285	-2.1466124	0.0	7.6046854E-4	0.005	5311	tags=60%, list=26%, signal=80%
STEARMAN_LUNG_CANCER_EARLY_VS_LATE_UP	STEARMAN_LUNG_CANCER_EARLY_VS_LATE_UP	Details ...	124	-0.57990915	-2.1436055	0.0	6.91335E-4	0.005	4342	tags=44%, list=21%, signal=55%
MONNIER_POSTRADIATION_TUMOR_ESCAPE_UP	MONNIER_POSTRADIATION_TUMOR_ESCAPE_UP	Details ...	383	-0.52290446	-2.1423624	0.0	6.3372374E-4	0.005	3789	tags=39%, list=18%, signal=47%
JOHNSTONE_PARVB_TARGETS_2_DN	JOHNSTONE_PARVB_TARGETS_2_DN	Details ...	319	-0.64001423	-2.1422753	0.0	5.8497576E-4	0.005	3703	tags=54%, list=18%, signal=64%
STARK_PREFRONTAL_CORTEX_22Q11_DELETION_UP	STARK_PREFRONTAL_CORTEX_22Q11_DELETION_UP	Details ...	189	-0.63032824	-2.1405377	0.0	5.431918E-4	0.005	4200	tags=50%, list=20%, signal=62%
LINSLEY_MIR16_TARGETS	LINSLEY_MIR16_TARGETS	Details ...	203	-0.5021569	-2.1378179	0.0	5.06979E-4	0.005	3725	tags=37%, list=18%, signal=45%
DACOSTA_UV_RESPONSE_VIA_ERCC3_TTD_DN	DACOSTA_UV_RESPONSE_VIA_ERCC3_TTD_DN	Details ...	83	-0.71977705	-2.1318374	0.0	5.4414343E-4	0.005	3223	tags=64%, list=16%, signal=75%
RIGGINS_TAMOXIFEN_RESISTANCE_DN	RIGGINS_TAMOXIFEN_RESISTANCE_DN	Details ...	219	-0.6187632	-2.1313953	0.0	5.1213504E-4	0.005	4703	tags=54%, list=23%, signal=69%
GINESTIER_BREAST_CANCER_ZNF217_AMPLIFIED_UP	GINESTIER_BREAST_CANCER_ZNF217_AMPLIFIED_UP	Details ...	73	-0.7414488	-2.130168	0.0	6.1130564E-4	0.007	3152	tags=62%, list=15%, signal=73%
DE_YY1_TARGETS_DN	DE_YY1_TARGETS_DN	Details ...	91	-0.70947033	-2.1143513	0.0	7.9897436E-4	0.007	3531	tags=59%, list=17%, signal=71%
BROWNE_HCMV_INFECTION_16HR_UP	BROWNE_HCMV_INFECTION_16HR_UP	Details ...	223	-0.57984024	-2.1067107	0.0	8.1394037E-4	0.007	4322	tags=44%, list=21%, signal=56%
MARTINEZ_RESPONSE_TO_TRABECTEDIN	MARTINEZ_RESPONSE_TO_TRABECTEDIN	Details ...	50	-0.6640426	-2.1052678	0.0	7.7518134E-4	0.007	2076	tags=44%, list=10%, signal=49%
SHEN_SMARCA2_TARGETS_UP	SHEN_SMARCA2_TARGETS_UP	Details ...	413	-0.66490084	-2.1047878	0.0	7.3994574E-4	0.007	4043	tags=57%, list=20%, signal=69%
CHANDRAN_METASTASIS_UP	CHANDRAN_METASTASIS_UP	Details ...	209	-0.55659705	-2.1047318	0.0	7.077742E-4	0.007	2983	tags=34%, list=15%, signal=39%
DURCHDEWALD_SKIN_CARCINOGENESIS_DN	DURCHDEWALD_SKIN_CARCINOGENESIS_DN	Details ...	258	-0.5890482	-2.1013653	0.0	7.2418404E-4	0.007	4340	tags=47%, list=21%, signal=59%
IVANOVSKA_MIR106B_TARGETS	IVANOVSKA_MIR106B_TARGETS	Details ...	88	-0.59464264	-2.098459	0.0	6.9521664E-4	0.007	2682	tags=36%, list=13%, signal=42%
BAE_BRCA1_TARGETS_DN	BAE_BRCA1_TARGETS_DN	Details ...	32	-0.6557167	-2.0886316	0.0	0.0010113464	0.009	2889	tags=44%, list=14%, signal=51%
SENESE_HDAC1_TARGETS_UP	SENESE_HDAC1_TARGETS_UP	Details ...	443	-0.62824357	-2.084448	0.0	0.0011916606	0.01	3986	tags=46%, list=19%, signal=56%
WANG_LMO4_TARGETS_DN	WANG_LMO4_TARGETS_DN	Details ...	343	-0.53988457	-2.082143	0.0	0.0012992925	0.011	3529	tags=41%, list=17%, signal=49%
GINESTIER_BREAST_CANCER_20Q13_AMPLIFICATION_UP	GINESTIER_BREAST_CANCER_20Q13_AMPLIFICATION_UP	Details ...	117	-0.6142128	-2.0802298	0.0	0.0012957331	0.012	3634	tags=47%, list=18%, signal=57%
DAZARD_UV_RESPONSE_CLUSTER_G6	DAZARD_UV_RESPONSE_CLUSTER_G6	Details ...	146	-0.67286736	-2.0795884	0.0	0.0012838724	0.013	4886	tags=68%, list=24%, signal=88%
DAIRKEE_TERT_TARGETS_DN	DAIRKEE_TERT_TARGETS_DN	Details ...	117	-0.6063218	-2.0790308	0.0	0.0012424572	0.013	4975	tags=49%, list=24%, signal=64%
SESTO_RESPONSE_TO_UV_C5	SESTO_RESPONSE_TO_UV_C5	Details ...	46	-0.70390266	-2.0767052	0.0	0.0012036305	0.013	3681	tags=61%, list=18%, signal=74%
IKEDA_MIR30_TARGETS_UP	IKEDA_MIR30_TARGETS_UP	Details ...	115	-0.7001741	-2.072931	0.0	0.0012338541	0.014	4340	tags=67%, list=21%, signal=84%
ENK_UV_RESPONSE_KERATINOCYTE_DN	ENK_UV_RESPONSE_KERATINOCYTE_DN	Details ...	478	-0.5552258	-2.070658	0.0	0.001261202	0.015	4862	tags=48%, list=24%, signal=62%
THUM_SYSTOLIC_HEART_FAILURE_DN	THUM_SYSTOLIC_HEART_FAILURE_DN	Details ...	223	-0.59134275	-2.0692704	0.0	0.0012502767	0.015	3812	tags=43%, list=19%, signal=53%
CREIGHTON_ENDOCRINE_THERAPY_RESISTANCE_5	CREIGHTON_ENDOCRINE_THERAPY_RESISTANCE_5	Details ...	466	-0.5644331	-2.0673883	0.0	0.0013076002	0.016	5163	tags=49%, list=25%, signal=64%
MARTINEZ_RESPONSE_TO_TRABECTEDIN_DN	MARTINEZ_RESPONSE_TO_TRABECTEDIN_DN	Details ...	266	-0.5923937	-2.0557425	0.0	0.0016090974	0.022	4699	tags=52%, list=23%, signal=66%
CAIRO_HEPATOBLASTOMA_UP	CAIRO_HEPATOBLASTOMA_UP	Details ...	204	-0.5608059	-2.0544333	0.0	0.0015986816	0.023	4420	tags=46%, list=22%, signal=58%
TIEN_INTESTINE_PROBIOTICS_2HR_DN	TIEN_INTESTINE_PROBIOTICS_2HR_DN	Details ...	86	-0.63192374	-2.0435214	0.0	0.0017669804	0.027	3854	tags=50%, list=19%, signal=61%
ZHENG_FOXP3_TARGETS_IN_THYMUS_UP	ZHENG_FOXP3_TARGETS_IN_THYMUS_UP	Details ...	189	-0.6645715	-2.0368605	0.0	0.0019535648	0.028	4544	tags=59%, list=22%, signal=75%
DOUGLAS_BMI1_TARGETS_DN	DOUGLAS_BMI1_TARGETS_DN	Details ...	307	-0.52889884	-2.0366476	0.0	0.0019059167	0.028	4043	tags=42%, list=20%, signal=52%
BYSTROEM_CORRELATED_WITH_IL5_DN	BYSTROEM_CORRELATED_WITH_IL5_DN	Details ...	63	-0.6613969	-2.0346038	0.0	0.0019587257	0.031	4205	tags=57%, list=21%, signal=72%
MCBRYAN_PUBERTAL_BREAST_5_6WK_DN	MCBRYAN_PUBERTAL_BREAST_5_6WK_DN	Details ...	132	-0.5602056	-2.0344236	0.0	0.0019131739	0.031	3576	tags=45%, list=17%, signal=54%
YANAGIHARA_ESX1_TARGETS	YANAGIHARA_ESX1_TARGETS	Details ...	28	-0.7523345	-2.0165007	0.0	0.00230425	0.036	2981	tags=64%, list=15%, signal=75%
BILANGES_SERUM_SENSITIVE_VIA_TSC2	BILANGES_SERUM_SENSITIVE_VIA_TSC2	Details ...	39	-0.6490045	-2.0153558	0.0	0.002324956	0.038	3486	tags=51%, list=17%, signal=62%
RAMALHO_STEMNESS_UP	RAMALHO_STEMNESS_UP	Details ...	204	-0.5351646	-2.0128229	0.0	0.0025257526	0.043	4059	tags=45%, list=20%, signal=56%
CARD_MIR302A_TARGETS	CARD_MIR302A_TARGETS	Details ...	75	-0.6442267	-2.009672	0.0	0.0025577357	0.043	4553	tags=59%, list=22%, signal=75%
GAL_LEUKEMIC_STEM_CELL_UP	GAL_LEUKEMIC_STEM_CELL_UP	Details ...	127	-0.5322721	-2.0091887	0.0	0.0025273305	0.043	3376	tags=33%, list=16%, signal=39%
STREICHER_LSM1_TARGETS_UP	STREICHER_LSM1_TARGETS_UP	Details ...	44	-0.6408242	-2.0025191	0.0	0.0027859495	0.05	4351	tags=41%, list=21%, signal=52%
MILI_PSEUDOPODIA_HAPTOTAXIS_UP	MILI_PSEUDOPODIA_HAPTOTAXIS_UP	Details ...	499	-0.609123	-2.0001729	0.0	0.0028132387	0.05	4403	tags=53%, list=21%, signal=66%
HOWLIN_CITED1_TARGETS_1_DN	HOWLIN_CITED1_TARGETS_1_DN	Details ...	37	-0.7036297	-1.9983561	0.0	0.0028465374	0.05	2967	tags=54%, list=14%, signal=63%
MULLIGHAN_NPM1_SIGNATURE_3_UP	MULLIGHAN_NPM1_SIGNATURE_3_UP	Details ...	326	-0.5079607	-1.9970752	0.0	0.0028968651	0.052	3438	tags=32%, list=17%, signal=38%
SCHAEFFER_PROSTATE_DEVELOPMENT_AND_CANCER_BOX1_UP	SCHAEFFER_PROSTATE_DEVELOPMENT_AND_CANCER_BOX1_UP	Details ...	15	-0.745322	-1.9960551	0.0	0.002921319	0.053	2686	tags=47%, list=13%, signal=54%
WEI_MIR34A_TARGETS	WEI_MIR34A_TARGETS	Details ...	145	-0.57086486	-1.9889382	0.0	0.0031892753	0.06	4951	tags=50%, list=24%, signal=66%
SIMBULAN_UV_RESPONSE_IMMORTALIZED_DN	SIMBULAN_UV_RESPONSE_IMMORTALIZED_DN	Details ...	31	-0.7212088	-1.9877982	0.0	0.0032264125	0.064	3106	tags=61%, list=15%, signal=72%
BROWNE_HCMV_INFECTION_6HR_DN	BROWNE_HCMV_INFECTION_6HR_DN	Details ...	156	-0.5876412	-1.9877813	0.0	0.0031687978	0.064	5478	tags=59%, list=27%, signal=80%
PHONG_TNF_RESPONSE_VIA_P38_COMPLETE	PHONG_TNF_RESPONSE_VIA_P38_COMPLETE	Details ...	223	-0.5335054	-1.9854046	0.0	0.0032593352	0.066	4934	tags=48%, list=24%, signal=63%
JOHNSTONE_PARVB_TARGETS_1_DN	JOHNSTONE_PARVB_TARGETS_1_DN	Details ...	61	-0.6641279	-1.978408	0.0	0.003755808	0.078	2583	tags=44%, list=13%, signal=50%
IKEDA_MIR1_TARGETS_UP	IKEDA_MIR1_TARGETS_UP	Details ...	52	-0.6776051	-1.9779321	0.0	0.00369215	0.078	4091	tags=60%, list=20%, signal=74%
IKEDA_MIR133_TARGETS_UP	IKEDA_MIR133_TARGETS_UP	Details ...	43	-0.6732217	-1.9759488	0.0	0.003798951	0.082	3497	tags=60%, list=17%, signal=73%
RODRIGUES_THYROID_CARCINOMA_DN	RODRIGUES_THYROID_CARCINOMA_DN	Details ...	75	-0.62622815	-1.9741806	0.0	0.00389388	0.085	4515	tags=57%, list=22%, signal=73%
RODRIGUES_DCC_TARGETS_DN	RODRIGUES_DCC_TARGETS_DN	Details ...	119	-0.56982577	-1.9704401	0.0	0.004022237	0.089	4501	tags=53%, list=22%, signal=67%
SEIDEN_MET_SIGNALING	SEIDEN_MET_SIGNALING	Details ...	19	-0.7672838	-1.9702716	0.0	0.003973821	0.089	2735	tags=58%, list=13%, signal=67%
ZHANG_BREAST_CANCER_PROGENITORS_UP	ZHANG_BREAST_CANCER_PROGENITORS_UP	Details ...	419	-0.58182263	-1.9700772	0.0	0.003967639	0.09	4702	tags=49%, list=23%, signal=63%
IGARASHI_ATF4_TARGETS_DN	IGARASHI_ATF4_TARGETS_DN	Details ...	89	-0.5996815	-1.9699126	0.0	0.0039363457	0.092	4408	tags=53%, list=22%, signal=67%
BROWNE_HCMV_INFECTION_12HR_UP	BROWNE_HCMV_INFECTION_12HR_UP	Details ...	108	-0.5547305	-1.9694555	0.0	0.003961645	0.093	4695	tags=42%, list=23%, signal=54%
BAELDE_DIABETIC_NEPHROPATHY_DN	BAELDE_DIABETIC_NEPHROPATHY_DN	Details ...	429	-0.5438997	-1.9694396	0.0	0.003902516	0.093	4709	tags=45%, list=23%, signal=57%
GENTILE_UV_RESPONSE_CLUSTER_D4	GENTILE_UV_RESPONSE_CLUSTER_D4	Details ...	54	-0.65727973	-1.9693689	0.0	0.0038451264	0.093	4667	tags=54%, list=23%, signal=69%
GENTILE_UV_LOW_DOSE_DN	GENTILE_UV_LOW_DOSE_DN	Details ...	66	-0.656517	-1.9679742	0.0	0.0038696893	0.097	3753	tags=52%, list=18%, signal=63%
SESTO_RESPONSE_TO_UV_C2	SESTO_RESPONSE_TO_UV_C2	Details ...	52	-0.6544711	-1.9630584	0.0	0.00414887	0.106	2966	tags=48%, list=14%, signal=56%
GARGALOVIC_RESPONSE_TO_OXIDIZED_PHOSPHOLIPIDS_TURQUOISE_UP	GARGALOVIC_RESPONSE_TO_OXIDIZED_PHOSPHOLIPIDS_TURQUOISE_UP	Details ...	76	-0.663937	-1.9608905	0.0	0.0042729797	0.112	4309	tags=58%, list=21%, signal=73%
GUO_HEX_TARGETS_UP	GUO_HEX_TARGETS_UP	Details ...	79	-0.5734026	-1.9604793	0.0	0.004239194	0.113	4342	tags=47%, list=21%, signal=59%
GAUSSMANN_MLL_AF4_FUSION_TARGETS_A_UP	GAUSSMANN_MLL_AF4_FUSION_TARGETS_A_UP	Details ...	189	-0.5610807	-1.9591851	0.0	0.0042524454	0.114	5426	tags=50%, list=26%, signal=68%
SENESE_HDAC2_TARGETS_UP	SENESE_HDAC2_TARGETS_UP	Details ...	113	-0.6184261	-1.9571309	0.0	0.0043523936	0.116	4553	tags=54%, list=22%, signal=69%
PECE_MAMMARY_STEM_CELL_DN	PECE_MAMMARY_STEM_CELL_DN	Details ...	134	-0.6173932	-1.9543391	0.0	0.004580695	0.124	4059	tags=49%, list=20%, signal=60%
SENGUPTA_NASOPHARYNGEAL_CARCINOMA_WITH_LMP1_UP	SENGUPTA_NASOPHARYNGEAL_CARCINOMA_WITH_LMP1_UP	Details ...	391	-0.628839	-1.9535798	0.0	0.0046414216	0.126	4882	tags=53%, list=24%, signal=69%
PLASARI_TGFB1_SIGNALING_VIA_NFIC_1HR_DN	PLASARI_TGFB1_SIGNALING_VIA_NFIC_1HR_DN	Details ...	105	-0.6016985	-1.9495857	0.0	0.0050668754	0.136	4526	tags=46%, list=22%, signal=58%
BILD_SRC_ONCOGENIC_SIGNATURE	BILD_SRC_ONCOGENIC_SIGNATURE	Details ...	59	-0.5557875	-1.9485605	0.0	0.005180524	0.138	3570	tags=44%, list=17%, signal=53%
IIZUKA_LIVER_CANCER_PROGRESSION_G1_G2_DN	IIZUKA_LIVER_CANCER_PROGRESSION_G1_G2_DN	Details ...	25	-0.6821086	-1.9479593	0.0	0.0051415553	0.14	3059	tags=52%, list=15%, signal=61%
BILBAN_B_CLL_LPL_UP	BILBAN_B_CLL_LPL_UP	Details ...	62	-0.63795114	-1.9478079	0.0	0.005093037	0.14	4819	tags=60%, list=24%, signal=78%
MULLIGHAN_NPM1_MUTATED_SIGNATURE_1_UP	MULLIGHAN_NPM1_MUTATED_SIGNATURE_1_UP	Details ...	264	-0.5044533	-1.9477732	0.0	0.005045048	0.141	3516	tags=31%, list=17%, signal=37%
GARGALOVIC_RESPONSE_TO_OXIDIZED_PHOSPHOLIPIDS_YELLOW_UP	GARGALOVIC_RESPONSE_TO_OXIDIZED_PHOSPHOLIPIDS_YELLOW_UP	Details ...	32	-0.72446436	-1.9473503	0.0	0.005039968	0.144	3636	tags=69%, list=18%, signal=83%
BALDWIN_PRKCI_TARGETS_UP	BALDWIN_PRKCI_TARGETS_UP	Details ...	34	-0.6704474	-1.9469428	0.0	0.0050201477	0.145	3586	tags=56%, list=17%, signal=68%
BURTON_ADIPOGENESIS_11	BURTON_ADIPOGENESIS_11	Details ...	57	-0.6574865	-1.9435477	0.0	0.0052849646	0.154	4153	tags=56%, list=20%, signal=70%
GRESHOCK_CANCER_COPY_NUMBER_UP	GRESHOCK_CANCER_COPY_NUMBER_UP	Details ...	318	-0.51108426	-1.9392104	0.0	0.0056036804	0.162	4713	tags=40%, list=23%, signal=51%
BRUINS_UVC_RESPONSE_EARLY_LATE	BRUINS_UVC_RESPONSE_EARLY_LATE	Details ...	306	-0.46525767	-1.9383848	0.0	0.0055984347	0.164	3701	tags=33%, list=18%, signal=39%
SEIDEN_ONCOGENESIS_BY_MET	SEIDEN_ONCOGENESIS_BY_MET	Details ...	85	-0.6492522	-1.9374887	0.0	0.005592686	0.165	3692	tags=49%, list=18%, signal=60%
BURTON_ADIPOGENESIS_12	BURTON_ADIPOGENESIS_12	Details ...	34	-0.72342074	-1.9349781	0.0	0.0057311314	0.17	3160	tags=56%, list=15%, signal=66%
OSWALD_HEMATOPOIETIC_STEM_CELL_IN_COLLAGEN_GEL_DN	OSWALD_HEMATOPOIETIC_STEM_CELL_IN_COLLAGEN_GEL_DN	Details ...	261	-0.506525	-1.932855	0.0	0.0059445514	0.176	3569	tags=35%, list=17%, signal=42%
IVANOVA_HEMATOPOIESIS_MATURE_CELL	IVANOVA_HEMATOPOIESIS_MATURE_CELL	Details ...	284	-0.49792773	-1.9317254	0.0	0.0059654023	0.178	3878	tags=33%, list=19%, signal=40%
GRABARCZYK_BCL11B_TARGETS_UP	GRABARCZYK_BCL11B_TARGETS_UP	Details ...	74	-0.61635584	-1.93058	0.0	0.00598265	0.18	3845	tags=47%, list=19%, signal=58%
KIM_GERMINAL_CENTER_T_HELPER_UP	KIM_GERMINAL_CENTER_T_HELPER_UP	Details ...	65	-0.64587575	-1.9293946	0.0	0.0060603376	0.182	4319	tags=54%, list=21%, signal=68%
PANGAS_TUMOR_SUPPRESSION_BY_SMAD1_AND_SMAD5_DN	PANGAS_TUMOR_SUPPRESSION_BY_SMAD1_AND_SMAD5_DN	Details ...	152	-0.51751924	-1.9249068	0.0	0.0064035095	0.187	4071	tags=43%, list=20%, signal=53%
PILON_KLF1_TARGETS_UP	PILON_KLF1_TARGETS_UP	Details ...	496	-0.5208115	-1.9245092	0.0	0.0064035226	0.187	3713	tags=34%, list=18%, signal=40%
SAKAI_CHRONIC_HEPATITIS_VS_LIVER_CANCER_UP	SAKAI_CHRONIC_HEPATITIS_VS_LIVER_CANCER_UP	Details ...	81	-0.589582	-1.9234701	0.0016806723	0.006400748	0.189	3687	tags=42%, list=18%, signal=51%
BROWNE_HCMV_INFECTION_10HR_DN	BROWNE_HCMV_INFECTION_10HR_DN	Details ...	55	-0.61420673	-1.9205608	0.0	0.006681745	0.194	3452	tags=42%, list=17%, signal=50%
BLALOCK_ALZHEIMERS_DISEASE_INCIPIENT_UP	BLALOCK_ALZHEIMERS_DISEASE_INCIPIENT_UP	Details ...	386	-0.4740786	-1.9173499	0.0	0.007009915	0.204	4365	tags=37%, list=21%, signal=46%
MITSIADES_RESPONSE_TO_APLIDIN_DN	MITSIADES_RESPONSE_TO_APLIDIN_DN	Details ...	245	-0.61894447	-1.9169866	0.0017513135	0.006971411	0.205	4698	tags=55%, list=23%, signal=71%
KANG_DOXORUBICIN_RESISTANCE_DN	KANG_DOXORUBICIN_RESISTANCE_DN	Details ...	19	-0.77242225	-1.9091139	0.0	0.007984434	0.223	3701	tags=84%, list=18%, signal=103%
ZHAN_MULTIPLE_MYELOMA_CD1_AND_CD2_UP	ZHAN_MULTIPLE_MYELOMA_CD1_AND_CD2_UP	Details ...	85	-0.56684536	-1.9085413	0.0	0.008028076	0.224	4556	tags=48%, list=22%, signal=62%
YOSHIMURA_MAPK8_TARGETS_DN	YOSHIMURA_MAPK8_TARGETS_DN	Details ...	359	-0.4858255	-1.9054734	0.0	0.008427327	0.234	4274	tags=40%, list=21%, signal=49%
WANG_CLIM2_TARGETS_DN	WANG_CLIM2_TARGETS_DN	Details ...	178	-0.5167554	-1.9047723	0.0	0.008461004	0.237	5211	tags=54%, list=25%, signal=72%
BROWNE_HCMV_INFECTION_18HR_UP	BROWNE_HCMV_INFECTION_18HR_UP	Details ...	176	-0.5521103	-1.9044874	0.0	0.008388086	0.238	4587	tags=47%, list=22%, signal=60%
ZHENG_BOUND_BY_FOXP3	ZHENG_BOUND_BY_FOXP3	Details ...	479	-0.5670785	-1.9044874	0.0	0.008307432	0.238	4690	tags=46%, list=23%, signal=58%
LIN_NPAS4_TARGETS_UP	LIN_NPAS4_TARGETS_UP	Details ...	155	-0.52587855	-1.9012076	0.0	0.008606654	0.242	4845	tags=48%, list=24%, signal=63%
HOSHIDA_LIVER_CANCER_SUBCLASS_S2	HOSHIDA_LIVER_CANCER_SUBCLASS_S2	Details ...	114	-0.54923564	-1.9008796	0.001459854	0.008554197	0.242	4515	tags=45%, list=22%, signal=57%
HADDAD_T_LYMPHOCYTE_AND_NK_PROGENITOR_UP	HADDAD_T_LYMPHOCYTE_AND_NK_PROGENITOR_UP	Details ...	77	-0.60294294	-1.8978572	0.0	0.008881886	0.25	5510	tags=60%, list=27%, signal=81%
RAO_BOUND_BY_SALL4	RAO_BOUND_BY_SALL4	Details ...	222	-0.53794485	-1.8976004	0.0	0.008849978	0.251	5271	tags=47%, list=26%, signal=63%
KIM_MYCN_AMPLIFICATION_TARGETS_DN	KIM_MYCN_AMPLIFICATION_TARGETS_DN	Details ...	99	-0.56501055	-1.8959655	0.0	0.009126644	0.258	3112	tags=37%, list=15%, signal=44%
BASAKI_YBX1_TARGETS_DN	BASAKI_YBX1_TARGETS_DN	Details ...	367	-0.53212625	-1.8919642	0.0	0.009618216	0.269	5122	tags=46%, list=25%, signal=61%
DUTERTRE_ESTRADIOL_RESPONSE_6HR_DN	DUTERTRE_ESTRADIOL_RESPONSE_6HR_DN	Details ...	90	-0.6134362	-1.8916893	0.0	0.009599677	0.27	5008	tags=58%, list=24%, signal=76%
ZHANG_RESPONSE_TO_IKK_INHIBITOR_AND_TNF_DN	ZHANG_RESPONSE_TO_IKK_INHIBITOR_AND_TNF_DN	Details ...	98	-0.54465777	-1.8894365	0.0	0.009949049	0.278	4946	tags=45%, list=24%, signal=59%
SAKAI_TUMOR_INFILTRATING_MONOCYTES_UP	SAKAI_TUMOR_INFILTRATING_MONOCYTES_UP	Details ...	27	-0.6631372	-1.8856982	0.0	0.010516958	0.291	3324	tags=52%, list=16%, signal=62%
DAVICIONI_MOLECULAR_ARMS_VS_ERMS_UP	DAVICIONI_MOLECULAR_ARMS_VS_ERMS_UP	Details ...	325	-0.50658816	-1.885203	0.0	0.010487162	0.296	4721	tags=39%, list=23%, signal=50%
JI_RESPONSE_TO_FSH_DN	JI_RESPONSE_TO_FSH_DN	Details ...	58	-0.62123084	-1.8826191	0.0	0.010766708	0.304	4196	tags=53%, list=20%, signal=67%
LEE_RECENT_THYMIC_EMIGRANT	LEE_RECENT_THYMIC_EMIGRANT	Details ...	217	-0.5293286	-1.8807031	0.0	0.010981286	0.31	5027	tags=47%, list=25%, signal=62%
TURASHVILI_BREAST_NORMAL_DUCTAL_VS_LOBULAR_UP	TURASHVILI_BREAST_NORMAL_DUCTAL_VS_LOBULAR_UP	Details ...	63	-0.59007883	-1.8805686	0.0	0.010914353	0.311	4406	tags=46%, list=21%, signal=58%
WELCSH_BRCA1_TARGETS_UP	WELCSH_BRCA1_TARGETS_UP	Details ...	196	-0.4933881	-1.8778914	0.0	0.011271705	0.324	4862	tags=44%, list=24%, signal=57%
WENDT_COHESIN_TARGETS_UP	WENDT_COHESIN_TARGETS_UP	Details ...	29	-0.71176153	-1.8743737	0.0017482517	0.0120451655	0.337	4854	tags=83%, list=24%, signal=108%
WHITFIELD_CELL_CYCLE_M_G1	WHITFIELD_CELL_CYCLE_M_G1	Details ...	138	-0.51048696	-1.8726292	0.0	0.012298305	0.343	4403	tags=40%, list=21%, signal=50%
BONOME_OVARIAN_CANCER_POOR_SURVIVAL_UP	BONOME_OVARIAN_CANCER_POOR_SURVIVAL_UP	Details ...	30	-0.75459886	-1.8723631	0.0	0.012229538	0.343	3575	tags=70%, list=17%, signal=85%
BOYLAN_MULTIPLE_MYELOMA_D_UP	BOYLAN_MULTIPLE_MYELOMA_D_UP	Details ...	88	-0.52478206	-1.8715384	0.0	0.012277327	0.349	3605	tags=40%, list=18%, signal=48%
FRASOR_RESPONSE_TO_SERM_OR_FULVESTRANT_UP	FRASOR_RESPONSE_TO_SERM_OR_FULVESTRANT_UP	Details ...	22	-0.7131968	-1.8702047	0.0	0.012438471	0.356	4098	tags=59%, list=20%, signal=74%
LINDGREN_BLADDER_CANCER_WITH_LOH_IN_CHR9Q	LINDGREN_BLADDER_CANCER_WITH_LOH_IN_CHR9Q	Details ...	113	-0.59289384	-1.867877	0.008756568	0.0127161965	0.36	3671	tags=52%, list=18%, signal=63%
DEBIASI_APOPTOSIS_BY_REOVIRUS_INFECTION_UP	DEBIASI_APOPTOSIS_BY_REOVIRUS_INFECTION_UP	Details ...	306	-0.56501263	-1.8663349	0.0	0.012889609	0.362	3860	tags=42%, list=19%, signal=50%
GENTILE_UV_HIGH_DOSE_DN	GENTILE_UV_HIGH_DOSE_DN	Details ...	306	-0.5169394	-1.8648711	0.0	0.013116389	0.371	4837	tags=42%, list=24%, signal=54%
CHANG_IMMORTALIZED_BY_HPV31_UP	CHANG_IMMORTALIZED_BY_HPV31_UP	Details ...	80	-0.54491645	-1.8645313	0.0	0.013106976	0.374	3779	tags=38%, list=18%, signal=46%
BROWNE_HCMV_INFECTION_20HR_UP	BROWNE_HCMV_INFECTION_20HR_UP	Details ...	235	-0.4635337	-1.8642421	0.0	0.01306621	0.375	4322	tags=34%, list=21%, signal=43%
GENTILE_UV_RESPONSE_CLUSTER_D2	GENTILE_UV_RESPONSE_CLUSTER_D2	Details ...	41	-0.6495659	-1.8640409	0.0	0.012987293	0.376	5923	tags=71%, list=29%, signal=99%
LI_WILMS_TUMOR_VS_FETAL_KIDNEY_1_UP	LI_WILMS_TUMOR_VS_FETAL_KIDNEY_1_UP	Details ...	180	-0.54060376	-1.8634081	0.0	0.013008196	0.377	4892	tags=44%, list=24%, signal=58%
BENPORATH_NOS_TARGETS	BENPORATH_NOS_TARGETS	Details ...	173	-0.5094937	-1.863293	0.0	0.012946531	0.378	5154	tags=47%, list=25%, signal=63%
CHIBA_RESPONSE_TO_TSA_DN	CHIBA_RESPONSE_TO_TSA_DN	Details ...	23	-0.7407416	-1.8613541	0.0	0.013171967	0.385	2936	tags=61%, list=14%, signal=71%
GAUSSMANN_MLL_AF4_FUSION_TARGETS_C_UP	GAUSSMANN_MLL_AF4_FUSION_TARGETS_C_UP	Details ...	163	-0.48611975	-1.8603338	0.0	0.013237737	0.388	4403	tags=39%, list=21%, signal=50%
BHAT_ESR1_TARGETS_NOT_VIA_AKT1_DN	BHAT_ESR1_TARGETS_NOT_VIA_AKT1_DN	Details ...	87	-0.59251857	-1.8567284	0.0	0.013668491	0.394	5685	tags=63%, list=28%, signal=87%
LIU_VMYB_TARGETS_UP	LIU_VMYB_TARGETS_UP	Details ...	123	-0.49439156	-1.8557135	0.0	0.013684679	0.397	4556	tags=38%, list=22%, signal=49%
AMUNDSON_RESPONSE_TO_ARSENITE	AMUNDSON_RESPONSE_TO_ARSENITE	Details ...	215	-0.4692509	-1.8556715	0.0	0.013584057	0.397	4668	tags=39%, list=23%, signal=49%
XU_GH1_AUTOCRINE_TARGETS_DN	XU_GH1_AUTOCRINE_TARGETS_DN	Details ...	135	-0.5096763	-1.8538148	0.0	0.013897394	0.406	3615	tags=33%, list=18%, signal=40%
DAZARD_RESPONSE_TO_UV_SCC_DN	DAZARD_RESPONSE_TO_UV_SCC_DN	Details ...	121	-0.5181709	-1.8531953	0.0	0.013928503	0.409	3443	tags=35%, list=17%, signal=41%
BONCI_TARGETS_OF_MIR15A_AND_MIR16_1	BONCI_TARGETS_OF_MIR15A_AND_MIR16_1	Details ...	90	-0.5990174	-1.8530997	0.0	0.0138367945	0.41	4353	tags=51%, list=21%, signal=65%
BENPORATH_OCT4_TARGETS	BENPORATH_OCT4_TARGETS	Details ...	281	-0.46267995	-1.849078	0.0	0.014599057	0.429	5246	tags=44%, list=26%, signal=58%
MCBRYAN_PUBERTAL_BREAST_6_7WK_UP	MCBRYAN_PUBERTAL_BREAST_6_7WK_UP	Details ...	192	-0.52527565	-1.8485991	0.0012870013	0.014642398	0.432	4962	tags=48%, list=24%, signal=63%
TIEN_INTESTINE_PROBIOTICS_6HR_DN	TIEN_INTESTINE_PROBIOTICS_6HR_DN	Details ...	161	-0.47872967	-1.8483411	0.0	0.014595257	0.433	3674	tags=35%, list=18%, signal=42%
SESTO_RESPONSE_TO_UV_C8	SESTO_RESPONSE_TO_UV_C8	Details ...	71	-0.5649446	-1.8475235	0.0014684288	0.014704294	0.441	4599	tags=49%, list=22%, signal=63%
RAO_BOUND_BY_SALL4_ISOFORM_A	RAO_BOUND_BY_SALL4_ISOFORM_A	Details ...	178	-0.5420257	-1.8466458	0.0	0.014832784	0.446	5273	tags=42%, list=26%, signal=56%
WILSON_PROTEASES_AT_TUMOR_BONE_INTERFACE_UP	WILSON_PROTEASES_AT_TUMOR_BONE_INTERFACE_UP	Details ...	21	-0.729738	-1.8457649	0.0	0.014976628	0.449	3256	tags=48%, list=16%, signal=57%
BERENJENO_ROCK_SIGNALING_NOT_VIA_RHOA_DN	BERENJENO_ROCK_SIGNALING_NOT_VIA_RHOA_DN	Details ...	48	-0.64651084	-1.8451953	0.0017064846	0.014968753	0.45	3562	tags=54%, list=17%, signal=65%
WAMUNYOKOLI_OVARIAN_CANCER_LMP_DN	WAMUNYOKOLI_OVARIAN_CANCER_LMP_DN	Details ...	191	-0.5988813	-1.8441364	0.0033112583	0.015120968	0.456	5876	tags=61%, list=29%, signal=84%
SENGUPTA_NASOPHARYNGEAL_CARCINOMA_UP	SENGUPTA_NASOPHARYNGEAL_CARCINOMA_UP	Details ...	283	-0.6008081	-1.8423003	0.0	0.0153810065	0.463	5136	tags=52%, list=25%, signal=68%
DING_LUNG_CANCER_EXPRESSION_BY_COPY_NUMBER	DING_LUNG_CANCER_EXPRESSION_BY_COPY_NUMBER	Details ...	99	-0.60148454	-1.840204	0.006504065	0.015640093	0.469	4476	tags=53%, list=22%, signal=67%
GEORGES_CELL_CYCLE_MIR192_TARGETS	GEORGES_CELL_CYCLE_MIR192_TARGETS	Details ...	62	-0.6389469	-1.8387227	0.0017123288	0.01596096	0.477	5652	tags=66%, list=28%, signal=91%
VANTVEER_BREAST_CANCER_BRCA1_DN	VANTVEER_BREAST_CANCER_BRCA1_DN	Details ...	42	-0.6007839	-1.8376707	0.0	0.016043454	0.479	4140	tags=45%, list=20%, signal=57%
BHAT_ESR1_TARGETS_VIA_AKT1_DN	BHAT_ESR1_TARGETS_VIA_AKT1_DN	Details ...	82	-0.5699704	-1.835465	0.0013850415	0.01640153	0.489	5685	tags=62%, list=28%, signal=86%
HORIUCHI_WTAP_TARGETS_UP	HORIUCHI_WTAP_TARGETS_UP	Details ...	289	-0.53597975	-1.8346139	0.0	0.016556377	0.494	4319	tags=41%, list=21%, signal=51%
ZHAN_MULTIPLE_MYELOMA_PR_DN	ZHAN_MULTIPLE_MYELOMA_PR_DN	Details ...	43	-0.6463331	-1.832264	0.0	0.017027587	0.507	4560	tags=60%, list=22%, signal=78%
BOYLAN_MULTIPLE_MYELOMA_C_DN	BOYLAN_MULTIPLE_MYELOMA_C_DN	Details ...	55	-0.5600072	-1.8294889	0.0	0.017579012	0.516	3929	tags=44%, list=19%, signal=54%
KIM_MYC_AMPLIFICATION_TARGETS_DN	KIM_MYC_AMPLIFICATION_TARGETS_DN	Details ...	96	-0.5704957	-1.8276697	0.0	0.01803118	0.525	5113	tags=51%, list=25%, signal=68%
JAATINEN_HEMATOPOIETIC_STEM_CELL_UP	JAATINEN_HEMATOPOIETIC_STEM_CELL_UP	Details ...	305	-0.5131874	-1.8264035	0.0	0.018212749	0.532	5113	tags=45%, list=25%, signal=59%
BAKKER_FOXO3_TARGETS_UP	BAKKER_FOXO3_TARGETS_UP	Details ...	60	-0.55037344	-1.8235078	0.0	0.018881276	0.541	4733	tags=50%, list=23%, signal=65%
BROWNE_HCMV_INFECTION_20HR_DN	BROWNE_HCMV_INFECTION_20HR_DN	Details ...	101	-0.5525067	-1.8225178	0.002919708	0.019111438	0.544	3285	tags=39%, list=16%, signal=46%
ZEMBUTSU_SENSITIVITY_TO_FLUOROURACIL	ZEMBUTSU_SENSITIVITY_TO_FLUOROURACIL	Details ...	15	-0.70348525	-1.821729	0.0013192613	0.019177914	0.546	1486	tags=33%, list=7%, signal=36%
HOFMANN_CELL_LYMPHOMA_UP	HOFMANN_CELL_LYMPHOMA_UP	Details ...	50	-0.57124794	-1.8209763	0.0014164306	0.019275602	0.548	4471	tags=42%, list=22%, signal=54%
ROVERSI_GLIOMA_LOH_REGIONS	ROVERSI_GLIOMA_LOH_REGIONS	Details ...	44	-0.62919384	-1.8208927	0.0012674271	0.019197786	0.549	4908	tags=48%, list=24%, signal=63%
ZHENG_FOXP3_TARGETS_IN_T_LYMPHOCYTE_DN	ZHENG_FOXP3_TARGETS_IN_T_LYMPHOCYTE_DN	Details ...	36	-0.6882132	-1.820369	0.0016051364	0.019197864	0.549	4088	tags=56%, list=20%, signal=69%
BOYAULT_LIVER_CANCER_SUBCLASS_G1_UP	BOYAULT_LIVER_CANCER_SUBCLASS_G1_UP	Details ...	109	-0.5026438	-1.8200635	0.008941878	0.019139417	0.552	3673	tags=33%, list=18%, signal=40%
CROMER_METASTASIS_UP	CROMER_METASTASIS_UP	Details ...	78	-0.5233682	-1.8199208	0.0	0.019051785	0.552	4471	tags=41%, list=22%, signal=52%
SCHRAMM_INHBA_TARGETS_DN	SCHRAMM_INHBA_TARGETS_DN	Details ...	24	-0.6569827	-1.8155499	0.001510574	0.020129886	0.568	3628	tags=50%, list=18%, signal=61%
MAHAJAN_RESPONSE_TO_IL1A_DN	MAHAJAN_RESPONSE_TO_IL1A_DN	Details ...	76	-0.55457014	-1.8147826	0.0014705883	0.020233829	0.573	5084	tags=51%, list=25%, signal=68%
MA_PITUITARY_FETAL_VS_ADULT_DN	MA_PITUITARY_FETAL_VS_ADULT_DN	Details ...	19	-0.6610959	-1.8115126	0.0	0.020938037	0.581	1564	tags=37%, list=8%, signal=40%
MULLIGHAN_NPM1_MUTATED_SIGNATURE_2_UP	MULLIGHAN_NPM1_MUTATED_SIGNATURE_2_UP	Details ...	132	-0.48450163	-1.8112367	0.0012360939	0.02088226	0.581	5014	tags=41%, list=24%, signal=54%
IVANOVA_HEMATOPOIESIS_STEM_CELL_SHORT_TERM	IVANOVA_HEMATOPOIESIS_STEM_CELL_SHORT_TERM	Details ...	32	-0.60948664	-1.8082981	0.0	0.021457136	0.591	3274	tags=47%, list=16%, signal=56%
LU_AGING_BRAIN_UP	LU_AGING_BRAIN_UP	Details ...	259	-0.5290324	-1.8080895	0.0	0.021400597	0.592	4714	tags=43%, list=23%, signal=55%
YAGI_AML_SURVIVAL	YAGI_AML_SURVIVAL	Details ...	122	-0.44287294	-1.8025782	0.0	0.022904653	0.623	4696	tags=39%, list=23%, signal=51%
TERAO_AOX4_TARGETS_HG_UP	TERAO_AOX4_TARGETS_HG_UP	Details ...	26	-0.61252326	-1.8002695	0.004769475	0.023525909	0.634	4601	tags=58%, list=22%, signal=74%
WANG_TUMOR_INVASIVENESS_DN	WANG_TUMOR_INVASIVENESS_DN	Details ...	208	-0.43538073	-1.7992731	0.0	0.023705753	0.635	3759	tags=34%, list=18%, signal=41%
HUTTMANN_B_CLL_POOR_SURVIVAL_DN	HUTTMANN_B_CLL_POOR_SURVIVAL_DN	Details ...	59	-0.6262459	-1.7992457	0.0	0.023582324	0.635	5161	tags=51%, list=25%, signal=68%
SNIJDERS_AMPLIFIED_IN_HEAD_AND_NECK_TUMORS	SNIJDERS_AMPLIFIED_IN_HEAD_AND_NECK_TUMORS	Details ...	37	-0.67178315	-1.7971079	0.0	0.024181055	0.644	5182	tags=70%, list=25%, signal=94%
IKEDA_MIR30_TARGETS_DN	IKEDA_MIR30_TARGETS_DN	Details ...	26	-0.6837209	-1.7908645	0.0	0.025924172	0.667	5058	tags=69%, list=25%, signal=92%
ONDER_CDH1_TARGETS_1_DN	ONDER_CDH1_TARGETS_1_DN	Details ...	162	-0.57644147	-1.7873125	0.0	0.027059486	0.684	3825	tags=39%, list=19%, signal=47%
RICKMAN_METASTASIS_UP	RICKMAN_METASTASIS_UP	Details ...	329	-0.46096456	-1.7867298	0.0044247787	0.02712465	0.685	4526	tags=38%, list=22%, signal=48%
GOBERT_CORE_OLIGODENDROCYTE_DIFFERENTIATION	GOBERT_CORE_OLIGODENDROCYTE_DIFFERENTIATION	Details ...	40	-0.59611005	-1.7866142	0.0026773761	0.0270294	0.686	5462	tags=60%, list=27%, signal=82%
HAHTOLA_MYCOSIS_FUNGOIDES_CD4_DN	HAHTOLA_MYCOSIS_FUNGOIDES_CD4_DN	Details ...	114	-0.47990695	-1.7833048	0.0032310179	0.027986025	0.699	5221	tags=46%, list=25%, signal=62%
NGUYEN_NOTCH1_TARGETS_DN	NGUYEN_NOTCH1_TARGETS_DN	Details ...	86	-0.48985043	-1.7825648	0.0013227513	0.028107526	0.7	2858	tags=28%, list=14%, signal=32%
HOEBEKE_LYMPHOID_STEM_CELL_UP	HOEBEKE_LYMPHOID_STEM_CELL_UP	Details ...	92	-0.53897256	-1.7823868	0.0056737587	0.028019201	0.701	5231	tags=49%, list=26%, signal=65%
MILI_PSEUDOPODIA_CHEMOTAXIS_UP	MILI_PSEUDOPODIA_CHEMOTAXIS_UP	Details ...	70	-0.50608927	-1.7804768	0.0	0.028511163	0.707	4906	tags=46%, list=24%, signal=60%
MCCLUNG_COCAIN_REWARD_4WK	MCCLUNG_COCAIN_REWARD_4WK	Details ...	75	-0.5313363	-1.7804714	0.0	0.02835705	0.707	3216	tags=32%, list=16%, signal=38%
ASTON_MAJOR_DEPRESSIVE_DISORDER_DN	ASTON_MAJOR_DEPRESSIVE_DISORDER_DN	Details ...	156	-0.49694812	-1.779799	0.0	0.0283955	0.708	4478	tags=35%, list=22%, signal=44%
GENTILE_UV_RESPONSE_CLUSTER_D6	GENTILE_UV_RESPONSE_CLUSTER_D6	Details ...	36	-0.62007326	-1.7765439	0.0036563072	0.029547526	0.715	4819	tags=53%, list=24%, signal=69%
FOSTER_TOLERANT_MACROPHAGE_DN	FOSTER_TOLERANT_MACROPHAGE_DN	Details ...	403	-0.5005557	-1.7759768	0.0013623978	0.029567387	0.715	5295	tags=44%, list=26%, signal=58%
OUILLETTE_CLL_13Q14_DELETION_UP	OUILLETTE_CLL_13Q14_DELETION_UP	Details ...	71	-0.53431785	-1.7755536	0.0039267014	0.02951889	0.716	4373	tags=41%, list=21%, signal=52%
SMIRNOV_RESPONSE_TO_IR_2HR_DN	SMIRNOV_RESPONSE_TO_IR_2HR_DN	Details ...	54	-0.57084125	-1.7754927	0.0013927576	0.029381266	0.716	4230	tags=44%, list=21%, signal=56%
TURASHVILI_BREAST_DUCTAL_CARCINOMA_VS_DUCTAL_NORMAL_UP	TURASHVILI_BREAST_DUCTAL_CARCINOMA_VS_DUCTAL_NORMAL_UP	Details ...	44	-0.66517717	-1.7750245	0.013114754	0.0293889	0.717	5341	tags=73%, list=26%, signal=98%
GAVIN_FOXP3_TARGETS_CLUSTER_T4	GAVIN_FOXP3_TARGETS_CLUSTER_T4	Details ...	90	-0.52084434	-1.7744449	0.0	0.029466873	0.717	3902	tags=42%, list=19%, signal=52%
COULOUARN_TEMPORAL_TGFB1_SIGNATURE_UP	COULOUARN_TEMPORAL_TGFB1_SIGNATURE_UP	Details ...	107	-0.49995387	-1.7726895	0.0	0.030044332	0.721	5594	tags=48%, list=27%, signal=65%
IVANOVA_HEMATOPOIESIS_STEM_CELL	IVANOVA_HEMATOPOIESIS_STEM_CELL	Details ...	245	-0.47693384	-1.7724255	0.0	0.030011024	0.721	4058	tags=31%, list=20%, signal=38%
STEIN_ESRRA_TARGETS_DN	STEIN_ESRRA_TARGETS_DN	Details ...	102	-0.45066157	-1.7724102	0.0	0.029873343	0.721	4118	tags=33%, list=20%, signal=42%
VANHARANTA_UTERINE_FIBROID_WITH_7Q_DELETION_DN	VANHARANTA_UTERINE_FIBROID_WITH_7Q_DELETION_DN	Details ...	35	-0.524537	-1.7722083	0.0016835016	0.029830612	0.722	3495	tags=43%, list=17%, signal=52%
KARLSSON_TGFB1_TARGETS_DN	KARLSSON_TGFB1_TARGETS_DN	Details ...	205	-0.44245398	-1.771926	0.0012269939	0.029726805	0.722	4361	tags=34%, list=21%, signal=42%
WANG_LMO4_TARGETS_UP	WANG_LMO4_TARGETS_UP	Details ...	348	-0.4281323	-1.7719238	0.0	0.02957667	0.722	3977	tags=34%, list=19%, signal=41%
PUIFFE_INVASION_INHIBITED_BY_ASCITES_DN	PUIFFE_INVASION_INHIBITED_BY_ASCITES_DN	Details ...	142	-0.50245446	-1.7718844	0.0014044944	0.029443791	0.722	3725	tags=36%, list=18%, signal=44%
GARGALOVIC_RESPONSE_TO_OXIDIZED_PHOSPHOLIPIDS_MAGENTA_UP	GARGALOVIC_RESPONSE_TO_OXIDIZED_PHOSPHOLIPIDS_MAGENTA_UP	Details ...	27	-0.6868661	-1.7708014	0.0	0.029604752	0.725	5107	tags=70%, list=25%, signal=94%
FIRESTEIN_CTNNB1_PATHWAY	FIRESTEIN_CTNNB1_PATHWAY	Details ...	32	-0.561641	-1.7702619	0.0013908206	0.029689763	0.727	4192	tags=41%, list=20%, signal=51%
MARTIN_INTERACT_WITH_HDAC	MARTIN_INTERACT_WITH_HDAC	Details ...	44	-0.50299466	-1.7687126	0.0	0.03010106	0.735	2009	tags=25%, list=10%, signal=28%
IZADPANAH_STEM_CELL_ADIPOSE_VS_BONE_DN	IZADPANAH_STEM_CELL_ADIPOSE_VS_BONE_DN	Details ...	107	-0.5745605	-1.7677153	0.014204546	0.030351192	0.737	3486	tags=37%, list=17%, signal=45%
SCHAEFFER_SOX9_TARGETS_IN_PROSTATE_DEVELOPMENT_DN	SCHAEFFER_SOX9_TARGETS_IN_PROSTATE_DEVELOPMENT_DN	Details ...	44	-0.59470904	-1.7673169	0.0014880953	0.030340705	0.74	4692	tags=48%, list=23%, signal=62%
THEILGAARD_NEUTROPHIL_AT_SKIN_WOUND_DN	THEILGAARD_NEUTROPHIL_AT_SKIN_WOUND_DN	Details ...	223	-0.44088653	-1.7654516	0.0024390244	0.030944983	0.743	4102	tags=32%, list=20%, signal=40%
MARIADASON_RESPONSE_TO_BUTYRATE_SULINDAC_6	MARIADASON_RESPONSE_TO_BUTYRATE_SULINDAC_6	Details ...	48	-0.5344588	-1.7649673	0.0045523522	0.03095008	0.745	3894	tags=31%, list=19%, signal=38%
TURASHVILI_BREAST_DUCTAL_CARCINOMA_VS_LOBULAR_NORMAL_UP	TURASHVILI_BREAST_DUCTAL_CARCINOMA_VS_LOBULAR_NORMAL_UP	Details ...	71	-0.6056327	-1.7643974	0.006756757	0.030983284	0.748	4924	tags=62%, list=24%, signal=81%
NAGASHIMA_NRG1_SIGNALING_DN	NAGASHIMA_NRG1_SIGNALING_DN	Details ...	54	-0.5932396	-1.7636675	0.0014064697	0.031106075	0.751	3350	tags=39%, list=16%, signal=46%
ZHAN_MULTIPLE_MYELOMA_CD1_VS_CD2_DN	ZHAN_MULTIPLE_MYELOMA_CD1_VS_CD2_DN	Details ...	52	-0.5746732	-1.7633446	0.0	0.031053996	0.753	3427	tags=42%, list=17%, signal=51%
VANASSE_BCL2_TARGETS_DN	VANASSE_BCL2_TARGETS_DN	Details ...	73	-0.53641415	-1.7616704	0.0	0.031612724	0.762	3491	tags=34%, list=17%, signal=41%
PYEON_CANCER_HEAD_AND_NECK_VS_CERVICAL_UP	PYEON_CANCER_HEAD_AND_NECK_VS_CERVICAL_UP	Details ...	181	-0.58626044	-1.7603325	0.008361204	0.031912394	0.766	4887	tags=51%, list=24%, signal=67%
PLASARI_TGFB1_TARGETS_10HR_DN	PLASARI_TGFB1_TARGETS_10HR_DN	Details ...	243	-0.55787027	-1.7591643	0.0050251256	0.03216812	0.767	5793	tags=57%, list=28%, signal=78%
HOWLIN_CITED1_TARGETS_1_UP	HOWLIN_CITED1_TARGETS_1_UP	Details ...	34	-0.61769557	-1.7588284	0.0012468828	0.032149456	0.767	4202	tags=41%, list=20%, signal=52%
YAGI_AML_WITH_T_9_11_TRANSLOCATION	YAGI_AML_WITH_T_9_11_TRANSLOCATION	Details ...	128	-0.4579172	-1.7583905	0.0	0.03221991	0.768	3613	tags=33%, list=18%, signal=40%
DING_LUNG_CANCER_MUTATED_SIGNIFICANTLY	DING_LUNG_CANCER_MUTATED_SIGNIFICANTLY	Details ...	26	-0.66802305	-1.7581934	0.001216545	0.032121353	0.769	3923	tags=54%, list=19%, signal=67%
STAMBOLSKY_RESPONSE_TO_VITAMIN_D3_UP	STAMBOLSKY_RESPONSE_TO_VITAMIN_D3_UP	Details ...	82	-0.5485452	-1.7532295	0.0012135922	0.033872	0.792	5688	tags=51%, list=28%, signal=71%
WANG_SMARCE1_TARGETS_UP	WANG_SMARCE1_TARGETS_UP	Details ...	275	-0.5869884	-1.7527263	0.0088495575	0.033919506	0.793	4415	tags=45%, list=22%, signal=57%
BEGUM_TARGETS_OF_PAX3_FOXO1_FUSION_UP	BEGUM_TARGETS_OF_PAX3_FOXO1_FUSION_UP	Details ...	59	-0.6459102	-1.7520366	0.008310249	0.034065817	0.795	4911	tags=59%, list=24%, signal=78%
SHETH_LIVER_CANCER_VS_TXNIP_LOSS_PAM6	SHETH_LIVER_CANCER_VS_TXNIP_LOSS_PAM6	Details ...	45	-0.53637433	-1.7516882	0.0	0.034007013	0.796	3659	tags=31%, list=18%, signal=38%
BACOLOD_RESISTANCE_TO_ALKYLATING_AGENTS_DN	BACOLOD_RESISTANCE_TO_ALKYLATING_AGENTS_DN	Details ...	57	-0.53676766	-1.751091	0.001305483	0.034151156	0.797	2970	tags=30%, list=14%, signal=35%
CHEN_HOXA5_TARGETS_9HR_UP	CHEN_HOXA5_TARGETS_9HR_UP	Details ...	215	-0.55485505	-1.7498753	0.009661836	0.034441866	0.8	5227	tags=47%, list=25%, signal=62%
PICCALUGA_ANGIOIMMUNOBLASTIC_LYMPHOMA_DN	PICCALUGA_ANGIOIMMUNOBLASTIC_LYMPHOMA_DN	Details ...	133	-0.56579864	-1.7497207	0.0015673981	0.03434175	0.8	5027	tags=52%, list=25%, signal=68%
CHEMNITZ_RESPONSE_TO_PROSTAGLANDIN_E2_DN	CHEMNITZ_RESPONSE_TO_PROSTAGLANDIN_E2_DN	Details ...	365	-0.454036	-1.7491817	0.0	0.034478657	0.8	5530	tags=42%, list=27%, signal=56%
GAUSSMANN_MLL_AF4_FUSION_TARGETS_B_UP	GAUSSMANN_MLL_AF4_FUSION_TARGETS_B_UP	Details ...	26	-0.6449802	-1.7490696	0.0	0.03435445	0.8	4257	tags=50%, list=21%, signal=63%
KYNG_DNA_DAMAGE_UP	KYNG_DNA_DAMAGE_UP	Details ...	223	-0.4665238	-1.7488008	0.0011481056	0.034328975	0.801	5549	tags=42%, list=27%, signal=57%
RODWELL_AGING_KIDNEY_NO_BLOOD_DN	RODWELL_AGING_KIDNEY_NO_BLOOD_DN	Details ...	146	-0.5100867	-1.7486458	0.0040705563	0.034257833	0.801	3992	tags=38%, list=19%, signal=47%
VANHARANTA_UTERINE_FIBROID_UP	VANHARANTA_UTERINE_FIBROID_UP	Details ...	44	-0.61712277	-1.7481927	0.00867052	0.034259167	0.803	4314	tags=50%, list=21%, signal=63%
SU_TESTIS	SU_TESTIS	Details ...	75	-0.58282834	-1.7469312	0.022346368	0.034649476	0.805	3836	tags=28%, list=19%, signal=34%
WHITFIELD_CELL_CYCLE_S	WHITFIELD_CELL_CYCLE_S	Details ...	151	-0.53735936	-1.7466375	0.012931035	0.03462716	0.805	4083	tags=38%, list=20%, signal=48%
BROWNE_HCMV_INFECTION_12HR_DN	BROWNE_HCMV_INFECTION_12HR_DN	Details ...	98	-0.5388447	-1.7454761	0.0028901733	0.034864444	0.808	3494	tags=37%, list=17%, signal=44%
SPIRA_SMOKERS_LUNG_CANCER_DN	SPIRA_SMOKERS_LUNG_CANCER_DN	Details ...	21	-0.62627137	-1.7447157	0.0088626295	0.035000052	0.812	4433	tags=57%, list=22%, signal=73%
TAYLOR_METHYLATED_IN_ACUTE_LYMPHOBLASTIC_LEUKEMIA	TAYLOR_METHYLATED_IN_ACUTE_LYMPHOBLASTIC_LEUKEMIA	Details ...	75	-0.5061228	-1.7445496	0.0	0.03492892	0.814	4032	tags=37%, list=20%, signal=46%
WANG_CLIM2_TARGETS_UP	WANG_CLIM2_TARGETS_UP	Details ...	247	-0.42797965	-1.7437928	0.0	0.035124835	0.816	5234	tags=40%, list=26%, signal=54%
ZHANG_TLX_TARGETS_36HR_DN	ZHANG_TLX_TARGETS_36HR_DN	Details ...	177	-0.64495826	-1.7434928	0.014814815	0.035128385	0.818	3860	tags=50%, list=19%, signal=61%
BONOME_OVARIAN_CANCER_SURVIVAL_SUBOPTIMAL_DEBULKING	BONOME_OVARIAN_CANCER_SURVIVAL_SUBOPTIMAL_DEBULKING	Details ...	497	-0.42231777	-1.7429227	0.0	0.035274457	0.82	4599	tags=36%, list=22%, signal=45%
GENTILE_UV_RESPONSE_CLUSTER_D8	GENTILE_UV_RESPONSE_CLUSTER_D8	Details ...	40	-0.5775372	-1.7426019	0.0033500837	0.035260405	0.821	4862	tags=48%, list=24%, signal=62%
FIRESTEIN_PROLIFERATION	FIRESTEIN_PROLIFERATION	Details ...	169	-0.48333454	-1.7399029	0.0	0.03626938	0.827	4065	tags=31%, list=20%, signal=39%
GARGALOVIC_RESPONSE_TO_OXIDIZED_PHOSPHOLIPIDS_GREEN_UP	GARGALOVIC_RESPONSE_TO_OXIDIZED_PHOSPHOLIPIDS_GREEN_UP	Details ...	23	-0.6815047	-1.7393639	0.0027472528	0.03635604	0.829	5278	tags=65%, list=26%, signal=88%
LIU_COMMON_CANCER_GENES	LIU_COMMON_CANCER_GENES	Details ...	75	-0.49460456	-1.7392682	0.0	0.03622976	0.83	2499	tags=25%, list=12%, signal=29%
ZHU_CMV_8_HR_DN	ZHU_CMV_8_HR_DN	Details ...	52	-0.5707396	-1.7390226	0.004347826	0.036193267	0.83	3779	tags=40%, list=18%, signal=49%
STAMBOLSKY_TARGETS_OF_MUTATED_TP53_UP	STAMBOLSKY_TARGETS_OF_MUTATED_TP53_UP	Details ...	48	-0.54760283	-1.7386259	0.0027359782	0.03620438	0.831	4484	tags=44%, list=22%, signal=56%
MAYBURD_RESPONSE_TO_L663536_DN	MAYBURD_RESPONSE_TO_L663536_DN	Details ...	53	-0.56858695	-1.7330043	0.009787928	0.038757507	0.853	4820	tags=49%, list=24%, signal=64%
MILI_PSEUDOPODIA	MILI_PSEUDOPODIA	Details ...	42	-0.52960134	-1.7315532	0.0079113925	0.03928799	0.855	4906	tags=50%, list=24%, signal=66%
RUIZ_TNC_TARGETS_UP	RUIZ_TNC_TARGETS_UP	Details ...	151	-0.54519	-1.730484	0.0042613638	0.039618976	0.859	5659	tags=50%, list=28%, signal=68%
LOPEZ_TRANSLATION_VIA_FN1_SIGNALING	LOPEZ_TRANSLATION_VIA_FN1_SIGNALING	Details ...	35	-0.5160669	-1.7279433	0.0030627872	0.040661197	0.862	2102	tags=29%, list=10%, signal=32%
KIM_GERMINAL_CENTER_T_HELPER_DN	KIM_GERMINAL_CENTER_T_HELPER_DN	Details ...	24	-0.63461804	-1.7274269	0.0014925373	0.04077803	0.862	3057	tags=46%, list=15%, signal=54%
BREUHAHN_GROWTH_FACTOR_SIGNALING_IN_LIVER_CANCER	BREUHAHN_GROWTH_FACTOR_SIGNALING_IN_LIVER_CANCER	Details ...	22	-0.63278973	-1.7267811	0.012718601	0.040906955	0.863	3218	tags=59%, list=16%, signal=70%
AZARE_STAT3_TARGETS	AZARE_STAT3_TARGETS	Details ...	23	-0.68850386	-1.7264733	0.0016949152	0.040943135	0.865	3905	tags=61%, list=19%, signal=75%
GALE_APL_WITH_FLT3_MUTATED_UP	GALE_APL_WITH_FLT3_MUTATED_UP	Details ...	55	-0.52543074	-1.7256987	0.005076142	0.041172907	0.868	3258	tags=35%, list=16%, signal=41%
LU_AGING_BRAIN_DN	LU_AGING_BRAIN_DN	Details ...	152	-0.4896852	-1.724875	0.0011534025	0.04140567	0.869	4578	tags=38%, list=22%, signal=48%
YIH_RESPONSE_TO_ARSENITE_C2	YIH_RESPONSE_TO_ARSENITE_C2	Details ...	18	-0.659447	-1.7248175	0.0061633284	0.041276414	0.869	3333	tags=44%, list=16%, signal=53%
NIELSEN_GIST	NIELSEN_GIST	Details ...	96	-0.5105899	-1.7221924	0.002617801	0.042359207	0.877	5320	tags=56%, list=26%, signal=76%
ZHAN_MULTIPLE_MYELOMA_CD1_AND_CD2_DN	ZHAN_MULTIPLE_MYELOMA_CD1_AND_CD2_DN	Details ...	49	-0.52062947	-1.7221115	0.002528445	0.04222254	0.877	3441	tags=31%, list=17%, signal=37%
MAYBURD_RESPONSE_TO_L663536_UP	MAYBURD_RESPONSE_TO_L663536_UP	Details ...	26	-0.54755014	-1.7218894	0.0014064697	0.042151943	0.877	3688	tags=35%, list=18%, signal=42%
VECCHI_GASTRIC_CANCER_ADVANCED_VS_EARLY_UP	VECCHI_GASTRIC_CANCER_ADVANCED_VS_EARLY_UP	Details ...	171	-0.6419826	-1.720432	0.022875817	0.04279354	0.884	4227	tags=50%, list=21%, signal=63%
LINDGREN_BLADDER_CANCER_CLUSTER_1_UP	LINDGREN_BLADDER_CANCER_CLUSTER_1_UP	Details ...	116	-0.49277887	-1.7201749	0.005830904	0.04275501	0.885	3798	tags=40%, list=19%, signal=48%
SUZUKI_RESPONSE_TO_TSA	SUZUKI_RESPONSE_TO_TSA	Details ...	20	-0.60699356	-1.7191558	0.004016064	0.043143652	0.887	3443	tags=40%, list=17%, signal=48%
COLLIS_PRKDC_SUBSTRATES	COLLIS_PRKDC_SUBSTRATES	Details ...	19	-0.60236216	-1.7186813	0.0034364262	0.0432235	0.887	2595	tags=37%, list=13%, signal=42%
FINETTI_BREAST_CANCERS_KINOME_GRAY	FINETTI_BREAST_CANCERS_KINOME_GRAY	Details ...	15	-0.8062783	-1.7166466	0.0	0.044181667	0.891	3570	tags=93%, list=17%, signal=113%
BERNARD_PPAPDC1B_TARGETS_DN	BERNARD_PPAPDC1B_TARGETS_DN	Details ...	55	-0.53296655	-1.7160369	0.0022099447	0.04436307	0.891	3503	tags=31%, list=17%, signal=37%
TCGA_GLIOBLASTOMA_COPY_NUMBER_UP	TCGA_GLIOBLASTOMA_COPY_NUMBER_UP	Details ...	73	-0.53260565	-1.715518	0.008426966	0.044497885	0.894	3425	tags=36%, list=17%, signal=43%
CHIANG_LIVER_CANCER_SUBCLASS_POLYSOMY7_DN	CHIANG_LIVER_CANCER_SUBCLASS_POLYSOMY7_DN	Details ...	22	-0.68004745	-1.7152728	0.0014204546	0.04446084	0.894	5008	tags=64%, list=24%, signal=84%
BIDUS_METASTASIS_UP	BIDUS_METASTASIS_UP	Details ...	209	-0.59661585	-1.7150685	0.030630631	0.04438715	0.895	3850	tags=40%, list=19%, signal=49%
WANG_RECURRENT_LIVER_CANCER_UP	WANG_RECURRENT_LIVER_CANCER_UP	Details ...	20	-0.64044696	-1.7141232	0.0065897857	0.04466892	0.901	2691	tags=45%, list=13%, signal=52%
CHOI_ATL_STAGE_PREDICTOR	CHOI_ATL_STAGE_PREDICTOR	Details ...	44	-0.5199848	-1.7134322	0.0085324235	0.044861052	0.902	4876	tags=48%, list=24%, signal=62%
VETTER_TARGETS_OF_PRKCA_AND_ETS1_UP	VETTER_TARGETS_OF_PRKCA_AND_ETS1_UP	Details ...	16	-0.6748246	-1.7125977	0.009230769	0.04513096	0.903	3182	tags=44%, list=16%, signal=52%
IVANOVA_HEMATOPOIESIS_STEM_CELL_LONG_TERM	IVANOVA_HEMATOPOIESIS_STEM_CELL_LONG_TERM	Details ...	296	-0.4579636	-1.7112707	0.0011350738	0.04564512	0.903	4713	tags=38%, list=23%, signal=48%
BARIS_THYROID_CANCER_DN	BARIS_THYROID_CANCER_DN	Details ...	59	-0.47556284	-1.7094588	0.0013513514	0.04639534	0.91	2205	tags=25%, list=11%, signal=28%
KONDO_EZH2_TARGETS	KONDO_EZH2_TARGETS	Details ...	233	-0.52302945	-1.7088984	0.0	0.04650041	0.91	6102	tags=52%, list=30%, signal=73%
THUM_SYSTOLIC_HEART_FAILURE_UP	THUM_SYSTOLIC_HEART_FAILURE_UP	Details ...	407	-0.503072	-1.706648	0.005738881	0.047383033	0.917	4782	tags=41%, list=23%, signal=52%
CHANDRAN_METASTASIS_TOP50_UP	CHANDRAN_METASTASIS_TOP50_UP	Details ...	35	-0.59612477	-1.7061607	0.012152778	0.04747498	0.918	2365	tags=37%, list=12%, signal=42%
BROWNE_HCMV_INFECTION_14HR_UP	BROWNE_HCMV_INFECTION_14HR_UP	Details ...	152	-0.46013474	-1.7058716	0.005	0.047495686	0.919	4594	tags=39%, list=22%, signal=50%
MIYAGAWA_TARGETS_OF_EWSR1_ETS_FUSIONS_DN	MIYAGAWA_TARGETS_OF_EWSR1_ETS_FUSIONS_DN	Details ...	218	-0.56548846	-1.7050508	0.013736264	0.047723174	0.919	5196	tags=50%, list=25%, signal=66%
BROWNE_HCMV_INFECTION_8HR_UP	BROWNE_HCMV_INFECTION_8HR_UP	Details ...	103	-0.4987534	-1.7050195	0.0	0.047564153	0.92	4538	tags=39%, list=22%, signal=50%
PASQUALUCCI_LYMPHOMA_BY_GC_STAGE_UP	PASQUALUCCI_LYMPHOMA_BY_GC_STAGE_UP	Details ...	279	-0.44680667	-1.7043184	0.0011614402	0.04776188	0.92	4256	tags=35%, list=21%, signal=44%
IWANAGA_E2F1_TARGETS_INDUCED_BY_SERUM	IWANAGA_E2F1_TARGETS_INDUCED_BY_SERUM	Details ...	30	-0.65985173	-1.7042996	0.017094018	0.04759396	0.92	3417	tags=47%, list=17%, signal=56%
GAVIN_FOXP3_TARGETS_CLUSTER_P7	GAVIN_FOXP3_TARGETS_CLUSTER_P7	Details ...	87	-0.5613776	-1.7041267	0.0026281208	0.047534253	0.92	3459	tags=36%, list=17%, signal=43%
LIANG_HEMATOPOIESIS_STEM_CELL_NUMBER_SMALL_VS_HUGE_UP	LIANG_HEMATOPOIESIS_STEM_CELL_NUMBER_SMALL_VS_HUGE_UP	Details ...	38	-0.52919024	-1.7033298	0.00433526	0.04781736	0.922	4403	tags=45%, list=21%, signal=57%
JUBAN_TARGETS_OF_SPI1_AND_FLI1_UP	JUBAN_TARGETS_OF_SPI1_AND_FLI1_UP	Details ...	114	-0.42045116	-1.7032087	0.0	0.047722798	0.922	3544	tags=28%, list=17%, signal=34%
KIM_MYCL1_AMPLIFICATION_TARGETS_DN	KIM_MYCL1_AMPLIFICATION_TARGETS_DN	Details ...	20	-0.5778358	-1.7030394	0.011782032	0.04766723	0.922	4262	tags=65%, list=21%, signal=82%
CHANGOLKAR_H2AFY_TARGETS_DN	CHANGOLKAR_H2AFY_TARGETS_DN	Details ...	40	-0.55116546	-1.7018486	0.0036855037	0.048142187	0.922	5147	tags=58%, list=25%, signal=77%
MCCLUNG_DELTA_FOSB_TARGETS_8WK	MCCLUNG_DELTA_FOSB_TARGETS_8WK	Details ...	46	-0.5523816	-1.7013426	0.005050505	0.048297793	0.924	3262	tags=33%, list=16%, signal=39%
SETLUR_PROSTATE_CANCER_TMPRSS2_ERG_FUSION_UP	SETLUR_PROSTATE_CANCER_TMPRSS2_ERG_FUSION_UP	Details ...	66	-0.46532258	-1.7012085	0.004137931	0.048223473	0.924	4282	tags=42%, list=21%, signal=53%
LINDGREN_BLADDER_CANCER_CLUSTER_2A_DN	LINDGREN_BLADDER_CANCER_CLUSTER_2A_DN	Details ...	139	-0.5279129	-1.7008449	0.0045871558	0.048209958	0.924	4582	tags=44%, list=22%, signal=56%
SILIGAN_BOUND_BY_EWS_FLT1_FUSION	SILIGAN_BOUND_BY_EWS_FLT1_FUSION	Details ...	47	-0.5879154	-1.7008125	0.0011695906	0.048059132	0.924	5150	tags=49%, list=25%, signal=65%
WAKABAYASHI_ADIPOGENESIS_PPARG_RXRA_BOUND_WITH_H4K20ME1_MARK	WAKABAYASHI_ADIPOGENESIS_PPARG_RXRA_BOUND_WITH_H4K20ME1_MARK	Details ...	141	-0.4392361	-1.698529	0.007936508	0.049169295	0.93	4793	tags=40%, list=23%, signal=51%
GARY_CD5_TARGETS_DN	GARY_CD5_TARGETS_DN	Details ...	422	-0.47169417	-1.6964653	0.016393442	0.050055012	0.931	4199	tags=38%, list=20%, signal=47%
HOLLEMAN_VINCRISTINE_RESISTANCE_ALL_UP	HOLLEMAN_VINCRISTINE_RESISTANCE_ALL_UP	Details ...	26	-0.56401813	-1.6960446	0.005722461	0.050121848	0.931	2116	tags=27%, list=10%, signal=30%
NELSON_RESPONSE_TO_ANDROGEN_DN	NELSON_RESPONSE_TO_ANDROGEN_DN	Details ...	19	-0.6079608	-1.6953932	0.003875969	0.050317563	0.931	3712	tags=42%, list=18%, signal=51%
HEDENFALK_BREAST_CANCER_BRACX_DN	HEDENFALK_BREAST_CANCER_BRACX_DN	Details ...	19	-0.581305	-1.6951619	0.00867052	0.050238088	0.932	1952	tags=37%, list=10%, signal=41%
ZWANG_CLASS_3_TRANSIENTLY_INDUCED_BY_EGF	ZWANG_CLASS_3_TRANSIENTLY_INDUCED_BY_EGF	Details ...	216	-0.54749423	-1.6946597	0.010204081	0.05031807	0.932	4765	tags=46%, list=23%, signal=59%
KENNY_CTNNB1_TARGETS_DN	KENNY_CTNNB1_TARGETS_DN	Details ...	49	-0.5214901	-1.693424	0.0051020407	0.050755132	0.934	6109	tags=51%, list=30%, signal=73%
LIU_SOX4_TARGETS_DN	LIU_SOX4_TARGETS_DN	Details ...	298	-0.40775803	-1.6925669	0.0013351135	0.05109173	0.937	3719	tags=32%, list=18%, signal=38%
RASHI_RESPONSE_TO_IONIZING_RADIATION_5	RASHI_RESPONSE_TO_IONIZING_RADIATION_5	Details ...	143	-0.4101942	-1.6908618	0.0	0.051886242	0.94	4267	tags=31%, list=21%, signal=39%
FORTSCHEGGER_PHF8_TARGETS_UP	FORTSCHEGGER_PHF8_TARGETS_UP	Details ...	262	-0.45221063	-1.6908295	0.0	0.051726375	0.94	4465	tags=35%, list=22%, signal=44%
SCHAEFFER_PROSTATE_DEVELOPMENT_6HR_UP	SCHAEFFER_PROSTATE_DEVELOPMENT_6HR_UP	Details ...	173	-0.48200166	-1.6895311	0.001312336	0.05223173	0.942	5157	tags=42%, list=25%, signal=56%
HAN_SATB1_TARGETS_DN	HAN_SATB1_TARGETS_DN	Details ...	430	-0.45347655	-1.6890424	0.0	0.05235069	0.944	5500	tags=43%, list=27%, signal=57%
JAZAERI_BREAST_CANCER_BRCA1_VS_BRCA2_DN	JAZAERI_BREAST_CANCER_BRCA1_VS_BRCA2_DN	Details ...	40	-0.5666463	-1.688679	0.0058651026	0.05237677	0.944	2896	tags=33%, list=14%, signal=38%
SENESE_HDAC1_AND_HDAC2_TARGETS_UP	SENESE_HDAC1_AND_HDAC2_TARGETS_UP	Details ...	231	-0.5206126	-1.6876751	0.001216545	0.052775282	0.945	5229	tags=45%, list=26%, signal=60%
ULE_SPLICING_VIA_NOVA2	ULE_SPLICING_VIA_NOVA2	Details ...	43	-0.5766523	-1.6857086	0.003963012	0.05368427	0.947	4481	tags=44%, list=22%, signal=56%
WANG_RESPONSE_TO_ANDROGEN_UP	WANG_RESPONSE_TO_ANDROGEN_UP	Details ...	29	-0.6237723	-1.6850779	0.0058139535	0.053870447	0.947	5397	tags=62%, list=26%, signal=84%
TONKS_TARGETS_OF_RUNX1_RUNX1T1_FUSION_MONOCYTE_DN	TONKS_TARGETS_OF_RUNX1_RUNX1T1_FUSION_MONOCYTE_DN	Details ...	54	-0.6071368	-1.6840419	0.01345895	0.05435505	0.949	4747	tags=44%, list=23%, signal=58%
KIM_WT1_TARGETS_DN	KIM_WT1_TARGETS_DN	Details ...	448	-0.43680963	-1.6833509	0.010638298	0.05465376	0.95	4324	tags=35%, list=21%, signal=43%
IWANAGA_CARCINOGENESIS_BY_KRAS_PTEN_DN	IWANAGA_CARCINOGENESIS_BY_KRAS_PTEN_DN	Details ...	345	-0.45822054	-1.682888	0.0034802784	0.054744355	0.95	4481	tags=34%, list=22%, signal=43%
KAMIKUBO_MYELOID_MN1_NETWORK	KAMIKUBO_MYELOID_MN1_NETWORK	Details ...	19	-0.61191654	-1.682815	0.010152284	0.054595973	0.95	3408	tags=47%, list=17%, signal=57%
KYNG_NORMAL_AGING_DN	KYNG_NORMAL_AGING_DN	Details ...	29	-0.5482694	-1.681877	0.00933126	0.054967206	0.951	6086	tags=59%, list=30%, signal=83%
ZHENG_IL22_SIGNALING_DN	ZHENG_IL22_SIGNALING_DN	Details ...	42	-0.55998147	-1.6806077	0.0049751243	0.055406127	0.953	4609	tags=50%, list=22%, signal=64%
IWANAGA_CARCINOGENESIS_BY_KRAS_UP	IWANAGA_CARCINOGENESIS_BY_KRAS_UP	Details ...	167	-0.44061166	-1.6790336	0.0	0.056041233	0.955	4558	tags=34%, list=22%, signal=43%
STARK_HYPPOCAMPUS_22Q11_DELETION_UP	STARK_HYPPOCAMPUS_22Q11_DELETION_UP	Details ...	50	-0.5521714	-1.6759782	0.0041208793	0.05779452	0.96	6161	tags=62%, list=30%, signal=88%
MCCLUNG_CREB1_TARGETS_DN	MCCLUNG_CREB1_TARGETS_DN	Details ...	57	-0.529956	-1.6759635	0.0024539877	0.057616003	0.96	4169	tags=39%, list=20%, signal=48%
RIGGI_EWING_SARCOMA_PROGENITOR_DN	RIGGI_EWING_SARCOMA_PROGENITOR_DN	Details ...	177	-0.5618398	-1.6748471	0.023415977	0.058117963	0.96	5854	tags=56%, list=29%, signal=78%
ROESSLER_LIVER_CANCER_METASTASIS_DN	ROESSLER_LIVER_CANCER_METASTASIS_DN	Details ...	49	-0.49222568	-1.6743234	0.0026385225	0.058228694	0.961	5183	tags=51%, list=25%, signal=68%
GOTTWEIN_TARGETS_OF_KSHV_MIR_K12_11	GOTTWEIN_TARGETS_OF_KSHV_MIR_K12_11	Details ...	63	-0.4729432	-1.6707176	0.00698324	0.06029846	0.965	4224	tags=40%, list=21%, signal=50%
RODWELL_AGING_KIDNEY_DN	RODWELL_AGING_KIDNEY_DN	Details ...	140	-0.48632732	-1.6706376	0.0037593986	0.06015638	0.965	4463	tags=39%, list=22%, signal=49%
CHANGOLKAR_H2AFY_TARGETS_UP	CHANGOLKAR_H2AFY_TARGETS_UP	Details ...	47	-0.47809726	-1.6704704	0.0023837902	0.06005756	0.965	2172	tags=26%, list=11%, signal=28%
HOELZEL_NF1_TARGETS_UP	HOELZEL_NF1_TARGETS_UP	Details ...	134	-0.5636917	-1.6701611	0.0011890606	0.060047384	0.965	4633	tags=43%, list=23%, signal=55%
MYLLYKANGAS_AMPLIFICATION_HOT_SPOT_23	MYLLYKANGAS_AMPLIFICATION_HOT_SPOT_23	Details ...	19	-0.6635763	-1.6695782	0.011764706	0.06019743	0.966	2144	tags=37%, list=10%, signal=41%
KIM_WT1_TARGETS_8HR_UP	KIM_WT1_TARGETS_8HR_UP	Details ...	162	-0.4835883	-1.6695166	0.010596027	0.060062066	0.966	2651	tags=27%, list=13%, signal=30%
GYORFFY_MITOXANTRONE_RESISTANCE	GYORFFY_MITOXANTRONE_RESISTANCE	Details ...	53	-0.524762	-1.6686802	0.00249066	0.060378756	0.967	6605	tags=68%, list=32%, signal=100%
GARGALOVIC_RESPONSE_TO_OXIDIZED_PHOSPHOLIPIDS_GREY_UP	GARGALOVIC_RESPONSE_TO_OXIDIZED_PHOSPHOLIPIDS_GREY_UP	Details ...	18	-0.6962102	-1.6680174	0.004754358	0.060655624	0.968	4883	tags=67%, list=24%, signal=87%
DEURIG_T_CELL_PROLYMPHOCYTIC_LEUKEMIA_DN	DEURIG_T_CELL_PROLYMPHOCYTIC_LEUKEMIA_DN	Details ...	306	-0.5063166	-1.6679648	0.022624435	0.060485102	0.968	4435	tags=38%, list=22%, signal=47%
MATTIOLI_MGUS_VS_MULTIPLE_MYELOMA	MATTIOLI_MGUS_VS_MULTIPLE_MYELOMA	Details ...	15	-0.6064506	-1.667264	0.010238908	0.06068163	0.968	4471	tags=47%, list=22%, signal=60%
BUCKANOVICH_T_LYMPHOCYTE_HOMING_ON_TUMOR_UP	BUCKANOVICH_T_LYMPHOCYTE_HOMING_ON_TUMOR_UP	Details ...	22	-0.58728695	-1.6670346	0.015360983	0.060633928	0.969	2850	tags=41%, list=14%, signal=47%
ASGHARZADEH_NEUROBLASTOMA_POOR_SURVIVAL_DN	ASGHARZADEH_NEUROBLASTOMA_POOR_SURVIVAL_DN	Details ...	42	-0.55145746	-1.666747	0.0066401064	0.060594257	0.969	4759	tags=43%, list=23%, signal=56%
ZHAN_MULTIPLE_MYELOMA_MF_DN	ZHAN_MULTIPLE_MYELOMA_MF_DN	Details ...	38	-0.5853805	-1.6665382	0.013274336	0.06053931	0.969	5691	tags=55%, list=28%, signal=76%
CHOI_ATL_CHRONIC_VS_ACUTE_DN	CHOI_ATL_CHRONIC_VS_ACUTE_DN	Details ...	18	-0.6157329	-1.6664444	0.022018349	0.06039964	0.969	4241	tags=56%, list=21%, signal=70%
NAKAMURA_ADIPOGENESIS_LATE_UP	NAKAMURA_ADIPOGENESIS_LATE_UP	Details ...	102	-0.48730853	-1.6659068	0.007643312	0.060549155	0.969	4739	tags=40%, list=23%, signal=52%
OKUMURA_INFLAMMATORY_RESPONSE_LPS	OKUMURA_INFLAMMATORY_RESPONSE_LPS	Details ...	181	-0.45886096	-1.6655473	0.0	0.060565356	0.969	4264	tags=36%, list=21%, signal=46%
CHARAFE_BREAST_CANCER_LUMINAL_VS_MESENCHYMAL_DN	CHARAFE_BREAST_CANCER_LUMINAL_VS_MESENCHYMAL_DN	Details ...	452	-0.56694627	-1.6653385	0.027823241	0.060489107	0.969	5211	tags=50%, list=25%, signal=66%
ZHAN_MULTIPLE_MYELOMA_MS_UP	ZHAN_MULTIPLE_MYELOMA_MS_UP	Details ...	47	-0.550425	-1.6653334	0.015006822	0.06030893	0.969	2923	tags=32%, list=14%, signal=37%
IWANAGA_CARCINOGENESIS_BY_KRAS_PTEN_UP	IWANAGA_CARCINOGENESIS_BY_KRAS_PTEN_UP	Details ...	177	-0.46649316	-1.6613109	0.0	0.06258507	0.973	4011	tags=28%, list=20%, signal=34%
ASTON_MAJOR_DEPRESSIVE_DISORDER_UP	ASTON_MAJOR_DEPRESSIVE_DISORDER_UP	Details ...	48	-0.5041228	-1.6605217	0.011349306	0.0628915	0.974	4453	tags=42%, list=22%, signal=53%
HADDAD_B_LYMPHOCYTE_PROGENITOR	HADDAD_B_LYMPHOCYTE_PROGENITOR	Details ...	282	-0.46305358	-1.6600142	0.0034013605	0.06301358	0.975	5257	tags=39%, list=26%, signal=52%
MILI_PSEUDOPODIA_CHEMOTAXIS_DN	MILI_PSEUDOPODIA_CHEMOTAXIS_DN	Details ...	453	-0.39939728	-1.6596344	0.009020618	0.06307262	0.976	4144	tags=31%, list=20%, signal=38%
BROWNE_HCMV_INFECTION_14HR_DN	BROWNE_HCMV_INFECTION_14HR_DN	Details ...	294	-0.425215	-1.6589638	0.0011235955	0.06331399	0.976	4226	tags=30%, list=21%, signal=38%
HOOI_ST7_TARGETS_DN	HOOI_ST7_TARGETS_DN	Details ...	114	-0.5026838	-1.6569309	0.0	0.06449719	0.977	5680	tags=47%, list=28%, signal=65%
ZEMBUTSU_SENSITIVITY_TO_CYCLOPHOSPHAMIDE	ZEMBUTSU_SENSITIVITY_TO_CYCLOPHOSPHAMIDE	Details ...	18	-0.61227083	-1.6560532	0.0077720205	0.06480921	0.978	2984	tags=39%, list=15%, signal=45%
MARIADASON_REGULATED_BY_HISTONE_ACETYLATION_DN	MARIADASON_REGULATED_BY_HISTONE_ACETYLATION_DN	Details ...	50	-0.48470518	-1.6556005	0.0	0.06490791	0.979	4940	tags=40%, list=24%, signal=53%
KYNG_DNA_DAMAGE_BY_GAMMA_AND_UV_RADIATION	KYNG_DNA_DAMAGE_BY_GAMMA_AND_UV_RADIATION	Details ...	88	-0.48472467	-1.655129	0.0012033695	0.0650524	0.98	5005	tags=41%, list=24%, signal=54%
CHICAS_RB1_TARGETS_GROWING	CHICAS_RB1_TARGETS_GROWING	Details ...	238	-0.50238895	-1.6543316	0.026874116	0.06543867	0.98	5113	tags=42%, list=25%, signal=55%
KYNG_DNA_DAMAGE_BY_4NQO_OR_GAMMA_RADIATION	KYNG_DNA_DAMAGE_BY_4NQO_OR_GAMMA_RADIATION	Details ...	15	-0.6309823	-1.652279	0.012912482	0.06678278	0.982	1338	tags=20%, list=7%, signal=21%
KYNG_DNA_DAMAGE_BY_GAMMA_RADIATION	KYNG_DNA_DAMAGE_BY_GAMMA_RADIATION	Details ...	80	-0.48653653	-1.6500199	0.0011947431	0.068097994	0.986	4698	tags=36%, list=23%, signal=47%
LASTOWSKA_COAMPLIFIED_WITH_MYCN	LASTOWSKA_COAMPLIFIED_WITH_MYCN	Details ...	40	-0.5847753	-1.6483473	0.022796353	0.069104545	0.988	5660	tags=58%, list=28%, signal=79%
GROSS_HYPOXIA_VIA_ELK3_AND_HIF1A_UP	GROSS_HYPOXIA_VIA_ELK3_AND_HIF1A_UP	Details ...	140	-0.48530498	-1.6481998	0.015810277	0.068992175	0.989	5148	tags=45%, list=25%, signal=60%
TURASHVILI_BREAST_LOBULAR_CARCINOMA_VS_DUCTAL_NORMAL_UP	TURASHVILI_BREAST_LOBULAR_CARCINOMA_VS_DUCTAL_NORMAL_UP	Details ...	67	-0.6714301	-1.6478747	0.043165468	0.068994895	0.989	4236	tags=57%, list=21%, signal=71%
HOOI_ST7_TARGETS_UP	HOOI_ST7_TARGETS_UP	Details ...	87	-0.51513195	-1.6478511	0.00375	0.06881735	0.989	4524	tags=45%, list=22%, signal=57%
GAZDA_DIAMOND_BLACKFAN_ANEMIA_MYELOID_UP	GAZDA_DIAMOND_BLACKFAN_ANEMIA_MYELOID_UP	Details ...	29	-0.5724686	-1.6477606	0.008230452	0.068683624	0.989	4090	tags=45%, list=20%, signal=56%
LI_WILMS_TUMOR_VS_FETAL_KIDNEY_2_DN	LI_WILMS_TUMOR_VS_FETAL_KIDNEY_2_DN	Details ...	51	-0.5790062	-1.6476486	0.014864865	0.068561904	0.989	5303	tags=51%, list=26%, signal=69%
CHIANG_LIVER_CANCER_SUBCLASS_UNANNOTATED_UP	CHIANG_LIVER_CANCER_SUBCLASS_UNANNOTATED_UP	Details ...	82	-0.5275524	-1.647009	0.0047562425	0.06884413	0.99	5363	tags=48%, list=26%, signal=64%
SUNG_METASTASIS_STROMA_UP	SUNG_METASTASIS_STROMA_UP	Details ...	107	-0.5100017	-1.6463943	0.014569537	0.0690722	0.99	5258	tags=47%, list=26%, signal=63%
TRAYNOR_RETT_SYNDROM_UP	TRAYNOR_RETT_SYNDROM_UP	Details ...	43	-0.6077396	-1.6423653	0.023876404	0.07184055	0.99	4418	tags=56%, list=22%, signal=71%
NELSON_RESPONSE_TO_ANDROGEN_UP	NELSON_RESPONSE_TO_ANDROGEN_UP	Details ...	86	-0.51291764	-1.6402109	0.0035005833	0.073192105	0.99	5278	tags=51%, list=26%, signal=69%
GRADE_COLON_CANCER_DN	GRADE_COLON_CANCER_DN	Details ...	32	-0.5458933	-1.6379755	0.015363129	0.07461111	0.99	5267	tags=44%, list=26%, signal=59%
WANG_RESPONSE_TO_BEXAROTENE_DN	WANG_RESPONSE_TO_BEXAROTENE_DN	Details ...	29	-0.61373967	-1.6378	0.012552301	0.07457933	0.99	3162	tags=41%, list=15%, signal=49%
BARRIER_CANCER_RELAPSE_NORMAL_SAMPLE_UP	BARRIER_CANCER_RELAPSE_NORMAL_SAMPLE_UP	Details ...	31	-0.59227294	-1.6377207	0.012228261	0.07444853	0.99	5263	tags=48%, list=26%, signal=65%
PEDERSEN_METASTASIS_BY_ERBB2_ISOFORM_7	PEDERSEN_METASTASIS_BY_ERBB2_ISOFORM_7	Details ...	387	-0.41224432	-1.6367296	0.0	0.07496746	0.99	5148	tags=36%, list=25%, signal=47%
FARMER_BREAST_CANCER_BASAL_VS_LULMINAL	FARMER_BREAST_CANCER_BASAL_VS_LULMINAL	Details ...	325	-0.42723125	-1.6364144	0.0010695187	0.07496768	0.991	5523	tags=40%, list=27%, signal=53%
CHEOK_RESPONSE_TO_HD_MTX_DN	CHEOK_RESPONSE_TO_HD_MTX_DN	Details ...	24	-0.58336616	-1.6350107	0.012477718	0.075845495	0.991	5945	tags=63%, list=29%, signal=88%
MCBRYAN_PUBERTAL_BREAST_5_6WK_UP	MCBRYAN_PUBERTAL_BREAST_5_6WK_UP	Details ...	115	-0.467276	-1.6337065	0.002301496	0.076586634	0.992	5097	tags=39%, list=25%, signal=52%
HASLINGER_B_CLL_WITH_11Q23_DELETION	HASLINGER_B_CLL_WITH_11Q23_DELETION	Details ...	23	-0.61007947	-1.6336808	0.019886363	0.076384686	0.992	5219	tags=57%, list=25%, signal=76%
GARGALOVIC_RESPONSE_TO_OXIDIZED_PHOSPHOLIPIDS_BLUE_DN	GARGALOVIC_RESPONSE_TO_OXIDIZED_PHOSPHOLIPIDS_BLUE_DN	Details ...	58	-0.48595622	-1.6333193	0.011920529	0.076452136	0.992	5487	tags=43%, list=27%, signal=59%
MARZEC_IL2_SIGNALING_DN	MARZEC_IL2_SIGNALING_DN	Details ...	36	-0.576778	-1.6307153	0.024024025	0.0780864	0.992	4316	tags=53%, list=21%, signal=67%
RATTENBACHER_BOUND_BY_CELF1	RATTENBACHER_BOUND_BY_CELF1	Details ...	421	-0.41189858	-1.6306268	0.0	0.07792664	0.992	4773	tags=32%, list=23%, signal=41%
MATTIOLI_MULTIPLE_MYELOMA_WITH_14Q32_TRANSLOCATIONS	MATTIOLI_MULTIPLE_MYELOMA_WITH_14Q32_TRANSLOCATIONS	Details ...	36	-0.55606246	-1.6306223	0.021551725	0.07771811	0.992	3068	tags=36%, list=15%, signal=42%
PEDERSEN_METASTASIS_BY_ERBB2_ISOFORM_3	PEDERSEN_METASTASIS_BY_ERBB2_ISOFORM_3	Details ...	17	-0.65504855	-1.6288038	0.017931035	0.0789009	0.992	2798	tags=47%, list=14%, signal=54%
BERENJENO_TRANSFORMED_BY_RHOA_FOREVER_DN	BERENJENO_TRANSFORMED_BY_RHOA_FOREVER_DN	Details ...	31	-0.59027755	-1.6262068	0.019582245	0.080561854	0.992	4928	tags=58%, list=24%, signal=76%
PASINI_SUZ12_TARGETS_DN	PASINI_SUZ12_TARGETS_DN	Details ...	313	-0.5003802	-1.6253566	0.029239766	0.080992945	0.992	4948	tags=42%, list=24%, signal=55%
ABBUD_LIF_SIGNALING_1_DN	ABBUD_LIF_SIGNALING_1_DN	Details ...	26	-0.5863496	-1.6247603	0.007380074	0.081320345	0.992	5407	tags=50%, list=26%, signal=68%
MULLIGHAN_MLL_SIGNATURE_2_DN	MULLIGHAN_MLL_SIGNATURE_2_DN	Details ...	274	-0.42900893	-1.6244749	0.0070588235	0.08132088	0.992	3789	tags=26%, list=18%, signal=32%
ELVIDGE_HIF1A_TARGETS_UP	ELVIDGE_HIF1A_TARGETS_UP	Details ...	67	-0.49796054	-1.6241744	0.04090909	0.08137777	0.992	4150	tags=39%, list=20%, signal=48%
RAY_TARGETS_OF_P210_BCR_ABL_FUSION_UP	RAY_TARGETS_OF_P210_BCR_ABL_FUSION_UP	Details ...	15	-0.59682155	-1.6227484	0.015923567	0.082356595	0.993	1660	tags=33%, list=8%, signal=36%
BORCZUK_MALIGNANT_MESOTHELIOMA_UP	BORCZUK_MALIGNANT_MESOTHELIOMA_UP	Details ...	295	-0.4579419	-1.6217883	0.039538715	0.08296334	0.993	4030	tags=35%, list=20%, signal=43%
LAIHO_COLORECTAL_CANCER_SERRATED_UP	LAIHO_COLORECTAL_CANCER_SERRATED_UP	Details ...	111	-0.47990376	-1.6169941	0.01724138	0.086747356	0.995	3152	tags=33%, list=15%, signal=39%
GAVIN_FOXP3_TARGETS_CLUSTER_P3	GAVIN_FOXP3_TARGETS_CLUSTER_P3	Details ...	156	-0.46063954	-1.6163654	0.014962593	0.0869573	0.996	4896	tags=35%, list=24%, signal=45%
NICK_RESPONSE_TO_PROC_TREATMENT_DN	NICK_RESPONSE_TO_PROC_TREATMENT_DN	Details ...	27	-0.53662854	-1.6154248	0.027777778	0.087491	0.996	2717	tags=33%, list=13%, signal=38%
ACEVEDO_LIVER_CANCER_WITH_H3K27ME3_UP	ACEVEDO_LIVER_CANCER_WITH_H3K27ME3_UP	Details ...	276	-0.49623933	-1.615092	0.0043668123	0.08756183	0.996	6138	tags=43%, list=30%, signal=61%
AZARE_NEOPLASTIC_TRANSFORMATION_BY_STAT3_UP	AZARE_NEOPLASTIC_TRANSFORMATION_BY_STAT3_UP	Details ...	120	-0.5470795	-1.6145136	0.019582245	0.08784864	0.996	5202	tags=46%, list=25%, signal=61%
KYNG_ENVIRONMENTAL_STRESS_RESPONSE_DN	KYNG_ENVIRONMENTAL_STRESS_RESPONSE_DN	Details ...	20	-0.5576198	-1.6123412	0.01217656	0.08948029	0.996	1808	tags=35%, list=9%, signal=38%
FALVELLA_SMOKERS_WITH_LUNG_CANCER	FALVELLA_SMOKERS_WITH_LUNG_CANCER	Details ...	77	-0.52095103	-1.6123062	0.004889976	0.08927292	0.996	5403	tags=40%, list=26%, signal=54%
SCHAEFFER_PROSTATE_DEVELOPMENT_48HR_DN	SCHAEFFER_PROSTATE_DEVELOPMENT_48HR_DN	Details ...	423	-0.50181353	-1.6123006	0.014669927	0.08903799	0.996	5021	tags=40%, list=24%, signal=52%
KYNG_WERNER_SYNDROM_DN	KYNG_WERNER_SYNDROM_DN	Details ...	28	-0.51363415	-1.612228	0.017021276	0.08887472	0.996	4096	tags=43%, list=20%, signal=53%
JIANG_TIP30_TARGETS_UP	JIANG_TIP30_TARGETS_UP	Details ...	46	-0.5371215	-1.6122173	0.012912482	0.08865545	0.996	5407	tags=54%, list=26%, signal=74%
BOGNI_TREATMENT_RELATED_MYELOID_LEUKEMIA_DN	BOGNI_TREATMENT_RELATED_MYELOID_LEUKEMIA_DN	Details ...	30	-0.5221488	-1.6107497	0.011994003	0.08960142	0.996	4764	tags=43%, list=23%, signal=56%
BROWNE_HCMV_INFECTION_1HR_UP	BROWNE_HCMV_INFECTION_1HR_UP	Details ...	60	-0.5360674	-1.610199	0.0021929825	0.08986859	0.996	5399	tags=47%, list=26%, signal=63%
DER_IFN_BETA_RESPONSE_UP	DER_IFN_BETA_RESPONSE_UP	Details ...	101	-0.51712924	-1.6099269	0.06231454	0.08981254	0.996	2616	tags=27%, list=13%, signal=30%
CHNG_MULTIPLE_MYELOMA_HYPERPLOID_DN	CHNG_MULTIPLE_MYELOMA_HYPERPLOID_DN	Details ...	28	-0.5189863	-1.6086556	0.029929578	0.09064545	0.997	4029	tags=50%, list=20%, signal=62%
PUJANA_BREAST_CANCER_LIT_INT_NETWORK	PUJANA_BREAST_CANCER_LIT_INT_NETWORK	Details ...	101	-0.5041604	-1.6080029	0.04391892	0.0909472	0.997	2684	tags=31%, list=13%, signal=35%
UDAYAKUMAR_MED1_TARGETS_UP	UDAYAKUMAR_MED1_TARGETS_UP	Details ...	133	-0.44177732	-1.6063949	0.01897019	0.09210656	0.997	3937	tags=35%, list=19%, signal=43%
BERTUCCI_MEDULLARY_VS_DUCTAL_BREAST_CANCER_DN	BERTUCCI_MEDULLARY_VS_DUCTAL_BREAST_CANCER_DN	Details ...	163	-0.5287667	-1.6062788	0.0625	0.09197771	0.997	4328	tags=45%, list=21%, signal=57%
MA_PITUITARY_FETAL_VS_ADULT_UP	MA_PITUITARY_FETAL_VS_ADULT_UP	Details ...	29	-0.5653373	-1.6062418	0.003816794	0.09177915	0.997	3744	tags=38%, list=18%, signal=46%
CASORELLI_ACUTE_PROMYELOCYTIC_LEUKEMIA_UP	CASORELLI_ACUTE_PROMYELOCYTIC_LEUKEMIA_UP	Details ...	168	-0.4761159	-1.6061666	0.016597511	0.09159261	0.997	3333	tags=29%, list=16%, signal=34%
THILLAINADESAN_ZNF217_TARGETS_UP	THILLAINADESAN_ZNF217_TARGETS_UP	Details ...	44	-0.50914073	-1.6028048	0.032626428	0.09428205	0.998	3819	tags=39%, list=19%, signal=47%
HERNANDEZ_ABERRANT_MITOSIS_BY_DOCETACEL_2NM_DN	HERNANDEZ_ABERRANT_MITOSIS_BY_DOCETACEL_2NM_DN	Details ...	25	-0.58569515	-1.6026438	0.028150134	0.09420576	0.998	4712	tags=44%, list=23%, signal=57%
RICKMAN_TUMOR_DIFFERENTIATED_WELL_VS_MODERATELY_UP	RICKMAN_TUMOR_DIFFERENTIATED_WELL_VS_MODERATELY_UP	Details ...	103	-0.4534814	-1.6019084	0.010540185	0.09453814	0.998	4713	tags=39%, list=23%, signal=50%
GENTILE_UV_RESPONSE_CLUSTER_D5	GENTILE_UV_RESPONSE_CLUSTER_D5	Details ...	38	-0.5052712	-1.6018629	0.005788712	0.094330095	0.998	4278	tags=42%, list=21%, signal=53%
UDAYAKUMAR_MED1_TARGETS_DN	UDAYAKUMAR_MED1_TARGETS_DN	Details ...	229	-0.417296	-1.6017122	0.014201184	0.09420345	0.998	4238	tags=30%, list=21%, signal=38%
RIZ_ERYTHROID_DIFFERENTIATION_APOBEC2	RIZ_ERYTHROID_DIFFERENTIATION_APOBEC2	Details ...	27	-0.56733173	-1.6012267	0.014397906	0.09438188	0.998	314	tags=15%, list=2%, signal=15%
TCGA_GLIOBLASTOMA_COPY_NUMBER_DN	TCGA_GLIOBLASTOMA_COPY_NUMBER_DN	Details ...	28	-0.54050833	-1.5999448	0.04144144	0.09534155	0.998	3955	tags=46%, list=19%, signal=57%
DITTMER_PTHLH_TARGETS_DN	DITTMER_PTHLH_TARGETS_DN	Details ...	73	-0.45888668	-1.5999297	0.01142132	0.0951205	0.998	3810	tags=34%, list=19%, signal=42%
ZHAN_MULTIPLE_MYELOMA_LB_UP	ZHAN_MULTIPLE_MYELOMA_LB_UP	Details ...	41	-0.5178085	-1.5992142	0.010538641	0.09554942	0.998	4086	tags=39%, list=20%, signal=49%
TOOKER_GEMCITABINE_RESISTANCE_DN	TOOKER_GEMCITABINE_RESISTANCE_DN	Details ...	122	-0.4336188	-1.5989894	0.01908397	0.095498145	0.998	3495	tags=30%, list=17%, signal=36%
JI_METASTASIS_REPRESSED_BY_STK11	JI_METASTASIS_REPRESSED_BY_STK11	Details ...	27	-0.59731627	-1.5964719	0.014285714	0.09754344	0.998	5678	tags=59%, list=28%, signal=82%
DORSAM_HOXA9_TARGETS_UP	DORSAM_HOXA9_TARGETS_UP	Details ...	34	-0.47768417	-1.5964049	0.0074294205	0.09736274	0.998	4823	tags=44%, list=24%, signal=58%
WEIGEL_OXIDATIVE_STRESS_BY_HNE_AND_TBH	WEIGEL_OXIDATIVE_STRESS_BY_HNE_AND_TBH	Details ...	60	-0.44218704	-1.5956353	0.0070838253	0.097806625	0.998	3207	tags=27%, list=16%, signal=32%
WU_HBX_TARGETS_1_DN	WU_HBX_TARGETS_1_DN	Details ...	22	-0.5496403	-1.5953391	0.016260162	0.09784436	0.998	3247	tags=41%, list=16%, signal=49%
WANG_RESPONSE_TO_FORSKOLIN_UP	WANG_RESPONSE_TO_FORSKOLIN_UP	Details ...	23	-0.6106432	-1.5940781	0.020949721	0.09869013	0.998	4441	tags=52%, list=22%, signal=67%
YAGI_AML_FAB_MARKERS	YAGI_AML_FAB_MARKERS	Details ...	190	-0.44957396	-1.5930904	0.004519774	0.0992973	0.998	5001	tags=36%, list=24%, signal=48%
WHITFIELD_CELL_CYCLE_G2_M	WHITFIELD_CELL_CYCLE_G2_M	Details ...	210	-0.45952168	-1.5916872	0.07331378	0.10035361	0.998	4538	tags=39%, list=22%, signal=49%
GARGALOVIC_RESPONSE_TO_OXIDIZED_PHOSPHOLIPIDS_YELLOW_DN	GARGALOVIC_RESPONSE_TO_OXIDIZED_PHOSPHOLIPIDS_YELLOW_DN	Details ...	23	-0.51867664	-1.5893226	0.015027323	0.10237921	1.0	3443	tags=35%, list=17%, signal=42%
SAGIV_CD24_TARGETS_UP	SAGIV_CD24_TARGETS_UP	Details ...	22	-0.5471686	-1.5890598	0.020188425	0.10237815	1.0	2084	tags=32%, list=10%, signal=35%
KYNG_RESPONSE_TO_H2O2_VIA_ERCC6_UP	KYNG_RESPONSE_TO_H2O2_VIA_ERCC6_UP	Details ...	38	-0.473385	-1.5874245	0.014322917	0.10358366	1.0	2777	tags=34%, list=14%, signal=39%
VERNELL_RETINOBLASTOMA_PATHWAY_DN	VERNELL_RETINOBLASTOMA_PATHWAY_DN	Details ...	22	-0.59011227	-1.5870638	0.023845008	0.10368207	1.0	5084	tags=59%, list=25%, signal=78%
MOHANKUMAR_TLX1_TARGETS_UP	MOHANKUMAR_TLX1_TARGETS_UP	Details ...	407	-0.4178165	-1.5864472	0.018324608	0.10393993	1.0	4871	tags=37%, list=24%, signal=48%
AMIT_EGF_RESPONSE_60_HELA	AMIT_EGF_RESPONSE_60_HELA	Details ...	45	-0.56846553	-1.5857589	0.035928145	0.10425352	1.0	5982	tags=60%, list=29%, signal=85%
AMUNDSON_POOR_SURVIVAL_AFTER_GAMMA_RADIATION_2G	AMUNDSON_POOR_SURVIVAL_AFTER_GAMMA_RADIATION_2G	Details ...	162	-0.40310028	-1.5856535	0.012328767	0.10411	1.0	4208	tags=35%, list=21%, signal=43%
MCBRYAN_PUBERTAL_TGFB1_TARGETS_UP	MCBRYAN_PUBERTAL_TGFB1_TARGETS_UP	Details ...	169	-0.4682397	-1.5847781	0.028409092	0.104648605	1.0	4620	tags=38%, list=23%, signal=49%
KYNG_WERNER_SYNDROM_AND_NORMAL_AGING_UP	KYNG_WERNER_SYNDROM_AND_NORMAL_AGING_UP	Details ...	91	-0.45073012	-1.5839735	0.0025062656	0.105174564	1.0	4868	tags=35%, list=24%, signal=46%
LUI_THYROID_CANCER_PAX8_PPARG_UP	LUI_THYROID_CANCER_PAX8_PPARG_UP	Details ...	43	-0.47655854	-1.5831428	0.016393442	0.10572044	1.0	5909	tags=47%, list=29%, signal=65%
JIANG_AGING_CEREBRAL_CORTEX_DN	JIANG_AGING_CEREBRAL_CORTEX_DN	Details ...	52	-0.48611292	-1.582965	0.022377623	0.10568185	1.0	3485	tags=31%, list=17%, signal=37%
IIZUKA_LIVER_CANCER_PROGRESSION_G2_G3_UP	IIZUKA_LIVER_CANCER_PROGRESSION_G2_G3_UP	Details ...	28	-0.5668948	-1.5827235	0.007822686	0.10567755	1.0	3364	tags=32%, list=16%, signal=38%
TAKADA_GASTRIC_CANCER_COPY_NUMBER_DN	TAKADA_GASTRIC_CANCER_COPY_NUMBER_DN	Details ...	28	-0.59319496	-1.5815387	0.028169014	0.10659696	1.0	3955	tags=46%, list=19%, signal=57%
BRUECKNER_TARGETS_OF_MIRLET7A3_UP	BRUECKNER_TARGETS_OF_MIRLET7A3_UP	Details ...	111	-0.46922445	-1.5795082	0.0067491564	0.10835131	1.0	4678	tags=39%, list=23%, signal=50%
GYORFFY_DOXORUBICIN_RESISTANCE	GYORFFY_DOXORUBICIN_RESISTANCE	Details ...	50	-0.527375	-1.5791539	0.011494253	0.10838985	1.0	5320	tags=48%, list=26%, signal=65%
NOUZOVA_TRETINOIN_AND_H4_ACETYLATION	NOUZOVA_TRETINOIN_AND_H4_ACETYLATION	Details ...	132	-0.4142105	-1.574672	0.021645023	0.11252764	1.0	3950	tags=32%, list=19%, signal=39%
WANG_RESPONSE_TO_GSK3_INHIBITOR_SB216763_UP	WANG_RESPONSE_TO_GSK3_INHIBITOR_SB216763_UP	Details ...	374	-0.4313946	-1.5741905	0.029689608	0.112746835	1.0	5090	tags=35%, list=25%, signal=45%
TERAO_AOX4_TARGETS_SKIN_DN	TERAO_AOX4_TARGETS_SKIN_DN	Details ...	25	-0.598035	-1.574127	0.01977401	0.11254932	1.0	4990	tags=48%, list=24%, signal=63%
GOLDRATH_HOMEOSTATIC_PROLIFERATION	GOLDRATH_HOMEOSTATIC_PROLIFERATION	Details ...	169	-0.41458708	-1.5740533	0.011477762	0.112366915	1.0	3725	tags=30%, list=18%, signal=37%
RODRIGUES_NTN1_TARGETS_UP	RODRIGUES_NTN1_TARGETS_UP	Details ...	16	-0.6477413	-1.5737689	0.0261348	0.11235545	1.0	3673	tags=44%, list=18%, signal=53%
GOLDRATH_IMMUNE_MEMORY	GOLDRATH_IMMUNE_MEMORY	Details ...	64	-0.4742294	-1.5736809	0.03511236	0.112184644	1.0	4195	tags=38%, list=20%, signal=47%
BURTON_ADIPOGENESIS_10	BURTON_ADIPOGENESIS_10	Details ...	29	-0.5193878	-1.5734593	0.029850746	0.112151645	1.0	4741	tags=48%, list=23%, signal=63%
BROWNE_HCMV_INFECTION_24HR_DN	BROWNE_HCMV_INFECTION_24HR_DN	Details ...	146	-0.49669433	-1.5732669	0.031161472	0.11208334	1.0	4871	tags=46%, list=24%, signal=60%
APRELIKOVA_BRCA1_TARGETS	APRELIKOVA_BRCA1_TARGETS	Details ...	49	-0.50426173	-1.5717734	0.019736841	0.11326014	1.0	4688	tags=35%, list=23%, signal=45%
YAO_TEMPORAL_RESPONSE_TO_PROGESTERONE_CLUSTER_0	YAO_TEMPORAL_RESPONSE_TO_PROGESTERONE_CLUSTER_0	Details ...	74	-0.5104102	-1.5717274	0.03744799	0.11304122	1.0	4587	tags=43%, list=22%, signal=56%
TOYOTA_TARGETS_OF_MIR34B_AND_MIR34C	TOYOTA_TARGETS_OF_MIR34B_AND_MIR34C	Details ...	429	-0.4428531	-1.5715683	0.06864274	0.11291984	1.0	4962	tags=39%, list=24%, signal=50%
XU_GH1_EXOGENOUS_TARGETS_DN	XU_GH1_EXOGENOUS_TARGETS_DN	Details ...	118	-0.47651398	-1.5709522	0.003267974	0.113235824	1.0	4227	tags=31%, list=21%, signal=39%
CHARAFE_BREAST_CANCER_LUMINAL_VS_BASAL_DN	CHARAFE_BREAST_CANCER_LUMINAL_VS_BASAL_DN	Details ...	443	-0.5187612	-1.5685362	0.06083086	0.11544004	1.0	5161	tags=43%, list=25%, signal=57%
SASSON_RESPONSE_TO_GONADOTROPHINS_DN	SASSON_RESPONSE_TO_GONADOTROPHINS_DN	Details ...	87	-0.48896515	-1.5676347	0.021148037	0.11611278	1.0	4831	tags=39%, list=24%, signal=51%
BROWNE_HCMV_INFECTION_48HR_UP	BROWNE_HCMV_INFECTION_48HR_UP	Details ...	175	-0.43712443	-1.5675985	0.0022148394	0.11587456	1.0	3956	tags=29%, list=19%, signal=35%
HOSHIDA_LIVER_CANCER_SURVIVAL_UP	HOSHIDA_LIVER_CANCER_SURVIVAL_UP	Details ...	73	-0.48499152	-1.5675111	0.016817594	0.11570358	1.0	3491	tags=34%, list=17%, signal=41%
ROESSLER_LIVER_CANCER_METASTASIS_UP	ROESSLER_LIVER_CANCER_METASTASIS_UP	Details ...	107	-0.42143252	-1.5664473	0.0021551724	0.11661924	1.0	4408	tags=34%, list=22%, signal=43%
BOYLAN_MULTIPLE_MYELOMA_PCA3_UP	BOYLAN_MULTIPLE_MYELOMA_PCA3_UP	Details ...	76	-0.5050716	-1.5655739	0.004110997	0.11719381	1.0	6096	tags=54%, list=30%, signal=76%
CHEOK_RESPONSE_TO_MERCAPTOPURINE_AND_HD_MTX_DN	CHEOK_RESPONSE_TO_MERCAPTOPURINE_AND_HD_MTX_DN	Details ...	25	-0.5142262	-1.5650164	0.011494253	0.117495865	1.0	2588	tags=36%, list=13%, signal=41%
GU_PDEF_TARGETS_UP	GU_PDEF_TARGETS_UP	Details ...	71	-0.56173843	-1.5645361	0.05936073	0.11775784	1.0	5131	tags=51%, list=25%, signal=67%
KONDO_COLON_CANCER_HCP_WITH_H3K27ME1	KONDO_COLON_CANCER_HCP_WITH_H3K27ME1	Details ...	25	-0.5894299	-1.5644898	0.007142857	0.11752235	1.0	3780	tags=44%, list=18%, signal=54%
FRASOR_TAMOXIFEN_RESPONSE_UP	FRASOR_TAMOXIFEN_RESPONSE_UP	Details ...	49	-0.4935529	-1.5632346	0.004914005	0.11860637	1.0	2727	tags=24%, list=13%, signal=28%
MATZUK_SPERMATID_DIFFERENTIATION	MATZUK_SPERMATID_DIFFERENTIATION	Details ...	37	-0.49085996	-1.5631523	0.01864181	0.11839409	1.0	4241	tags=32%, list=21%, signal=41%
AMIT_EGF_RESPONSE_240_MCF10A	AMIT_EGF_RESPONSE_240_MCF10A	Details ...	20	-0.6075929	-1.5626768	0.010958904	0.11856645	1.0	4464	tags=50%, list=22%, signal=64%
WAMUNYOKOLI_OVARIAN_CANCER_GRADES_1_2_UP	WAMUNYOKOLI_OVARIAN_CANCER_GRADES_1_2_UP	Details ...	137	-0.46875396	-1.5610026	0.026279392	0.119880356	1.0	5141	tags=41%, list=25%, signal=54%
ZHOU_INFLAMMATORY_RESPONSE_FIMA_DN	ZHOU_INFLAMMATORY_RESPONSE_FIMA_DN	Details ...	266	-0.40586755	-1.560674	0.0070422534	0.11999215	1.0	5338	tags=39%, list=26%, signal=52%
ZHENG_FOXP3_TARGETS_UP	ZHENG_FOXP3_TARGETS_UP	Details ...	26	-0.6084638	-1.560364	0.037209302	0.12006126	1.0	5546	tags=69%, list=27%, signal=95%
AMUNDSON_POOR_SURVIVAL_AFTER_GAMMA_RADIATION_8G	AMUNDSON_POOR_SURVIVAL_AFTER_GAMMA_RADIATION_8G	Details ...	92	-0.46050113	-1.559946	0.028409092	0.120275296	1.0	5008	tags=41%, list=24%, signal=54%
ZHAN_MULTIPLE_MYELOMA_CD1_DN	ZHAN_MULTIPLE_MYELOMA_CD1_DN	Details ...	43	-0.48397204	-1.5596429	0.015810277	0.120297186	1.0	5849	tags=49%, list=29%, signal=68%
CHANG_CORE_SERUM_RESPONSE_DN	CHANG_CORE_SERUM_RESPONSE_DN	Details ...	205	-0.429595	-1.559101	0.024556616	0.12062961	1.0	4112	tags=34%, list=20%, signal=42%
HASLINGER_B_CLL_WITH_MUTATED_VH_GENES	HASLINGER_B_CLL_WITH_MUTATED_VH_GENES	Details ...	18	-0.6448008	-1.5587164	0.020618556	0.12072835	1.0	4107	tags=50%, list=20%, signal=62%
SHAFFER_IRF4_MULTIPLE_MYELOMA_PROGRAM	SHAFFER_IRF4_MULTIPLE_MYELOMA_PROGRAM	Details ...	36	-0.55117613	-1.5582249	0.038567495	0.12094812	1.0	5055	tags=47%, list=25%, signal=63%
CAFFAREL_RESPONSE_TO_THC_UP	CAFFAREL_RESPONSE_TO_THC_UP	Details ...	32	-0.49419618	-1.5575762	0.027272727	0.12136828	1.0	3961	tags=31%, list=19%, signal=39%
SPIRA_SMOKERS_LUNG_CANCER_UP	SPIRA_SMOKERS_LUNG_CANCER_UP	Details ...	38	-0.5764794	-1.5570982	0.019875776	0.12159809	1.0	5267	tags=58%, list=26%, signal=78%
GARGALOVIC_RESPONSE_TO_OXIDIZED_PHOSPHOLIPIDS_BLUE_UP	GARGALOVIC_RESPONSE_TO_OXIDIZED_PHOSPHOLIPIDS_BLUE_UP	Details ...	133	-0.45163885	-1.5570524	0.00802139	0.12139	1.0	5107	tags=44%, list=25%, signal=58%
FARMER_BREAST_CANCER_CLUSTER_3	FARMER_BREAST_CANCER_CLUSTER_3	Details ...	16	-0.69260377	-1.5569541	0.016574586	0.12123691	1.0	4086	tags=56%, list=20%, signal=70%
PEDRIOLI_MIR31_TARGETS_DN	PEDRIOLI_MIR31_TARGETS_DN	Details ...	399	-0.44054905	-1.5558099	0.006841505	0.122294866	1.0	5229	tags=38%, list=26%, signal=50%
MARSON_FOXP3_TARGETS_STIMULATED_UP	MARSON_FOXP3_TARGETS_STIMULATED_UP	Details ...	28	-0.63068885	-1.5522494	0.06309148	0.12578593	1.0	4944	tags=46%, list=24%, signal=61%
FARMER_BREAST_CANCER_APOCRINE_VS_LUMINAL	FARMER_BREAST_CANCER_APOCRINE_VS_LUMINAL	Details ...	317	-0.43435916	-1.5520968	0.0063626724	0.12568614	1.0	4804	tags=35%, list=23%, signal=45%
KANNAN_TP53_TARGETS_DN	KANNAN_TP53_TARGETS_DN	Details ...	21	-0.5530909	-1.5513346	0.02691218	0.12627235	1.0	3855	tags=33%, list=19%, signal=41%
CHEBOTAEV_GR_TARGETS_UP	CHEBOTAEV_GR_TARGETS_UP	Details ...	75	-0.51242703	-1.550864	0.022058824	0.12651397	1.0	5250	tags=51%, list=26%, signal=68%
BROWNE_HCMV_INFECTION_4HR_UP	BROWNE_HCMV_INFECTION_4HR_UP	Details ...	53	-0.55349255	-1.5496056	0.011574074	0.12756988	1.0	6558	tags=58%, list=32%, signal=86%
YAUCH_HEDGEHOG_SIGNALING_PARACRINE_UP	YAUCH_HEDGEHOG_SIGNALING_PARACRINE_UP	Details ...	144	-0.4816135	-1.5482713	0.008421052	0.12869611	1.0	5498	tags=42%, list=27%, signal=57%
HAHTOLA_MYCOSIS_FUNGOIDES_SKIN_DN	HAHTOLA_MYCOSIS_FUNGOIDES_SKIN_DN	Details ...	27	-0.5448908	-1.5464023	0.033093527	0.13043408	1.0	3562	tags=37%, list=17%, signal=45%
GROSS_HYPOXIA_VIA_ELK3_AND_HIF1A_DN	GROSS_HYPOXIA_VIA_ELK3_AND_HIF1A_DN	Details ...	98	-0.4232967	-1.5462483	0.023684211	0.13034964	1.0	5230	tags=37%, list=26%, signal=49%
MCCABE_HOXC6_TARGETS_DN	MCCABE_HOXC6_TARGETS_DN	Details ...	21	-0.63076407	-1.5446541	0.03240059	0.13184752	1.0	4239	tags=57%, list=21%, signal=72%
APPIERTO_RESPONSE_TO_FENRETINIDE_UP	APPIERTO_RESPONSE_TO_FENRETINIDE_UP	Details ...	38	-0.48648375	-1.5446101	0.017564403	0.1316085	1.0	3134	tags=29%, list=15%, signal=34%
LANDIS_ERBB2_BREAST_TUMORS_324_UP	LANDIS_ERBB2_BREAST_TUMORS_324_UP	Details ...	148	-0.41062126	-1.5441214	0.013819096	0.1319036	1.0	5731	tags=40%, list=28%, signal=55%
BOYLAN_MULTIPLE_MYELOMA_PCA3_DN	BOYLAN_MULTIPLE_MYELOMA_PCA3_DN	Details ...	66	-0.4784976	-1.5439297	0.025974026	0.13180712	1.0	4409	tags=36%, list=22%, signal=46%
NIKOLSKY_OVERCONNECTED_IN_BREAST_CANCER	NIKOLSKY_OVERCONNECTED_IN_BREAST_CANCER	Details ...	22	-0.5506912	-1.5410537	0.02631579	0.1347077	1.0	5314	tags=41%, list=26%, signal=55%
BOYLAN_MULTIPLE_MYELOMA_C_CLUSTER_UP	BOYLAN_MULTIPLE_MYELOMA_C_CLUSTER_UP	Details ...	38	-0.48044214	-1.5392398	0.044733044	0.1363858	1.0	3802	tags=34%, list=19%, signal=42%
ZHU_CMV_ALL_DN	ZHU_CMV_ALL_DN	Details ...	127	-0.508328	-1.5390831	0.063675836	0.13629201	1.0	4310	tags=39%, list=21%, signal=50%
ROME_INSULIN_TARGETS_IN_MUSCLE_DN	ROME_INSULIN_TARGETS_IN_MUSCLE_DN	Details ...	188	-0.41047487	-1.5378447	0.0031847134	0.13744518	1.0	3708	tags=25%, list=18%, signal=30%
GAZIN_EPIGENETIC_SILENCING_BY_KRAS	GAZIN_EPIGENETIC_SILENCING_BY_KRAS	Details ...	26	-0.513518	-1.5368258	0.028288543	0.13826326	1.0	3376	tags=31%, list=16%, signal=37%
ABRAMSON_INTERACT_WITH_AIRE	ABRAMSON_INTERACT_WITH_AIRE	Details ...	42	-0.56453687	-1.5362283	0.0877193	0.13870381	1.0	3167	tags=38%, list=15%, signal=45%
TORCHIA_TARGETS_OF_EWSR1_FLI1_FUSION_UP	TORCHIA_TARGETS_OF_EWSR1_FLI1_FUSION_UP	Details ...	266	-0.4116926	-1.5353801	0.0042283298	0.13934703	1.0	5117	tags=34%, list=25%, signal=45%
WILCOX_RESPONSE_TO_PROGESTERONE_UP	WILCOX_RESPONSE_TO_PROGESTERONE_UP	Details ...	147	-0.4904989	-1.5350156	0.066841416	0.13943213	1.0	6236	tags=50%, list=30%, signal=72%
BOQUEST_STEM_CELL_CULTURED_VS_FRESH_UP	BOQUEST_STEM_CELL_CULTURED_VS_FRESH_UP	Details ...	424	-0.48776877	-1.5344553	0.047263682	0.139843	1.0	5282	tags=41%, list=26%, signal=54%
ABDELMOHSEN_ELAVL4_TARGETS	ABDELMOHSEN_ELAVL4_TARGETS	Details ...	16	-0.61150134	-1.5344366	0.031296574	0.13957691	1.0	4719	tags=50%, list=23%, signal=65%
WALLACE_PROSTATE_CANCER_RACE_DN	WALLACE_PROSTATE_CANCER_RACE_DN	Details ...	81	-0.42973348	-1.5329888	0.0232859	0.14085121	1.0	4125	tags=33%, list=20%, signal=42%
SASSON_RESPONSE_TO_FORSKOLIN_DN	SASSON_RESPONSE_TO_FORSKOLIN_DN	Details ...	87	-0.47041464	-1.531761	0.029717682	0.1419911	1.0	3889	tags=33%, list=19%, signal=41%
BOYLAN_MULTIPLE_MYELOMA_C_D_UP	BOYLAN_MULTIPLE_MYELOMA_C_D_UP	Details ...	136	-0.41736874	-1.531754	0.014510278	0.14170222	1.0	4805	tags=40%, list=23%, signal=52%
KENNY_CTNNB1_TARGETS_UP	KENNY_CTNNB1_TARGETS_UP	Details ...	49	-0.47970057	-1.5314114	0.020631067	0.14181635	1.0	3503	tags=33%, list=17%, signal=39%
ALONSO_METASTASIS_DN	ALONSO_METASTASIS_DN	Details ...	26	-0.58631545	-1.5313698	0.031454783	0.14156978	1.0	3999	tags=42%, list=20%, signal=52%
PLASARI_TGFB1_SIGNALING_VIA_NFIC_10HR_UP	PLASARI_TGFB1_SIGNALING_VIA_NFIC_10HR_UP	Details ...	53	-0.5499899	-1.5297896	0.025062656	0.14313456	1.0	5577	tags=47%, list=27%, signal=65%
BILD_HRAS_ONCOGENIC_SIGNATURE	BILD_HRAS_ONCOGENIC_SIGNATURE	Details ...	253	-0.45742667	-1.5294466	0.029126214	0.14326917	1.0	5100	tags=37%, list=25%, signal=49%
BLALOCK_ALZHEIMERS_DISEASE_INCIPIENT_DN	BLALOCK_ALZHEIMERS_DISEASE_INCIPIENT_DN	Details ...	163	-0.41254044	-1.5292963	0.01668653	0.14316365	1.0	4389	tags=34%, list=21%, signal=43%
CHEOK_RESPONSE_TO_MERCAPTOPURINE_AND_LD_MTX_DN	CHEOK_RESPONSE_TO_MERCAPTOPURINE_AND_LD_MTX_DN	Details ...	20	-0.57874924	-1.5287935	0.025094103	0.14344256	1.0	3724	tags=40%, list=18%, signal=49%
FULCHER_INFLAMMATORY_RESPONSE_LECTIN_VS_LPS_DN	FULCHER_INFLAMMATORY_RESPONSE_LECTIN_VS_LPS_DN	Details ...	440	-0.45034257	-1.5274891	0.047954865	0.14470398	1.0	5285	tags=37%, list=26%, signal=49%
KOKKINAKIS_METHIONINE_DEPRIVATION_96HR_UP	KOKKINAKIS_METHIONINE_DEPRIVATION_96HR_UP	Details ...	116	-0.44819662	-1.5265459	0.03328895	0.14557818	1.0	4672	tags=38%, list=23%, signal=49%
SHEDDEN_LUNG_CANCER_GOOD_SURVIVAL_A4	SHEDDEN_LUNG_CANCER_GOOD_SURVIVAL_A4	Details ...	193	-0.4407625	-1.5264343	0.014476615	0.1454058	1.0	5877	tags=42%, list=29%, signal=59%
SHARMA_PILOCYTIC_ASTROCYTOMA_LOCATION_UP	SHARMA_PILOCYTIC_ASTROCYTOMA_LOCATION_UP	Details ...	25	-0.5815924	-1.52524	0.03133515	0.1464637	1.0	5304	tags=52%, list=26%, signal=70%
TORCHIA_TARGETS_OF_EWSR1_FLI1_FUSION_DN	TORCHIA_TARGETS_OF_EWSR1_FLI1_FUSION_DN	Details ...	314	-0.4147348	-1.5243139	0.021765416	0.14730671	1.0	5928	tags=45%, list=29%, signal=63%
SARTIPY_NORMAL_AT_INSULIN_RESISTANCE_DN	SARTIPY_NORMAL_AT_INSULIN_RESISTANCE_DN	Details ...	20	-0.5549571	-1.5236543	0.03720238	0.14780845	1.0	5250	tags=60%, list=26%, signal=81%
VERRECCHIA_DELAYED_RESPONSE_TO_TGFB1	VERRECCHIA_DELAYED_RESPONSE_TO_TGFB1	Details ...	39	-0.52273095	-1.5225384	0.068249255	0.14886416	1.0	2876	tags=33%, list=14%, signal=39%
MCCABE_HOXC6_TARGETS_CANCER_DN	MCCABE_HOXC6_TARGETS_CANCER_DN	Details ...	19	-0.52602774	-1.522029	0.042424243	0.14921373	1.0	2860	tags=37%, list=14%, signal=43%
WOOD_EBV_EBNA1_TARGETS_DN	WOOD_EBV_EBNA1_TARGETS_DN	Details ...	47	-0.4925647	-1.5211384	0.034571063	0.14995182	1.0	5471	tags=51%, list=27%, signal=69%
IWANAGA_CARCINOGENESIS_BY_KRAS_DN	IWANAGA_CARCINOGENESIS_BY_KRAS_DN	Details ...	119	-0.41363895	-1.5209724	0.017084282	0.14982629	1.0	3327	tags=27%, list=16%, signal=32%
HOSHIDA_LIVER_CANCER_LATE_RECURRENCE_UP	HOSHIDA_LIVER_CANCER_LATE_RECURRENCE_UP	Details ...	61	-0.50325173	-1.5204746	0.041208792	0.1501496	1.0	5255	tags=48%, list=26%, signal=64%
CHUNG_BLISTER_CYTOTOXICITY_DN	CHUNG_BLISTER_CYTOTOXICITY_DN	Details ...	43	-0.51905096	-1.5201473	0.05394191	0.15027232	1.0	6313	tags=56%, list=31%, signal=80%
HUANG_FOXA2_TARGETS_UP	HUANG_FOXA2_TARGETS_UP	Details ...	45	-0.54027945	-1.5187954	0.026927784	0.15165074	1.0	5904	tags=56%, list=29%, signal=78%
MARIADASON_RESPONSE_TO_BUTYRATE_CURCUMIN_SULINDAC_TSA_8	MARIADASON_RESPONSE_TO_BUTYRATE_CURCUMIN_SULINDAC_TSA_8	Details ...	15	-0.61309624	-1.5182718	0.03610675	0.15197188	1.0	4540	tags=53%, list=22%, signal=68%
ONDER_CDH1_TARGETS_2_UP	ONDER_CDH1_TARGETS_2_UP	Details ...	254	-0.49382693	-1.5182346	0.08664773	0.15172035	1.0	5136	tags=46%, list=25%, signal=60%
CADWELL_ATG16L1_TARGETS_DN	CADWELL_ATG16L1_TARGETS_DN	Details ...	67	-0.45954803	-1.5178609	0.024305556	0.15188348	1.0	3605	tags=30%, list=18%, signal=36%
WATANABE_RECTAL_CANCER_RADIOTHERAPY_RESPONSIVE_DN	WATANABE_RECTAL_CANCER_RADIOTHERAPY_RESPONSIVE_DN	Details ...	91	-0.42128944	-1.516908	0.03481894	0.15279052	1.0	5050	tags=41%, list=25%, signal=54%
MORI_SMALL_PRE_BII_LYMPHOCYTE_UP	MORI_SMALL_PRE_BII_LYMPHOCYTE_UP	Details ...	86	-0.44142184	-1.5167637	0.022753129	0.1526726	1.0	3567	tags=28%, list=17%, signal=34%
JOHNSTONE_PARVB_TARGETS_3_UP	JOHNSTONE_PARVB_TARGETS_3_UP	Details ...	422	-0.3913239	-1.5156869	0.019950125	0.15371527	1.0	4310	tags=29%, list=21%, signal=36%
LANDEMAINE_LUNG_METASTASIS	LANDEMAINE_LUNG_METASTASIS	Details ...	21	-0.61814266	-1.514814	0.035663337	0.15455289	1.0	4315	tags=48%, list=21%, signal=60%
GENTILE_RESPONSE_CLUSTER_D3	GENTILE_RESPONSE_CLUSTER_D3	Details ...	60	-0.47890723	-1.5146853	0.061417323	0.15442067	1.0	6508	tags=53%, list=32%, signal=78%
BROWNE_HCMV_INFECTION_30MIN_DN	BROWNE_HCMV_INFECTION_30MIN_DN	Details ...	149	-0.43836644	-1.5141891	0.0063761957	0.15474461	1.0	5487	tags=38%, list=27%, signal=52%
NAKAYAMA_FRA2_TARGETS	NAKAYAMA_FRA2_TARGETS	Details ...	42	-0.50231045	-1.5133321	0.03875	0.1554608	1.0	5327	tags=52%, list=26%, signal=71%
TURASHVILI_BREAST_LOBULAR_CARCINOMA_VS_LOBULAR_NORMAL_DN	TURASHVILI_BREAST_LOBULAR_CARCINOMA_VS_LOBULAR_NORMAL_DN	Details ...	74	-0.55819404	-1.5131314	0.11908646	0.15541512	1.0	5131	tags=50%, list=25%, signal=66%
SUBTIL_PROGESTIN_TARGETS	SUBTIL_PROGESTIN_TARGETS	Details ...	35	-0.4769721	-1.5128644	0.035024155	0.15542573	1.0	4463	tags=34%, list=22%, signal=44%
MELLMAN_TUT1_TARGETS_UP	MELLMAN_TUT1_TARGETS_UP	Details ...	19	-0.5082979	-1.512822	0.03722504	0.15516996	1.0	2624	tags=37%, list=13%, signal=42%
EBAUER_TARGETS_OF_PAX3_FOXO1_FUSION_DN	EBAUER_TARGETS_OF_PAX3_FOXO1_FUSION_DN	Details ...	47	-0.48905325	-1.5128151	0.011402508	0.1548729	1.0	6435	tags=47%, list=31%, signal=68%
PEDERSEN_METASTASIS_BY_ERBB2_ISOFORM_6	PEDERSEN_METASTASIS_BY_ERBB2_ISOFORM_6	Details ...	29	-0.55744743	-1.5126803	0.021615472	0.1546967	1.0	3215	tags=28%, list=16%, signal=33%
RODRIGUES_NTN1_TARGETS_DN	RODRIGUES_NTN1_TARGETS_DN	Details ...	157	-0.43343356	-1.512193	0.006322445	0.15503329	1.0	3054	tags=24%, list=15%, signal=27%
HIRSCH_CELLULAR_TRANSFORMATION_SIGNATURE_DN	HIRSCH_CELLULAR_TRANSFORMATION_SIGNATURE_DN	Details ...	99	-0.41489673	-1.5120623	0.020310633	0.15493844	1.0	4201	tags=30%, list=20%, signal=38%
BHATI_G2M_ARREST_BY_2METHOXYESTRADIOL_UP	BHATI_G2M_ARREST_BY_2METHOXYESTRADIOL_UP	Details ...	118	-0.42273778	-1.5115783	0.04511278	0.15521154	1.0	4769	tags=31%, list=23%, signal=41%
LEIN_CEREBELLUM_MARKERS	LEIN_CEREBELLUM_MARKERS	Details ...	82	-0.4619687	-1.5115346	0.02178899	0.15497185	1.0	4445	tags=33%, list=22%, signal=42%
LEE_CALORIE_RESTRICTION_NEOCORTEX_DN	LEE_CALORIE_RESTRICTION_NEOCORTEX_DN	Details ...	87	-0.43091953	-1.511275	0.012925969	0.15499403	1.0	4598	tags=37%, list=22%, signal=47%
BENPORATH_ES_1	BENPORATH_ES_1	Details ...	370	-0.43848297	-1.5112036	0.06282052	0.15478331	1.0	5321	tags=38%, list=26%, signal=50%
HEDENFALK_BREAST_CANCER_BRCA1_VS_BRCA2	HEDENFALK_BREAST_CANCER_BRCA1_VS_BRCA2	Details ...	161	-0.39192453	-1.509948	0.043895748	0.1560468	1.0	4208	tags=30%, list=21%, signal=37%
TURASHVILI_BREAST_CARCINOMA_DUCTAL_VS_LOBULAR_UP	TURASHVILI_BREAST_CARCINOMA_DUCTAL_VS_LOBULAR_UP	Details ...	19	-0.6284603	-1.5096803	0.039940827	0.15607166	1.0	6103	tags=79%, list=30%, signal=112%
VERNELL_RETINOBLASTOMA_PATHWAY_UP	VERNELL_RETINOBLASTOMA_PATHWAY_UP	Details ...	69	-0.5693688	-1.5091729	0.108766235	0.15646085	1.0	3984	tags=38%, list=19%, signal=47%
ZHANG_RESPONSE_TO_CANTHARIDIN_UP	ZHANG_RESPONSE_TO_CANTHARIDIN_UP	Details ...	19	-0.6043291	-1.5089071	0.056631893	0.15650584	1.0	4632	tags=47%, list=23%, signal=61%
GAUSSMANN_MLL_AF4_FUSION_TARGETS_A_DN	GAUSSMANN_MLL_AF4_FUSION_TARGETS_A_DN	Details ...	87	-0.46885583	-1.5081913	0.0063492064	0.15711893	1.0	5690	tags=46%, list=28%, signal=63%
GRADE_COLON_VS_RECTAL_CANCER_UP	GRADE_COLON_VS_RECTAL_CANCER_UP	Details ...	38	-0.4949003	-1.5081645	0.054054055	0.15686834	1.0	4539	tags=47%, list=22%, signal=61%
ALCALAY_AML_BY_NPM1_LOCALIZATION_UP	ALCALAY_AML_BY_NPM1_LOCALIZATION_UP	Details ...	135	-0.43468535	-1.5075155	0.016222479	0.15737016	1.0	3823	tags=29%, list=19%, signal=35%
DAVICIONI_PAX_FOXO1_SIGNATURE_IN_ARMS_UP	DAVICIONI_PAX_FOXO1_SIGNATURE_IN_ARMS_UP	Details ...	59	-0.48883665	-1.5071769	0.027777778	0.15746295	1.0	6379	tags=53%, list=31%, signal=76%
CONCANNON_APOPTOSIS_BY_EPOXOMICIN_UP	CONCANNON_APOPTOSIS_BY_EPOXOMICIN_UP	Details ...	235	-0.4063943	-1.5062383	0.016073478	0.15831423	1.0	3725	tags=25%, list=18%, signal=30%
GU_PDEF_TARGETS_DN	GU_PDEF_TARGETS_DN	Details ...	39	-0.5426291	-1.5060292	0.03233533	0.15831971	1.0	4594	tags=38%, list=22%, signal=49%
WAMUNYOKOLI_OVARIAN_CANCER_GRADES_1_2_DN	WAMUNYOKOLI_OVARIAN_CANCER_GRADES_1_2_DN	Details ...	63	-0.52402997	-1.5045056	0.07153729	0.15997148	1.0	5876	tags=51%, list=29%, signal=71%
CHIARADONNA_NEOPLASTIC_TRANSFORMATION_CDC25_UP	CHIARADONNA_NEOPLASTIC_TRANSFORMATION_CDC25_UP	Details ...	118	-0.47789752	-1.5041742	0.046511628	0.160035	1.0	4245	tags=34%, list=21%, signal=43%
BROWNE_HCMV_INFECTION_10HR_UP	BROWNE_HCMV_INFECTION_10HR_UP	Details ...	98	-0.45075002	-1.5032889	0.010022271	0.16082305	1.0	2490	tags=22%, list=12%, signal=25%
RAY_TUMORIGENESIS_BY_ERBB2_CDC25A_DN	RAY_TUMORIGENESIS_BY_ERBB2_CDC25A_DN	Details ...	156	-0.42115846	-1.5018383	0.041564792	0.16240627	1.0	4932	tags=36%, list=24%, signal=47%
HERNANDEZ_ABERRANT_MITOSIS_BY_DOCETACEL_4NM_UP	HERNANDEZ_ABERRANT_MITOSIS_BY_DOCETACEL_4NM_UP	Details ...	21	-0.621765	-1.4987409	0.033665836	0.16607231	1.0	6769	tags=71%, list=33%, signal=107%
YORDY_RECIPROCAL_REGULATION_BY_ETS1_AND_SP100_DN	YORDY_RECIPROCAL_REGULATION_BY_ETS1_AND_SP100_DN	Details ...	83	-0.45111674	-1.4986206	0.015186916	0.16590224	1.0	4653	tags=29%, list=23%, signal=37%
LEE_METASTASIS_AND_ALTERNATIVE_SPLICING_DN	LEE_METASTASIS_AND_ALTERNATIVE_SPLICING_DN	Details ...	45	-0.48087946	-1.4985555	0.014606741	0.16568689	1.0	4654	tags=36%, list=23%, signal=46%
THEODOROU_MAMMARY_TUMORIGENESIS	THEODOROU_MAMMARY_TUMORIGENESIS	Details ...	31	-0.5768963	-1.4984738	0.031914894	0.16550554	1.0	4860	tags=45%, list=24%, signal=59%
BERNARD_PPAPDC1B_TARGETS_UP	BERNARD_PPAPDC1B_TARGETS_UP	Details ...	39	-0.46684393	-1.4974227	0.025232404	0.16662602	1.0	3279	tags=31%, list=16%, signal=37%
NIELSEN_LIPOSARCOMA_DN	NIELSEN_LIPOSARCOMA_DN	Details ...	19	-0.55832696	-1.4938178	0.04698972	0.17094903	1.0	5763	tags=58%, list=28%, signal=80%
DAVICIONI_TARGETS_OF_PAX_FOXO1_FUSIONS_DN	DAVICIONI_TARGETS_OF_PAX_FOXO1_FUSIONS_DN	Details ...	66	-0.51910514	-1.4933861	0.019813519	0.17127188	1.0	4660	tags=38%, list=23%, signal=49%
CHESLER_BRAIN_HIGHEST_EXPRESSION	CHESLER_BRAIN_HIGHEST_EXPRESSION	Details ...	40	-0.4693351	-1.4926198	0.038978495	0.17191581	1.0	2928	tags=35%, list=14%, signal=41%
YANG_BREAST_CANCER_ESR1_LASER_DN	YANG_BREAST_CANCER_ESR1_LASER_DN	Details ...	50	-0.5541783	-1.4920787	0.06386293	0.17239185	1.0	4195	tags=40%, list=20%, signal=50%
ZHAN_MULTIPLE_MYELOMA_CD2_UP	ZHAN_MULTIPLE_MYELOMA_CD2_UP	Details ...	44	-0.5103316	-1.4918824	0.0425	0.17232876	1.0	5143	tags=48%, list=25%, signal=64%
CAFFAREL_RESPONSE_TO_THC_8HR_5_UP	CAFFAREL_RESPONSE_TO_THC_8HR_5_UP	Details ...	16	-0.53038716	-1.4917663	0.05	0.17216334	1.0	2458	tags=25%, list=12%, signal=28%
WOTTON_RUNX_TARGETS_DN	WOTTON_RUNX_TARGETS_DN	Details ...	29	-0.5422043	-1.4905707	0.031766202	0.17336212	1.0	4239	tags=45%, list=21%, signal=56%
ZHOU_INFLAMMATORY_RESPONSE_FIMA_UP	ZHOU_INFLAMMATORY_RESPONSE_FIMA_UP	Details ...	500	-0.42663828	-1.4903216	0.00952381	0.17342417	1.0	5264	tags=35%, list=26%, signal=46%
COATES_MACROPHAGE_M1_VS_M2_UP	COATES_MACROPHAGE_M1_VS_M2_UP	Details ...	81	-0.4423339	-1.4902675	0.047803618	0.17317468	1.0	5149	tags=43%, list=25%, signal=57%
ZHU_SKIL_TARGETS_UP	ZHU_SKIL_TARGETS_UP	Details ...	20	-0.6297892	-1.4897107	0.05457464	0.17357206	1.0	4316	tags=50%, list=21%, signal=63%
DAZARD_RESPONSE_TO_UV_SCC_UP	DAZARD_RESPONSE_TO_UV_SCC_UP	Details ...	118	-0.43737885	-1.4895484	0.059379216	0.17350417	1.0	5963	tags=42%, list=29%, signal=58%
KIM_WT1_TARGETS_12HR_DN	KIM_WT1_TARGETS_12HR_DN	Details ...	202	-0.39320686	-1.4882885	0.02045728	0.17484558	1.0	4208	tags=31%, list=21%, signal=38%
OZEN_MIR125B1_TARGETS	OZEN_MIR125B1_TARGETS	Details ...	25	-0.48365584	-1.4879085	0.042613637	0.175029	1.0	3305	tags=40%, list=16%, signal=48%
GUTIERREZ_CHRONIC_LYMPHOCYTIC_LEUKEMIA_DN	GUTIERREZ_CHRONIC_LYMPHOCYTIC_LEUKEMIA_DN	Details ...	54	-0.47640392	-1.487705	0.0436457	0.17498086	1.0	4555	tags=41%, list=22%, signal=52%
GAZDA_DIAMOND_BLACKFAN_ANEMIA_ERYTHROID_DN	GAZDA_DIAMOND_BLACKFAN_ANEMIA_ERYTHROID_DN	Details ...	471	-0.35547972	-1.4875014	0.0	0.17492889	1.0	3207	tags=23%, list=16%, signal=27%
WATANABE_ULCERATIVE_COLITIS_WITH_CANCER_UP	WATANABE_ULCERATIVE_COLITIS_WITH_CANCER_UP	Details ...	17	-0.5808389	-1.4873178	0.07175572	0.17483318	1.0	4660	tags=65%, list=23%, signal=84%
CUI_TCF21_TARGETS_DN	CUI_TCF21_TARGETS_DN	Details ...	31	-0.53245234	-1.4872319	0.04103165	0.17463617	1.0	5229	tags=55%, list=26%, signal=74%
GROSS_HYPOXIA_VIA_HIF1A_UP	GROSS_HYPOXIA_VIA_HIF1A_UP	Details ...	73	-0.4194908	-1.4869231	0.048484847	0.17469734	1.0	2439	tags=25%, list=12%, signal=28%
BOYLAN_MULTIPLE_MYELOMA_C_CLUSTER_DN	BOYLAN_MULTIPLE_MYELOMA_C_CLUSTER_DN	Details ...	32	-0.5207662	-1.4868962	0.054929577	0.17442703	1.0	4189	tags=38%, list=20%, signal=47%
KOYAMA_SEMA3B_TARGETS_DN	KOYAMA_SEMA3B_TARGETS_DN	Details ...	391	-0.3673698	-1.4868869	0.0031880978	0.1741271	1.0	3287	tags=22%, list=16%, signal=26%
CORRE_MULTIPLE_MYELOMA_UP	CORRE_MULTIPLE_MYELOMA_UP	Details ...	68	-0.51011264	-1.4864346	0.056774195	0.17450579	1.0	5614	tags=44%, list=27%, signal=61%
KINSEY_TARGETS_OF_EWSR1_FLII_FUSION_DN	KINSEY_TARGETS_OF_EWSR1_FLII_FUSION_DN	Details ...	319	-0.43684927	-1.4864029	0.06622516	0.17424202	1.0	5066	tags=41%, list=25%, signal=53%
SOTIRIOU_BREAST_CANCER_GRADE_1_VS_3_DN	SOTIRIOU_BREAST_CANCER_GRADE_1_VS_3_DN	Details ...	49	-0.52253485	-1.4859718	0.105065666	0.1745345	1.0	3337	tags=37%, list=16%, signal=44%
STEIN_ESR1_TARGETS	STEIN_ESR1_TARGETS	Details ...	85	-0.46787563	-1.4850711	0.079155676	0.17539458	1.0	6589	tags=52%, list=32%, signal=76%
AMIT_SERUM_RESPONSE_60_MCF10A	AMIT_SERUM_RESPONSE_60_MCF10A	Details ...	57	-0.54036546	-1.4847122	0.06685237	0.1756257	1.0	5084	tags=42%, list=25%, signal=56%
GENTILE_UV_RESPONSE_CLUSTER_D9	GENTILE_UV_RESPONSE_CLUSTER_D9	Details ...	25	-0.5272715	-1.4843225	0.04390935	0.17580335	1.0	6155	tags=56%, list=30%, signal=80%
TURASHVILI_BREAST_LOBULAR_CARCINOMA_VS_LOBULAR_NORMAL_UP	TURASHVILI_BREAST_LOBULAR_CARCINOMA_VS_LOBULAR_NORMAL_UP	Details ...	93	-0.53904533	-1.4839811	0.055844154	0.1759081	1.0	6642	tags=54%, list=32%, signal=79%
ONDER_CDH1_SIGNALING_VIA_CTNNB1	ONDER_CDH1_SIGNALING_VIA_CTNNB1	Details ...	82	-0.49753317	-1.4833364	0.0907781	0.17647845	1.0	5163	tags=44%, list=25%, signal=58%
FAELT_B_CLL_WITH_VH3_21_DN	FAELT_B_CLL_WITH_VH3_21_DN	Details ...	49	-0.414495	-1.4832947	0.037302725	0.17622735	1.0	3996	tags=33%, list=19%, signal=40%
SARTIPY_BLUNTED_BY_INSULIN_RESISTANCE_UP	SARTIPY_BLUNTED_BY_INSULIN_RESISTANCE_UP	Details ...	18	-0.597229	-1.4831998	0.048744462	0.17605785	1.0	1996	tags=39%, list=10%, signal=43%
KIM_ALL_DISORDERS_OLIGODENDROCYTE_NUMBER_CORR_DN	KIM_ALL_DISORDERS_OLIGODENDROCYTE_NUMBER_CORR_DN	Details ...	33	-0.55336446	-1.4831339	0.030048076	0.1758597	1.0	5949	tags=55%, list=29%, signal=77%
RODRIGUES_NTN1_AND_DCC_TARGETS	RODRIGUES_NTN1_AND_DCC_TARGETS	Details ...	35	-0.5060904	-1.4826427	0.044678055	0.17626122	1.0	3637	tags=34%, list=18%, signal=42%
RIZ_ERYTHROID_DIFFERENTIATION_HBZ	RIZ_ERYTHROID_DIFFERENTIATION_HBZ	Details ...	41	-0.53183633	-1.4819182	0.04032258	0.17688332	1.0	3931	tags=29%, list=19%, signal=36%
VALK_AML_CLUSTER_3	VALK_AML_CLUSTER_3	Details ...	31	-0.49376228	-1.481859	0.039119806	0.17664838	1.0	3845	tags=39%, list=19%, signal=48%
ALONSO_METASTASIS_EMT_UP	ALONSO_METASTASIS_EMT_UP	Details ...	36	-0.50960326	-1.4813974	0.06497175	0.17692424	1.0	4819	tags=50%, list=24%, signal=65%
NEMETH_INFLAMMATORY_RESPONSE_LPS_DN	NEMETH_INFLAMMATORY_RESPONSE_LPS_DN	Details ...	31	-0.49675614	-1.4812509	0.061518326	0.17681874	1.0	5053	tags=39%, list=25%, signal=51%
NOUZOVA_METHYLATED_IN_APL	NOUZOVA_METHYLATED_IN_APL	Details ...	63	-0.49646252	-1.4799873	0.021134594	0.17818263	1.0	5799	tags=48%, list=28%, signal=66%
PARK_HSC_VS_MULTIPOTENT_PROGENITORS_UP	PARK_HSC_VS_MULTIPOTENT_PROGENITORS_UP	Details ...	19	-0.50489163	-1.4796714	0.038394414	0.17831607	1.0	3409	tags=37%, list=17%, signal=44%
BEIER_GLIOMA_STEM_CELL_DN	BEIER_GLIOMA_STEM_CELL_DN	Details ...	64	-0.43833303	-1.4784416	0.056851313	0.17967845	1.0	4702	tags=38%, list=23%, signal=49%
MATZUK_EMBRYONIC_GERM_CELL	MATZUK_EMBRYONIC_GERM_CELL	Details ...	19	-0.56030685	-1.4780041	0.052362707	0.17995979	1.0	5876	tags=58%, list=29%, signal=81%
GROSS_HYPOXIA_VIA_ELK3_DN	GROSS_HYPOXIA_VIA_ELK3_DN	Details ...	155	-0.46597162	-1.4774973	0.05263158	0.1803762	1.0	5383	tags=43%, list=26%, signal=57%
DEBIASI_APOPTOSIS_BY_REOVIRUS_INFECTION_DN	DEBIASI_APOPTOSIS_BY_REOVIRUS_INFECTION_DN	Details ...	283	-0.38037416	-1.4768584	0.042524006	0.18094483	1.0	5081	tags=33%, list=25%, signal=43%
STEIN_ESRRA_TARGETS_RESPONSIVE_TO_ESTROGEN_UP	STEIN_ESRRA_TARGETS_RESPONSIVE_TO_ESTROGEN_UP	Details ...	31	-0.50176305	-1.4765472	0.0436457	0.18103282	1.0	3897	tags=32%, list=19%, signal=40%
YUAN_ZNF143_PARTNERS	YUAN_ZNF143_PARTNERS	Details ...	22	-0.5511814	-1.4765402	0.079566	0.18073586	1.0	5684	tags=64%, list=28%, signal=88%
PLASARI_TGFB1_SIGNALING_VIA_NFIC_1HR_UP	PLASARI_TGFB1_SIGNALING_VIA_NFIC_1HR_UP	Details ...	33	-0.5423117	-1.4759493	0.067510545	0.18130365	1.0	2918	tags=33%, list=14%, signal=39%
MMS_MOUSE_LYMPH_HIGH_4HRS_UP	MMS_MOUSE_LYMPH_HIGH_4HRS_UP	Details ...	36	-0.51024383	-1.4758029	0.08584338	0.18120009	1.0	5427	tags=50%, list=26%, signal=68%
WANG_IMMORTALIZED_BY_HOXA9_AND_MEIS1_UP	WANG_IMMORTALIZED_BY_HOXA9_AND_MEIS1_UP	Details ...	31	-0.5481689	-1.4755838	0.04336735	0.18122636	1.0	6391	tags=58%, list=31%, signal=84%
DAVICIONI_TARGETS_OF_PAX_FOXO1_FUSIONS_UP	DAVICIONI_TARGETS_OF_PAX_FOXO1_FUSIONS_UP	Details ...	254	-0.44708037	-1.4748583	0.06550802	0.18195404	1.0	4911	tags=37%, list=24%, signal=48%
GENTILE_UV_RESPONSE_CLUSTER_D7	GENTILE_UV_RESPONSE_CLUSTER_D7	Details ...	39	-0.43307906	-1.4739465	0.03457815	0.18291032	1.0	2941	tags=28%, list=14%, signal=33%
WEIGEL_OXIDATIVE_STRESS_BY_HNE_AND_H2O2	WEIGEL_OXIDATIVE_STRESS_BY_HNE_AND_H2O2	Details ...	39	-0.43567008	-1.4738729	0.03670886	0.18269414	1.0	1908	tags=18%, list=9%, signal=20%
MIYAGAWA_TARGETS_OF_EWSR1_ETS_FUSIONS_UP	MIYAGAWA_TARGETS_OF_EWSR1_ETS_FUSIONS_UP	Details ...	252	-0.43009603	-1.4736218	0.03221809	0.18270122	1.0	3773	tags=25%, list=18%, signal=31%
GROSS_HYPOXIA_VIA_ELK3_UP	GROSS_HYPOXIA_VIA_ELK3_UP	Details ...	202	-0.3736847	-1.4730699	0.044176705	0.18310986	1.0	4672	tags=31%, list=23%, signal=40%
TAKEDA_TARGETS_OF_NUP98_HOXA9_FUSION_6HR_UP	TAKEDA_TARGETS_OF_NUP98_HOXA9_FUSION_6HR_UP	Details ...	81	-0.52444154	-1.4730067	0.042806182	0.18287984	1.0	5447	tags=46%, list=27%, signal=62%
BILD_E2F3_ONCOGENIC_SIGNATURE	BILD_E2F3_ONCOGENIC_SIGNATURE	Details ...	230	-0.39196125	-1.4724104	0.018583043	0.18341836	1.0	5743	tags=40%, list=28%, signal=54%
LANG_MYB_FAMILY_TARGETS	LANG_MYB_FAMILY_TARGETS	Details ...	29	-0.45694798	-1.471095	0.05172414	0.18492964	1.0	4678	tags=45%, list=23%, signal=58%
YAO_TEMPORAL_RESPONSE_TO_PROGESTERONE_CLUSTER_8	YAO_TEMPORAL_RESPONSE_TO_PROGESTERONE_CLUSTER_8	Details ...	48	-0.49751693	-1.4705579	0.032451924	0.18535675	1.0	6236	tags=56%, list=30%, signal=81%
WANG_CISPLATIN_RESPONSE_AND_XPC_DN	WANG_CISPLATIN_RESPONSE_AND_XPC_DN	Details ...	224	-0.36416635	-1.4699125	0.025348542	0.18590873	1.0	4742	tags=33%, list=23%, signal=43%
DUNNE_TARGETS_OF_AML1_MTG8_FUSION_DN	DUNNE_TARGETS_OF_AML1_MTG8_FUSION_DN	Details ...	18	-0.63425845	-1.4694793	0.0754717	0.18617646	1.0	3280	tags=39%, list=16%, signal=46%
FIGUEROA_AML_METHYLATION_CLUSTER_3_UP	FIGUEROA_AML_METHYLATION_CLUSTER_3_UP	Details ...	165	-0.39076996	-1.4693121	0.026402641	0.18605419	1.0	5350	tags=37%, list=26%, signal=50%
YOSHIOKA_LIVER_CANCER_EARLY_RECURRENCE_DN	YOSHIOKA_LIVER_CANCER_EARLY_RECURRENCE_DN	Details ...	58	-0.42383736	-1.468743	0.024802705	0.18656394	1.0	5025	tags=31%, list=25%, signal=41%
RICKMAN_TUMOR_DIFFERENTIATED_MODERATELY_VS_POORLY_UP	RICKMAN_TUMOR_DIFFERENTIATED_MODERATELY_VS_POORLY_UP	Details ...	118	-0.3857572	-1.4687133	0.047106326	0.18629424	1.0	2914	tags=27%, list=14%, signal=31%
DACOSTA_LOW_DOSE_UV_RESPONSE_VIA_ERCC3_XPCS_UP	DACOSTA_LOW_DOSE_UV_RESPONSE_VIA_ERCC3_XPCS_UP	Details ...	18	-0.53395456	-1.4684811	0.024623804	0.18627109	1.0	491	tags=17%, list=2%, signal=17%
DING_LUNG_CANCER_BY_MUTATION_RATE	DING_LUNG_CANCER_BY_MUTATION_RATE	Details ...	20	-0.5604174	-1.4678193	0.041666668	0.18685761	1.0	2364	tags=30%, list=12%, signal=34%
JIANG_HYPOXIA_NORMAL	JIANG_HYPOXIA_NORMAL	Details ...	304	-0.34880367	-1.4677877	0.0045402953	0.18660566	1.0	2449	tags=18%, list=12%, signal=20%
FARMER_BREAST_CANCER_APOCRINE_VS_BASAL	FARMER_BREAST_CANCER_APOCRINE_VS_BASAL	Details ...	323	-0.39752007	-1.4674796	0.011578947	0.18672702	1.0	5314	tags=37%, list=26%, signal=49%
MORI_PLASMA_CELL_DN	MORI_PLASMA_CELL_DN	Details ...	32	-0.5566009	-1.4673148	0.0899705	0.18663464	1.0	3347	tags=31%, list=16%, signal=37%
CLIMENT_BREAST_CANCER_COPY_NUMBER_UP	CLIMENT_BREAST_CANCER_COPY_NUMBER_UP	Details ...	23	-0.54581934	-1.4665589	0.066216215	0.18729518	1.0	7494	tags=61%, list=37%, signal=96%
INGRAM_SHH_TARGETS_UP	INGRAM_SHH_TARGETS_UP	Details ...	126	-0.46756235	-1.4662912	0.043583535	0.18737115	1.0	5324	tags=44%, list=26%, signal=59%
VANTVEER_BREAST_CANCER_METASTASIS_DN	VANTVEER_BREAST_CANCER_METASTASIS_DN	Details ...	117	-0.5357133	-1.4643457	0.13282442	0.18979692	1.0	6244	tags=56%, list=30%, signal=79%
FLECHNER_PBL_KIDNEY_TRANSPLANT_OK_VS_DONOR_DN	FLECHNER_PBL_KIDNEY_TRANSPLANT_OK_VS_DONOR_DN	Details ...	40	-0.4643411	-1.4639978	0.06291391	0.18997619	1.0	4124	tags=30%, list=20%, signal=37%
SILIGAN_TARGETS_OF_EWS_FLI1_FUSION_DN	SILIGAN_TARGETS_OF_EWS_FLI1_FUSION_DN	Details ...	18	-0.5387715	-1.4635454	0.057401814	0.19031534	1.0	4138	tags=44%, list=20%, signal=56%
OUYANG_PROSTATE_CANCER_PROGRESSION_UP	OUYANG_PROSTATE_CANCER_PROGRESSION_UP	Details ...	19	-0.52012074	-1.4631559	0.056100983	0.19050914	1.0	4494	tags=47%, list=22%, signal=61%
LIU_CMYB_TARGETS_UP	LIU_CMYB_TARGETS_UP	Details ...	161	-0.38508776	-1.4630362	0.02056277	0.19034876	1.0	3765	tags=24%, list=18%, signal=29%
RIZ_ERYTHROID_DIFFERENTIATION	RIZ_ERYTHROID_DIFFERENTIATION	Details ...	77	-0.4506457	-1.4627963	0.100961536	0.19039342	1.0	4862	tags=35%, list=24%, signal=46%
OUILLETTE_CLL_13Q14_DELETION_DN	OUILLETTE_CLL_13Q14_DELETION_DN	Details ...	56	-0.42914826	-1.462708	0.042307694	0.19021976	1.0	5026	tags=39%, list=25%, signal=52%
GAZDA_DIAMOND_BLACKFAN_ANEMIA_PROGENITOR_DN	GAZDA_DIAMOND_BLACKFAN_ANEMIA_PROGENITOR_DN	Details ...	65	-0.4284652	-1.4618616	0.062240664	0.19099467	1.0	3381	tags=29%, list=16%, signal=35%
YAO_HOXA10_TARGETS_VIA_PROGESTERONE_DN	YAO_HOXA10_TARGETS_VIA_PROGESTERONE_DN	Details ...	18	-0.63082266	-1.4608928	0.04676259	0.19209987	1.0	5707	tags=50%, list=28%, signal=69%
ENGELMANN_CANCER_PROGENITORS_UP	ENGELMANN_CANCER_PROGENITORS_UP	Details ...	47	-0.48128492	-1.4597763	0.045507584	0.19338256	1.0	5229	tags=38%, list=26%, signal=51%
DASU_IL6_SIGNALING_SCAR_DN	DASU_IL6_SIGNALING_SCAR_DN	Details ...	16	-0.6202796	-1.4584051	0.09815951	0.19496247	1.0	2364	tags=25%, list=12%, signal=28%
KIM_MYCN_AMPLIFICATION_TARGETS_UP	KIM_MYCN_AMPLIFICATION_TARGETS_UP	Details ...	92	-0.4382485	-1.4583982	0.027685493	0.19466002	1.0	5097	tags=46%, list=25%, signal=60%
FIGUEROA_AML_METHYLATION_CLUSTER_2_UP	FIGUEROA_AML_METHYLATION_CLUSTER_2_UP	Details ...	53	-0.44603196	-1.4572065	0.03647059	0.19601977	1.0	3118	tags=23%, list=15%, signal=27%
GRANDVAUX_IRF3_TARGETS_DN	GRANDVAUX_IRF3_TARGETS_DN	Details ...	19	-0.5979411	-1.4564154	0.06	0.19679518	1.0	3753	tags=47%, list=18%, signal=58%
FIGUEROA_AML_METHYLATION_CLUSTER_7_UP	FIGUEROA_AML_METHYLATION_CLUSTER_7_UP	Details ...	115	-0.38005215	-1.4563282	0.011086474	0.19657998	1.0	3894	tags=26%, list=19%, signal=32%
MARKEY_RB1_CHRONIC_LOF_UP	MARKEY_RB1_CHRONIC_LOF_UP	Details ...	114	-0.43596658	-1.4547275	0.047263682	0.19850403	1.0	4862	tags=34%, list=24%, signal=45%
SHEPARD_CRUSH_AND_BURN_MUTANT_DN	SHEPARD_CRUSH_AND_BURN_MUTANT_DN	Details ...	182	-0.43488187	-1.4543654	0.089097306	0.19873163	1.0	5171	tags=38%, list=25%, signal=50%
MARTORIATI_MDM4_TARGETS_NEUROEPITHELIUM_DN	MARTORIATI_MDM4_TARGETS_NEUROEPITHELIUM_DN	Details ...	159	-0.47033513	-1.4536082	0.030668126	0.1995308	1.0	6148	tags=44%, list=30%, signal=62%
NIKOLSKY_BREAST_CANCER_19Q13.1_AMPLICON	NIKOLSKY_BREAST_CANCER_19Q13.1_AMPLICON	Details ...	22	-0.6910992	-1.453527	0.10240964	0.19933327	1.0	4168	tags=55%, list=20%, signal=68%
OUELLET_CULTURED_OVARIAN_CANCER_INVASIVE_VS_LMP_DN	OUELLET_CULTURED_OVARIAN_CANCER_INVASIVE_VS_LMP_DN	Details ...	34	-0.50364286	-1.452387	0.057038836	0.20057642	1.0	3154	tags=26%, list=15%, signal=31%
LANDIS_ERBB2_BREAST_TUMORS_65_UP	LANDIS_ERBB2_BREAST_TUMORS_65_UP	Details ...	22	-0.5170657	-1.4519794	0.056835636	0.20078766	1.0	5868	tags=45%, list=29%, signal=64%
BREDEMEYER_RAG_SIGNALING_VIA_ATM_NOT_VIA_NFKB_DN	BREDEMEYER_RAG_SIGNALING_VIA_ATM_NOT_VIA_NFKB_DN	Details ...	38	-0.46552616	-1.4518	0.039812647	0.20068881	1.0	4997	tags=42%, list=24%, signal=56%
NAKAMURA_ADIPOGENESIS_EARLY_UP	NAKAMURA_ADIPOGENESIS_EARLY_UP	Details ...	65	-0.50400347	-1.4501686	0.064986736	0.20268391	1.0	4110	tags=40%, list=20%, signal=50%
LINDGREN_BLADDER_CANCER_CLUSTER_3_DN	LINDGREN_BLADDER_CANCER_CLUSTER_3_DN	Details ...	220	-0.37209243	-1.448802	0.049543675	0.20421132	1.0	4795	tags=35%, list=23%, signal=45%
HORIUCHI_WTAP_TARGETS_DN	HORIUCHI_WTAP_TARGETS_DN	Details ...	305	-0.4461949	-1.4486923	0.14660494	0.20405409	1.0	5230	tags=40%, list=26%, signal=53%
ROME_INSULIN_TARGETS_IN_MUSCLE_UP	ROME_INSULIN_TARGETS_IN_MUSCLE_UP	Details ...	432	-0.34934095	-1.4485748	0.0397351	0.20389597	1.0	4427	tags=30%, list=22%, signal=37%
MARIADASON_REGULATED_BY_HISTONE_ACETYLATION_UP	MARIADASON_REGULATED_BY_HISTONE_ACETYLATION_UP	Details ...	79	-0.3877549	-1.448437	0.02606635	0.20377144	1.0	1995	tags=16%, list=10%, signal=18%
BECKER_TAMOXIFEN_RESISTANCE_DN	BECKER_TAMOXIFEN_RESISTANCE_DN	Details ...	50	-0.497709	-1.4482177	0.04352941	0.20379217	1.0	5842	tags=50%, list=28%, signal=70%
VALK_AML_CLUSTER_8	VALK_AML_CLUSTER_8	Details ...	26	-0.50276506	-1.4481567	0.03942181	0.203582	1.0	5440	tags=46%, list=27%, signal=63%
CHIARADONNA_NEOPLASTIC_TRANSFORMATION_KRAS_UP	CHIARADONNA_NEOPLASTIC_TRANSFORMATION_KRAS_UP	Details ...	124	-0.43966946	-1.4478911	0.07662835	0.20366175	1.0	4939	tags=39%, list=24%, signal=51%
TAVAZOIE_METASTASIS	TAVAZOIE_METASTASIS	Details ...	104	-0.49433532	-1.447671	0.011530398	0.20367171	1.0	6476	tags=54%, list=32%, signal=78%
TONKS_TARGETS_OF_RUNX1_RUNX1T1_FUSION_HSC_UP	TONKS_TARGETS_OF_RUNX1_RUNX1T1_FUSION_HSC_UP	Details ...	182	-0.44284156	-1.447025	0.07015306	0.20422593	1.0	5704	tags=46%, list=28%, signal=63%
ACEVEDO_LIVER_CANCER_WITH_H3K9ME3_DN	ACEVEDO_LIVER_CANCER_WITH_H3K9ME3_DN	Details ...	112	-0.45717138	-1.4465944	0.047674417	0.20455441	1.0	5047	tags=33%, list=25%, signal=44%
JEON_SMAD6_TARGETS_UP	JEON_SMAD6_TARGETS_UP	Details ...	24	-0.60114753	-1.4465137	0.0816944	0.20435989	1.0	2093	tags=25%, list=10%, signal=28%
TAKEDA_TARGETS_OF_NUP98_HOXA9_FUSION_16D_DN	TAKEDA_TARGETS_OF_NUP98_HOXA9_FUSION_16D_DN	Details ...	134	-0.45937702	-1.4460988	0.039719626	0.20463325	1.0	3770	tags=25%, list=18%, signal=30%
SCIBETTA_KDM5B_TARGETS_DN	SCIBETTA_KDM5B_TARGETS_DN	Details ...	78	-0.44457182	-1.44455	0.09400545	0.20659345	1.0	4167	tags=32%, list=20%, signal=40%
PARK_HSC_MARKERS	PARK_HSC_MARKERS	Details ...	43	-0.43458733	-1.4445494	0.044136193	0.20627818	1.0	2013	tags=21%, list=10%, signal=23%
PHONG_TNF_RESPONSE_VIA_P38_PARTIAL	PHONG_TNF_RESPONSE_VIA_P38_PARTIAL	Details ...	160	-0.46990398	-1.4440086	0.06447368	0.2066947	1.0	5327	tags=38%, list=26%, signal=50%
STOSSI_RESPONSE_TO_ESTRADIOL	STOSSI_RESPONSE_TO_ESTRADIOL	Details ...	50	-0.52870345	-1.4438137	0.023109244	0.2066534	1.0	4866	tags=40%, list=24%, signal=52%
MASSARWEH_RESPONSE_TO_ESTRADIOL	MASSARWEH_RESPONSE_TO_ESTRADIOL	Details ...	59	-0.4865537	-1.4436755	0.08811749	0.2064957	1.0	5842	tags=44%, list=28%, signal=61%
WEST_ADRENOCORTICAL_TUMOR_UP	WEST_ADRENOCORTICAL_TUMOR_UP	Details ...	287	-0.431905	-1.4435257	0.10526316	0.20640673	1.0	4717	tags=38%, list=23%, signal=49%
ZWANG_EGF_PERSISTENTLY_UP	ZWANG_EGF_PERSISTENTLY_UP	Details ...	31	-0.47913063	-1.4429113	0.05707196	0.2070093	1.0	5278	tags=45%, list=26%, signal=61%
LU_IL4_SIGNALING	LU_IL4_SIGNALING	Details ...	91	-0.45355314	-1.4423761	0.075351216	0.20746405	1.0	3774	tags=30%, list=18%, signal=36%
MCBRYAN_PUBERTAL_BREAST_4_5WK_DN	MCBRYAN_PUBERTAL_BREAST_4_5WK_DN	Details ...	190	-0.39975414	-1.441452	0.056354918	0.20848359	1.0	4847	tags=35%, list=24%, signal=46%
JOSEPH_RESPONSE_TO_SODIUM_BUTYRATE_DN	JOSEPH_RESPONSE_TO_SODIUM_BUTYRATE_DN	Details ...	63	-0.4546369	-1.4396687	0.068741895	0.21063371	1.0	5521	tags=40%, list=27%, signal=54%
GRADE_COLON_AND_RECTAL_CANCER_DN	GRADE_COLON_AND_RECTAL_CANCER_DN	Details ...	97	-0.41396967	-1.4396558	0.041284405	0.21033655	1.0	4394	tags=30%, list=21%, signal=38%
KOKKINAKIS_METHIONINE_DEPRIVATION_48HR_UP	KOKKINAKIS_METHIONINE_DEPRIVATION_48HR_UP	Details ...	126	-0.40987653	-1.439545	0.053315993	0.2101681	1.0	5923	tags=45%, list=29%, signal=63%
YAGI_AML_WITH_T_8_21_TRANSLOCATION	YAGI_AML_WITH_T_8_21_TRANSLOCATION	Details ...	361	-0.37534305	-1.4382272	0.02297593	0.21176271	1.0	3113	tags=22%, list=15%, signal=26%
GAVIN_FOXP3_TARGETS_CLUSTER_P2	GAVIN_FOXP3_TARGETS_CLUSTER_P2	Details ...	78	-0.4627827	-1.4378582	0.056694813	0.21200685	1.0	4324	tags=33%, list=21%, signal=42%
BURTON_ADIPOGENESIS_9	BURTON_ADIPOGENESIS_9	Details ...	91	-0.44054645	-1.4376769	0.083223246	0.21192296	1.0	4288	tags=34%, list=21%, signal=43%
PEDERSEN_TARGETS_OF_611CTF_ISOFORM_OF_ERBB2	PEDERSEN_TARGETS_OF_611CTF_ISOFORM_OF_ERBB2	Details ...	76	-0.49064723	-1.4371717	0.06962025	0.21229666	1.0	5148	tags=41%, list=25%, signal=54%
BONOME_OVARIAN_CANCER_SURVIVAL_OPTIMAL_DEBULKING	BONOME_OVARIAN_CANCER_SURVIVAL_OPTIMAL_DEBULKING	Details ...	242	-0.36783907	-1.4369688	0.0010319918	0.21229327	1.0	3182	tags=23%, list=16%, signal=27%
YAMAZAKI_TCEB3_TARGETS_UP	YAMAZAKI_TCEB3_TARGETS_UP	Details ...	174	-0.43086544	-1.4358276	0.07053942	0.21362923	1.0	5853	tags=41%, list=29%, signal=57%
EHLERS_ANEUPLOIDY_UP	EHLERS_ANEUPLOIDY_UP	Details ...	39	-0.4606964	-1.4356478	0.06515151	0.21358114	1.0	4391	tags=46%, list=21%, signal=59%
KRASNOSELSKAYA_ILF3_TARGETS_DN	KRASNOSELSKAYA_ILF3_TARGETS_DN	Details ...	45	-0.4693653	-1.4356334	0.06472919	0.2132746	1.0	4107	tags=36%, list=20%, signal=44%
TOMLINS_PROSTATE_CANCER_DN	TOMLINS_PROSTATE_CANCER_DN	Details ...	40	-0.5462239	-1.4353375	0.12882447	0.21336903	1.0	4288	tags=45%, list=21%, signal=57%
MIKKELSEN_NPC_ICP_WITH_H3K4ME3	MIKKELSEN_NPC_ICP_WITH_H3K4ME3	Details ...	436	-0.3692264	-1.4342526	0.01923077	0.21463466	1.0	4566	tags=31%, list=22%, signal=38%
RUTELLA_RESPONSE_TO_HGF_UP	RUTELLA_RESPONSE_TO_HGF_UP	Details ...	412	-0.40353245	-1.434223	0.0721519	0.2143606	1.0	4717	tags=32%, list=23%, signal=41%
REN_ALVEOLAR_RHABDOMYOSARCOMA_DN	REN_ALVEOLAR_RHABDOMYOSARCOMA_DN	Details ...	407	-0.43440294	-1.4339746	0.12400636	0.21439897	1.0	3137	tags=29%, list=15%, signal=33%
NGUYEN_NOTCH1_TARGETS_UP	NGUYEN_NOTCH1_TARGETS_UP	Details ...	29	-0.45956188	-1.4335456	0.043824703	0.21469398	1.0	2982	tags=21%, list=15%, signal=24%
PICCALUGA_ANGIOIMMUNOBLASTIC_LYMPHOMA_UP	PICCALUGA_ANGIOIMMUNOBLASTIC_LYMPHOMA_UP	Details ...	204	-0.51548284	-1.4332929	0.12481203	0.21471424	1.0	5006	tags=48%, list=24%, signal=63%
BROWN_MYELOID_CELL_DEVELOPMENT_DN	BROWN_MYELOID_CELL_DEVELOPMENT_DN	Details ...	127	-0.41422155	-1.4320594	0.05804111	0.21614292	1.0	4969	tags=31%, list=24%, signal=41%
MATZUK_SPERMATOZOA	MATZUK_SPERMATOZOA	Details ...	114	-0.40788814	-1.4318957	0.014659686	0.2160483	1.0	4548	tags=31%, list=22%, signal=39%
GAZDA_DIAMOND_BLACKFAN_ANEMIA_ERYTHROID_UP	GAZDA_DIAMOND_BLACKFAN_ANEMIA_ERYTHROID_UP	Details ...	25	-0.45326746	-1.4312459	0.074433655	0.21657547	1.0	6494	tags=56%, list=32%, signal=82%
MASRI_RESISTANCE_TO_TAMOXIFEN_AND_AROMATASE_INHIBITORS_UP	MASRI_RESISTANCE_TO_TAMOXIFEN_AND_AROMATASE_INHIBITORS_UP	Details ...	20	-0.6273559	-1.428862	0.05704307	0.21977288	1.0	4685	tags=50%, list=23%, signal=65%
BREDEMEYER_RAG_SIGNALING_NOT_VIA_ATM_UP	BREDEMEYER_RAG_SIGNALING_NOT_VIA_ATM_UP	Details ...	60	-0.4218699	-1.4285839	0.054282267	0.21981785	1.0	6094	tags=43%, list=30%, signal=61%
HERNANDEZ_ABERRANT_MITOSIS_BY_DOCETACEL_2NM_UP	HERNANDEZ_ABERRANT_MITOSIS_BY_DOCETACEL_2NM_UP	Details ...	80	-0.46612784	-1.4281424	0.05918619	0.22012709	1.0	6785	tags=58%, list=33%, signal=86%
SHAFFER_IRF4_TARGETS_IN_ACTIVATED_DENDRITIC_CELL	SHAFFER_IRF4_TARGETS_IN_ACTIVATED_DENDRITIC_CELL	Details ...	64	-0.4500543	-1.428111	0.082446806	0.21984302	1.0	5466	tags=44%, list=27%, signal=59%
DANG_REGULATED_BY_MYC_DN	DANG_REGULATED_BY_MYC_DN	Details ...	252	-0.4098225	-1.4278437	0.07450981	0.21990348	1.0	4239	tags=30%, list=21%, signal=38%
RICKMAN_TUMOR_DIFFERENTIATED_WELL_VS_POORLY_DN	RICKMAN_TUMOR_DIFFERENTIATED_WELL_VS_POORLY_DN	Details ...	375	-0.3984054	-1.4277612	0.07170294	0.2197167	1.0	3677	tags=27%, list=18%, signal=33%
MONNIER_POSTRADIATION_TUMOR_ESCAPE_DN	MONNIER_POSTRADIATION_TUMOR_ESCAPE_DN	Details ...	357	-0.36329266	-1.4275966	0.01722282	0.21967682	1.0	4646	tags=31%, list=23%, signal=40%
ZHOU_INFLAMMATORY_RESPONSE_LIVE_UP	ZHOU_INFLAMMATORY_RESPONSE_LIVE_UP	Details ...	448	-0.4155396	-1.4272308	0.023051592	0.21997449	1.0	5229	tags=35%, list=26%, signal=46%
KASLER_HDAC7_TARGETS_1_DN	KASLER_HDAC7_TARGETS_1_DN	Details ...	17	-0.5115953	-1.4268723	0.06709265	0.22023273	1.0	2180	tags=24%, list=11%, signal=26%
SCHEIDEREIT_IKK_INTERACTING_PROTEINS	SCHEIDEREIT_IKK_INTERACTING_PROTEINS	Details ...	58	-0.4119316	-1.4266952	0.055979643	0.22014253	1.0	5220	tags=43%, list=25%, signal=58%
GOTZMANN_EPITHELIAL_TO_MESENCHYMAL_TRANSITION_UP	GOTZMANN_EPITHELIAL_TO_MESENCHYMAL_TRANSITION_UP	Details ...	69	-0.46898726	-1.4263357	0.09620991	0.22033976	1.0	5084	tags=43%, list=25%, signal=58%
GRABARCZYK_BCL11B_TARGETS_DN	GRABARCZYK_BCL11B_TARGETS_DN	Details ...	51	-0.45787603	-1.4263059	0.057761732	0.22006498	1.0	5026	tags=35%, list=25%, signal=47%
RHEIN_ALL_GLUCOCORTICOID_THERAPY_UP	RHEIN_ALL_GLUCOCORTICOID_THERAPY_UP	Details ...	75	-0.50540495	-1.426102	0.085051544	0.22002433	1.0	6222	tags=49%, list=30%, signal=71%
NIELSEN_LEIOMYOSARCOMA_DN	NIELSEN_LEIOMYOSARCOMA_DN	Details ...	17	-0.54458153	-1.4258201	0.09077599	0.22010542	1.0	5440	tags=71%, list=27%, signal=96%
WANG_ESOPHAGUS_CANCER_VS_NORMAL_DN	WANG_ESOPHAGUS_CANCER_VS_NORMAL_DN	Details ...	100	-0.38402313	-1.4251901	0.044957474	0.22071333	1.0	4148	tags=27%, list=20%, signal=34%
BOYAULT_LIVER_CANCER_SUBCLASS_G3_UP	BOYAULT_LIVER_CANCER_SUBCLASS_G3_UP	Details ...	187	-0.47092465	-1.4241049	0.14285715	0.22199689	1.0	4879	tags=40%, list=24%, signal=52%
HE_PTEN_TARGETS_UP	HE_PTEN_TARGETS_UP	Details ...	16	-0.5580403	-1.4238833	0.08427877	0.22198676	1.0	6646	tags=63%, list=32%, signal=92%
GAUSSMANN_MLL_AF4_FUSION_TARGETS_G_DN	GAUSSMANN_MLL_AF4_FUSION_TARGETS_G_DN	Details ...	35	-0.45701188	-1.4232152	0.059193954	0.22269927	1.0	3966	tags=31%, list=19%, signal=39%
RAGHAVACHARI_PLATELET_SPECIFIC_GENES	RAGHAVACHARI_PLATELET_SPECIFIC_GENES	Details ...	70	-0.44146234	-1.4230597	0.055269923	0.22257559	1.0	5131	tags=39%, list=25%, signal=51%
SHIN_B_CELL_LYMPHOMA_CLUSTER_7	SHIN_B_CELL_LYMPHOMA_CLUSTER_7	Details ...	27	-0.4596813	-1.4226686	0.073033705	0.22279258	1.0	3761	tags=37%, list=18%, signal=45%
PETRETTO_HEART_MASS_QTL_CIS_UP	PETRETTO_HEART_MASS_QTL_CIS_UP	Details ...	27	-0.4497647	-1.4222821	0.05412054	0.22303174	1.0	5814	tags=48%, list=28%, signal=67%
MEDINA_SMARCA4_TARGETS	MEDINA_SMARCA4_TARGETS	Details ...	44	-0.42293593	-1.421002	0.048469387	0.22459348	1.0	3843	tags=34%, list=19%, signal=42%
KIM_WT1_TARGETS_UP	KIM_WT1_TARGETS_UP	Details ...	211	-0.43489966	-1.4206291	0.08183079	0.22486888	1.0	3350	tags=29%, list=16%, signal=34%
STEIN_ESRRA_TARGETS_RESPONSIVE_TO_ESTROGEN_DN	STEIN_ESRRA_TARGETS_RESPONSIVE_TO_ESTROGEN_DN	Details ...	41	-0.5489821	-1.419555	0.15629984	0.22618674	1.0	6103	tags=59%, list=30%, signal=83%
DURAND_STROMA_S_UP	DURAND_STROMA_S_UP	Details ...	295	-0.4373034	-1.4190477	0.08260325	0.22663057	1.0	5291	tags=38%, list=26%, signal=50%
KYNG_ENVIRONMENTAL_STRESS_RESPONSE_NOT_BY_UV_IN_OLD	KYNG_ENVIRONMENTAL_STRESS_RESPONSE_NOT_BY_UV_IN_OLD	Details ...	24	-0.47459638	-1.4173917	0.078771695	0.22885558	1.0	1808	tags=29%, list=9%, signal=32%
CERVERA_SDHB_TARGETS_2	CERVERA_SDHB_TARGETS_2	Details ...	111	-0.4705237	-1.4169284	0.053287983	0.2292516	1.0	6285	tags=50%, list=31%, signal=72%
WHITFIELD_CELL_CYCLE_G2	WHITFIELD_CELL_CYCLE_G2	Details ...	174	-0.42055246	-1.416222	0.13400577	0.22997284	1.0	4862	tags=40%, list=24%, signal=52%
SHAFFER_IRF4_TARGETS_IN_ACTIVATED_B_LYMPHOCYTE	SHAFFER_IRF4_TARGETS_IN_ACTIVATED_B_LYMPHOCYTE	Details ...	80	-0.42740187	-1.4159539	0.08276798	0.23002078	1.0	4715	tags=35%, list=23%, signal=45%
NIELSEN_SCHWANNOMA_DN	NIELSEN_SCHWANNOMA_DN	Details ...	17	-0.58421564	-1.4151782	0.10518292	0.23089093	1.0	4110	tags=41%, list=20%, signal=51%
BOQUEST_STEM_CELL_UP	BOQUEST_STEM_CELL_UP	Details ...	258	-0.52639073	-1.4144177	0.15256798	0.23171633	1.0	5212	tags=46%, list=25%, signal=61%
ZEMBUTSU_SENSITIVITY_TO_VINCRISTINE	ZEMBUTSU_SENSITIVITY_TO_VINCRISTINE	Details ...	17	-0.5654508	-1.4143857	0.07692308	0.23143637	1.0	3080	tags=24%, list=15%, signal=28%
HUANG_DASATINIB_RESISTANCE_UP	HUANG_DASATINIB_RESISTANCE_UP	Details ...	79	-0.5247467	-1.414085	0.13764511	0.23157375	1.0	5066	tags=46%, list=25%, signal=60%
RIGGI_EWING_SARCOMA_PROGENITOR_UP	RIGGI_EWING_SARCOMA_PROGENITOR_UP	Details ...	417	-0.44315922	-1.4134372	0.05142857	0.23222524	1.0	5931	tags=42%, list=29%, signal=58%
SCHLOSSER_MYC_TARGETS_REPRESSED_BY_SERUM	SCHLOSSER_MYC_TARGETS_REPRESSED_BY_SERUM	Details ...	155	-0.43330246	-1.4129502	0.13523132	0.23264602	1.0	4096	tags=34%, list=20%, signal=42%
BEIER_GLIOMA_STEM_CELL_UP	BEIER_GLIOMA_STEM_CELL_UP	Details ...	36	-0.49642673	-1.412841	0.0567297	0.23247859	1.0	5725	tags=42%, list=28%, signal=58%
DOANE_RESPONSE_TO_ANDROGEN_DN	DOANE_RESPONSE_TO_ANDROGEN_DN	Details ...	234	-0.35213062	-1.4122843	0.029443838	0.23304029	1.0	5821	tags=39%, list=28%, signal=54%
COLLIS_PRKDC_REGULATORS	COLLIS_PRKDC_REGULATORS	Details ...	15	-0.53313565	-1.4120992	0.083636366	0.23298477	1.0	7268	tags=60%, list=35%, signal=93%
XU_RESPONSE_TO_TRETINOIN_UP	XU_RESPONSE_TO_TRETINOIN_UP	Details ...	15	-0.56749207	-1.4117502	0.0933126	0.23318878	1.0	1881	tags=27%, list=9%, signal=29%
ZHAN_MULTIPLE_MYELOMA_CD1_VS_CD2_UP	ZHAN_MULTIPLE_MYELOMA_CD1_VS_CD2_UP	Details ...	64	-0.44891116	-1.4113033	0.05889015	0.2335214	1.0	4453	tags=34%, list=22%, signal=44%
HAHTOLA_MYCOSIS_FUNGOIDES_SKIN_UP	HAHTOLA_MYCOSIS_FUNGOIDES_SKIN_UP	Details ...	172	-0.37051633	-1.4100573	0.055844154	0.23503317	1.0	4486	tags=33%, list=22%, signal=42%
BERENJENO_TRANSFORMED_BY_RHOA_REVERSIBLY_DN	BERENJENO_TRANSFORMED_BY_RHOA_REVERSIBLY_DN	Details ...	28	-0.56972027	-1.4099923	0.10995542	0.23480575	1.0	5084	tags=50%, list=25%, signal=66%
MANALO_HYPOXIA_UP	MANALO_HYPOXIA_UP	Details ...	204	-0.44519007	-1.4096221	0.11927878	0.23507614	1.0	5066	tags=37%, list=25%, signal=48%
GARGALOVIC_RESPONSE_TO_OXIDIZED_PHOSPHOLIPIDS_BLACK_UP	GARGALOVIC_RESPONSE_TO_OXIDIZED_PHOSPHOLIPIDS_BLACK_UP	Details ...	35	-0.4594167	-1.4083905	0.0977918	0.23667073	1.0	5248	tags=49%, list=26%, signal=65%
RIZ_ERYTHROID_DIFFERENTIATION_CCNE1	RIZ_ERYTHROID_DIFFERENTIATION_CCNE1	Details ...	39	-0.42990872	-1.4083663	0.0687237	0.2363874	1.0	3049	tags=23%, list=15%, signal=27%
HASLINGER_B_CLL_WITH_6Q21_DELETION	HASLINGER_B_CLL_WITH_6Q21_DELETION	Details ...	19	-0.530165	-1.4080923	0.09700428	0.23648426	1.0	3343	tags=26%, list=16%, signal=31%
HASLINGER_B_CLL_WITH_13Q14_DELETION	HASLINGER_B_CLL_WITH_13Q14_DELETION	Details ...	23	-0.4915546	-1.4080377	0.073033705	0.23623988	1.0	4213	tags=30%, list=21%, signal=38%
VERHAAK_GLIOBLASTOMA_PRONEURAL	VERHAAK_GLIOBLASTOMA_PRONEURAL	Details ...	174	-0.4636606	-1.4076567	0.046223223	0.23651227	1.0	6500	tags=48%, list=32%, signal=70%
ZIRN_TRETINOIN_RESPONSE_UP	ZIRN_TRETINOIN_RESPONSE_UP	Details ...	19	-0.55185914	-1.4076047	0.11353032	0.23626061	1.0	3087	tags=37%, list=15%, signal=43%
GAUSSMANN_MLL_AF4_FUSION_TARGETS_F_UP	GAUSSMANN_MLL_AF4_FUSION_TARGETS_F_UP	Details ...	184	-0.4385549	-1.4071649	0.09630607	0.23658389	1.0	5303	tags=39%, list=26%, signal=52%
TING_SILENCED_BY_DICER	TING_SILENCED_BY_DICER	Details ...	31	-0.5356716	-1.4065071	0.087483175	0.23732205	1.0	5267	tags=45%, list=26%, signal=61%
KUMAR_PATHOGEN_LOAD_BY_MACROPHAGES	KUMAR_PATHOGEN_LOAD_BY_MACROPHAGES	Details ...	267	-0.36447135	-1.4064645	0.004077472	0.23705706	1.0	4147	tags=23%, list=20%, signal=28%
VANOEVELEN_MYOGENESIS_SIN3A_TARGETS	VANOEVELEN_MYOGENESIS_SIN3A_TARGETS	Details ...	212	-0.33318385	-1.4064081	0.029205607	0.2368176	1.0	4327	tags=28%, list=21%, signal=35%
LEE_NEURAL_CREST_STEM_CELL_DN	LEE_NEURAL_CREST_STEM_CELL_DN	Details ...	118	-0.46375442	-1.4048854	0.07071823	0.23889953	1.0	6966	tags=56%, list=34%, signal=84%
AIGNER_ZEB1_TARGETS	AIGNER_ZEB1_TARGETS	Details ...	35	-0.46650898	-1.4042434	0.10982659	0.23960215	1.0	4350	tags=37%, list=21%, signal=47%
NIKOLSKY_BREAST_CANCER_8Q12_Q22_AMPLICON	NIKOLSKY_BREAST_CANCER_8Q12_Q22_AMPLICON	Details ...	130	-0.5208687	-1.4041188	0.16973126	0.23945661	1.0	7094	tags=61%, list=35%, signal=92%
PYEON_HPV_POSITIVE_TUMORS_UP	PYEON_HPV_POSITIVE_TUMORS_UP	Details ...	87	-0.47790492	-1.404078	0.12893553	0.23921452	1.0	4698	tags=34%, list=23%, signal=45%
BROCKE_APOPTOSIS_REVERSED_BY_IL6	BROCKE_APOPTOSIS_REVERSED_BY_IL6	Details ...	142	-0.42567396	-1.4040775	0.09795918	0.23888864	1.0	4655	tags=33%, list=23%, signal=43%
PENG_GLUTAMINE_DEPRIVATION_UP	PENG_GLUTAMINE_DEPRIVATION_UP	Details ...	38	-0.42764232	-1.404047	0.04890605	0.23860003	1.0	3531	tags=34%, list=17%, signal=41%
ZHENG_RESPONSE_TO_ARSENITE_DN	ZHENG_RESPONSE_TO_ARSENITE_DN	Details ...	17	-0.5456766	-1.402563	0.091822095	0.24053319	1.0	1280	tags=24%, list=6%, signal=25%
PHONG_TNF_RESPONSE_NOT_VIA_P38	PHONG_TNF_RESPONSE_NOT_VIA_P38	Details ...	336	-0.39281568	-1.4011194	0.07875	0.24239533	1.0	4264	tags=29%, list=21%, signal=36%
CHARAFE_BREAST_CANCER_BASAL_VS_MESENCHYMAL_DN	CHARAFE_BREAST_CANCER_BASAL_VS_MESENCHYMAL_DN	Details ...	48	-0.535023	-1.4006444	0.110447764	0.24276382	1.0	4632	tags=40%, list=23%, signal=51%
DOANE_BREAST_CANCER_CLASSES_DN	DOANE_BREAST_CANCER_CLASSES_DN	Details ...	34	-0.50472987	-1.4006252	0.11195159	0.24246457	1.0	4731	tags=41%, list=23%, signal=53%
NEWMAN_ERCC6_TARGETS_DN	NEWMAN_ERCC6_TARGETS_DN	Details ...	39	-0.5667158	-1.4005543	0.10323383	0.24226049	1.0	4928	tags=54%, list=24%, signal=71%
KUROKAWA_LIVER_CANCER_CHEMOTHERAPY_DN	KUROKAWA_LIVER_CANCER_CHEMOTHERAPY_DN	Details ...	41	-0.439133	-1.4003968	0.062653564	0.24215971	1.0	3420	tags=29%, list=17%, signal=35%
BOYLAN_MULTIPLE_MYELOMA_C_UP	BOYLAN_MULTIPLE_MYELOMA_C_UP	Details ...	46	-0.4237013	-1.399822	0.068564035	0.24275856	1.0	3080	tags=30%, list=15%, signal=36%
RUTELLA_RESPONSE_TO_CSF2RB_AND_IL4_UP	RUTELLA_RESPONSE_TO_CSF2RB_AND_IL4_UP	Details ...	332	-0.37589616	-1.3994287	0.07037037	0.24303201	1.0	4672	tags=31%, list=23%, signal=39%
TAKAO_RESPONSE_TO_UVB_RADIATION_DN	TAKAO_RESPONSE_TO_UVB_RADIATION_DN	Details ...	97	-0.38155213	-1.3987468	0.060606062	0.2437764	1.0	5984	tags=40%, list=29%, signal=57%
BOSCO_ALLERGEN_INDUCED_TH2_ASSOCIATED_MODULE	BOSCO_ALLERGEN_INDUCED_TH2_ASSOCIATED_MODULE	Details ...	144	-0.42638776	-1.3981396	0.10666667	0.24433005	1.0	4895	tags=33%, list=24%, signal=43%
BOYAULT_LIVER_CANCER_SUBCLASS_G6_DN	BOYAULT_LIVER_CANCER_SUBCLASS_G6_DN	Details ...	19	-0.4943769	-1.3977545	0.09319527	0.24451503	1.0	5327	tags=53%, list=26%, signal=71%
DEN_INTERACT_WITH_LCA5	DEN_INTERACT_WITH_LCA5	Details ...	26	-0.5023498	-1.397648	0.11970534	0.24435942	1.0	3616	tags=38%, list=18%, signal=47%
XU_HGF_TARGETS_INDUCED_BY_AKT1_6HR	XU_HGF_TARGETS_INDUCED_BY_AKT1_6HR	Details ...	19	-0.5657452	-1.3975878	0.13293944	0.2441286	1.0	4006	tags=37%, list=20%, signal=46%
COLDREN_GEFITINIB_RESISTANCE_DN	COLDREN_GEFITINIB_RESISTANCE_DN	Details ...	224	-0.3825159	-1.3974221	0.072839506	0.24405575	1.0	4444	tags=33%, list=22%, signal=41%
ZHANG_BREAST_CANCER_PROGENITORS_DN	ZHANG_BREAST_CANCER_PROGENITORS_DN	Details ...	142	-0.34336948	-1.3970362	0.031624865	0.24433151	1.0	3562	tags=23%, list=17%, signal=28%
WAGNER_APO2_SENSITIVITY	WAGNER_APO2_SENSITIVITY	Details ...	25	-0.5282445	-1.3964536	0.081185564	0.2449085	1.0	4253	tags=36%, list=21%, signal=45%
BROWNE_HCMV_INFECTION_48HR_DN	BROWNE_HCMV_INFECTION_48HR_DN	Details ...	496	-0.379572	-1.3960385	0.046994537	0.24519354	1.0	5203	tags=35%, list=25%, signal=46%
LI_CISPLATIN_RESISTANCE_UP	LI_CISPLATIN_RESISTANCE_UP	Details ...	26	-0.5502283	-1.3958794	0.086792454	0.24512382	1.0	4661	tags=46%, list=23%, signal=60%
BROWNE_HCMV_INFECTION_8HR_DN	BROWNE_HCMV_INFECTION_8HR_DN	Details ...	46	-0.45999765	-1.3954229	0.085051544	0.24551097	1.0	5487	tags=39%, list=27%, signal=53%
TIEN_INTESTINE_PROBIOTICS_24HR_DN	TIEN_INTESTINE_PROBIOTICS_24HR_DN	Details ...	210	-0.38349774	-1.3953842	0.08421053	0.24523997	1.0	3708	tags=30%, list=18%, signal=36%
LA_MEN1_TARGETS	LA_MEN1_TARGETS	Details ...	24	-0.51833737	-1.3938175	0.08996089	0.2473213	1.0	5072	tags=42%, list=25%, signal=55%
TONKS_TARGETS_OF_RUNX1_RUNX1T1_FUSION_GRANULOCYTE_UP	TONKS_TARGETS_OF_RUNX1_RUNX1T1_FUSION_GRANULOCYTE_UP	Details ...	53	-0.46311522	-1.393641	0.096	0.24728368	1.0	5614	tags=45%, list=27%, signal=62%
OSWALD_HEMATOPOIETIC_STEM_CELL_IN_COLLAGEN_GEL_UP	OSWALD_HEMATOPOIETIC_STEM_CELL_IN_COLLAGEN_GEL_UP	Details ...	231	-0.40935954	-1.3928723	0.08482676	0.24813795	1.0	5186	tags=35%, list=25%, signal=47%
MENSE_HYPOXIA_UP	MENSE_HYPOXIA_UP	Details ...	96	-0.42663348	-1.3926513	0.06388206	0.24812104	1.0	5055	tags=40%, list=25%, signal=52%
HOWLIN_CITED1_TARGETS_2_DN	HOWLIN_CITED1_TARGETS_2_DN	Details ...	17	-0.53090334	-1.3922299	0.09530583	0.24845	1.0	3655	tags=41%, list=18%, signal=50%
LINDVALL_IMMORTALIZED_BY_TERT_DN	LINDVALL_IMMORTALIZED_BY_TERT_DN	Details ...	78	-0.48897427	-1.3919755	0.15116279	0.2484892	1.0	4928	tags=41%, list=24%, signal=54%
KYNG_WERNER_SYNDROM_AND_NORMAL_AGING_DN	KYNG_WERNER_SYNDROM_AND_NORMAL_AGING_DN	Details ...	218	-0.34638825	-1.3917955	0.010460251	0.24841496	1.0	4297	tags=28%, list=21%, signal=34%
BOCHKIS_FOXA2_TARGETS	BOCHKIS_FOXA2_TARGETS	Details ...	421	-0.360306	-1.3917824	0.003058104	0.2481111	1.0	3653	tags=24%, list=18%, signal=28%
LE_EGR2_TARGETS_DN	LE_EGR2_TARGETS_DN	Details ...	105	-0.42712358	-1.3917029	0.064044945	0.24790366	1.0	5320	tags=38%, list=26%, signal=51%
UEDA_PERIFERAL_CLOCK	UEDA_PERIFERAL_CLOCK	Details ...	166	-0.36066774	-1.3908697	0.03539823	0.24891292	1.0	4344	tags=31%, list=21%, signal=39%
MITSIADES_RESPONSE_TO_APLIDIN_UP	MITSIADES_RESPONSE_TO_APLIDIN_UP	Details ...	427	-0.3527558	-1.390775	0.05734767	0.24874848	1.0	4299	tags=26%, list=21%, signal=32%
HOLLEMAN_VINCRISTINE_RESISTANCE_B_ALL_UP	HOLLEMAN_VINCRISTINE_RESISTANCE_B_ALL_UP	Details ...	37	-0.44558743	-1.3899038	0.09214092	0.24978884	1.0	5095	tags=38%, list=25%, signal=50%
CAIRO_LIVER_DEVELOPMENT_UP	CAIRO_LIVER_DEVELOPMENT_UP	Details ...	165	-0.40088147	-1.3894334	0.09390863	0.2502097	1.0	5909	tags=43%, list=29%, signal=60%
PEREZ_TP53_AND_TP63_TARGETS	PEREZ_TP53_AND_TP63_TARGETS	Details ...	199	-0.41442162	-1.3892932	0.070034444	0.25011447	1.0	5607	tags=34%, list=27%, signal=46%
BRUINS_UVC_RESPONSE_VIA_TP53_GROUP_D	BRUINS_UVC_RESPONSE_VIA_TP53_GROUP_D	Details ...	272	-0.3939374	-1.3888026	0.0050403224	0.25058877	1.0	5302	tags=33%, list=26%, signal=45%
DELASERNA_MYOD_TARGETS_DN	DELASERNA_MYOD_TARGETS_DN	Details ...	56	-0.4292187	-1.3872744	0.08723135	0.25265992	1.0	3443	tags=27%, list=17%, signal=32%
KUNINGER_IGF1_VS_PDGFB_TARGETS_DN	KUNINGER_IGF1_VS_PDGFB_TARGETS_DN	Details ...	46	-0.47156745	-1.386439	0.09220779	0.25369087	1.0	6525	tags=57%, list=32%, signal=83%
BOYAULT_LIVER_CANCER_SUBCLASS_G12_UP	BOYAULT_LIVER_CANCER_SUBCLASS_G12_UP	Details ...	38	-0.4720024	-1.3855311	0.116719246	0.25475976	1.0	3661	tags=32%, list=18%, signal=38%
GENTILE_UV_RESPONSE_CLUSTER_D1	GENTILE_UV_RESPONSE_CLUSTER_D1	Details ...	18	-0.51035815	-1.3834286	0.10339734	0.25787678	1.0	3674	tags=44%, list=18%, signal=54%
VECCHI_GASTRIC_CANCER_EARLY_DN	VECCHI_GASTRIC_CANCER_EARLY_DN	Details ...	349	-0.4757004	-1.3830478	0.098510884	0.2581739	1.0	6155	tags=45%, list=30%, signal=64%
ZHU_CMV_24_HR_DN	ZHU_CMV_24_HR_DN	Details ...	90	-0.48416698	-1.3818913	0.14432989	0.25972244	1.0	3503	tags=36%, list=17%, signal=43%
PEREZ_TP63_TARGETS	PEREZ_TP63_TARGETS	Details ...	338	-0.4026697	-1.3812879	0.053030305	0.26034755	1.0	4693	tags=28%, list=23%, signal=35%
LINDSTEDT_DENDRITIC_CELL_MATURATION_C	LINDSTEDT_DENDRITIC_CELL_MATURATION_C	Details ...	68	-0.4390067	-1.3811581	0.086185046	0.26020494	1.0	3889	tags=29%, list=19%, signal=36%
MCCABE_BOUND_BY_HOXC6	MCCABE_BOUND_BY_HOXC6	Details ...	439	-0.36324516	-1.3806627	0.004012036	0.26070693	1.0	5168	tags=32%, list=25%, signal=42%
KYNG_NORMAL_AGING_UP	KYNG_NORMAL_AGING_UP	Details ...	17	-0.49225515	-1.3796754	0.07379518	0.26198715	1.0	2647	tags=35%, list=13%, signal=40%
WIKMAN_ASBESTOS_LUNG_CANCER_UP	WIKMAN_ASBESTOS_LUNG_CANCER_UP	Details ...	17	-0.51734155	-1.3787293	0.0778626	0.26325288	1.0	2198	tags=24%, list=11%, signal=26%
LUI_THYROID_CANCER_CLUSTER_1	LUI_THYROID_CANCER_CLUSTER_1	Details ...	49	-0.4019554	-1.3780237	0.07702182	0.26403922	1.0	4982	tags=35%, list=24%, signal=46%
KOBAYASHI_RESPONSE_TO_ROMIDEPSIN	KOBAYASHI_RESPONSE_TO_ROMIDEPSIN	Details ...	18	-0.5466938	-1.3760815	0.10526316	0.26675156	1.0	4471	tags=39%, list=22%, signal=50%
CHIN_BREAST_CANCER_COPY_NUMBER_UP	CHIN_BREAST_CANCER_COPY_NUMBER_UP	Details ...	26	-0.5418397	-1.3741145	0.12562814	0.26967102	1.0	4965	tags=46%, list=24%, signal=61%
DAUER_STAT3_TARGETS_UP	DAUER_STAT3_TARGETS_UP	Details ...	49	-0.54125994	-1.3734732	0.10993377	0.27037162	1.0	1859	tags=24%, list=9%, signal=27%
WINZEN_DEGRADED_VIA_KHSRP	WINZEN_DEGRADED_VIA_KHSRP	Details ...	99	-0.49392688	-1.3730228	0.119804405	0.27072546	1.0	6621	tags=49%, list=32%, signal=73%
DURAND_STROMA_NS_UP	DURAND_STROMA_NS_UP	Details ...	160	-0.38396454	-1.37177	0.049382716	0.27247158	1.0	4394	tags=29%, list=21%, signal=37%
NEWMAN_ERCC6_TARGETS_UP	NEWMAN_ERCC6_TARGETS_UP	Details ...	26	-0.5229833	-1.371126	0.1002331	0.27327225	1.0	6158	tags=50%, list=30%, signal=71%
YAGI_AML_WITH_INV_16_TRANSLOCATION	YAGI_AML_WITH_INV_16_TRANSLOCATION	Details ...	411	-0.34646407	-1.3702577	0.019916143	0.27437398	1.0	5122	tags=33%, list=25%, signal=43%
MATSUDA_NATURAL_KILLER_DIFFERENTIATION	MATSUDA_NATURAL_KILLER_DIFFERENTIATION	Details ...	472	-0.36936626	-1.3702341	0.07838746	0.27406764	1.0	4830	tags=32%, list=24%, signal=41%
PUIFFE_INVASION_INHIBITED_BY_ASCITES_UP	PUIFFE_INVASION_INHIBITED_BY_ASCITES_UP	Details ...	81	-0.40100357	-1.3697643	0.1159618	0.27446446	1.0	5892	tags=38%, list=29%, signal=53%
PLASARI_NFIC_TARGETS_BASAL_DN	PLASARI_NFIC_TARGETS_BASAL_DN	Details ...	18	-0.5795949	-1.3696939	0.120567374	0.27423745	1.0	3165	tags=33%, list=15%, signal=39%
YAMAZAKI_TCEB3_TARGETS_DN	YAMAZAKI_TCEB3_TARGETS_DN	Details ...	208	-0.3726605	-1.3689915	0.08674699	0.27506256	1.0	5330	tags=36%, list=26%, signal=48%
BOHN_PRIMARY_IMMUNODEFICIENCY_SYNDROM_DN	BOHN_PRIMARY_IMMUNODEFICIENCY_SYNDROM_DN	Details ...	40	-0.46621183	-1.3658254	0.12205271	0.28009766	1.0	2791	tags=30%, list=14%, signal=35%
LIU_TARGETS_OF_VMYB_VS_CMYB_UP	LIU_TARGETS_OF_VMYB_VS_CMYB_UP	Details ...	19	-0.48518622	-1.3654181	0.106770836	0.2804119	1.0	5426	tags=42%, list=26%, signal=57%
BOYAULT_LIVER_CANCER_SUBCLASS_G2	BOYAULT_LIVER_CANCER_SUBCLASS_G2	Details ...	26	-0.48142013	-1.3646996	0.093788065	0.28126505	1.0	3428	tags=31%, list=17%, signal=37%
WANG_METHYLATED_IN_BREAST_CANCER	WANG_METHYLATED_IN_BREAST_CANCER	Details ...	35	-0.5316293	-1.3628459	0.1352518	0.283992	1.0	3120	tags=26%, list=15%, signal=30%
YAGI_AML_WITH_11Q23_REARRANGED	YAGI_AML_WITH_11Q23_REARRANGED	Details ...	345	-0.3424151	-1.3627994	0.035675675	0.28371033	1.0	3688	tags=23%, list=18%, signal=28%
ELVIDGE_HYPOXIA_UP	ELVIDGE_HYPOXIA_UP	Details ...	169	-0.4208034	-1.3623612	0.11518987	0.28411636	1.0	5336	tags=35%, list=26%, signal=47%
PUJANA_BRCA_CENTERED_NETWORK	PUJANA_BRCA_CENTERED_NETWORK	Details ...	115	-0.49550536	-1.3620449	0.20996441	0.28433925	1.0	3639	tags=37%, list=18%, signal=44%
BREDEMEYER_RAG_SIGNALING_VIA_ATM_NOT_VIA_NFKB_UP	BREDEMEYER_RAG_SIGNALING_VIA_ATM_NOT_VIA_NFKB_UP	Details ...	49	-0.41875336	-1.3602479	0.069873996	0.2868853	1.0	4090	tags=33%, list=20%, signal=41%
TAKEDA_TARGETS_OF_NUP98_HOXA9_FUSION_8D_DN	TAKEDA_TARGETS_OF_NUP98_HOXA9_FUSION_8D_DN	Details ...	198	-0.45661056	-1.3602009	0.13647959	0.28659877	1.0	5626	tags=36%, list=27%, signal=50%
BOYLAN_MULTIPLE_MYELOMA_D_CLUSTER_UP	BOYLAN_MULTIPLE_MYELOMA_D_CLUSTER_UP	Details ...	27	-0.45526356	-1.3593765	0.088998765	0.28761968	1.0	4683	tags=37%, list=23%, signal=48%
GOZGIT_ESR1_TARGETS_UP	GOZGIT_ESR1_TARGETS_UP	Details ...	142	-0.42643157	-1.3582991	0.0971564	0.28912282	1.0	4600	tags=32%, list=22%, signal=41%
AKL_HTLV1_INFECTION_DN	AKL_HTLV1_INFECTION_DN	Details ...	65	-0.4538277	-1.3582699	0.13765182	0.28881064	1.0	4948	tags=40%, list=24%, signal=53%
SUZUKI_AMPLIFIED_IN_ORAL_CANCER	SUZUKI_AMPLIFIED_IN_ORAL_CANCER	Details ...	16	-0.5642473	-1.3582262	0.10691004	0.28852576	1.0	4208	tags=44%, list=21%, signal=55%
LEE_DIFFERENTIATING_T_LYMPHOCYTE	LEE_DIFFERENTIATING_T_LYMPHOCYTE	Details ...	188	-0.4575605	-1.357928	0.18523878	0.28870726	1.0	2455	tags=20%, list=12%, signal=22%
DUTERTRE_ESTRADIOL_RESPONSE_6HR_UP	DUTERTRE_ESTRADIOL_RESPONSE_6HR_UP	Details ...	226	-0.4125536	-1.3579059	0.14285715	0.28839067	1.0	5906	tags=39%, list=29%, signal=54%
ELVIDGE_HYPOXIA_BY_DMOG_UP	ELVIDGE_HYPOXIA_BY_DMOG_UP	Details ...	128	-0.44552505	-1.3578407	0.12418301	0.28811806	1.0	5888	tags=40%, list=29%, signal=56%
ACEVEDO_FGFR1_TARGETS_IN_PROSTATE_CANCER_MODEL_UP	ACEVEDO_FGFR1_TARGETS_IN_PROSTATE_CANCER_MODEL_UP	Details ...	284	-0.3998855	-1.3572592	0.056144066	0.28872275	1.0	5148	tags=32%, list=25%, signal=42%
FIGUEROA_AML_METHYLATION_CLUSTER_1_UP	FIGUEROA_AML_METHYLATION_CLUSTER_1_UP	Details ...	118	-0.38456777	-1.3571752	0.069742486	0.28850725	1.0	3694	tags=25%, list=18%, signal=30%
CHEBOTAEV_GR_TARGETS_DN	CHEBOTAEV_GR_TARGETS_DN	Details ...	117	-0.45155826	-1.3568255	0.10571081	0.2887389	1.0	5859	tags=47%, list=29%, signal=65%
GRANDVAUX_IRF3_TARGETS_UP	GRANDVAUX_IRF3_TARGETS_UP	Details ...	15	-0.63199854	-1.3566054	0.1793003	0.28876254	1.0	1404	tags=20%, list=7%, signal=21%
BREDEMEYER_RAG_SIGNALING_NOT_VIA_ATM_DN	BREDEMEYER_RAG_SIGNALING_NOT_VIA_ATM_DN	Details ...	56	-0.40796328	-1.3555888	0.09015421	0.29010022	1.0	4482	tags=36%, list=22%, signal=46%
RADMACHER_AML_PROGNOSIS	RADMACHER_AML_PROGNOSIS	Details ...	77	-0.42469564	-1.3555447	0.087635055	0.28982764	1.0	3694	tags=25%, list=18%, signal=30%
RICKMAN_TUMOR_DIFFERENTIATED_WELL_VS_POORLY_UP	RICKMAN_TUMOR_DIFFERENTIATED_WELL_VS_POORLY_UP	Details ...	224	-0.37152955	-1.3554972	0.12156295	0.28954768	1.0	4823	tags=33%, list=24%, signal=43%
CHIARADONNA_NEOPLASTIC_TRANSFORMATION_KRAS_CDC25_DN	CHIARADONNA_NEOPLASTIC_TRANSFORMATION_KRAS_CDC25_DN	Details ...	51	-0.52092946	-1.3551837	0.16978417	0.28973126	1.0	5495	tags=43%, list=27%, signal=59%
KATSANOU_ELAVL1_TARGETS_DN	KATSANOU_ELAVL1_TARGETS_DN	Details ...	146	-0.402095	-1.3550863	0.08604651	0.2895575	1.0	6236	tags=41%, list=30%, signal=59%
LANDIS_ERBB2_BREAST_PRENEOPLASTIC_UP	LANDIS_ERBB2_BREAST_PRENEOPLASTIC_UP	Details ...	20	-0.4861775	-1.3546894	0.09935484	0.28978494	1.0	5533	tags=40%, list=27%, signal=55%
BILANGES_RAPAMYCIN_SENSITIVE_GENES	BILANGES_RAPAMYCIN_SENSITIVE_GENES	Details ...	38	-0.4194373	-1.3544835	0.11069182	0.2898046	1.0	2113	tags=24%, list=10%, signal=26%
WIEDERSCHAIN_TARGETS_OF_BMI1_AND_PCGF2	WIEDERSCHAIN_TARGETS_OF_BMI1_AND_PCGF2	Details ...	56	-0.48152068	-1.3532075	0.14783822	0.29167145	1.0	5607	tags=45%, list=27%, signal=61%
TRAYNOR_RETT_SYNDROM_DN	TRAYNOR_RETT_SYNDROM_DN	Details ...	18	-0.52562296	-1.3522433	0.13715711	0.29297662	1.0	3503	tags=39%, list=17%, signal=47%
BRUNO_HEMATOPOIESIS	BRUNO_HEMATOPOIESIS	Details ...	65	-0.42007858	-1.3520814	0.07827103	0.2928865	1.0	5396	tags=40%, list=26%, signal=54%
MORI_PLASMA_CELL_UP	MORI_PLASMA_CELL_UP	Details ...	51	-0.4476762	-1.3519009	0.14977974	0.29284054	1.0	3017	tags=33%, list=15%, signal=39%
BACOLOD_RESISTANCE_TO_ALKYLATING_AGENTS_UP	BACOLOD_RESISTANCE_TO_ALKYLATING_AGENTS_UP	Details ...	25	-0.52435714	-1.3511717	0.12877792	0.29370192	1.0	2813	tags=32%, list=14%, signal=37%
ZHANG_TLX_TARGETS_DN	ZHANG_TLX_TARGETS_DN	Details ...	85	-0.552629	-1.3505806	0.23090586	0.29433143	1.0	6273	tags=58%, list=31%, signal=83%
CLASPER_LYMPHATIC_VESSELS_DURING_METASTASIS_DN	CLASPER_LYMPHATIC_VESSELS_DURING_METASTASIS_DN	Details ...	36	-0.57880956	-1.3504092	0.19420783	0.29424366	1.0	3452	tags=44%, list=17%, signal=53%
VANASSE_BCL2_TARGETS_UP	VANASSE_BCL2_TARGETS_UP	Details ...	38	-0.4606555	-1.3497883	0.09382423	0.2949561	1.0	3525	tags=29%, list=17%, signal=35%
MORI_PRE_BI_LYMPHOCYTE_DN	MORI_PRE_BI_LYMPHOCYTE_DN	Details ...	77	-0.43208578	-1.3496534	0.14914773	0.29480216	1.0	5154	tags=38%, list=25%, signal=50%
PODAR_RESPONSE_TO_ADAPHOSTIN_UP	PODAR_RESPONSE_TO_ADAPHOSTIN_UP	Details ...	144	-0.39217696	-1.3491629	0.10921053	0.29533222	1.0	5536	tags=33%, list=27%, signal=45%
ROSS_LEUKEMIA_WITH_MLL_FUSIONS	ROSS_LEUKEMIA_WITH_MLL_FUSIONS	Details ...	77	-0.43267247	-1.3481228	0.12583669	0.29674003	1.0	3631	tags=27%, list=18%, signal=33%
KYNG_WERNER_SYNDROM_UP	KYNG_WERNER_SYNDROM_UP	Details ...	18	-0.4832274	-1.3471307	0.13255033	0.29807273	1.0	3159	tags=33%, list=15%, signal=39%
BOYLAN_MULTIPLE_MYELOMA_D_CLUSTER_DN	BOYLAN_MULTIPLE_MYELOMA_D_CLUSTER_DN	Details ...	40	-0.39073196	-1.3461095	0.119266056	0.29946113	1.0	4892	tags=30%, list=24%, signal=39%
DAVICIONI_RHABDOMYOSARCOMA_PAX_FOXO1_FUSION_UP	DAVICIONI_RHABDOMYOSARCOMA_PAX_FOXO1_FUSION_UP	Details ...	64	-0.4219891	-1.3457426	0.07931034	0.29972264	1.0	5985	tags=44%, list=29%, signal=62%
SENESE_HDAC1_TARGETS_DN	SENESE_HDAC1_TARGETS_DN	Details ...	243	-0.38125634	-1.345661	0.10990338	0.29948178	1.0	3857	tags=25%, list=19%, signal=31%
GENTLES_LEUKEMIC_STEM_CELL_UP	GENTLES_LEUKEMIC_STEM_CELL_UP	Details ...	28	-0.51928914	-1.3454639	0.1736111	0.2994459	1.0	3280	tags=32%, list=16%, signal=38%
TURASHVILI_BREAST_LOBULAR_CARCINOMA_VS_DUCTAL_NORMAL_DN	TURASHVILI_BREAST_LOBULAR_CARCINOMA_VS_DUCTAL_NORMAL_DN	Details ...	90	-0.5012826	-1.3449836	0.151634	0.2999281	1.0	5709	tags=41%, list=28%, signal=57%
HUANG_GATA2_TARGETS_DN	HUANG_GATA2_TARGETS_DN	Details ...	70	-0.41315967	-1.3449715	0.098676294	0.29958758	1.0	4453	tags=31%, list=22%, signal=40%
WOOD_EBV_EBNA1_TARGETS_UP	WOOD_EBV_EBNA1_TARGETS_UP	Details ...	110	-0.3738072	-1.3446318	0.0887199	0.29979992	1.0	3681	tags=23%, list=18%, signal=28%
SENESE_HDAC1_AND_HDAC2_TARGETS_DN	SENESE_HDAC1_AND_HDAC2_TARGETS_DN	Details ...	221	-0.41154233	-1.3440325	0.13374233	0.3005036	1.0	6041	tags=43%, list=29%, signal=60%
NAKAMURA_ADIPOGENESIS_EARLY_DN	NAKAMURA_ADIPOGENESIS_EARLY_DN	Details ...	38	-0.535855	-1.3413225	0.15750371	0.30486003	1.0	4302	tags=47%, list=21%, signal=60%
DAWSON_METHYLATED_IN_LYMPHOMA_TCL1	DAWSON_METHYLATED_IN_LYMPHOMA_TCL1	Details ...	58	-0.47842	-1.341261	0.11986301	0.30461046	1.0	7035	tags=62%, list=34%, signal=94%
NUMATA_CSF3_SIGNALING_VIA_STAT3	NUMATA_CSF3_SIGNALING_VIA_STAT3	Details ...	22	-0.4604121	-1.3411698	0.10990502	0.30438465	1.0	3932	tags=36%, list=19%, signal=45%
GROSS_HYPOXIA_VIA_HIF1A_DN	GROSS_HYPOXIA_VIA_HIF1A_DN	Details ...	110	-0.4026678	-1.3404768	0.1056338	0.30522984	1.0	5532	tags=38%, list=27%, signal=52%
WENG_POR_TARGETS_LIVER_DN	WENG_POR_TARGETS_LIVER_DN	Details ...	19	-0.46067598	-1.3401314	0.12638889	0.3054601	1.0	5014	tags=47%, list=24%, signal=63%
KAYO_AGING_MUSCLE_UP	KAYO_AGING_MUSCLE_UP	Details ...	240	-0.38645884	-1.3399901	0.026422765	0.3053573	1.0	5033	tags=31%, list=25%, signal=40%
COLIN_PILOCYTIC_ASTROCYTOMA_VS_GLIOBLASTOMA_DN	COLIN_PILOCYTIC_ASTROCYTOMA_VS_GLIOBLASTOMA_DN	Details ...	28	-0.4930119	-1.3399559	0.12588401	0.30505255	1.0	5857	tags=54%, list=29%, signal=75%
KYNG_ENVIRONMENTAL_STRESS_RESPONSE_NOT_BY_4NQO_IN_WS	KYNG_ENVIRONMENTAL_STRESS_RESPONSE_NOT_BY_4NQO_IN_WS	Details ...	40	-0.39282915	-1.3396848	0.08742515	0.3052095	1.0	2493	tags=28%, list=12%, signal=31%
ROZANOV_MMP14_TARGETS_SUBSET	ROZANOV_MMP14_TARGETS_SUBSET	Details ...	33	-0.5640792	-1.3394123	0.20528771	0.30532753	1.0	5066	tags=52%, list=25%, signal=68%
LIN_MELANOMA_COPY_NUMBER_DN	LIN_MELANOMA_COPY_NUMBER_DN	Details ...	40	-0.45211548	-1.3377513	0.15719064	0.307756	1.0	4819	tags=45%, list=24%, signal=59%
GREGORY_SYNTHETIC_LETHAL_WITH_IMATINIB	GREGORY_SYNTHETIC_LETHAL_WITH_IMATINIB	Details ...	142	-0.37277952	-1.3374486	0.063921995	0.3079103	1.0	5221	tags=34%, list=25%, signal=45%
ACEVEDO_LIVER_CANCER_WITH_H3K27ME3_DN	ACEVEDO_LIVER_CANCER_WITH_H3K27ME3_DN	Details ...	207	-0.39358416	-1.3372754	0.08773784	0.30779824	1.0	4275	tags=28%, list=21%, signal=34%
BOYAULT_LIVER_CANCER_SUBCLASS_G23_UP	BOYAULT_LIVER_CANCER_SUBCLASS_G23_UP	Details ...	51	-0.4978492	-1.3350616	0.20512821	0.31142017	1.0	3169	tags=31%, list=15%, signal=37%
JACKSON_DNMT1_TARGETS_UP	JACKSON_DNMT1_TARGETS_UP	Details ...	77	-0.42616525	-1.3346181	0.11686747	0.31183702	1.0	2716	tags=23%, list=13%, signal=27%
ZWANG_DOWN_BY_2ND_EGF_PULSE	ZWANG_DOWN_BY_2ND_EGF_PULSE	Details ...	253	-0.37169167	-1.3345103	0.12962963	0.3116655	1.0	5524	tags=34%, list=27%, signal=46%
BYSTRYKH_HEMATOPOIESIS_STEM_CELL_AND_BRAIN_QTL_CIS	BYSTRYKH_HEMATOPOIESIS_STEM_CELL_AND_BRAIN_QTL_CIS	Details ...	65	-0.3633814	-1.3339374	0.10526316	0.31229135	1.0	1800	tags=18%, list=9%, signal=20%
PUJANA_XPRSS_INT_NETWORK	PUJANA_XPRSS_INT_NETWORK	Details ...	161	-0.47260064	-1.3336661	0.22711268	0.31239453	1.0	3639	tags=32%, list=18%, signal=39%
OXFORD_RALA_OR_RALB_TARGETS_DN	OXFORD_RALA_OR_RALB_TARGETS_DN	Details ...	24	-0.4691471	-1.332927	0.12242091	0.3133618	1.0	4715	tags=38%, list=23%, signal=49%
PETRETTO_CARDIAC_HYPERTROPHY	PETRETTO_CARDIAC_HYPERTROPHY	Details ...	34	-0.5012068	-1.3325344	0.18811882	0.31369525	1.0	4629	tags=44%, list=23%, signal=57%
GUENTHER_GROWTH_SPHERICAL_VS_ADHERENT_DN	GUENTHER_GROWTH_SPHERICAL_VS_ADHERENT_DN	Details ...	26	-0.48769444	-1.3322682	0.15846154	0.31376973	1.0	5685	tags=54%, list=28%, signal=74%
MOROSETTI_FACIOSCAPULOHUMERAL_MUSCULAR_DISTROPHY_UP	MOROSETTI_FACIOSCAPULOHUMERAL_MUSCULAR_DISTROPHY_UP	Details ...	20	-0.5893731	-1.330044	0.17027417	0.31724772	1.0	3264	tags=40%, list=16%, signal=48%
MAEKAWA_ATF2_TARGETS	MAEKAWA_ATF2_TARGETS	Details ...	24	-0.47532445	-1.3293205	0.09716157	0.31816107	1.0	5328	tags=33%, list=26%, signal=45%
PETROVA_ENDOTHELIUM_LYMPHATIC_VS_BLOOD_UP	PETROVA_ENDOTHELIUM_LYMPHATIC_VS_BLOOD_UP	Details ...	131	-0.40819412	-1.3290237	0.13075966	0.31833825	1.0	6327	tags=44%, list=31%, signal=64%
CROONQUIST_NRAS_VS_STROMAL_STIMULATION_UP	CROONQUIST_NRAS_VS_STROMAL_STIMULATION_UP	Details ...	39	-0.453383	-1.3286684	0.13760218	0.31861272	1.0	5011	tags=44%, list=24%, signal=58%
MARKS_HDAC_TARGETS_DN	MARKS_HDAC_TARGETS_DN	Details ...	15	-0.5222084	-1.3286544	0.13959731	0.31826383	1.0	5934	tags=47%, list=29%, signal=66%
WATANABE_RECTAL_CANCER_RADIOTHERAPY_RESPONSIVE_UP	WATANABE_RECTAL_CANCER_RADIOTHERAPY_RESPONSIVE_UP	Details ...	107	-0.35881576	-1.3285062	0.088541664	0.31816125	1.0	2632	tags=20%, list=13%, signal=22%
TAKEDA_TARGETS_OF_NUP98_HOXA9_FUSION_3D_DN	TAKEDA_TARGETS_OF_NUP98_HOXA9_FUSION_3D_DN	Details ...	30	-0.54386383	-1.3281406	0.14769648	0.3183819	1.0	3270	tags=23%, list=16%, signal=28%
SCHUETZ_BREAST_CANCER_DUCTAL_INVASIVE_DN	SCHUETZ_BREAST_CANCER_DUCTAL_INVASIVE_DN	Details ...	84	-0.43777323	-1.3279723	0.16481994	0.31830257	1.0	5480	tags=40%, list=27%, signal=55%
GRAHAM_CML_DIVIDING_VS_NORMAL_QUIESCENT_DN	GRAHAM_CML_DIVIDING_VS_NORMAL_QUIESCENT_DN	Details ...	93	-0.46054345	-1.3274862	0.16981132	0.31886294	1.0	6120	tags=42%, list=30%, signal=60%
SAMOLS_TARGETS_OF_KHSV_MIRNAS_DN	SAMOLS_TARGETS_OF_KHSV_MIRNAS_DN	Details ...	59	-0.4186146	-1.3273464	0.11660329	0.3187463	1.0	6852	tags=46%, list=33%, signal=69%
FARMER_BREAST_CANCER_CLUSTER_6	FARMER_BREAST_CANCER_CLUSTER_6	Details ...	15	-0.57194126	-1.3268359	0.16512059	0.31940562	1.0	5669	tags=53%, list=28%, signal=74%
ZHOU_INFLAMMATORY_RESPONSE_LPS_UP	ZHOU_INFLAMMATORY_RESPONSE_LPS_UP	Details ...	395	-0.39585286	-1.3268017	0.04338843	0.31910396	1.0	4912	tags=30%, list=24%, signal=39%
MOREAUX_MULTIPLE_MYELOMA_BY_TACI_DN	MOREAUX_MULTIPLE_MYELOMA_BY_TACI_DN	Details ...	169	-0.3793745	-1.3264577	0.15600625	0.31932434	1.0	4043	tags=31%, list=20%, signal=39%
PEDERSEN_METASTASIS_BY_ERBB2_ISOFORM_1	PEDERSEN_METASTASIS_BY_ERBB2_ISOFORM_1	Details ...	46	-0.50479424	-1.3263435	0.17232022	0.3191362	1.0	6266	tags=43%, list=31%, signal=62%
ACEVEDO_NORMAL_TISSUE_ADJACENT_TO_LIVER_TUMOR_UP	ACEVEDO_NORMAL_TISSUE_ADJACENT_TO_LIVER_TUMOR_UP	Details ...	166	-0.3418394	-1.3261672	0.0672748	0.3190949	1.0	5284	tags=34%, list=26%, signal=45%
MIDORIKAWA_AMPLIFIED_IN_LIVER_CANCER	MIDORIKAWA_AMPLIFIED_IN_LIVER_CANCER	Details ...	53	-0.43566668	-1.325481	0.15046604	0.31988135	1.0	5466	tags=40%, list=27%, signal=54%
TOMLINS_PROSTATE_CANCER_UP	TOMLINS_PROSTATE_CANCER_UP	Details ...	40	-0.40774038	-1.3251209	0.13953489	0.32015264	1.0	4714	tags=45%, list=23%, signal=58%
BENPORATH_ES_CORE_NINE_CORRELATED	BENPORATH_ES_CORE_NINE_CORRELATED	Details ...	100	-0.41748407	-1.3242317	0.1527027	0.32137036	1.0	3049	tags=20%, list=15%, signal=23%
LOPES_METHYLATED_IN_COLON_CANCER_DN	LOPES_METHYLATED_IN_COLON_CANCER_DN	Details ...	28	-0.45997262	-1.3241162	0.09987516	0.3211912	1.0	2878	tags=29%, list=14%, signal=33%
FIGUEROA_AML_METHYLATION_CLUSTER_4_UP	FIGUEROA_AML_METHYLATION_CLUSTER_4_UP	Details ...	109	-0.35825348	-1.3237128	0.06256742	0.32154232	1.0	3614	tags=23%, list=18%, signal=28%
MORI_MATURE_B_LYMPHOCYTE_UP	MORI_MATURE_B_LYMPHOCYTE_UP	Details ...	90	-0.43739632	-1.3236815	0.18309858	0.3212158	1.0	3845	tags=29%, list=19%, signal=35%
FOURNIER_ACINAR_DEVELOPMENT_EARLY_UP	FOURNIER_ACINAR_DEVELOPMENT_EARLY_UP	Details ...	21	-0.48035535	-1.3235868	0.16090226	0.32099855	1.0	5159	tags=57%, list=25%, signal=76%
THEILGAARD_NEUTROPHIL_AT_SKIN_WOUND_UP	THEILGAARD_NEUTROPHIL_AT_SKIN_WOUND_UP	Details ...	76	-0.41893068	-1.3224983	0.1438172	0.32254216	1.0	5315	tags=46%, list=26%, signal=62%
DORSAM_HOXA9_TARGETS_DN	DORSAM_HOXA9_TARGETS_DN	Details ...	31	-0.422105	-1.3224275	0.114503816	0.3223083	1.0	2432	tags=23%, list=12%, signal=26%
GUO_TARGETS_OF_IRS1_AND_IRS2	GUO_TARGETS_OF_IRS1_AND_IRS2	Details ...	94	-0.3820836	-1.3221537	0.07725322	0.3224434	1.0	5768	tags=43%, list=28%, signal=59%
MYLLYKANGAS_AMPLIFICATION_HOT_SPOT_17	MYLLYKANGAS_AMPLIFICATION_HOT_SPOT_17	Details ...	19	-0.5346622	-1.3220186	0.16463415	0.32233238	1.0	4012	tags=37%, list=20%, signal=46%
ZIRN_TRETINOIN_RESPONSE_WT1_UP	ZIRN_TRETINOIN_RESPONSE_WT1_UP	Details ...	23	-0.509811	-1.3211267	0.14896755	0.32346615	1.0	3067	tags=35%, list=15%, signal=41%
SANSOM_APC_TARGETS	SANSOM_APC_TARGETS	Details ...	204	-0.33329365	-1.3208898	0.0565635	0.3235294	1.0	3422	tags=19%, list=17%, signal=22%
BOYAULT_LIVER_CANCER_SUBCLASS_G6_UP	BOYAULT_LIVER_CANCER_SUBCLASS_G6_UP	Details ...	64	-0.3940768	-1.3195881	0.061202187	0.32553476	1.0	4623	tags=33%, list=23%, signal=42%
GRAESSMANN_RESPONSE_TO_MC_AND_SERUM_DEPRIVATION_UP	GRAESSMANN_RESPONSE_TO_MC_AND_SERUM_DEPRIVATION_UP	Details ...	207	-0.3931875	-1.3180648	0.14002478	0.32783914	1.0	4568	tags=31%, list=22%, signal=39%
RIZ_ERYTHROID_DIFFERENTIATION_12HR	RIZ_ERYTHROID_DIFFERENTIATION_12HR	Details ...	43	-0.4564671	-1.317986	0.17916666	0.32760558	1.0	5125	tags=40%, list=25%, signal=53%
GRUETZMANN_PANCREATIC_CANCER_UP	GRUETZMANN_PANCREATIC_CANCER_UP	Details ...	355	-0.361619	-1.3176395	0.14847715	0.327868	1.0	5113	tags=34%, list=25%, signal=44%
KYNG_DNA_DAMAGE_BY_UV	KYNG_DNA_DAMAGE_BY_UV	Details ...	61	-0.3908721	-1.3169085	0.11881188	0.3287899	1.0	3542	tags=23%, list=17%, signal=28%
BROWNE_HCMV_INFECTION_16HR_DN	BROWNE_HCMV_INFECTION_16HR_DN	Details ...	85	-0.4171492	-1.3158143	0.1127451	0.33042622	1.0	4324	tags=31%, list=21%, signal=39%
ICHIBA_GRAFT_VERSUS_HOST_DISEASE_35D_DN	ICHIBA_GRAFT_VERSUS_HOST_DISEASE_35D_DN	Details ...	49	-0.4376313	-1.3156731	0.10215054	0.3303078	1.0	6053	tags=45%, list=30%, signal=64%
NIELSEN_LEIOMYOSARCOMA_CNN1_DN	NIELSEN_LEIOMYOSARCOMA_CNN1_DN	Details ...	20	-0.5660154	-1.313738	0.16901408	0.33337757	1.0	5122	tags=45%, list=25%, signal=60%
SARTIPY_BLUNTED_BY_INSULIN_RESISTANCE_DN	SARTIPY_BLUNTED_BY_INSULIN_RESISTANCE_DN	Details ...	18	-0.46171921	-1.3130656	0.13352273	0.33422866	1.0	2526	tags=22%, list=12%, signal=25%
VANHARANTA_UTERINE_FIBROID_DN	VANHARANTA_UTERINE_FIBROID_DN	Details ...	67	-0.46138778	-1.3125758	0.1834239	0.3347366	1.0	4497	tags=34%, list=22%, signal=44%
STAMBOLSKY_RESPONSE_TO_VITAMIN_D3_DN	STAMBOLSKY_RESPONSE_TO_VITAMIN_D3_DN	Details ...	24	-0.44221595	-1.3118008	0.112068966	0.33581913	1.0	3359	tags=25%, list=16%, signal=30%
GARY_CD5_TARGETS_UP	GARY_CD5_TARGETS_UP	Details ...	462	-0.32598025	-1.3116237	0.10979929	0.3357814	1.0	3759	tags=24%, list=18%, signal=28%
ZHANG_TLX_TARGETS_60HR_DN	ZHANG_TLX_TARGETS_60HR_DN	Details ...	267	-0.4452609	-1.310337	0.2512479	0.33779514	1.0	4949	tags=39%, list=24%, signal=50%
BUCKANOVICH_T_LYMPHOCYTE_HOMING_ON_TUMOR_DN	BUCKANOVICH_T_LYMPHOCYTE_HOMING_ON_TUMOR_DN	Details ...	23	-0.46585944	-1.30996	0.12150668	0.33812457	1.0	4734	tags=48%, list=23%, signal=62%
HOELZEL_NF1_TARGETS_DN	HOELZEL_NF1_TARGETS_DN	Details ...	111	-0.4485059	-1.3091611	0.15945612	0.33923867	1.0	6042	tags=41%, list=29%, signal=58%
AMBROSINI_FLAVOPIRIDOL_TREATMENT_TP53	AMBROSINI_FLAVOPIRIDOL_TREATMENT_TP53	Details ...	108	-0.3566347	-1.3066319	0.08836689	0.34337956	1.0	3839	tags=22%, list=19%, signal=27%
AMIT_SERUM_RESPONSE_240_MCF10A	AMIT_SERUM_RESPONSE_240_MCF10A	Details ...	57	-0.4226824	-1.3062979	0.14362416	0.34360906	1.0	5407	tags=42%, list=26%, signal=57%
WAKABAYASHI_ADIPOGENESIS_PPARG_BOUND_36HR	WAKABAYASHI_ADIPOGENESIS_PPARG_BOUND_36HR	Details ...	29	-0.41160733	-1.3062809	0.12027972	0.3432553	1.0	6248	tags=62%, list=30%, signal=89%
PIEPOLI_LGI1_TARGETS_UP	PIEPOLI_LGI1_TARGETS_UP	Details ...	15	-0.5652301	-1.3058165	0.14914425	0.3437315	1.0	6769	tags=67%, list=33%, signal=99%
FARMER_BREAST_CANCER_CLUSTER_7	FARMER_BREAST_CANCER_CLUSTER_7	Details ...	19	-0.54406255	-1.3052899	0.17596567	0.34437522	1.0	4350	tags=42%, list=21%, signal=53%
PLASARI_TGFB1_TARGETS_10HR_UP	PLASARI_TGFB1_TARGETS_10HR_UP	Details ...	197	-0.42571792	-1.305106	0.16795866	0.34431887	1.0	6180	tags=42%, list=30%, signal=59%
YAMASHITA_LIVER_CANCER_STEM_CELL_UP	YAMASHITA_LIVER_CANCER_STEM_CELL_UP	Details ...	47	-0.4059116	-1.3044059	0.10930233	0.34523976	1.0	4044	tags=26%, list=20%, signal=32%
SWEET_LUNG_CANCER_KRAS_DN	SWEET_LUNG_CANCER_KRAS_DN	Details ...	430	-0.4323707	-1.304317	0.2007772	0.34502578	1.0	4946	tags=34%, list=24%, signal=44%
LIU_PROSTATE_CANCER_DN	LIU_PROSTATE_CANCER_DN	Details ...	467	-0.42436275	-1.3041172	0.1997226	0.34502044	1.0	6212	tags=43%, list=30%, signal=61%
FUJII_YBX1_TARGETS_DN	FUJII_YBX1_TARGETS_DN	Details ...	202	-0.43884677	-1.3035783	0.23854661	0.34571576	1.0	5986	tags=44%, list=29%, signal=61%
VANTVEER_BREAST_CANCER_POOR_PROGNOSIS	VANTVEER_BREAST_CANCER_POOR_PROGNOSIS	Details ...	51	-0.43774125	-1.3029343	0.17959183	0.34661064	1.0	6103	tags=49%, list=30%, signal=70%
FOSTER_TOLERANT_MACROPHAGE_UP	FOSTER_TOLERANT_MACROPHAGE_UP	Details ...	152	-0.39517912	-1.3027132	0.13118526	0.34659997	1.0	4839	tags=32%, list=24%, signal=41%
LEE_DOUBLE_POLAR_THYMOCYTE	LEE_DOUBLE_POLAR_THYMOCYTE	Details ...	25	-0.49944457	-1.3009293	0.18658893	0.3494791	1.0	4555	tags=32%, list=22%, signal=41%
RIZ_ERYTHROID_DIFFERENTIATION_HEMGN	RIZ_ERYTHROID_DIFFERENTIATION_HEMGN	Details ...	31	-0.496298	-1.3006847	0.11477273	0.34957737	1.0	5891	tags=48%, list=29%, signal=68%
PUJANA_BRCA2_PCC_NETWORK	PUJANA_BRCA2_PCC_NETWORK	Details ...	412	-0.40970644	-1.2999	0.20754717	0.3506785	1.0	3287	tags=25%, list=16%, signal=30%
LIN_NPAS4_TARGETS_DN	LIN_NPAS4_TARGETS_DN	Details ...	65	-0.42962486	-1.2997986	0.14394766	0.35046163	1.0	4619	tags=31%, list=23%, signal=40%
TOMLINS_METASTASIS_DN	TOMLINS_METASTASIS_DN	Details ...	20	-0.49122182	-1.2983755	0.15889212	0.35267738	1.0	2013	tags=25%, list=10%, signal=28%
PANGAS_TUMOR_SUPPRESSION_BY_SMAD1_AND_SMAD5_UP	PANGAS_TUMOR_SUPPRESSION_BY_SMAD1_AND_SMAD5_UP	Details ...	130	-0.41875038	-1.2978989	0.1630137	0.35315895	1.0	5131	tags=37%, list=25%, signal=49%
SMID_BREAST_CANCER_LUMINAL_A_UP	SMID_BREAST_CANCER_LUMINAL_A_UP	Details ...	84	-0.49794766	-1.2978182	0.21003963	0.35296196	1.0	6050	tags=48%, list=30%, signal=67%
SMIRNOV_RESPONSE_TO_IR_6HR_UP	SMIRNOV_RESPONSE_TO_IR_6HR_UP	Details ...	158	-0.3384303	-1.2973527	0.12180268	0.35345873	1.0	4368	tags=26%, list=21%, signal=33%
FINETTI_BREAST_CANCERS_KINOME_BLUE	FINETTI_BREAST_CANCERS_KINOME_BLUE	Details ...	21	-0.50997156	-1.2971779	0.17447495	0.35339183	1.0	6967	tags=62%, list=34%, signal=94%
YIH_RESPONSE_TO_ARSENITE_C1	YIH_RESPONSE_TO_ARSENITE_C1	Details ...	24	-0.45528856	-1.295959	0.14246947	0.35529888	1.0	6361	tags=54%, list=31%, signal=78%
SCHAEFFER_PROSTATE_DEVELOPMENT_12HR_UP	SCHAEFFER_PROSTATE_DEVELOPMENT_12HR_UP	Details ...	115	-0.42469457	-1.2957842	0.15538847	0.3552365	1.0	5110	tags=37%, list=25%, signal=48%
LI_PROSTATE_CANCER_EPIGENETIC	LI_PROSTATE_CANCER_EPIGENETIC	Details ...	30	-0.46037695	-1.2950041	0.16473617	0.35627463	1.0	5853	tags=57%, list=29%, signal=79%
CHIANG_LIVER_CANCER_SUBCLASS_CTNNB1_UP	CHIANG_LIVER_CANCER_SUBCLASS_CTNNB1_UP	Details ...	171	-0.40785053	-1.293619	0.10580913	0.3583438	1.0	5727	tags=42%, list=28%, signal=58%
RASHI_RESPONSE_TO_IONIZING_RADIATION_4	RASHI_RESPONSE_TO_IONIZING_RADIATION_4	Details ...	59	-0.38644275	-1.2933218	0.116972476	0.35849333	1.0	3733	tags=25%, list=18%, signal=31%
GAUSSMANN_MLL_AF4_FUSION_TARGETS_F_DN	GAUSSMANN_MLL_AF4_FUSION_TARGETS_F_DN	Details ...	33	-0.4753436	-1.2931819	0.1443539	0.35836077	1.0	4871	tags=39%, list=24%, signal=52%
MOHANKUMAR_TLX1_TARGETS_DN	MOHANKUMAR_TLX1_TARGETS_DN	Details ...	182	-0.4155482	-1.2928777	0.11228813	0.3585541	1.0	5465	tags=36%, list=27%, signal=48%
KIM_WT1_TARGETS_12HR_UP	KIM_WT1_TARGETS_12HR_UP	Details ...	159	-0.36962187	-1.2920868	0.1425	0.35966235	1.0	6109	tags=42%, list=30%, signal=59%
STAMBOLSKY_BOUND_BY_MUTATED_TP53	STAMBOLSKY_BOUND_BY_MUTATED_TP53	Details ...	18	-0.4635561	-1.2917058	0.14754099	0.36005798	1.0	3424	tags=33%, list=17%, signal=40%
DELACROIX_RAR_TARGETS_DN	DELACROIX_RAR_TARGETS_DN	Details ...	24	-0.4803104	-1.2916958	0.1768953	0.3596921	1.0	4208	tags=38%, list=21%, signal=47%
HAHTOLA_SEZARY_SYNDROM_UP	HAHTOLA_SEZARY_SYNDROM_UP	Details ...	98	-0.39255363	-1.291513	0.1443914	0.35966077	1.0	5277	tags=34%, list=26%, signal=45%
KUMAR_AUTOPHAGY_NETWORK	KUMAR_AUTOPHAGY_NETWORK	Details ...	70	-0.3718394	-1.2913933	0.09621622	0.35950774	1.0	4082	tags=21%, list=20%, signal=27%
KAUFFMANN_DNA_REPAIR_GENES	KAUFFMANN_DNA_REPAIR_GENES	Details ...	222	-0.37786108	-1.2912018	0.19129083	0.35949817	1.0	3169	tags=24%, list=15%, signal=28%
RIZ_ERYTHROID_DIFFERENTIATION_6HR	RIZ_ERYTHROID_DIFFERENTIATION_6HR	Details ...	39	-0.44483954	-1.2910043	0.15777262	0.3594614	1.0	5328	tags=36%, list=26%, signal=48%
ELLWOOD_MYC_TARGETS_DN	ELLWOOD_MYC_TARGETS_DN	Details ...	39	-0.41233924	-1.2901884	0.13495277	0.36053902	1.0	5689	tags=41%, list=28%, signal=57%
ROY_WOUND_BLOOD_VESSEL_UP	ROY_WOUND_BLOOD_VESSEL_UP	Details ...	48	-0.4997937	-1.289866	0.23149607	0.36077604	1.0	2970	tags=31%, list=14%, signal=36%
DASU_IL6_SIGNALING_SCAR_UP	DASU_IL6_SIGNALING_SCAR_UP	Details ...	30	-0.44121677	-1.2893811	0.15186246	0.3613079	1.0	4445	tags=33%, list=22%, signal=42%
LIEN_BREAST_CARCINOMA_METAPLASTIC	LIEN_BREAST_CARCINOMA_METAPLASTIC	Details ...	35	-0.54002625	-1.2893741	0.24356775	0.36092776	1.0	2638	tags=31%, list=13%, signal=36%
URS_ADIPOCYTE_DIFFERENTIATION_UP	URS_ADIPOCYTE_DIFFERENTIATION_UP	Details ...	73	-0.42478177	-1.2886894	0.17835909	0.3617974	1.0	6053	tags=38%, list=30%, signal=54%
DACOSTA_ERCC3_ALLELE_XPCS_VS_TTD_DN	DACOSTA_ERCC3_ALLELE_XPCS_VS_TTD_DN	Details ...	36	-0.48387244	-1.2886841	0.18181819	0.36142525	1.0	4316	tags=36%, list=21%, signal=46%
KOYAMA_SEMA3B_TARGETS_UP	KOYAMA_SEMA3B_TARGETS_UP	Details ...	278	-0.34514445	-1.2886742	0.08737864	0.3610624	1.0	5405	tags=33%, list=26%, signal=45%
FIGUEROA_AML_METHYLATION_CLUSTER_6_UP	FIGUEROA_AML_METHYLATION_CLUSTER_6_UP	Details ...	139	-0.33806583	-1.2878577	0.06810811	0.36224508	1.0	5263	tags=32%, list=26%, signal=42%
LUCAS_HNF4A_TARGETS_UP	LUCAS_HNF4A_TARGETS_UP	Details ...	58	-0.3652402	-1.2876488	0.121323526	0.3622226	1.0	4478	tags=34%, list=22%, signal=44%
LABBE_TGFB1_TARGETS_UP	LABBE_TGFB1_TARGETS_UP	Details ...	101	-0.41128618	-1.286431	0.17732207	0.36410728	1.0	6236	tags=39%, list=30%, signal=55%
JAERVINEN_AMPLIFIED_IN_LARYNGEAL_CANCER	JAERVINEN_AMPLIFIED_IN_LARYNGEAL_CANCER	Details ...	40	-0.42732793	-1.2846799	0.16643551	0.36695307	1.0	4018	tags=28%, list=20%, signal=34%
SU_PANCREAS	SU_PANCREAS	Details ...	52	-0.39220378	-1.2842455	0.13266444	0.3673981	1.0	5199	tags=31%, list=25%, signal=41%
CHIANG_LIVER_CANCER_SUBCLASS_INTERFERON_DN	CHIANG_LIVER_CANCER_SUBCLASS_INTERFERON_DN	Details ...	51	-0.4313509	-1.2841617	0.12995595	0.3671548	1.0	5531	tags=41%, list=27%, signal=56%
MARKS_ACETYLATED_NON_HISTONE_PROTEINS	MARKS_ACETYLATED_NON_HISTONE_PROTEINS	Details ...	15	-0.44679132	-1.2841299	0.1620438	0.36683404	1.0	3381	tags=27%, list=16%, signal=32%
LEE_INTRATHYMIC_T_PROGENITOR	LEE_INTRATHYMIC_T_PROGENITOR	Details ...	21	-0.5001713	-1.2840375	0.17446809	0.36663517	1.0	4880	tags=48%, list=24%, signal=62%
RUTELLA_RESPONSE_TO_HGF_VS_CSF2RB_AND_IL4_DN	RUTELLA_RESPONSE_TO_HGF_VS_CSF2RB_AND_IL4_DN	Details ...	239	-0.35236436	-1.2840295	0.17324841	0.36626422	1.0	4220	tags=26%, list=21%, signal=33%
ZEMBUTSU_SENSITIVITY_TO_METHOTREXATE	ZEMBUTSU_SENSITIVITY_TO_METHOTREXATE	Details ...	18	-0.4715937	-1.2830664	0.16071428	0.36765286	1.0	2777	tags=22%, list=14%, signal=26%
AFFAR_YY1_TARGETS_DN	AFFAR_YY1_TARGETS_DN	Details ...	230	-0.38847736	-1.282261	0.18329467	0.36871895	1.0	5286	tags=35%, list=26%, signal=47%
CHEN_ETV5_TARGETS_SERTOLI	CHEN_ETV5_TARGETS_SERTOLI	Details ...	20	-0.54520273	-1.2816201	0.23338257	0.36949018	1.0	7611	tags=65%, list=37%, signal=103%
HAN_SATB1_TARGETS_UP	HAN_SATB1_TARGETS_UP	Details ...	385	-0.33673468	-1.2812063	0.106796116	0.3699142	1.0	5131	tags=28%, list=25%, signal=36%
LEE_AGING_NEOCORTEX_DN	LEE_AGING_NEOCORTEX_DN	Details ...	79	-0.3886605	-1.2805479	0.10710499	0.37074462	1.0	3335	tags=22%, list=16%, signal=26%
ABRAHAM_ALPC_VS_MULTIPLE_MYELOMA_UP	ABRAHAM_ALPC_VS_MULTIPLE_MYELOMA_UP	Details ...	26	-0.46154168	-1.2801594	0.17531557	0.37104994	1.0	5211	tags=50%, list=25%, signal=67%
PURBEY_TARGETS_OF_CTBP1_NOT_SATB1_DN	PURBEY_TARGETS_OF_CTBP1_NOT_SATB1_DN	Details ...	431	-0.34402397	-1.2800063	0.03021148	0.37095395	1.0	5325	tags=30%, list=26%, signal=40%
UEDA_CENTRAL_CLOCK	UEDA_CENTRAL_CLOCK	Details ...	86	-0.34896877	-1.2798713	0.12261905	0.37081522	1.0	5624	tags=35%, list=27%, signal=48%
ROVERSI_GLIOMA_COPY_NUMBER_DN	ROVERSI_GLIOMA_COPY_NUMBER_DN	Details ...	54	-0.42690885	-1.2798256	0.14941177	0.37051082	1.0	6029	tags=46%, list=29%, signal=65%
LIU_BREAST_CANCER	LIU_BREAST_CANCER	Details ...	24	-0.44125643	-1.2789568	0.17350994	0.3717482	1.0	4214	tags=38%, list=21%, signal=47%
XU_GH1_EXOGENOUS_TARGETS_UP	XU_GH1_EXOGENOUS_TARGETS_UP	Details ...	81	-0.3969091	-1.278119	0.14317425	0.3730094	1.0	5064	tags=31%, list=25%, signal=41%
WATANABE_COLON_CANCER_MSI_VS_MSS_DN	WATANABE_COLON_CANCER_MSI_VS_MSS_DN	Details ...	77	-0.4470875	-1.2779219	0.0968421	0.37299475	1.0	3613	tags=26%, list=18%, signal=31%
ZHANG_TARGETS_OF_EWSR1_FLI1_FUSION	ZHANG_TARGETS_OF_EWSR1_FLI1_FUSION	Details ...	87	-0.38011286	-1.2766683	0.1710362	0.37501177	1.0	4590	tags=30%, list=22%, signal=38%
JEON_SMAD6_TARGETS_DN	JEON_SMAD6_TARGETS_DN	Details ...	18	-0.5312002	-1.2742966	0.21124828	0.37917435	1.0	6541	tags=61%, list=32%, signal=90%
CORRE_MULTIPLE_MYELOMA_DN	CORRE_MULTIPLE_MYELOMA_DN	Details ...	59	-0.42446864	-1.2735523	0.18997361	0.38024768	1.0	4931	tags=37%, list=24%, signal=49%
LIN_MELANOMA_COPY_NUMBER_UP	LIN_MELANOMA_COPY_NUMBER_UP	Details ...	68	-0.39363286	-1.2733566	0.1819407	0.3802013	1.0	6097	tags=40%, list=30%, signal=56%
COLDREN_GEFITINIB_RESISTANCE_UP	COLDREN_GEFITINIB_RESISTANCE_UP	Details ...	84	-0.3589706	-1.2730216	0.14829932	0.38044804	1.0	4823	tags=35%, list=24%, signal=45%
RIZKI_TUMOR_INVASIVENESS_2D_UP	RIZKI_TUMOR_INVASIVENESS_2D_UP	Details ...	68	-0.36405966	-1.272419	0.12009238	0.38115522	1.0	3127	tags=22%, list=15%, signal=26%
MULLIGHAN_MLL_SIGNATURE_1_DN	MULLIGHAN_MLL_SIGNATURE_1_DN	Details ...	235	-0.35132375	-1.2721741	0.14152047	0.38124278	1.0	5673	tags=31%, list=28%, signal=42%
MIKKELSEN_ES_HCP_WITH_H3K27ME3	MIKKELSEN_ES_HCP_WITH_H3K27ME3	Details ...	41	-0.4819192	-1.271589	0.18719807	0.38196564	1.0	5628	tags=41%, list=27%, signal=57%
HONRADO_BREAST_CANCER_BRCA1_VS_BRCA2	HONRADO_BREAST_CANCER_BRCA1_VS_BRCA2	Details ...	18	-0.49635413	-1.2715429	0.21151079	0.38165775	1.0	4886	tags=44%, list=24%, signal=58%
STAEGE_EWING_FAMILY_TUMOR	STAEGE_EWING_FAMILY_TUMOR	Details ...	32	-0.48438692	-1.2706953	0.1625	0.3828324	1.0	6006	tags=44%, list=29%, signal=62%
GAUSSMANN_MLL_AF4_FUSION_TARGETS_G_UP	GAUSSMANN_MLL_AF4_FUSION_TARGETS_G_UP	Details ...	224	-0.3683573	-1.2706224	0.10218978	0.38257468	1.0	4901	tags=31%, list=24%, signal=40%
VALK_AML_CLUSTER_15	VALK_AML_CLUSTER_15	Details ...	30	-0.4446707	-1.269628	0.17438692	0.384097	1.0	3487	tags=30%, list=17%, signal=36%
DELPUECH_FOXO3_TARGETS_UP	DELPUECH_FOXO3_TARGETS_UP	Details ...	68	-0.38276976	-1.2693914	0.15018316	0.3841503	1.0	5816	tags=43%, list=28%, signal=59%
MARIADASON_RESPONSE_TO_CURCUMIN_SULINDAC_7	MARIADASON_RESPONSE_TO_CURCUMIN_SULINDAC_7	Details ...	18	-0.4479474	-1.2693249	0.1520548	0.38389444	1.0	3077	tags=28%, list=15%, signal=33%
KONDO_PROSTATE_CANCER_HCP_WITH_H3K27ME3	KONDO_PROSTATE_CANCER_HCP_WITH_H3K27ME3	Details ...	95	-0.3727119	-1.2681686	0.0913811	0.3856989	1.0	4459	tags=26%, list=22%, signal=33%
LABBE_TARGETS_OF_TGFB1_AND_WNT3A_UP	LABBE_TARGETS_OF_TGFB1_AND_WNT3A_UP	Details ...	110	-0.41061723	-1.2669632	0.18278302	0.38763872	1.0	4131	tags=25%, list=20%, signal=31%
ODONNELL_TFRC_TARGETS_DN	ODONNELL_TFRC_TARGETS_DN	Details ...	130	-0.44200918	-1.2665224	0.25333333	0.38800338	1.0	6413	tags=50%, list=31%, signal=72%
ZEMBUTSU_SENSITIVITY_TO_NIMUSTINE	ZEMBUTSU_SENSITIVITY_TO_NIMUSTINE	Details ...	17	-0.47872055	-1.2664561	0.1675	0.38774338	1.0	3164	tags=29%, list=15%, signal=35%
REICHERT_MITOSIS_LIN9_TARGETS	REICHERT_MITOSIS_LIN9_TARGETS	Details ...	28	-0.56849873	-1.266454	0.25746268	0.38735512	1.0	6549	tags=61%, list=32%, signal=89%
ABE_VEGFA_TARGETS	ABE_VEGFA_TARGETS	Details ...	20	-0.5483397	-1.2662439	0.21108179	0.3873103	1.0	6006	tags=50%, list=29%, signal=71%
SMID_BREAST_CANCER_RELAPSE_IN_BRAIN_DN	SMID_BREAST_CANCER_RELAPSE_IN_BRAIN_DN	Details ...	79	-0.4249716	-1.2661576	0.205052	0.38707224	1.0	4866	tags=37%, list=24%, signal=48%
SEITZ_NEOPLASTIC_TRANSFORMATION_BY_8P_DELETION_DN	SEITZ_NEOPLASTIC_TRANSFORMATION_BY_8P_DELETION_DN	Details ...	30	-0.47086677	-1.2656275	0.15632184	0.38766	1.0	6003	tags=43%, list=29%, signal=61%
CHESLER_BRAIN_QTL_CIS	CHESLER_BRAIN_QTL_CIS	Details ...	74	-0.33982167	-1.2651683	0.123786405	0.38812637	1.0	5149	tags=35%, list=25%, signal=47%
YU_BAP1_TARGETS	YU_BAP1_TARGETS	Details ...	28	-0.4678283	-1.2641928	0.2300163	0.38958788	1.0	2982	tags=29%, list=15%, signal=33%
AMIT_EGF_RESPONSE_240_HELA	AMIT_EGF_RESPONSE_240_HELA	Details ...	60	-0.38964945	-1.2637116	0.16953643	0.39012888	1.0	3081	tags=25%, list=15%, signal=29%
JAIN_NFKB_SIGNALING	JAIN_NFKB_SIGNALING	Details ...	73	-0.36698076	-1.2635972	0.16828929	0.38995647	1.0	2860	tags=25%, list=14%, signal=29%
AMUNDSON_GENOTOXIC_SIGNATURE	AMUNDSON_GENOTOXIC_SIGNATURE	Details ...	103	-0.3581153	-1.2635394	0.12513967	0.3896761	1.0	4715	tags=27%, list=23%, signal=35%
CHANDRAN_METASTASIS_DN	CHANDRAN_METASTASIS_DN	Details ...	295	-0.3601195	-1.2623049	0.19733655	0.39159086	1.0	4420	tags=29%, list=22%, signal=37%
RUAN_RESPONSE_TO_TNF_TROGLITAZONE_UP	RUAN_RESPONSE_TO_TNF_TROGLITAZONE_UP	Details ...	17	-0.55850255	-1.2621553	0.21246459	0.39150673	1.0	6526	tags=59%, list=32%, signal=86%
PEDRIOLI_MIR31_TARGETS_UP	PEDRIOLI_MIR31_TARGETS_UP	Details ...	209	-0.36139226	-1.2621052	0.07692308	0.3912239	1.0	4693	tags=26%, list=23%, signal=34%
SIMBULAN_UV_RESPONSE_NORMAL_DN	SIMBULAN_UV_RESPONSE_NORMAL_DN	Details ...	32	-0.46034047	-1.2617326	0.21276596	0.39152738	1.0	4350	tags=34%, list=21%, signal=44%
ASTIER_INTEGRIN_SIGNALING	ASTIER_INTEGRIN_SIGNALING	Details ...	58	-0.38818446	-1.2607132	0.1441144	0.39310408	1.0	2486	tags=17%, list=12%, signal=20%
NATSUME_RESPONSE_TO_INTERFERON_BETA_UP	NATSUME_RESPONSE_TO_INTERFERON_BETA_UP	Details ...	71	-0.40679735	-1.2584999	0.16666667	0.3968403	1.0	3681	tags=28%, list=18%, signal=34%
NIELSEN_LEIOMYOSARCOMA_CNN1_UP	NIELSEN_LEIOMYOSARCOMA_CNN1_UP	Details ...	19	-0.5415488	-1.2584031	0.23816568	0.39660874	1.0	3054	tags=37%, list=15%, signal=43%
LINDGREN_BLADDER_CANCER_CLUSTER_3_UP	LINDGREN_BLADDER_CANCER_CLUSTER_3_UP		320	-0.39911819	-1.2583555	0.25112107	0.3962911	1.0	5093	tags=34%, list=25%, signal=44%
SMIRNOV_RESPONSE_TO_IR_2HR_UP	SMIRNOV_RESPONSE_TO_IR_2HR_UP		50	-0.41212186	-1.2582647	0.19246298	0.39607218	1.0	3403	tags=22%, list=17%, signal=26%
GRAHAM_NORMAL_QUIESCENT_VS_NORMAL_DIVIDING_UP	GRAHAM_NORMAL_QUIESCENT_VS_NORMAL_DIVIDING_UP		65	-0.4475826	-1.2580702	0.22639069	0.396081	1.0	5161	tags=35%, list=25%, signal=47%
MAHADEVAN_IMATINIB_RESISTANCE_UP	MAHADEVAN_IMATINIB_RESISTANCE_UP		21	-0.5426067	-1.257764	0.20179948	0.39626017	1.0	7500	tags=71%, list=37%, signal=113%
FAELT_B_CLL_WITH_VH_REARRANGEMENTS_DN	FAELT_B_CLL_WITH_VH_REARRANGEMENTS_DN		47	-0.37122768	-1.2573329	0.20645161	0.39670599	1.0	5942	tags=49%, list=29%, signal=69%
VALK_AML_CLUSTER_7	VALK_AML_CLUSTER_7		28	-0.45189768	-1.2566749	0.17178611	0.3975632	1.0	2938	tags=18%, list=14%, signal=21%
SAKAI_TUMOR_INFILTRATING_MONOCYTES_DN	SAKAI_TUMOR_INFILTRATING_MONOCYTES_DN		79	-0.37506065	-1.2562765	0.18981482	0.39787397	1.0	2938	tags=23%, list=14%, signal=26%
MAHAJAN_RESPONSE_TO_IL1A_UP	MAHAJAN_RESPONSE_TO_IL1A_UP		81	-0.42468122	-1.2554685	0.19418605	0.3989741	1.0	5961	tags=40%, list=29%, signal=55%
LIN_TUMOR_ESCAPE_FROM_IMMUNE_ATTACK	LIN_TUMOR_ESCAPE_FROM_IMMUNE_ATTACK		18	-0.5334072	-1.2539526	0.19509044	0.4014282	1.0	3637	tags=28%, list=18%, signal=34%
LANDIS_BREAST_CANCER_PROGRESSION_UP	LANDIS_BREAST_CANCER_PROGRESSION_UP		44	-0.39346725	-1.2536234	0.17902099	0.4016835	1.0	5314	tags=39%, list=26%, signal=52%
YAO_TEMPORAL_RESPONSE_TO_PROGESTERONE_CLUSTER_1	YAO_TEMPORAL_RESPONSE_TO_PROGESTERONE_CLUSTER_1		68	-0.40681654	-1.2535672	0.19036427	0.4014028	1.0	4823	tags=34%, list=24%, signal=44%
LINDSTEDT_DENDRITIC_CELL_MATURATION_D	LINDSTEDT_DENDRITIC_CELL_MATURATION_D		67	-0.43352777	-1.2529347	0.21757925	0.40222657	1.0	5593	tags=37%, list=27%, signal=51%
CHEN_PDGF_TARGETS	CHEN_PDGF_TARGETS		19	-0.50940603	-1.2525539	0.23248407	0.40255907	1.0	2830	tags=32%, list=14%, signal=37%
MOLENAAR_TARGETS_OF_CCND1_AND_CDK4_UP	MOLENAAR_TARGETS_OF_CCND1_AND_CDK4_UP		64	-0.3879017	-1.2520989	0.16811955	0.40301862	1.0	6251	tags=52%, list=30%, signal=74%
SCHUETZ_BREAST_CANCER_DUCTAL_INVASIVE_UP	SCHUETZ_BREAST_CANCER_DUCTAL_INVASIVE_UP		346	-0.5106558	-1.2520385	0.28	0.40274593	1.0	5243	tags=46%, list=26%, signal=61%
QI_HYPOXIA	QI_HYPOXIA		138	-0.3560271	-1.2520158	0.15033408	0.40238807	1.0	4742	tags=30%, list=23%, signal=38%
WANG_SMARCE1_TARGETS_DN	WANG_SMARCE1_TARGETS_DN		363	-0.3478171	-1.25183	0.16018307	0.402378	1.0	5096	tags=34%, list=25%, signal=45%
GINESTIER_BREAST_CANCER_20Q13_AMPLIFICATION_DN	GINESTIER_BREAST_CANCER_20Q13_AMPLIFICATION_DN		155	-0.33109137	-1.2517589	0.20032841	0.40212014	1.0	3161	tags=23%, list=15%, signal=26%
KAMMINGA_EZH2_TARGETS	KAMMINGA_EZH2_TARGETS		41	-0.52150977	-1.2511785	0.3006993	0.4028185	1.0	4886	tags=41%, list=24%, signal=54%
PENG_GLUCOSE_DEPRIVATION_DN	PENG_GLUCOSE_DEPRIVATION_DN		163	-0.3313036	-1.2511014	0.16528925	0.40257943	1.0	3590	tags=23%, list=18%, signal=27%
BOYAULT_LIVER_CANCER_SUBCLASS_G1_DN	BOYAULT_LIVER_CANCER_SUBCLASS_G1_DN		40	-0.40212384	-1.2503518	0.20144928	0.40355164	1.0	4125	tags=38%, list=20%, signal=47%
ADDYA_ERYTHROID_DIFFERENTIATION_BY_HEMIN	ADDYA_ERYTHROID_DIFFERENTIATION_BY_HEMIN		72	-0.38929543	-1.2490302	0.19420989	0.40567487	1.0	3293	tags=19%, list=16%, signal=23%
MASSARWEH_TAMOXIFEN_RESISTANCE_DN	MASSARWEH_TAMOXIFEN_RESISTANCE_DN		242	-0.36759457	-1.2472636	0.17410715	0.40880102	1.0	5875	tags=40%, list=29%, signal=56%
WILCOX_RESPONSE_TO_PROGESTERONE_DN	WILCOX_RESPONSE_TO_PROGESTERONE_DN		63	-0.4428952	-1.2467005	0.21185371	0.4094797	1.0	4968	tags=37%, list=24%, signal=48%
TERAO_AOX4_TARGETS_SKIN_UP	TERAO_AOX4_TARGETS_SKIN_UP		37	-0.39209726	-1.2457005	0.18275419	0.4110119	1.0	3586	tags=27%, list=17%, signal=33%
SASSON_RESPONSE_TO_FORSKOLIN_UP	SASSON_RESPONSE_TO_FORSKOLIN_UP		89	-0.36281958	-1.2452948	0.16129032	0.41141865	1.0	5241	tags=34%, list=26%, signal=45%
STREICHER_LSM1_TARGETS_DN	STREICHER_LSM1_TARGETS_DN		19	-0.517111	-1.245064	0.21536352	0.41145137	1.0	3080	tags=26%, list=15%, signal=31%
BOYLAN_MULTIPLE_MYELOMA_C_D_DN	BOYLAN_MULTIPLE_MYELOMA_C_D_DN		249	-0.38922113	-1.2445843	0.21187428	0.41197065	1.0	4878	tags=30%, list=24%, signal=39%
LI_WILMS_TUMOR_VS_FETAL_KIDNEY_1_DN	LI_WILMS_TUMOR_VS_FETAL_KIDNEY_1_DN		162	-0.423892	-1.2441587	0.2845787	0.412356	1.0	4938	tags=35%, list=24%, signal=46%
CHEN_NEUROBLASTOMA_COPY_NUMBER_GAINS	CHEN_NEUROBLASTOMA_COPY_NUMBER_GAINS		50	-0.38399145	-1.2436551	0.19198056	0.41291386	1.0	6466	tags=48%, list=32%, signal=70%
BURTON_ADIPOGENESIS_8	BURTON_ADIPOGENESIS_8		85	-0.39748895	-1.243171	0.22340426	0.4134616	1.0	4097	tags=33%, list=20%, signal=41%
VERHAAK_AML_WITH_NPM1_MUTATED_DN	VERHAAK_AML_WITH_NPM1_MUTATED_DN		241	-0.39608783	-1.2431105	0.24146341	0.4131939	1.0	5688	tags=36%, list=28%, signal=49%
RAMASWAMY_METASTASIS_DN	RAMASWAMY_METASTASIS_DN		60	-0.39769545	-1.2430662	0.1952381	0.41287914	1.0	3182	tags=20%, list=16%, signal=24%
DOANE_RESPONSE_TO_ANDROGEN_UP	DOANE_RESPONSE_TO_ANDROGEN_UP		176	-0.3551404	-1.2425607	0.125903	0.4135067	1.0	5917	tags=35%, list=29%, signal=49%
GARGALOVIC_RESPONSE_TO_OXIDIZED_PHOSPHOLIPIDS_RED_DN	GARGALOVIC_RESPONSE_TO_OXIDIZED_PHOSPHOLIPIDS_RED_DN		25	-0.4604857	-1.2425216	0.24011713	0.41316888	1.0	4485	tags=40%, list=22%, signal=51%
SHETH_LIVER_CANCER_VS_TXNIP_LOSS_PAM5	SHETH_LIVER_CANCER_VS_TXNIP_LOSS_PAM5		90	-0.3791547	-1.2415771	0.14180672	0.41456026	1.0	3855	tags=26%, list=19%, signal=31%
GAZDA_DIAMOND_BLACKFAN_ANEMIA_PROGENITOR_UP	GAZDA_DIAMOND_BLACKFAN_ANEMIA_PROGENITOR_UP		39	-0.40625384	-1.2413088	0.19086021	0.41469255	1.0	4405	tags=28%, list=21%, signal=36%
GAUSSMANN_MLL_AF4_FUSION_TARGETS_E_UP	GAUSSMANN_MLL_AF4_FUSION_TARGETS_E_UP		96	-0.41582125	-1.2413045	0.22166246	0.41430667	1.0	4852	tags=30%, list=24%, signal=39%
ELVIDGE_HYPOXIA_DN	ELVIDGE_HYPOXIA_DN		144	-0.3628913	-1.2382417	0.21128799	0.41975573	1.0	4175	tags=28%, list=20%, signal=36%
BOYAULT_LIVER_CANCER_SUBCLASS_G56_DN	BOYAULT_LIVER_CANCER_SUBCLASS_G56_DN		17	-0.49605647	-1.2359711	0.21529745	0.42380446	1.0	5814	tags=53%, list=28%, signal=74%
WEST_ADRENOCORTICAL_CARCINOMA_VS_ADENOMA_DN	WEST_ADRENOCORTICAL_CARCINOMA_VS_ADENOMA_DN		24	-0.45581767	-1.2358062	0.23319027	0.42372993	1.0	2859	tags=25%, list=14%, signal=29%
HASLINGER_B_CLL_WITH_CHROMOSOME_12_TRISOMY	HASLINGER_B_CLL_WITH_CHROMOSOME_12_TRISOMY		23	-0.4259051	-1.2344824	0.21772939	0.42583334	1.0	2757	tags=26%, list=13%, signal=30%
FRASOR_RESPONSE_TO_ESTRADIOL_UP	FRASOR_RESPONSE_TO_ESTRADIOL_UP		37	-0.4470797	-1.23413	0.2319202	0.42608547	1.0	6590	tags=51%, list=32%, signal=76%
VALK_AML_CLUSTER_10	VALK_AML_CLUSTER_10		31	-0.41949424	-1.2339904	0.19919246	0.4259533	1.0	5186	tags=48%, list=25%, signal=65%
PODAR_RESPONSE_TO_ADAPHOSTIN_DN	PODAR_RESPONSE_TO_ADAPHOSTIN_DN		17	-0.51320076	-1.2337227	0.23994452	0.4260481	1.0	5278	tags=41%, list=26%, signal=55%
FIGUEROA_AML_METHYLATION_CLUSTER_5_DN	FIGUEROA_AML_METHYLATION_CLUSTER_5_DN		46	-0.44895652	-1.2336935	0.20689656	0.42569253	1.0	5556	tags=37%, list=27%, signal=51%
PASINI_SUZ12_TARGETS_UP	PASINI_SUZ12_TARGETS_UP		111	-0.37663656	-1.2335069	0.1206544	0.4257033	1.0	3805	tags=21%, list=19%, signal=25%
HENDRICKS_SMARCA4_TARGETS_DN	HENDRICKS_SMARCA4_TARGETS_DN		48	-0.43307817	-1.2328119	0.1882793	0.4266549	1.0	5661	tags=44%, list=28%, signal=60%
FARMER_BREAST_CANCER_CLUSTER_4	FARMER_BREAST_CANCER_CLUSTER_4		19	-0.6933187	-1.2327659	0.2510288	0.42633417	1.0	5066	tags=68%, list=25%, signal=91%
YANG_BREAST_CANCER_ESR1_UP	YANG_BREAST_CANCER_ESR1_UP		36	-0.4607233	-1.2310865	0.25955415	0.42918643	1.0	3495	tags=28%, list=17%, signal=33%
YORDY_RECIPROCAL_REGULATION_BY_ETS1_AND_SP100_UP	YORDY_RECIPROCAL_REGULATION_BY_ETS1_AND_SP100_UP		25	-0.39188212	-1.2309965	0.1884058	0.4289581	1.0	2466	tags=20%, list=12%, signal=23%
FIGUEROA_AML_METHYLATION_CLUSTER_3_DN	FIGUEROA_AML_METHYLATION_CLUSTER_3_DN		38	-0.399862	-1.2302579	0.1883871	0.43001333	1.0	4149	tags=26%, list=20%, signal=33%
XU_RESPONSE_TO_TRETINOIN_AND_NSC682994_UP	XU_RESPONSE_TO_TRETINOIN_AND_NSC682994_UP		17	-0.48004755	-1.2290748	0.22537313	0.43183273	1.0	4471	tags=41%, list=22%, signal=53%
DAVICIONI_RHABDOMYOSARCOMA_PAX_FOXO1_FUSION_DN	DAVICIONI_RHABDOMYOSARCOMA_PAX_FOXO1_FUSION_DN		15	-0.53625166	-1.2286386	0.2636103	0.4322623	1.0	3778	tags=33%, list=18%, signal=41%
KIM_PTEN_TARGETS_UP	KIM_PTEN_TARGETS_UP		18	-0.46935815	-1.2279675	0.1964512	0.43317494	1.0	4216	tags=44%, list=21%, signal=56%
NIKOLSKY_BREAST_CANCER_6P24_P22_AMPLICON	NIKOLSKY_BREAST_CANCER_6P24_P22_AMPLICON		21	-0.48122755	-1.2274853	0.23744293	0.43372387	1.0	5718	tags=48%, list=28%, signal=66%
YEGNASUBRAMANIAN_PROSTATE_CANCER	YEGNASUBRAMANIAN_PROSTATE_CANCER		123	-0.42922136	-1.2257472	0.19122256	0.4367994	1.0	6793	tags=48%, list=33%, signal=71%
MCCLUNG_COCAINE_REWARD_5D	MCCLUNG_COCAINE_REWARD_5D		78	-0.38055852	-1.2252944	0.1712766	0.43725917	1.0	5362	tags=33%, list=26%, signal=45%
CREIGHTON_ENDOCRINE_THERAPY_RESISTANCE_4	CREIGHTON_ENDOCRINE_THERAPY_RESISTANCE_4		296	-0.33701086	-1.2251167	0.1764706	0.43721363	1.0	5237	tags=34%, list=26%, signal=45%
SCHWAB_TARGETS_OF_BMYB_POLYMORPHIC_VARIANTS_DN	SCHWAB_TARGETS_OF_BMYB_POLYMORPHIC_VARIANTS_DN		17	-0.45955178	-1.2247534	0.22067039	0.43750834	1.0	4648	tags=35%, list=23%, signal=46%
LEE_TARGETS_OF_PTCH1_AND_SUFU_DN	LEE_TARGETS_OF_PTCH1_AND_SUFU_DN		82	-0.42317474	-1.2237922	0.1748691	0.43902868	1.0	6863	tags=50%, list=33%, signal=75%
ZHAN_MULTIPLE_MYELOMA_MS_DN	ZHAN_MULTIPLE_MYELOMA_MS_DN		44	-0.40237376	-1.2236785	0.19827586	0.43883348	1.0	3268	tags=30%, list=16%, signal=35%
MATZUK_MALE_REPRODUCTION_SERTOLI	MATZUK_MALE_REPRODUCTION_SERTOLI		28	-0.4350805	-1.2232956	0.23050848	0.43923247	1.0	5263	tags=36%, list=26%, signal=48%
TAKEDA_TARGETS_OF_NUP98_HOXA9_FUSION_16D_UP	TAKEDA_TARGETS_OF_NUP98_HOXA9_FUSION_16D_UP		170	-0.423766	-1.2230976	0.24166666	0.43918726	1.0	4747	tags=28%, list=23%, signal=36%
PAPASPYRIDONOS_UNSTABLE_ATEROSCLEROTIC_PLAQUE_DN	PAPASPYRIDONOS_UNSTABLE_ATEROSCLEROTIC_PLAQUE_DN		43	-0.46074858	-1.2222325	0.2651515	0.44046336	1.0	7239	tags=58%, list=35%, signal=90%
CHANG_POU5F1_TARGETS_UP	CHANG_POU5F1_TARGETS_UP		15	-0.5060383	-1.2220882	0.26080248	0.4403338	1.0	5066	tags=53%, list=25%, signal=71%
WAKASUGI_HAVE_ZNF143_BINDING_SITES	WAKASUGI_HAVE_ZNF143_BINDING_SITES		58	-0.40675136	-1.2220215	0.23255815	0.44006577	1.0	4205	tags=38%, list=21%, signal=48%
LIU_TARGETS_OF_VMYB_VS_CMYB_DN	LIU_TARGETS_OF_VMYB_VS_CMYB_DN		41	-0.43604687	-1.221233	0.22371638	0.44120446	1.0	5725	tags=41%, list=28%, signal=57%
TARTE_PLASMA_CELL_VS_B_LYMPHOCYTE_DN	TARTE_PLASMA_CELL_VS_B_LYMPHOCYTE_DN		37	-0.47744456	-1.2211051	0.27310926	0.44102168	1.0	3845	tags=35%, list=19%, signal=43%
GROSS_HYPOXIA_VIA_ELK3_ONLY_DN	GROSS_HYPOXIA_VIA_ELK3_ONLY_DN		44	-0.3688119	-1.220986	0.2122449	0.4408279	1.0	3075	tags=23%, list=15%, signal=27%
MATTHEWS_SKIN_CARCINOGENESIS_VIA_JUN	MATTHEWS_SKIN_CARCINOGENESIS_VIA_JUN		16	-0.48011833	-1.2209444	0.21957672	0.44049942	1.0	2479	tags=25%, list=12%, signal=28%
LE_SKI_TARGETS_UP	LE_SKI_TARGETS_UP		17	-0.5080215	-1.2206931	0.26215023	0.4405723	1.0	5148	tags=41%, list=25%, signal=55%
XU_HGF_SIGNALING_NOT_VIA_AKT1_48HR_DN	XU_HGF_SIGNALING_NOT_VIA_AKT1_48HR_DN		18	-0.4721824	-1.2198873	0.24572317	0.44176307	1.0	7114	tags=61%, list=35%, signal=94%
HOLLMANN_APOPTOSIS_VIA_CD40_UP	HOLLMANN_APOPTOSIS_VIA_CD40_UP		194	-0.34076872	-1.2190386	0.20320196	0.4430311	1.0	3989	tags=26%, list=19%, signal=32%
KARLSSON_TGFB1_TARGETS_UP	KARLSSON_TGFB1_TARGETS_UP		125	-0.35445184	-1.2188834	0.2332815	0.44292727	1.0	5814	tags=44%, list=28%, signal=61%
KANG_IMMORTALIZED_BY_TERT_UP	KANG_IMMORTALIZED_BY_TERT_UP		89	-0.3919084	-1.2175652	0.21709786	0.44503492	1.0	4946	tags=31%, list=24%, signal=41%
OSADA_ASCL1_TARGETS_DN	OSADA_ASCL1_TARGETS_DN		24	-0.49523595	-1.2173109	0.23447402	0.44510993	1.0	5148	tags=42%, list=25%, signal=56%
GARGALOVIC_RESPONSE_TO_OXIDIZED_PHOSPHOLIPIDS_GREEN_DN	GARGALOVIC_RESPONSE_TO_OXIDIZED_PHOSPHOLIPIDS_GREEN_DN		24	-0.39066795	-1.2172817	0.19436201	0.44474483	1.0	5363	tags=46%, list=26%, signal=62%
MCBRYAN_PUBERTAL_BREAST_3_4WK_UP	MCBRYAN_PUBERTAL_BREAST_3_4WK_UP		214	-0.3547282	-1.2172439	0.16204691	0.44440806	1.0	4698	tags=26%, list=23%, signal=34%
GHANDHI_BYSTANDER_IRRADIATION_UP	GHANDHI_BYSTANDER_IRRADIATION_UP		82	-0.45580032	-1.2172369	0.25821596	0.44401515	1.0	5243	tags=38%, list=26%, signal=51%
LIN_SILENCED_BY_TUMOR_MICROENVIRONMENT	LIN_SILENCED_BY_TUMOR_MICROENVIRONMENT		107	-0.44331545	-1.2168243	0.19933921	0.4444281	1.0	5953	tags=38%, list=29%, signal=54%
KORKOLA_EMBRYONIC_CARCINOMA_VS_SEMINOMA_UP	KORKOLA_EMBRYONIC_CARCINOMA_VS_SEMINOMA_UP		22	-0.4809094	-1.2165034	0.21516165	0.44464	1.0	6172	tags=50%, list=30%, signal=71%
RUTELLA_RESPONSE_TO_HGF_VS_CSF2RB_AND_IL4_UP	RUTELLA_RESPONSE_TO_HGF_VS_CSF2RB_AND_IL4_UP		403	-0.35271475	-1.2163596	0.23748395	0.44448426	1.0	4717	tags=30%, list=23%, signal=38%
PASQUALUCCI_LYMPHOMA_BY_GC_STAGE_DN	PASQUALUCCI_LYMPHOMA_BY_GC_STAGE_DN		162	-0.36159503	-1.2162979	0.2433735	0.44418877	1.0	6137	tags=42%, list=30%, signal=59%
HELLER_HDAC_TARGETS_DN	HELLER_HDAC_TARGETS_DN		285	-0.33687645	-1.2150782	0.21420118	0.4461391	1.0	4324	tags=26%, list=21%, signal=32%
LIAO_HAVE_SOX4_BINDING_SITES	LIAO_HAVE_SOX4_BINDING_SITES		40	-0.394076	-1.2135571	0.22493573	0.4486772	1.0	5763	tags=43%, list=28%, signal=59%
GAJATE_RESPONSE_TO_TRABECTEDIN_DN	GAJATE_RESPONSE_TO_TRABECTEDIN_DN		19	-0.45015064	-1.212915	0.21692307	0.44955322	1.0	1701	tags=21%, list=8%, signal=23%
BLUM_RESPONSE_TO_SALIRASIB_UP	BLUM_RESPONSE_TO_SALIRASIB_UP		244	-0.311357	-1.2122762	0.18613139	0.45037898	1.0	4347	tags=26%, list=21%, signal=33%
MARKEY_RB1_ACUTE_LOF_DN	MARKEY_RB1_ACUTE_LOF_DN		223	-0.39028326	-1.2120593	0.2887538	0.45037907	1.0	3049	tags=23%, list=15%, signal=27%
MORI_EMU_MYC_LYMPHOMA_BY_ONSET_TIME_DN	MORI_EMU_MYC_LYMPHOMA_BY_ONSET_TIME_DN		17	-0.46327618	-1.211726	0.22772278	0.45062175	1.0	5362	tags=41%, list=26%, signal=56%
KAAB_FAILED_HEART_ATRIUM_DN	KAAB_FAILED_HEART_ATRIUM_DN		140	-0.31424707	-1.2114217	0.18543956	0.4508184	1.0	4404	tags=29%, list=21%, signal=37%
YANG_BREAST_CANCER_ESR1_BULK_DN	YANG_BREAST_CANCER_ESR1_BULK_DN		23	-0.49520445	-1.2107924	0.2611276	0.4516117	1.0	4925	tags=39%, list=24%, signal=51%
BASSO_HAIRY_CELL_LEUKEMIA_DN	BASSO_HAIRY_CELL_LEUKEMIA_DN		80	-0.39397544	-1.2096732	0.25104603	0.45341137	1.0	4565	tags=38%, list=22%, signal=48%
ANASTASSIOU_CANCER_MESENCHYMAL_TRANSITION_SIGNATURE	ANASTASSIOU_CANCER_MESENCHYMAL_TRANSITION_SIGNATURE		64	-0.59410906	-1.2089946	0.32637572	0.45428845	1.0	4769	tags=55%, list=23%, signal=71%
ZHANG_ANTIVIRAL_RESPONSE_TO_RIBAVIRIN_DN	ZHANG_ANTIVIRAL_RESPONSE_TO_RIBAVIRIN_DN		51	-0.40531194	-1.208674	0.25786164	0.4545213	1.0	4661	tags=33%, list=23%, signal=43%
HOFMANN_MYELODYSPLASTIC_SYNDROM_LOW_RISK_UP	HOFMANN_MYELODYSPLASTIC_SYNDROM_LOW_RISK_UP		22	-0.47301045	-1.2084857	0.23522459	0.45445934	1.0	3182	tags=27%, list=16%, signal=32%
FONTAINE_FOLLICULAR_THYROID_ADENOMA_DN	FONTAINE_FOLLICULAR_THYROID_ADENOMA_DN		67	-0.3794543	-1.2061878	0.22235294	0.45868513	1.0	4290	tags=31%, list=21%, signal=40%
SEITZ_NEOPLASTIC_TRANSFORMATION_BY_8P_DELETION_UP	SEITZ_NEOPLASTIC_TRANSFORMATION_BY_8P_DELETION_UP		73	-0.4563099	-1.2060682	0.25	0.4585099	1.0	6359	tags=44%, list=31%, signal=63%
PEDERSEN_METASTASIS_BY_ERBB2_ISOFORM_4	PEDERSEN_METASTASIS_BY_ERBB2_ISOFORM_4		108	-0.3803875	-1.2059579	0.16950959	0.4583105	1.0	7211	tags=51%, list=35%, signal=78%
BURTON_ADIPOGENESIS_2	BURTON_ADIPOGENESIS_2		72	-0.37232617	-1.2057939	0.24206349	0.45821086	1.0	5325	tags=39%, list=26%, signal=52%
WANG_MLL_TARGETS	WANG_MLL_TARGETS		281	-0.38985872	-1.2054842	0.2415459	0.45843208	1.0	5515	tags=34%, list=27%, signal=46%
BROWNE_HCMV_INFECTION_1HR_DN	BROWNE_HCMV_INFECTION_1HR_DN		217	-0.31807753	-1.204972	0.09919028	0.4590064	1.0	5203	tags=32%, list=25%, signal=43%
MCMURRAY_TP53_HRAS_COOPERATION_RESPONSE_DN	MCMURRAY_TP53_HRAS_COOPERATION_RESPONSE_DN		66	-0.38501024	-1.204804	0.24273072	0.45890442	1.0	3987	tags=24%, list=19%, signal=30%
LIM_MAMMARY_STEM_CELL_UP	LIM_MAMMARY_STEM_CELL_UP		483	-0.4291687	-1.204248	0.2993921	0.45960185	1.0	5334	tags=38%, list=26%, signal=50%
MANTOVANI_VIRAL_GPCR_SIGNALING_UP	MANTOVANI_VIRAL_GPCR_SIGNALING_UP		85	-0.3909741	-1.2041756	0.21606335	0.45934263	1.0	3491	tags=19%, list=17%, signal=23%
KUMAR_TARGETS_OF_MLL_AF9_FUSION	KUMAR_TARGETS_OF_MLL_AF9_FUSION		398	-0.34071177	-1.2035338	0.21452145	0.46014455	1.0	4116	tags=23%, list=20%, signal=28%
RASHI_RESPONSE_TO_IONIZING_RADIATION_2	RASHI_RESPONSE_TO_IONIZING_RADIATION_2		127	-0.35347506	-1.2034762	0.2284264	0.45985112	1.0	3248	tags=22%, list=16%, signal=26%
BRUINS_UVC_RESPONSE_VIA_TP53_GROUP_C	BRUINS_UVC_RESPONSE_VIA_TP53_GROUP_C		91	-0.36689028	-1.203258	0.14765784	0.4598893	1.0	3504	tags=23%, list=17%, signal=28%
OSMAN_BLADDER_CANCER_DN	OSMAN_BLADDER_CANCER_DN		383	-0.2985096	-1.2032157	0.22335026	0.45954865	1.0	3469	tags=21%, list=17%, signal=25%
YANG_BCL3_TARGETS_UP	YANG_BCL3_TARGETS_UP		360	-0.3470218	-1.2027081	0.19743863	0.4600864	1.0	6053	tags=38%, list=30%, signal=53%
PEPPER_CHRONIC_LYMPHOCYTIC_LEUKEMIA_UP	PEPPER_CHRONIC_LYMPHOCYTIC_LEUKEMIA_UP		33	-0.45348537	-1.2013736	0.21468298	0.4623122	1.0	3528	tags=30%, list=17%, signal=37%
SHAFFER_IRF4_TARGETS_IN_MYELOMA_VS_MATURE_B_LYMPHOCYTE	SHAFFER_IRF4_TARGETS_IN_MYELOMA_VS_MATURE_B_LYMPHOCYTE		101	-0.35993958	-1.2012143	0.2356021	0.4622272	1.0	5663	tags=40%, list=28%, signal=54%
HERNANDEZ_MITOTIC_ARREST_BY_DOCETAXEL_1_DN	HERNANDEZ_MITOTIC_ARREST_BY_DOCETAXEL_1_DN		37	-0.41471204	-1.2009943	0.25124377	0.462253	1.0	4544	tags=32%, list=22%, signal=42%
JAZAG_TGFB1_SIGNALING_UP	JAZAG_TGFB1_SIGNALING_UP		106	-0.34167814	-1.2001597	0.16153029	0.46349603	1.0	3799	tags=25%, list=19%, signal=30%
GARGALOVIC_RESPONSE_TO_OXIDIZED_PHOSPHOLIPIDS_GREY_DN	GARGALOVIC_RESPONSE_TO_OXIDIZED_PHOSPHOLIPIDS_GREY_DN		71	-0.37977532	-1.2000384	0.24267292	0.46329215	1.0	4755	tags=30%, list=23%, signal=38%
CASORELLI_APL_SECONDARY_VS_DE_NOVO_UP	CASORELLI_APL_SECONDARY_VS_DE_NOVO_UP		38	-0.4009929	-1.1997247	0.2682927	0.4635382	1.0	4157	tags=37%, list=20%, signal=46%
CLASPER_LYMPHATIC_VESSELS_DURING_METASTASIS_UP	CLASPER_LYMPHATIC_VESSELS_DURING_METASTASIS_UP		20	-0.49174803	-1.1987243	0.2832551	0.46512464	1.0	6658	tags=60%, list=32%, signal=89%
HUANG_DASATINIB_RESISTANCE_DN	HUANG_DASATINIB_RESISTANCE_DN		66	-0.39192897	-1.1986591	0.26553673	0.4648508	1.0	4499	tags=32%, list=22%, signal=41%
QI_PLASMACYTOMA_DN	QI_PLASMACYTOMA_DN		100	-0.3519518	-1.1985677	0.23243243	0.4646105	1.0	3061	tags=22%, list=15%, signal=26%
MIZUSHIMA_AUTOPHAGOSOME_FORMATION	MIZUSHIMA_AUTOPHAGOSOME_FORMATION		17	-0.4107795	-1.1984246	0.247557	0.46448636	1.0	4963	tags=47%, list=24%, signal=62%
SHI_SPARC_TARGETS_UP	SHI_SPARC_TARGETS_UP		23	-0.4401293	-1.1979207	0.23522167	0.46511546	1.0	6235	tags=52%, list=30%, signal=75%
KOHOUTEK_CCNT2_TARGETS	KOHOUTEK_CCNT2_TARGETS		58	-0.4007034	-1.1978198	0.19488817	0.46489015	1.0	3719	tags=26%, list=18%, signal=32%
FONTAINE_PAPILLARY_THYROID_CARCINOMA_DN	FONTAINE_PAPILLARY_THYROID_CARCINOMA_DN		74	-0.38313836	-1.1975498	0.17047817	0.46500817	1.0	3510	tags=22%, list=17%, signal=26%
BROWNE_HCMV_INFECTION_24HR_UP	BROWNE_HCMV_INFECTION_24HR_UP		146	-0.32790312	-1.1975455	0.20157658	0.46460363	1.0	4765	tags=31%, list=23%, signal=40%
CHIARETTI_T_ALL_RELAPSE_PROGNOSIS	CHIARETTI_T_ALL_RELAPSE_PROGNOSIS		19	-0.4943877	-1.197259	0.2680578	0.4646841	1.0	6392	tags=53%, list=31%, signal=76%
ONDER_CDH1_TARGETS_2_DN	ONDER_CDH1_TARGETS_2_DN		459	-0.36016175	-1.1970428	0.21283422	0.46472344	1.0	6537	tags=41%, list=32%, signal=59%
LINDGREN_BLADDER_CANCER_HIGH_RECURRENCE	LINDGREN_BLADDER_CANCER_HIGH_RECURRENCE		48	-0.45137686	-1.1966145	0.29032257	0.46512148	1.0	4940	tags=44%, list=24%, signal=58%
ZHONG_RESPONSE_TO_AZACITIDINE_AND_TSA_UP	ZHONG_RESPONSE_TO_AZACITIDINE_AND_TSA_UP		181	-0.35675037	-1.1965467	0.18487395	0.4648484	1.0	2776	tags=17%, list=14%, signal=19%
BARRIER_COLON_CANCER_RECURRENCE_UP	BARRIER_COLON_CANCER_RECURRENCE_UP		42	-0.39569137	-1.1965168	0.23680824	0.4644929	1.0	4125	tags=26%, list=20%, signal=33%
ZHENG_GLIOBLASTOMA_PLASTICITY_UP	ZHENG_GLIOBLASTOMA_PLASTICITY_UP		247	-0.35878262	-1.1964628	0.2502994	0.46420613	1.0	6601	tags=45%, list=32%, signal=65%
WAKABAYASHI_ADIPOGENESIS_PPARG_RXRA_BOUND_36HR	WAKABAYASHI_ADIPOGENESIS_PPARG_RXRA_BOUND_36HR		145	-0.30369216	-1.1957388	0.18987341	0.46523005	1.0	3581	tags=22%, list=17%, signal=27%
CHENG_IMPRINTED_BY_ESTRADIOL	CHENG_IMPRINTED_BY_ESTRADIOL		106	-0.33370912	-1.194986	0.1984479	0.46632567	1.0	5380	tags=32%, list=26%, signal=43%
VALK_AML_WITH_EVI1	VALK_AML_WITH_EVI1		23	-0.41879535	-1.1946658	0.2459239	0.46655282	1.0	3408	tags=35%, list=17%, signal=42%
WU_SILENCED_BY_METHYLATION_IN_BLADDER_CANCER	WU_SILENCED_BY_METHYLATION_IN_BLADDER_CANCER		54	-0.45372564	-1.1946393	0.28282827	0.46619242	1.0	6538	tags=52%, list=32%, signal=76%
SHIPP_DLBCL_CURED_VS_FATAL_UP	SHIPP_DLBCL_CURED_VS_FATAL_UP		39	-0.44638795	-1.1943952	0.21861471	0.46626955	1.0	2705	tags=18%, list=13%, signal=21%
KOBAYASHI_EGFR_SIGNALING_24HR_UP	KOBAYASHI_EGFR_SIGNALING_24HR_UP		99	-0.35231563	-1.1934232	0.22880372	0.46774912	1.0	5063	tags=33%, list=25%, signal=44%
VERRECCHIA_RESPONSE_TO_TGFB1_C1	VERRECCHIA_RESPONSE_TO_TGFB1_C1		19	-0.47125748	-1.1932399	0.26259542	0.46770382	1.0	1361	tags=21%, list=7%, signal=23%
LANDIS_ERBB2_BREAST_TUMORS_65_DN	LANDIS_ERBB2_BREAST_TUMORS_65_DN		37	-0.4314536	-1.1924742	0.28507462	0.46881917	1.0	6573	tags=49%, list=32%, signal=71%
WONG_IFNA2_RESISTANCE_UP	WONG_IFNA2_RESISTANCE_UP		16	-0.43571848	-1.1909912	0.22937062	0.47123986	1.0	2799	tags=31%, list=14%, signal=36%
LU_TUMOR_ANGIOGENESIS_UP	LU_TUMOR_ANGIOGENESIS_UP		25	-0.43958437	-1.1897967	0.25385696	0.47313595	1.0	5148	tags=32%, list=25%, signal=43%
WONG_ENDMETRIUM_CANCER_DN	WONG_ENDMETRIUM_CANCER_DN		81	-0.47447798	-1.1897736	0.3141593	0.472772	1.0	6032	tags=49%, list=29%, signal=70%
MASRI_RESISTANCE_TO_TAMOXIFEN_AND_AROMATASE_INHIBITORS_DN	MASRI_RESISTANCE_TO_TAMOXIFEN_AND_AROMATASE_INHIBITORS_DN		19	-0.5161821	-1.1897228	0.29189944	0.47245646	1.0	6295	tags=58%, list=31%, signal=83%
SMITH_TERT_TARGETS_UP	SMITH_TERT_TARGETS_UP		142	-0.32794762	-1.1895344	0.21733668	0.4724315	1.0	4056	tags=28%, list=20%, signal=35%
HALMOS_CEBPA_TARGETS_UP	HALMOS_CEBPA_TARGETS_UP		51	-0.43819848	-1.1894493	0.27261904	0.472175	1.0	2099	tags=18%, list=10%, signal=20%
NAM_FXYD5_TARGETS_DN	NAM_FXYD5_TARGETS_DN		18	-0.43350437	-1.1891301	0.24255952	0.47239894	1.0	4566	tags=44%, list=22%, signal=57%
VANHARANTA_UTERINE_FIBROID_WITH_7Q_DELETION_UP	VANHARANTA_UTERINE_FIBROID_WITH_7Q_DELETION_UP		66	-0.33936855	-1.1886693	0.22700296	0.4728954	1.0	4491	tags=36%, list=22%, signal=46%
LANDIS_BREAST_CANCER_PROGRESSION_DN	LANDIS_BREAST_CANCER_PROGRESSION_DN		70	-0.4250786	-1.1880924	0.30014858	0.47362965	1.0	5149	tags=43%, list=25%, signal=57%
PURBEY_TARGETS_OF_CTBP1_AND_SATB1_DN	PURBEY_TARGETS_OF_CTBP1_AND_SATB1_DN		175	-0.32046604	-1.1878449	0.20168954	0.47373697	1.0	3586	tags=22%, list=17%, signal=26%
THUM_MIR21_TARGETS_HEART_DISEASE_UP	THUM_MIR21_TARGETS_HEART_DISEASE_UP		17	-0.5629903	-1.1876956	0.3081761	0.47363487	1.0	4629	tags=47%, list=23%, signal=61%
HERNANDEZ_MITOTIC_ARREST_BY_DOCETAXEL_2_UP	HERNANDEZ_MITOTIC_ARREST_BY_DOCETAXEL_2_UP		62	-0.38593584	-1.186879	0.25512528	0.47477156	1.0	3543	tags=23%, list=17%, signal=27%
XU_GH1_AUTOCRINE_TARGETS_UP	XU_GH1_AUTOCRINE_TARGETS_UP		247	-0.33546838	-1.1860982	0.14681725	0.475873	1.0	4642	tags=28%, list=23%, signal=36%
MAHADEVAN_IMATINIB_RESISTANCE_DN	MAHADEVAN_IMATINIB_RESISTANCE_DN		20	-0.5151899	-1.1850857	0.29611042	0.47747418	1.0	7981	tags=80%, list=39%, signal=131%
KOKKINAKIS_METHIONINE_DEPRIVATION_48HR_DN	KOKKINAKIS_METHIONINE_DEPRIVATION_48HR_DN		64	-0.35865498	-1.1849304	0.2503098	0.4773653	1.0	3503	tags=25%, list=17%, signal=30%
PLASARI_NFIC_TARGETS_BASAL_UP	PLASARI_NFIC_TARGETS_BASAL_UP		27	-0.45113498	-1.1846238	0.26047567	0.47754163	1.0	6913	tags=48%, list=34%, signal=73%
TAKEDA_TARGETS_OF_NUP98_HOXA9_FUSION_3D_UP	TAKEDA_TARGETS_OF_NUP98_HOXA9_FUSION_3D_UP		174	-0.3968008	-1.1841538	0.27506113	0.47808522	1.0	6334	tags=41%, list=31%, signal=59%
COLINA_TARGETS_OF_4EBP1_AND_4EBP2	COLINA_TARGETS_OF_4EBP1_AND_4EBP2		354	-0.32131693	-1.1828841	0.21222222	0.48024383	1.0	4302	tags=26%, list=21%, signal=32%
CHEN_LVAD_SUPPORT_OF_FAILING_HEART_DN	CHEN_LVAD_SUPPORT_OF_FAILING_HEART_DN		42	-0.46285936	-1.1820935	0.2813599	0.48136654	1.0	7434	tags=52%, list=36%, signal=82%
ZWANG_EGF_INTERVAL_UP	ZWANG_EGF_INTERVAL_UP		94	-0.37457877	-1.1815466	0.22069694	0.48207015	1.0	4519	tags=23%, list=22%, signal=30%
BERENJENO_TRANSFORMED_BY_RHOA_DN	BERENJENO_TRANSFORMED_BY_RHOA_DN		389	-0.3209935	-1.1813296	0.26954177	0.48204485	1.0	4963	tags=33%, list=24%, signal=42%
NAKAMURA_ADIPOGENESIS_LATE_DN	NAKAMURA_ADIPOGENESIS_LATE_DN		38	-0.45340753	-1.1812859	0.30906388	0.48172358	1.0	4302	tags=34%, list=21%, signal=43%
WEBER_METHYLATED_IN_COLON_CANCER	WEBER_METHYLATED_IN_COLON_CANCER		18	-0.4452386	-1.180863	0.2754821	0.48214543	1.0	6005	tags=39%, list=29%, signal=55%
VALK_AML_CLUSTER_1	VALK_AML_CLUSTER_1		27	-0.47616038	-1.179914	0.30241424	0.4836951	1.0	4713	tags=44%, list=23%, signal=58%
LUI_THYROID_CANCER_CLUSTER_2	LUI_THYROID_CANCER_CLUSTER_2		42	-0.3774646	-1.1791319	0.24004824	0.48481172	1.0	5378	tags=33%, list=26%, signal=45%
LIM_MAMMARY_LUMINAL_MATURE_UP	LIM_MAMMARY_LUMINAL_MATURE_UP		115	-0.35765266	-1.177887	0.28156567	0.48681992	1.0	4137	tags=25%, list=20%, signal=31%
MARCINIAK_ER_STRESS_RESPONSE_VIA_CHOP	MARCINIAK_ER_STRESS_RESPONSE_VIA_CHOP		25	-0.42887667	-1.1777341	0.25686976	0.4867029	1.0	2888	tags=24%, list=14%, signal=28%
GAUSSMANN_MLL_AF4_FUSION_TARGETS_D_UP	GAUSSMANN_MLL_AF4_FUSION_TARGETS_D_UP		38	-0.42520255	-1.1755989	0.27667058	0.4905505	1.0	4387	tags=32%, list=21%, signal=40%
KAAB_HEART_ATRIUM_VS_VENTRICLE_DN	KAAB_HEART_ATRIUM_VS_VENTRICLE_DN		258	-0.31499383	-1.1749803	0.22017354	0.4913669	1.0	4777	tags=29%, list=23%, signal=37%
FLECHNER_PBL_KIDNEY_TRANSPLANT_REJECTED_VS_OK_DN	FLECHNER_PBL_KIDNEY_TRANSPLANT_REJECTED_VS_OK_DN		49	-0.33830702	-1.1741617	0.26498002	0.4925556	1.0	2168	tags=20%, list=11%, signal=23%
MAGRANGEAS_MULTIPLE_MYELOMA_IGLL_VS_IGLK_UP	MAGRANGEAS_MULTIPLE_MYELOMA_IGLL_VS_IGLK_UP		41	-0.38278028	-1.1737679	0.24913892	0.492958	1.0	5636	tags=37%, list=27%, signal=50%
SUZUKI_RESPONSE_TO_TSA_AND_DECITABINE_1B	SUZUKI_RESPONSE_TO_TSA_AND_DECITABINE_1B		23	-0.42881358	-1.1734382	0.24321133	0.49315935	1.0	2578	tags=17%, list=13%, signal=20%
RIZKI_TUMOR_INVASIVENESS_3D_UP	RIZKI_TUMOR_INVASIVENESS_3D_UP		208	-0.32467976	-1.1733084	0.15166835	0.49301833	1.0	5203	tags=27%, list=25%, signal=36%
HIRSCH_CELLULAR_TRANSFORMATION_SIGNATURE_UP	HIRSCH_CELLULAR_TRANSFORMATION_SIGNATURE_UP		242	-0.32553476	-1.1724397	0.26419753	0.4943399	1.0	5439	tags=33%, list=27%, signal=44%
ROSS_AML_OF_FAB_M7_TYPE	ROSS_AML_OF_FAB_M7_TYPE		68	-0.3691317	-1.1721469	0.2319149	0.49450922	1.0	3607	tags=28%, list=18%, signal=34%
IIZUKA_LIVER_CANCER_PROGRESSION_L1_G1_UP	IIZUKA_LIVER_CANCER_PROGRESSION_L1_G1_UP		25	-0.43666258	-1.1714057	0.27820513	0.49559113	1.0	3590	tags=24%, list=18%, signal=29%
SU_PLACENTA	SU_PLACENTA		29	-0.4389143	-1.1707078	0.25971144	0.4965771	1.0	2594	tags=17%, list=13%, signal=20%
BRUECKNER_TARGETS_OF_MIRLET7A3_DN	BRUECKNER_TARGETS_OF_MIRLET7A3_DN		76	-0.39478302	-1.1704571	0.2855228	0.49666476	1.0	5113	tags=39%, list=25%, signal=52%
NIKOLSKY_BREAST_CANCER_7Q21_Q22_AMPLICON	NIKOLSKY_BREAST_CANCER_7Q21_Q22_AMPLICON		74	-0.40172106	-1.1700672	0.31652662	0.49704096	1.0	4709	tags=41%, list=23%, signal=52%
KARAKAS_TGFB1_SIGNALING	KARAKAS_TGFB1_SIGNALING		18	-0.4905274	-1.1675769	0.29577464	0.5015083	1.0	4769	tags=44%, list=23%, signal=58%
TAKEDA_TARGETS_OF_NUP98_HOXA9_FUSION_6HR_DN	TAKEDA_TARGETS_OF_NUP98_HOXA9_FUSION_6HR_DN		41	-0.4043642	-1.1658876	0.29889807	0.5044959	1.0	4073	tags=29%, list=20%, signal=36%
CHEN_ETV5_TARGETS_TESTIS	CHEN_ETV5_TARGETS_TESTIS		23	-0.48232007	-1.1658695	0.3266187	0.50410116	1.0	5638	tags=39%, list=28%, signal=54%
AGUIRRE_PANCREATIC_CANCER_COPY_NUMBER_DN	AGUIRRE_PANCREATIC_CANCER_COPY_NUMBER_DN		227	-0.2972599	-1.1657741	0.25619835	0.50388694	1.0	5252	tags=35%, list=26%, signal=46%
HOEGERKORP_CD44_TARGETS_TEMPORAL_DN	HOEGERKORP_CD44_TARGETS_TEMPORAL_DN		25	-0.40357786	-1.1656038	0.26086956	0.5037856	1.0	6738	tags=44%, list=33%, signal=65%
SLEBOS_HEAD_AND_NECK_CANCER_WITH_HPV_UP	SLEBOS_HEAD_AND_NECK_CANCER_WITH_HPV_UP		81	-0.3940071	-1.1653901	0.32097003	0.50377387	1.0	5391	tags=36%, list=26%, signal=48%
WANG_PROSTATE_CANCER_ANDROGEN_INDEPENDENT	WANG_PROSTATE_CANCER_ANDROGEN_INDEPENDENT		62	-0.33647615	-1.1653094	0.23157895	0.5035193	1.0	4101	tags=32%, list=20%, signal=40%
VANTVEER_BREAST_CANCER_METASTASIS_UP	VANTVEER_BREAST_CANCER_METASTASIS_UP		55	-0.39104766	-1.1649446	0.29210135	0.50384283	1.0	4945	tags=38%, list=24%, signal=50%
BYSTRYKH_HEMATOPOIESIS_STEM_CELL_AND_BRAIN_QTL_TRANS	BYSTRYKH_HEMATOPOIESIS_STEM_CELL_AND_BRAIN_QTL_TRANS		183	-0.30725875	-1.1645687	0.21825813	0.50419986	1.0	3740	tags=22%, list=18%, signal=26%
ZHAN_LATE_DIFFERENTIATION_GENES_UP	ZHAN_LATE_DIFFERENTIATION_GENES_UP		32	-0.4039497	-1.164175	0.29045644	0.50450337	1.0	5466	tags=44%, list=27%, signal=60%
FAELT_B_CLL_WITH_VH_REARRANGEMENTS_UP	FAELT_B_CLL_WITH_VH_REARRANGEMENTS_UP		47	-0.34603935	-1.1634232	0.26747313	0.50554967	1.0	5150	tags=36%, list=25%, signal=48%
GEISS_RESPONSE_TO_DSRNA_UP	GEISS_RESPONSE_TO_DSRNA_UP		38	-0.41716668	-1.1630297	0.3169399	0.5059413	1.0	2889	tags=21%, list=14%, signal=24%
WONG_PROTEASOME_GENE_MODULE	WONG_PROTEASOME_GENE_MODULE		49	-0.39705646	-1.161865	0.30769232	0.50789565	1.0	3507	tags=33%, list=17%, signal=39%
RIZKI_TUMOR_INVASIVENESS_3D_DN	RIZKI_TUMOR_INVASIVENESS_3D_DN		267	-0.31979415	-1.1615394	0.209375	0.5081359	1.0	4029	tags=23%, list=20%, signal=29%
VALK_AML_CLUSTER_13	VALK_AML_CLUSTER_13		30	-0.4229631	-1.1599859	0.28447205	0.5107882	1.0	3265	tags=23%, list=16%, signal=28%
HOWLIN_PUBERTAL_MAMMARY_GLAND	HOWLIN_PUBERTAL_MAMMARY_GLAND		68	-0.41584677	-1.158875	0.29531813	0.5126173	1.0	4903	tags=31%, list=24%, signal=40%
AIYAR_COBRA1_TARGETS_UP	AIYAR_COBRA1_TARGETS_UP		37	-0.39537907	-1.1587353	0.2703016	0.51243025	1.0	4017	tags=24%, list=20%, signal=30%
TONKS_TARGETS_OF_RUNX1_RUNX1T1_FUSION_SUSTAINED_IN_MONOCYTE_UP	TONKS_TARGETS_OF_RUNX1_RUNX1T1_FUSION_SUSTAINED_IN_MONOCYTE_UP		21	-0.47314107	-1.1586094	0.27712265	0.51224303	1.0	4977	tags=38%, list=24%, signal=50%
DORMOY_ELAVL1_TARGETS	DORMOY_ELAVL1_TARGETS		16	-0.4559996	-1.1576993	0.30174926	0.51361644	1.0	6392	tags=63%, list=31%, signal=91%
RICKMAN_TUMOR_DIFFERENTIATED_WELL_VS_MODERATELY_DN	RICKMAN_TUMOR_DIFFERENTIATED_WELL_VS_MODERATELY_DN		108	-0.381581	-1.157048	0.2896305	0.5145361	1.0	4766	tags=26%, list=23%, signal=34%
DELYS_THYROID_CANCER_DN	DELYS_THYROID_CANCER_DN		231	-0.3970174	-1.1567682	0.32034105	0.51466495	1.0	6790	tags=44%, list=33%, signal=65%
SUNG_METASTASIS_STROMA_DN	SUNG_METASTASIS_STROMA_DN		53	-0.4006345	-1.1562907	0.3145275	0.5151849	1.0	4821	tags=34%, list=24%, signal=44%
LIM_MAMMARY_LUMINAL_MATURE_DN	LIM_MAMMARY_LUMINAL_MATURE_DN		98	-0.44420397	-1.1543603	0.34246576	0.5185389	1.0	4404	tags=34%, list=21%, signal=43%
SU_SALIVARY_GLAND	SU_SALIVARY_GLAND		16	-0.49624074	-1.1541183	0.2962555	0.51860857	1.0	1833	tags=19%, list=9%, signal=21%
HOWLIN_CITED1_TARGETS_2_UP	HOWLIN_CITED1_TARGETS_2_UP		17	-0.44766566	-1.1533533	0.29987293	0.519662	1.0	1870	tags=18%, list=9%, signal=19%
MARSON_FOXP3_TARGETS_UP	MARSON_FOXP3_TARGETS_UP		66	-0.37568906	-1.1530757	0.308	0.519772	1.0	3838	tags=26%, list=19%, signal=32%
SCHEIDEREIT_IKK_TARGETS	SCHEIDEREIT_IKK_TARGETS		17	-0.40838027	-1.1530261	0.28485757	0.5194502	1.0	4702	tags=53%, list=23%, signal=69%
KANG_IMMORTALIZED_BY_TERT_DN	KANG_IMMORTALIZED_BY_TERT_DN		101	-0.38947928	-1.1523557	0.2843552	0.5204055	1.0	6189	tags=39%, list=30%, signal=55%
YAO_TEMPORAL_RESPONSE_TO_PROGESTERONE_CLUSTER_11	YAO_TEMPORAL_RESPONSE_TO_PROGESTERONE_CLUSTER_11		100	-0.3555482	-1.1515924	0.3182461	0.5215522	1.0	5796	tags=37%, list=28%, signal=51%
LIANG_HEMATOPOIESIS_STEM_CELL_NUMBER_LARGE_VS_TINY_DN	LIANG_HEMATOPOIESIS_STEM_CELL_NUMBER_LARGE_VS_TINY_DN		43	-0.36461926	-1.1512998	0.25175643	0.5216805	1.0	4647	tags=35%, list=23%, signal=45%
WANG_RECURRENT_LIVER_CANCER_DN	WANG_RECURRENT_LIVER_CANCER_DN		16	-0.45444757	-1.1505975	0.3092643	0.5226446	1.0	7090	tags=50%, list=35%, signal=76%
KIM_MYC_AMPLIFICATION_TARGETS_UP	KIM_MYC_AMPLIFICATION_TARGETS_UP		199	-0.3133132	-1.1499919	0.27453417	0.5233523	1.0	5207	tags=31%, list=25%, signal=41%
AMIT_SERUM_RESPONSE_40_MCF10A	AMIT_SERUM_RESPONSE_40_MCF10A		31	-0.48495948	-1.1489527	0.34789157	0.5249958	1.0	5240	tags=35%, list=26%, signal=48%
VALK_AML_CLUSTER_12	VALK_AML_CLUSTER_12		30	-0.42594537	-1.1489397	0.31801242	0.5245891	1.0	5156	tags=43%, list=25%, signal=58%
BROWNE_HCMV_INFECTION_2HR_DN	BROWNE_HCMV_INFECTION_2HR_DN		49	-0.37314612	-1.1477445	0.27970296	0.52651703	1.0	6413	tags=45%, list=31%, signal=65%
HORTON_SREBF_TARGETS	HORTON_SREBF_TARGETS		25	-0.46792948	-1.1463039	0.32957748	0.5290114	1.0	5278	tags=44%, list=26%, signal=59%
SCHLOSSER_SERUM_RESPONSE_UP	SCHLOSSER_SERUM_RESPONSE_UP		131	-0.33781457	-1.1460103	0.29404467	0.5291624	1.0	3015	tags=22%, list=15%, signal=26%
HELLER_SILENCED_BY_METHYLATION_DN	HELLER_SILENCED_BY_METHYLATION_DN		103	-0.356233	-1.1458976	0.27118644	0.5289395	1.0	5295	tags=35%, list=26%, signal=47%
SABATES_COLORECTAL_ADENOMA_DN	SABATES_COLORECTAL_ADENOMA_DN		278	-0.41667065	-1.1458932	0.3015351	0.5285138	1.0	6237	tags=39%, list=30%, signal=56%
GUILLAUMOND_KLF10_TARGETS_DN	GUILLAUMOND_KLF10_TARGETS_DN		27	-0.42823917	-1.144351	0.31233245	0.53116155	1.0	7123	tags=59%, list=35%, signal=91%
CHANG_IMMORTALIZED_BY_HPV31_DN	CHANG_IMMORTALIZED_BY_HPV31_DN		65	-0.39844465	-1.144106	0.28874025	0.531221	1.0	3730	tags=23%, list=18%, signal=28%
GAVIN_FOXP3_TARGETS_CLUSTER_P4	GAVIN_FOXP3_TARGETS_CLUSTER_P4		99	-0.37080306	-1.1434671	0.3075965	0.5320142	1.0	5670	tags=35%, list=28%, signal=49%
PURBEY_TARGETS_OF_CTBP1_NOT_SATB1_UP	PURBEY_TARGETS_OF_CTBP1_NOT_SATB1_UP		333	-0.30250424	-1.1434085	0.15947844	0.53169245	1.0	3535	tags=20%, list=17%, signal=24%
WILLIAMS_ESR2_TARGETS_UP	WILLIAMS_ESR2_TARGETS_UP		27	-0.395285	-1.1434083	0.302391	0.53125703	1.0	2049	tags=19%, list=10%, signal=21%
GREENBAUM_E2A_TARGETS_UP	GREENBAUM_E2A_TARGETS_UP		33	-0.48294222	-1.1433991	0.35758513	0.53084546	1.0	6420	tags=58%, list=31%, signal=84%
KORKOLA_YOLK_SAC_TUMOR	KORKOLA_YOLK_SAC_TUMOR		59	-0.3913906	-1.1432974	0.30056497	0.53062475	1.0	6793	tags=42%, list=33%, signal=63%
CHEN_LIVER_METABOLISM_QTL_CIS	CHEN_LIVER_METABOLISM_QTL_CIS		93	-0.373577	-1.1430515	0.31854838	0.53071827	1.0	3974	tags=26%, list=19%, signal=32%
NIELSEN_MALIGNAT_FIBROUS_HISTIOCYTOMA_DN	NIELSEN_MALIGNAT_FIBROUS_HISTIOCYTOMA_DN		18	-0.40332767	-1.1421891	0.29216868	0.53201824	1.0	5581	tags=39%, list=27%, signal=53%
SCHLOSSER_MYC_TARGETS_AND_SERUM_RESPONSE_DN	SCHLOSSER_MYC_TARGETS_AND_SERUM_RESPONSE_DN		47	-0.39839688	-1.1415869	0.33616298	0.5328009	1.0	5768	tags=49%, list=28%, signal=68%
RICKMAN_HEAD_AND_NECK_CANCER_A	RICKMAN_HEAD_AND_NECK_CANCER_A		98	-0.42112032	-1.1402975	0.2882788	0.534973	1.0	7412	tags=49%, list=36%, signal=76%
SHIPP_DLBCL_CURED_VS_FATAL_DN	SHIPP_DLBCL_CURED_VS_FATAL_DN		44	-0.34343475	-1.1400051	0.27994955	0.5351176	1.0	4538	tags=30%, list=22%, signal=38%
GHANDHI_DIRECT_IRRADIATION_UP	GHANDHI_DIRECT_IRRADIATION_UP		104	-0.40139875	-1.138899	0.33293697	0.53697747	1.0	4815	tags=29%, list=23%, signal=38%
LASTOWSKA_NEUROBLASTOMA_COPY_NUMBER_UP	LASTOWSKA_NEUROBLASTOMA_COPY_NUMBER_UP		170	-0.35903874	-1.1386961	0.35338345	0.53695023	1.0	2286	tags=18%, list=11%, signal=20%
ZHAN_EARLY_DIFFERENTIATION_GENES_DN	ZHAN_EARLY_DIFFERENTIATION_GENES_DN		42	-0.39031318	-1.1383437	0.33114323	0.53721786	1.0	3300	tags=21%, list=16%, signal=25%
ZEMBUTSU_SENSITIVITY_TO_DOXORUBICIN	ZEMBUTSU_SENSITIVITY_TO_DOXORUBICIN		17	-0.43963	-1.1382829	0.28258222	0.53690237	1.0	1674	tags=18%, list=8%, signal=19%
WU_CELL_MIGRATION	WU_CELL_MIGRATION		182	-0.35593355	-1.1381574	0.3186951	0.53672266	1.0	5295	tags=33%, list=26%, signal=44%
STEIN_ESTROGEN_RESPONSE_NOT_VIA_ESRRA	STEIN_ESTROGEN_RESPONSE_NOT_VIA_ESRRA		18	-0.4569076	-1.137787	0.33520338	0.5370316	1.0	6379	tags=56%, list=31%, signal=81%
SERVITJA_LIVER_HNF1A_TARGETS_UP	SERVITJA_LIVER_HNF1A_TARGETS_UP		135	-0.34980422	-1.1376882	0.3129103	0.5367752	1.0	4754	tags=28%, list=23%, signal=36%
NIKOLSKY_MUTATED_AND_AMPLIFIED_IN_BREAST_CANCER	NIKOLSKY_MUTATED_AND_AMPLIFIED_IN_BREAST_CANCER		94	-0.35926083	-1.1372511	0.31435078	0.5372102	1.0	4836	tags=30%, list=24%, signal=39%
JAEGER_METASTASIS_UP	JAEGER_METASTASIS_UP		43	-0.43294626	-1.1371826	0.30307075	0.5369216	1.0	6730	tags=51%, list=33%, signal=76%
TIAN_BHLHA15_TARGETS	TIAN_BHLHA15_TARGETS		16	-0.44639152	-1.1355233	0.29646018	0.53977096	1.0	3431	tags=25%, list=17%, signal=30%
LAU_APOPTOSIS_CDKN2A_UP	LAU_APOPTOSIS_CDKN2A_UP		55	-0.32695287	-1.1355033	0.31134564	0.5393833	1.0	5211	tags=33%, list=25%, signal=44%
TAKEDA_TARGETS_OF_NUP98_HOXA9_FUSION_10D_UP	TAKEDA_TARGETS_OF_NUP98_HOXA9_FUSION_10D_UP		189	-0.38556054	-1.1351428	0.32009345	0.5396382	1.0	6334	tags=41%, list=31%, signal=58%
VALK_AML_CLUSTER_11	VALK_AML_CLUSTER_11		36	-0.40128285	-1.1327181	0.34131736	0.5440938	1.0	3359	tags=25%, list=16%, signal=30%
LI_CISPLATIN_RESISTANCE_DN	LI_CISPLATIN_RESISTANCE_DN		35	-0.4432927	-1.1326214	0.33142203	0.5438351	1.0	7372	tags=54%, list=36%, signal=85%
SASSON_RESPONSE_TO_GONADOTROPHINS_UP	SASSON_RESPONSE_TO_GONADOTROPHINS_UP		89	-0.3301008	-1.1324931	0.29564193	0.5436398	1.0	5411	tags=34%, list=26%, signal=46%
SCHRAETS_MLL_TARGETS_DN	SCHRAETS_MLL_TARGETS_DN		33	-0.42298597	-1.132266	0.34733894	0.5436896	1.0	4860	tags=30%, list=24%, signal=40%
HEIDENBLAD_AMPLIFIED_IN_PANCREATIC_CANCER	HEIDENBLAD_AMPLIFIED_IN_PANCREATIC_CANCER		31	-0.41289204	-1.1321445	0.31320754	0.54348105	1.0	3966	tags=45%, list=19%, signal=56%
WU_APOPTOSIS_BY_CDKN1A_VIA_TP53	WU_APOPTOSIS_BY_CDKN1A_VIA_TP53		53	-0.45663345	-1.1302775	0.38741723	0.5468217	1.0	6114	tags=42%, list=30%, signal=59%
FARDIN_HYPOXIA_11	FARDIN_HYPOXIA_11		30	-0.41072688	-1.1293452	0.31441048	0.548319	1.0	5888	tags=37%, list=29%, signal=51%
ICHIBA_GRAFT_VERSUS_HOST_DISEASE_D7_DN	ICHIBA_GRAFT_VERSUS_HOST_DISEASE_D7_DN		40	-0.39869785	-1.1291444	0.26795283	0.5482845	1.0	4493	tags=33%, list=22%, signal=42%
RICKMAN_HEAD_AND_NECK_CANCER_B	RICKMAN_HEAD_AND_NECK_CANCER_B		44	-0.4474401	-1.1264471	0.32905984	0.5532971	1.0	7883	tags=59%, list=38%, signal=96%
BANDRES_RESPONSE_TO_CARMUSTIN_MGMT_48HR_UP	BANDRES_RESPONSE_TO_CARMUSTIN_MGMT_48HR_UP		18	-0.41245532	-1.1252332	0.31600547	0.55525637	1.0	7685	tags=67%, list=37%, signal=107%
ZEMBUTSU_SENSITIVITY_TO_CISPLATIN	ZEMBUTSU_SENSITIVITY_TO_CISPLATIN		20	-0.4095763	-1.125228	0.30695444	0.5548263	1.0	4038	tags=30%, list=20%, signal=37%
FLECHNER_PBL_KIDNEY_TRANSPLANT_REJECTED_VS_OK_UP	FLECHNER_PBL_KIDNEY_TRANSPLANT_REJECTED_VS_OK_UP		62	-0.2957001	-1.1248507	0.29166666	0.5551418	1.0	4058	tags=27%, list=20%, signal=34%
JAZAERI_BREAST_CANCER_BRCA1_VS_BRCA2_UP	JAZAERI_BREAST_CANCER_BRCA1_VS_BRCA2_UP		49	-0.34130302	-1.1245444	0.31284916	0.5553304	1.0	3182	tags=27%, list=16%, signal=31%
ACEVEDO_LIVER_CANCER_WITH_H3K9ME3_UP	ACEVEDO_LIVER_CANCER_WITH_H3K9ME3_UP		130	-0.36583313	-1.124542	0.28249744	0.55489194	1.0	6806	tags=45%, list=33%, signal=66%
YIH_RESPONSE_TO_ARSENITE_C4	YIH_RESPONSE_TO_ARSENITE_C4		18	-0.4040851	-1.1242425	0.30945945	0.5550626	1.0	1754	tags=17%, list=9%, signal=18%
MCCLUNG_DELTA_FOSB_TARGETS_2WK	MCCLUNG_DELTA_FOSB_TARGETS_2WK		47	-0.3806618	-1.1236736	0.33178654	0.5556977	1.0	6291	tags=45%, list=31%, signal=64%
WANG_METASTASIS_OF_BREAST_CANCER	WANG_METASTASIS_OF_BREAST_CANCER		15	-0.45553854	-1.1236433	0.32978722	0.55530226	1.0	953	tags=13%, list=5%, signal=14%
ROYLANCE_BREAST_CANCER_16Q_COPY_NUMBER_DN	ROYLANCE_BREAST_CANCER_16Q_COPY_NUMBER_DN		23	-0.4648605	-1.123218	0.33587787	0.5556614	1.0	7464	tags=57%, list=36%, signal=89%
VANTVEER_BREAST_CANCER_ESR1_UP	VANTVEER_BREAST_CANCER_ESR1_UP		160	-0.36501932	-1.1226231	0.34417808	0.55639327	1.0	5694	tags=42%, list=28%, signal=58%
ZHANG_RESPONSE_TO_IKK_INHIBITOR_AND_TNF_UP	ZHANG_RESPONSE_TO_IKK_INHIBITOR_AND_TNF_UP		219	-0.36067185	-1.1221833	0.33634022	0.55690265	1.0	5061	tags=31%, list=25%, signal=41%
DORSEY_GAB2_TARGETS	DORSEY_GAB2_TARGETS		31	-0.4448351	-1.1220895	0.33044556	0.55664194	1.0	6072	tags=39%, list=30%, signal=55%
PEPPER_CHRONIC_LYMPHOCYTIC_LEUKEMIA_DN	PEPPER_CHRONIC_LYMPHOCYTIC_LEUKEMIA_DN		21	-0.4050288	-1.1220733	0.3242236	0.556235	1.0	4631	tags=43%, list=23%, signal=55%
CREIGHTON_ENDOCRINE_THERAPY_RESISTANCE_2	CREIGHTON_ENDOCRINE_THERAPY_RESISTANCE_2		425	-0.36120382	-1.1211045	0.35835695	0.55778635	1.0	5347	tags=31%, list=26%, signal=41%
SANSOM_APC_MYC_TARGETS	SANSOM_APC_MYC_TARGETS		215	-0.3048241	-1.1205921	0.33116883	0.5583678	1.0	3602	tags=22%, list=18%, signal=27%
PETRETTO_HEART_MASS_QTL_CIS_DN	PETRETTO_HEART_MASS_QTL_CIS_DN		24	-0.37360024	-1.1205022	0.31761444	0.55808824	1.0	4408	tags=38%, list=22%, signal=48%
WOO_LIVER_CANCER_RECURRENCE_UP	WOO_LIVER_CANCER_RECURRENCE_UP		105	-0.34768152	-1.1200712	0.33069828	0.5585108	1.0	5407	tags=36%, list=26%, signal=49%
NAKAMURA_CANCER_MICROENVIRONMENT_DN	NAKAMURA_CANCER_MICROENVIRONMENT_DN		46	-0.4239497	-1.1193185	0.3630363	0.55959696	1.0	4344	tags=33%, list=21%, signal=41%
RODWELL_AGING_KIDNEY_NO_BLOOD_UP	RODWELL_AGING_KIDNEY_NO_BLOOD_UP		214	-0.3632352	-1.1189712	0.35034484	0.5598412	1.0	5087	tags=34%, list=25%, signal=44%
SANA_TNF_SIGNALING_DN	SANA_TNF_SIGNALING_DN		88	-0.37332472	-1.1180292	0.35674158	0.56125957	1.0	5890	tags=39%, list=29%, signal=54%
YAUCH_HEDGEHOG_SIGNALING_PARACRINE_DN	YAUCH_HEDGEHOG_SIGNALING_PARACRINE_DN		255	-0.36502323	-1.1176885	0.2537613	0.56150514	1.0	6203	tags=35%, list=30%, signal=49%
RAMPON_ENRICHED_LEARNING_ENVIRONMENT_EARLY_UP	RAMPON_ENRICHED_LEARNING_ENVIRONMENT_EARLY_UP		15	-0.41399464	-1.1160928	0.34603658	0.56425345	1.0	6001	tags=53%, list=29%, signal=75%
MATZUK_IMPLANTATION_AND_UTERINE	MATZUK_IMPLANTATION_AND_UTERINE		22	-0.43584642	-1.1159517	0.32397407	0.56406957	1.0	2694	tags=23%, list=13%, signal=26%
ZWANG_CLASS_2_TRANSIENTLY_INDUCED_BY_EGF	ZWANG_CLASS_2_TRANSIENTLY_INDUCED_BY_EGF		50	-0.4037922	-1.1152908	0.3643617	0.56497777	1.0	5161	tags=34%, list=25%, signal=45%
RIZKI_TUMOR_INVASIVENESS_2D_DN	RIZKI_TUMOR_INVASIVENESS_2D_DN		62	-0.33646753	-1.1147101	0.3141243	0.56572324	1.0	4943	tags=31%, list=24%, signal=40%
SENESE_HDAC2_TARGETS_DN	SENESE_HDAC2_TARGETS_DN		123	-0.36916474	-1.1146157	0.3507109	0.56546676	1.0	4631	tags=31%, list=23%, signal=40%
GROSS_HYPOXIA_VIA_ELK3_ONLY_UP	GROSS_HYPOXIA_VIA_ELK3_ONLY_UP		33	-0.4218342	-1.1139032	0.35968378	0.56645495	1.0	2288	tags=18%, list=11%, signal=20%
CHARAFE_BREAST_CANCER_LUMINAL_VS_BASAL_UP	CHARAFE_BREAST_CANCER_LUMINAL_VS_BASAL_UP		361	-0.32919562	-1.1138127	0.3362573	0.56621635	1.0	4208	tags=27%, list=21%, signal=33%
GAUSSMANN_MLL_AF4_FUSION_TARGETS_E_DN	GAUSSMANN_MLL_AF4_FUSION_TARGETS_E_DN		21	-0.42233595	-1.1137455	0.34134614	0.565907	1.0	5855	tags=43%, list=29%, signal=60%
LEIN_LOCALIZED_TO_PROXIMAL_DENDRITES	LEIN_LOCALIZED_TO_PROXIMAL_DENDRITES		36	-0.37757987	-1.1127669	0.33787128	0.56742275	1.0	4859	tags=33%, list=24%, signal=44%
SESTO_RESPONSE_TO_UV_C0	SESTO_RESPONSE_TO_UV_C0		107	-0.31475368	-1.1110264	0.32428572	0.57048655	1.0	4812	tags=27%, list=23%, signal=35%
PUJANA_BREAST_CANCER_WITH_BRCA1_MUTATED_UP	PUJANA_BREAST_CANCER_WITH_BRCA1_MUTATED_UP		53	-0.44440833	-1.1105418	0.40592334	0.5710177	1.0	4659	tags=38%, list=23%, signal=49%
GARCIA_TARGETS_OF_FLI1_AND_DAX1_UP	GARCIA_TARGETS_OF_FLI1_AND_DAX1_UP		57	-0.31781626	-1.110315	0.30620688	0.5710589	1.0	4047	tags=32%, list=20%, signal=39%
FARMER_BREAST_CANCER_CLUSTER_5	FARMER_BREAST_CANCER_CLUSTER_5		17	-0.5984529	-1.1098377	0.42206654	0.57157075	1.0	3099	tags=35%, list=15%, signal=42%
BROWNE_HCMV_INFECTION_4HR_DN	BROWNE_HCMV_INFECTION_4HR_DN		247	-0.29226843	-1.1097789	0.25454545	0.571246	1.0	4671	tags=25%, list=23%, signal=32%
MIKKELSEN_MCV6_ICP_WITH_H3K4ME3_AND_H3K27ME3	MIKKELSEN_MCV6_ICP_WITH_H3K4ME3_AND_H3K27ME3		34	-0.43693864	-1.1093571	0.3657984	0.5716401	1.0	5802	tags=38%, list=28%, signal=53%
YAO_TEMPORAL_RESPONSE_TO_PROGESTERONE_CLUSTER_2	YAO_TEMPORAL_RESPONSE_TO_PROGESTERONE_CLUSTER_2		82	-0.3418254	-1.1093495	0.3143483	0.57121617	1.0	5741	tags=33%, list=28%, signal=46%
MARCHINI_TRABECTEDIN_RESISTANCE_UP	MARCHINI_TRABECTEDIN_RESISTANCE_UP		21	-0.40730217	-1.1090477	0.3478261	0.5713852	1.0	1999	tags=24%, list=10%, signal=26%
ODONNELL_METASTASIS_UP	ODONNELL_METASTASIS_UP		80	-0.36193737	-1.1088104	0.33818588	0.5714294	1.0	4558	tags=24%, list=22%, signal=30%
DELASERNA_MYOD_TARGETS_UP	DELASERNA_MYOD_TARGETS_UP		89	-0.32390764	-1.1084795	0.30861506	0.5716662	1.0	4423	tags=28%, list=22%, signal=36%
FLOTHO_PEDIATRIC_ALL_THERAPY_RESPONSE_DN	FLOTHO_PEDIATRIC_ALL_THERAPY_RESPONSE_DN		29	-0.3841042	-1.1084223	0.3248731	0.5713216	1.0	2733	tags=21%, list=13%, signal=24%
WIERENGA_STAT5A_TARGETS_GROUP2	WIERENGA_STAT5A_TARGETS_GROUP2		59	-0.4041565	-1.1079794	0.36971352	0.5717786	1.0	6141	tags=41%, list=30%, signal=58%
SANA_TNF_SIGNALING_UP	SANA_TNF_SIGNALING_UP		83	-0.41243613	-1.1074983	0.38174275	0.57230943	1.0	5027	tags=33%, list=25%, signal=43%
RORIE_TARGETS_OF_EWSR1_FLI1_FUSION_UP	RORIE_TARGETS_OF_EWSR1_FLI1_FUSION_UP		30	-0.39634678	-1.1073822	0.3557047	0.57209367	1.0	5303	tags=47%, list=26%, signal=63%
NIKOLSKY_BREAST_CANCER_17Q11_Q21_AMPLICON	NIKOLSKY_BREAST_CANCER_17Q11_Q21_AMPLICON		128	-0.37022653	-1.1066239	0.3616734	0.57317597	1.0	2146	tags=13%, list=10%, signal=15%
MCDOWELL_ACUTE_LUNG_INJURY_UP	MCDOWELL_ACUTE_LUNG_INJURY_UP		45	-0.4117406	-1.1065086	0.37362638	0.57295775	1.0	3566	tags=24%, list=17%, signal=30%
SWEET_KRAS_TARGETS_UP	SWEET_KRAS_TARGETS_UP		83	-0.38832316	-1.1055571	0.4032	0.5744828	1.0	5912	tags=37%, list=29%, signal=52%
LIANG_HEMATOPOIESIS_STEM_CELL_NUMBER_SMALL_VS_HUGE_DN	LIANG_HEMATOPOIESIS_STEM_CELL_NUMBER_SMALL_VS_HUGE_DN		31	-0.3782036	-1.1051282	0.35740513	0.57487917	1.0	1649	tags=13%, list=8%, signal=14%
AMIT_SERUM_RESPONSE_120_MCF10A	AMIT_SERUM_RESPONSE_120_MCF10A		64	-0.3558291	-1.1049812	0.35643566	0.5747521	1.0	5517	tags=34%, list=27%, signal=47%
DUAN_PRDM5_TARGETS	DUAN_PRDM5_TARGETS		79	-0.3286104	-1.1046263	0.3292683	0.5750541	1.0	5927	tags=35%, list=29%, signal=50%
LIU_IL13_PRIMING_MODEL	LIU_IL13_PRIMING_MODEL		15	-0.43355164	-1.1043024	0.36034733	0.57526106	1.0	2023	tags=27%, list=10%, signal=30%
FONTAINE_FOLLICULAR_THYROID_ADENOMA_UP	FONTAINE_FOLLICULAR_THYROID_ADENOMA_UP		64	-0.31295162	-1.1031432	0.29672897	0.57717437	1.0	4774	tags=28%, list=23%, signal=37%
DAIRKEE_CANCER_PRONE_RESPONSE_BPA	DAIRKEE_CANCER_PRONE_RESPONSE_BPA		51	-0.34663054	-1.1021898	0.36005434	0.57867944	1.0	5097	tags=35%, list=25%, signal=47%
AMIT_EGF_RESPONSE_40_MCF10A	AMIT_EGF_RESPONSE_40_MCF10A		18	-0.441318	-1.1021863	0.3604651	0.5782443	1.0	3836	tags=28%, list=19%, signal=34%
HANSON_HRAS_SIGNALING_VIA_NFKB	HANSON_HRAS_SIGNALING_VIA_NFKB		21	-0.4169525	-1.1016818	0.3545568	0.57872576	1.0	5382	tags=33%, list=26%, signal=45%
ELVIDGE_HIF1A_AND_HIF2A_TARGETS_DN	ELVIDGE_HIF1A_AND_HIF2A_TARGETS_DN		103	-0.35937735	-1.1014113	0.37974682	0.5788301	1.0	5055	tags=29%, list=25%, signal=38%
HOLLMANN_APOPTOSIS_VIA_CD40_DN	HOLLMANN_APOPTOSIS_VIA_CD40_DN		254	-0.28385693	-1.1012738	0.32314923	0.57866627	1.0	4344	tags=23%, list=21%, signal=29%
VERRECCHIA_RESPONSE_TO_TGFB1_C5	VERRECCHIA_RESPONSE_TO_TGFB1_C5		21	-0.40420443	-1.1011815	0.34961832	0.5783974	1.0	2493	tags=24%, list=12%, signal=27%
RUIZ_TNC_TARGETS_DN	RUIZ_TNC_TARGETS_DN		140	-0.36454815	-1.1009314	0.3797654	0.5784715	1.0	5997	tags=36%, list=29%, signal=51%
LINDGREN_BLADDER_CANCER_CLUSTER_2B	LINDGREN_BLADDER_CANCER_CLUSTER_2B		383	-0.38123494	-1.1004692	0.41959065	0.57897735	1.0	5772	tags=38%, list=28%, signal=52%
TAKEDA_TARGETS_OF_NUP98_HOXA9_FUSION_10D_DN	TAKEDA_TARGETS_OF_NUP98_HOXA9_FUSION_10D_DN		136	-0.38958108	-1.1000586	0.39923954	0.5793348	1.0	5597	tags=34%, list=27%, signal=46%
LABBE_WNT3A_TARGETS_UP	LABBE_WNT3A_TARGETS_UP		112	-0.3443653	-1.1000156	0.3468208	0.5789701	1.0	5658	tags=39%, list=28%, signal=54%
MARSON_FOXP3_TARGETS_DN	MARSON_FOXP3_TARGETS_DN		53	-0.37152594	-1.0996319	0.34293193	0.5792789	1.0	5204	tags=34%, list=25%, signal=45%
XU_HGF_TARGETS_REPRESSED_BY_AKT1_DN	XU_HGF_TARGETS_REPRESSED_BY_AKT1_DN		90	-0.3405168	-1.097004	0.34725276	0.5841839	1.0	4053	tags=18%, list=20%, signal=22%
CHIANG_LIVER_CANCER_SUBCLASS_PROLIFERATION_UP	CHIANG_LIVER_CANCER_SUBCLASS_PROLIFERATION_UP		173	-0.3623015	-1.0963533	0.3720588	0.585026	1.0	6167	tags=38%, list=30%, signal=54%
HELLER_HDAC_TARGETS_SILENCED_BY_METHYLATION_DN	HELLER_HDAC_TARGETS_SILENCED_BY_METHYLATION_DN		274	-0.30699888	-1.0957077	0.33770883	0.5859083	1.0	4327	tags=25%, list=21%, signal=31%
BURTON_ADIPOGENESIS_3	BURTON_ADIPOGENESIS_3		101	-0.40890425	-1.0953963	0.40228012	0.5860653	1.0	6114	tags=41%, list=30%, signal=58%
KANG_GIST_WITH_PDGFRA_UP	KANG_GIST_WITH_PDGFRA_UP		50	-0.4129874	-1.0951821	0.39124668	0.58608854	1.0	6785	tags=46%, list=33%, signal=69%
HEIDENBLAD_AMPLICON_8Q24_DN	HEIDENBLAD_AMPLICON_8Q24_DN		43	-0.33466145	-1.0949807	0.3243243	0.58604395	1.0	5243	tags=37%, list=26%, signal=50%
CHYLA_CBFA2T3_TARGETS_UP	CHYLA_CBFA2T3_TARGETS_UP		378	-0.3212203	-1.0943376	0.3539519	0.5868874	1.0	5295	tags=29%, list=26%, signal=39%
HOFMANN_CELL_LYMPHOMA_DN	HOFMANN_CELL_LYMPHOMA_DN		39	-0.35924858	-1.093966	0.3438639	0.587172	1.0	2473	tags=18%, list=12%, signal=20%
TANG_SENESCENCE_TP53_TARGETS_DN	TANG_SENESCENCE_TP53_TARGETS_DN		57	-0.42568082	-1.0932741	0.41588786	0.5880464	1.0	4862	tags=35%, list=24%, signal=46%
FUKUSHIMA_TNFSF11_TARGETS	FUKUSHIMA_TNFSF11_TARGETS		16	-0.4383139	-1.093203	0.36849925	0.58773637	1.0	4290	tags=25%, list=21%, signal=32%
HOEGERKORP_CD44_TARGETS_DIRECT_UP	HOEGERKORP_CD44_TARGETS_DIRECT_UP		26	-0.40313715	-1.0905261	0.3874092	0.59265804	1.0	4539	tags=35%, list=22%, signal=44%
NIELSEN_GIST_VS_SYNOVIAL_SARCOMA_UP	NIELSEN_GIST_VS_SYNOVIAL_SARCOMA_UP		18	-0.47370037	-1.0900587	0.38114753	0.59313357	1.0	4227	tags=33%, list=21%, signal=42%
HU_GENOTOXIN_ACTION_DIRECT_VS_INDIRECT_24HR	HU_GENOTOXIN_ACTION_DIRECT_VS_INDIRECT_24HR		54	-0.33894518	-1.0893246	0.36689654	0.59414583	1.0	3381	tags=20%, list=16%, signal=24%
MAHADEVAN_GIST_MORPHOLOGICAL_SWITCH	MAHADEVAN_GIST_MORPHOLOGICAL_SWITCH		15	-0.48757613	-1.0892407	0.41013825	0.5938564	1.0	5084	tags=40%, list=25%, signal=53%
XU_HGF_TARGETS_INDUCED_BY_AKT1_48HR_DN	XU_HGF_TARGETS_INDUCED_BY_AKT1_48HR_DN		26	-0.41582423	-1.088881	0.37802908	0.5940912	1.0	3086	tags=27%, list=15%, signal=32%
DITTMER_PTHLH_TARGETS_UP	DITTMER_PTHLH_TARGETS_UP		110	-0.29446435	-1.0873773	0.35376757	0.5966176	1.0	4957	tags=33%, list=24%, signal=43%
GRAHAM_CML_QUIESCENT_VS_CML_DIVIDING_UP	GRAHAM_CML_QUIESCENT_VS_CML_DIVIDING_UP		23	-0.46553677	-1.0862921	0.39042822	0.5983548	1.0	2960	tags=22%, list=14%, signal=25%
ZHOU_INFLAMMATORY_RESPONSE_LIVE_DN	ZHOU_INFLAMMATORY_RESPONSE_LIVE_DN		359	-0.26884347	-1.0859883	0.31590182	0.59850156	1.0	4174	tags=22%, list=20%, signal=27%
MANTOVANI_NFKB_TARGETS_UP	MANTOVANI_NFKB_TARGETS_UP		43	-0.3957952	-1.0849395	0.37861636	0.60017425	1.0	4948	tags=28%, list=24%, signal=37%
CAIRO_PML_TARGETS_BOUND_BY_MYC_UP	CAIRO_PML_TARGETS_BOUND_BY_MYC_UP		23	-0.39605257	-1.0849216	0.37980768	0.5997587	1.0	3925	tags=30%, list=19%, signal=38%
TERAMOTO_OPN_TARGETS_CLUSTER_7	TERAMOTO_OPN_TARGETS_CLUSTER_7		19	-0.39057186	-1.0837793	0.35813367	0.6015423	1.0	3322	tags=21%, list=16%, signal=25%
AMIT_EGF_RESPONSE_480_MCF10A	AMIT_EGF_RESPONSE_480_MCF10A		43	-0.34903473	-1.0822439	0.36404493	0.6041407	1.0	3442	tags=19%, list=17%, signal=22%
CAIRO_HEPATOBLASTOMA_CLASSES_DN	CAIRO_HEPATOBLASTOMA_CLASSES_DN		208	-0.3380317	-1.0820696	0.38107416	0.60402757	1.0	5957	tags=36%, list=29%, signal=50%
KASLER_HDAC7_TARGETS_1_UP	KASLER_HDAC7_TARGETS_1_UP		190	-0.29970527	-1.0815456	0.38778055	0.60457075	1.0	3562	tags=21%, list=17%, signal=25%
TSENG_IRS1_TARGETS_UP	TSENG_IRS1_TARGETS_UP		113	-0.3087285	-1.081455	0.35468563	0.6042774	1.0	5500	tags=33%, list=27%, signal=45%
SESTO_RESPONSE_TO_UV_C1	SESTO_RESPONSE_TO_UV_C1		71	-0.3471866	-1.0809325	0.38246042	0.60485715	1.0	5084	tags=34%, list=25%, signal=45%
CONRAD_STEM_CELL	CONRAD_STEM_CELL		39	-0.37345737	-1.0809085	0.3794643	0.6044651	1.0	7533	tags=56%, list=37%, signal=89%
MATZUK_SPERMATOGONIA	MATZUK_SPERMATOGONIA		24	-0.4114145	-1.0801739	0.39583334	0.6054572	1.0	6119	tags=50%, list=30%, signal=71%
SERVITJA_ISLET_HNF1A_TARGETS_UP	SERVITJA_ISLET_HNF1A_TARGETS_UP		162	-0.37645498	-1.0800551	0.41199479	0.6052372	1.0	4703	tags=28%, list=23%, signal=37%
SANSOM_APC_TARGETS_UP	SANSOM_APC_TARGETS_UP		124	-0.31226557	-1.0799372	0.35582155	0.605025	1.0	3183	tags=18%, list=16%, signal=21%
WENG_POR_TARGETS_GLOBAL_DN	WENG_POR_TARGETS_GLOBAL_DN		22	-0.36683232	-1.0797362	0.38430312	0.6049898	1.0	5014	tags=41%, list=24%, signal=54%
TSAI_RESPONSE_TO_IONIZING_RADIATION	TSAI_RESPONSE_TO_IONIZING_RADIATION		149	-0.30538794	-1.0791188	0.37269372	0.6057622	1.0	5331	tags=32%, list=26%, signal=42%
ROY_WOUND_BLOOD_VESSEL_DN	ROY_WOUND_BLOOD_VESSEL_DN		22	-0.4444889	-1.0789149	0.40636474	0.6057122	1.0	6663	tags=45%, list=33%, signal=67%
CHOW_RASSF1_TARGETS_UP	CHOW_RASSF1_TARGETS_UP		27	-0.37516433	-1.0785885	0.390625	0.60589623	1.0	5946	tags=48%, list=29%, signal=68%
HOFMANN_MYELODYSPLASTIC_SYNDROM_RISK_DN	HOFMANN_MYELODYSPLASTIC_SYNDROM_RISK_DN		22	-0.3995706	-1.0779748	0.39924434	0.60664225	1.0	7167	tags=55%, list=35%, signal=84%
WIERENGA_PML_INTERACTOME	WIERENGA_PML_INTERACTOME		41	-0.34336576	-1.0778996	0.3585185	0.6063526	1.0	3314	tags=24%, list=16%, signal=29%
CHIANG_LIVER_CANCER_SUBCLASS_INTERFERON_UP	CHIANG_LIVER_CANCER_SUBCLASS_INTERFERON_UP		26	-0.43755406	-1.0777807	0.403183	0.60611737	1.0	3778	tags=27%, list=18%, signal=33%
VART_KSHV_INFECTION_ANGIOGENIC_MARKERS_UP	VART_KSHV_INFECTION_ANGIOGENIC_MARKERS_UP		164	-0.37821978	-1.076676	0.40050378	0.60782045	1.0	2638	tags=17%, list=13%, signal=19%
VALK_AML_CLUSTER_2	VALK_AML_CLUSTER_2		28	-0.39917254	-1.0758606	0.40229884	0.60891926	1.0	3668	tags=25%, list=18%, signal=30%
LINDSTEDT_DENDRITIC_CELL_MATURATION_B	LINDSTEDT_DENDRITIC_CELL_MATURATION_B		53	-0.38959146	-1.0755678	0.4008942	0.6090485	1.0	5050	tags=28%, list=25%, signal=37%
NAKAYAMA_FGF2_TARGETS	NAKAYAMA_FGF2_TARGETS		27	-0.41529167	-1.0751686	0.37114674	0.6093943	1.0	3172	tags=33%, list=15%, signal=39%
LEE_NEURAL_CREST_STEM_CELL_UP	LEE_NEURAL_CREST_STEM_CELL_UP		146	-0.36150762	-1.0744649	0.40504807	0.61042714	1.0	4851	tags=33%, list=24%, signal=43%
RUTELLA_RESPONSE_TO_CSF2RB_AND_IL4_DN	RUTELLA_RESPONSE_TO_CSF2RB_AND_IL4_DN		310	-0.32100868	-1.0741702	0.39005235	0.6105696	1.0	5487	tags=32%, list=27%, signal=43%
SCHMIDT_POR_TARGETS_IN_LIMB_BUD_UP	SCHMIDT_POR_TARGETS_IN_LIMB_BUD_UP		25	-0.4375779	-1.0739592	0.4043716	0.6105332	1.0	2967	tags=28%, list=14%, signal=33%
LI_WILMS_TUMOR	LI_WILMS_TUMOR		27	-0.4351181	-1.0738071	0.3997735	0.6103671	1.0	3655	tags=22%, list=18%, signal=27%
PROVENZANI_METASTASIS_UP	PROVENZANI_METASTASIS_UP		189	-0.29181677	-1.0735544	0.3425	0.6104293	1.0	4698	tags=27%, list=23%, signal=35%
SHEPARD_BMYB_MORPHOLINO_UP	SHEPARD_BMYB_MORPHOLINO_UP		201	-0.28083712	-1.0728842	0.34434968	0.61131173	1.0	5332	tags=31%, list=26%, signal=42%
LEIN_OLIGODENDROCYTE_MARKERS	LEIN_OLIGODENDROCYTE_MARKERS		71	-0.3340585	-1.0727904	0.3809524	0.6110313	1.0	6236	tags=37%, list=30%, signal=52%
WHITFIELD_CELL_CYCLE_G1_S	WHITFIELD_CELL_CYCLE_G1_S		138	-0.32122332	-1.0725987	0.38636363	0.6109728	1.0	4628	tags=27%, list=23%, signal=34%
GRAHAM_CML_QUIESCENT_VS_NORMAL_QUIESCENT_DN	GRAHAM_CML_QUIESCENT_VS_NORMAL_QUIESCENT_DN		46	-0.41439104	-1.0720936	0.42800528	0.61149955	1.0	5399	tags=35%, list=26%, signal=47%
LANDIS_ERBB2_BREAST_TUMORS_324_DN	LANDIS_ERBB2_BREAST_TUMORS_324_DN		148	-0.3380233	-1.0718508	0.38705233	0.61153466	1.0	5149	tags=34%, list=25%, signal=46%
IGLESIAS_E2F_TARGETS_UP	IGLESIAS_E2F_TARGETS_UP		150	-0.33430335	-1.0717914	0.3977747	0.6111927	1.0	4416	tags=29%, list=22%, signal=37%
LINDVALL_IMMORTALIZED_BY_TERT_UP	LINDVALL_IMMORTALIZED_BY_TERT_UP		76	-0.35000676	-1.0717896	0.366127	0.61074716	1.0	4964	tags=36%, list=24%, signal=47%
VERRECCHIA_EARLY_RESPONSE_TO_TGFB1	VERRECCHIA_EARLY_RESPONSE_TO_TGFB1		58	-0.37396783	-1.0714817	0.40031397	0.61089563	1.0	3503	tags=28%, list=17%, signal=33%
ALONSO_METASTASIS_UP	ALONSO_METASTASIS_UP		196	-0.2995752	-1.0708605	0.36901763	0.6116817	1.0	4830	tags=32%, list=24%, signal=42%
FIGUEROA_AML_METHYLATION_CLUSTER_1_DN	FIGUEROA_AML_METHYLATION_CLUSTER_1_DN		43	-0.35252813	-1.0699805	0.40309155	0.6129632	1.0	4149	tags=23%, list=20%, signal=29%
LEE_NAIVE_T_LYMPHOCYTE	LEE_NAIVE_T_LYMPHOCYTE		19	-0.4455558	-1.0694337	0.41521198	0.6135704	1.0	1063	tags=16%, list=5%, signal=17%
CROONQUIST_NRAS_SIGNALING_UP	CROONQUIST_NRAS_SIGNALING_UP		40	-0.406774	-1.0691464	0.39752406	0.61370635	1.0	5529	tags=43%, list=27%, signal=58%
TURASHVILI_BREAST_DUCTAL_CARCINOMA_VS_LOBULAR_NORMAL_DN	TURASHVILI_BREAST_DUCTAL_CARCINOMA_VS_LOBULAR_NORMAL_DN		67	-0.43086097	-1.068296	0.43229166	0.61498606	1.0	5466	tags=31%, list=27%, signal=43%
WANG_TARGETS_OF_MLL_CBP_FUSION_UP	WANG_TARGETS_OF_MLL_CBP_FUSION_UP		43	-0.34308228	-1.0678934	0.3847981	0.6153113	1.0	1535	tags=12%, list=7%, signal=13%
IVANOVA_HEMATOPOIESIS_INTERMEDIATE_PROGENITOR	IVANOVA_HEMATOPOIESIS_INTERMEDIATE_PROGENITOR		145	-0.28899217	-1.0678865	0.38361508	0.6148786	1.0	4018	tags=25%, list=20%, signal=31%
BOQUEST_STEM_CELL_DN	BOQUEST_STEM_CELL_DN		215	-0.36386687	-1.066737	0.43191198	0.61676973	1.0	5195	tags=30%, list=25%, signal=39%
KORKOLA_SEMINOMA_UP	KORKOLA_SEMINOMA_UP		42	-0.37021282	-1.066534	0.40245774	0.616704	1.0	3403	tags=24%, list=17%, signal=28%
CHO_NR4A1_TARGETS	CHO_NR4A1_TARGETS		32	-0.38584456	-1.06589	0.415656	0.6175035	1.0	3322	tags=22%, list=16%, signal=26%
WEINMANN_ADAPTATION_TO_HYPOXIA_DN	WEINMANN_ADAPTATION_TO_HYPOXIA_DN		41	-0.39009476	-1.0629314	0.3953186	0.62280226	1.0	6200	tags=44%, list=30%, signal=63%
ONDER_CDH1_TARGETS_1_UP	ONDER_CDH1_TARGETS_1_UP		136	-0.30184275	-1.0626872	0.39954853	0.62285197	1.0	5274	tags=32%, list=26%, signal=42%
GUTIERREZ_MULTIPLE_MYELOMA_UP	GUTIERREZ_MULTIPLE_MYELOMA_UP		35	-0.3701694	-1.062101	0.40771812	0.6235636	1.0	4327	tags=37%, list=21%, signal=47%
KYNG_ENVIRONMENTAL_STRESS_RESPONSE_NOT_BY_GAMMA_IN_OLD	KYNG_ENVIRONMENTAL_STRESS_RESPONSE_NOT_BY_GAMMA_IN_OLD		31	-0.3381097	-1.061942	0.37336504	0.6234359	1.0	2493	tags=23%, list=12%, signal=26%
BOYAULT_LIVER_CANCER_SUBCLASS_G123_UP	BOYAULT_LIVER_CANCER_SUBCLASS_G123_UP		45	-0.3786443	-1.0608954	0.3974359	0.62503153	1.0	5916	tags=44%, list=29%, signal=62%
ALFANO_MYC_TARGETS	ALFANO_MYC_TARGETS		237	-0.27377018	-1.0605625	0.38228437	0.6251996	1.0	4309	tags=23%, list=21%, signal=29%
CROMER_TUMORIGENESIS_UP	CROMER_TUMORIGENESIS_UP		63	-0.40991512	-1.0604526	0.41432583	0.6249591	1.0	6003	tags=41%, list=29%, signal=58%
NAKAMURA_TUMOR_ZONE_PERIPHERAL_VS_CENTRAL_UP	NAKAMURA_TUMOR_ZONE_PERIPHERAL_VS_CENTRAL_UP		280	-0.3040771	-1.0599406	0.40231362	0.62551004	1.0	3177	tags=19%, list=15%, signal=23%
TSENG_ADIPOGENIC_POTENTIAL_DN	TSENG_ADIPOGENIC_POTENTIAL_DN		46	-0.39110172	-1.0595886	0.41011983	0.6257436	1.0	6648	tags=52%, list=32%, signal=77%
JEPSEN_SMRT_TARGETS	JEPSEN_SMRT_TARGETS		33	-0.363358	-1.0588816	0.4117647	0.6266951	1.0	4851	tags=30%, list=24%, signal=40%
HAN_JNK_SINGALING_UP	HAN_JNK_SINGALING_UP		34	-0.39322507	-1.0585098	0.41209564	0.62695146	1.0	6401	tags=41%, list=31%, signal=60%
SHEPARD_BMYB_TARGETS	SHEPARD_BMYB_TARGETS		72	-0.36791235	-1.0578616	0.39526185	0.62781227	1.0	6147	tags=44%, list=30%, signal=63%
WANG_TARGETS_OF_MLL_CBP_FUSION_DN	WANG_TARGETS_OF_MLL_CBP_FUSION_DN		45	-0.32733083	-1.0575565	0.3833581	0.62797236	1.0	5100	tags=33%, list=25%, signal=44%
BLUM_RESPONSE_TO_SALIRASIB_DN	BLUM_RESPONSE_TO_SALIRASIB_DN		330	-0.32521853	-1.0573547	0.41167665	0.6279196	1.0	4122	tags=24%, list=20%, signal=30%
RAY_TUMORIGENESIS_BY_ERBB2_CDC25A_UP	RAY_TUMORIGENESIS_BY_ERBB2_CDC25A_UP		103	-0.31673142	-1.0570309	0.40658173	0.6281195	1.0	5670	tags=31%, list=28%, signal=43%
JECHLINGER_EPITHELIAL_TO_MESENCHYMAL_TRANSITION_DN	JECHLINGER_EPITHELIAL_TO_MESENCHYMAL_TRANSITION_DN		66	-0.34584987	-1.0559331	0.3853211	0.6298968	1.0	5100	tags=27%, list=25%, signal=36%
ONDER_CDH1_TARGETS_3_UP	ONDER_CDH1_TARGETS_3_UP		17	-0.4220129	-1.0556328	0.41907513	0.6300523	1.0	5250	tags=41%, list=26%, signal=55%
SCHOEN_NFKB_SIGNALING	SCHOEN_NFKB_SIGNALING		34	-0.43583897	-1.0551988	0.44852942	0.63046944	1.0	7003	tags=47%, list=34%, signal=71%
MEISSNER_NPC_HCP_WITH_H3K4ME3_AND_H3K27ME3	MEISSNER_NPC_HCP_WITH_H3K4ME3_AND_H3K27ME3		139	-0.34206918	-1.0549016	0.4261954	0.6306042	1.0	7063	tags=39%, list=34%, signal=59%
FONTAINE_THYROID_TUMOR_UNCERTAIN_MALIGNANCY_UP	FONTAINE_THYROID_TUMOR_UNCERTAIN_MALIGNANCY_UP		34	-0.34639153	-1.0535852	0.4192799	0.63272023	1.0	2054	tags=15%, list=10%, signal=16%
SCHAEFFER_SOX9_TARGETS_IN_PROSTATE_DEVELOPMENT_UP	SCHAEFFER_SOX9_TARGETS_IN_PROSTATE_DEVELOPMENT_UP		20	-0.41456664	-1.0532033	0.4231214	0.6329892	1.0	5093	tags=40%, list=25%, signal=53%
LABBE_WNT3A_TARGETS_DN	LABBE_WNT3A_TARGETS_DN		94	-0.33754554	-1.0531158	0.4066736	0.632712	1.0	6091	tags=35%, list=30%, signal=50%
KIM_WT1_TARGETS_8HR_DN	KIM_WT1_TARGETS_8HR_DN		126	-0.3014135	-1.0522605	0.39852786	0.6339391	1.0	5084	tags=35%, list=25%, signal=46%
WINTER_HYPOXIA_METAGENE	WINTER_HYPOXIA_METAGENE		238	-0.31075987	-1.0522208	0.42535546	0.6335633	1.0	5888	tags=33%, list=29%, signal=46%
ZHAN_MULTIPLE_MYELOMA_HP_UP	ZHAN_MULTIPLE_MYELOMA_HP_UP		46	-0.36293793	-1.051513	0.4241245	0.63443506	1.0	3004	tags=17%, list=15%, signal=20%
LI_WILMS_TUMOR_ANAPLASTIC_UP	LI_WILMS_TUMOR_ANAPLASTIC_UP		19	-0.4887828	-1.0511659	0.4454383	0.6346531	1.0	6167	tags=47%, list=30%, signal=68%
WOTTON_RUNX_TARGETS_UP	WOTTON_RUNX_TARGETS_UP		21	-0.42482668	-1.0505425	0.42265528	0.6353942	1.0	7423	tags=52%, list=36%, signal=82%
STANELLE_E2F1_TARGETS	STANELLE_E2F1_TARGETS		29	-0.35415465	-1.0502694	0.4118388	0.63547885	1.0	2936	tags=21%, list=14%, signal=24%
STONER_ESOPHAGEAL_CARCINOGENESIS_UP	STONER_ESOPHAGEAL_CARCINOGENESIS_UP		38	-0.34322292	-1.0500989	0.4080537	0.63538575	1.0	4518	tags=37%, list=22%, signal=47%
MATZUK_MEIOTIC_AND_DNA_REPAIR	MATZUK_MEIOTIC_AND_DNA_REPAIR		39	-0.36418605	-1.0496404	0.4179293	0.63584965	1.0	4544	tags=28%, list=22%, signal=36%
SHIN_B_CELL_LYMPHOMA_CLUSTER_2	SHIN_B_CELL_LYMPHOMA_CLUSTER_2		30	-0.3442915	-1.0470428	0.4283688	0.64045066	1.0	6277	tags=40%, list=31%, signal=58%
KAYO_AGING_MUSCLE_DN	KAYO_AGING_MUSCLE_DN		121	-0.29078424	-1.0462344	0.40749416	0.6415213	1.0	4717	tags=29%, list=23%, signal=37%
JISON_SICKLE_CELL_DISEASE_DN	JISON_SICKLE_CELL_DISEASE_DN		168	-0.29204476	-1.046131	0.40829986	0.6412409	1.0	2166	tags=15%, list=11%, signal=17%
ZHAN_MULTIPLE_MYELOMA_UP	ZHAN_MULTIPLE_MYELOMA_UP		64	-0.29480028	-1.0457919	0.42105263	0.6414347	1.0	2907	tags=22%, list=14%, signal=25%
YANG_BREAST_CANCER_ESR1_BULK_UP	YANG_BREAST_CANCER_ESR1_BULK_UP		27	-0.40517324	-1.044475	0.431962	0.64352626	1.0	5450	tags=37%, list=27%, signal=50%
SHEDDEN_LUNG_CANCER_POOR_SURVIVAL_A6	SHEDDEN_LUNG_CANCER_POOR_SURVIVAL_A6		451	-0.35345984	-1.0443364	0.43049327	0.6433289	1.0	4911	tags=29%, list=24%, signal=38%
WINTER_HYPOXIA_DN	WINTER_HYPOXIA_DN		49	-0.41339317	-1.0434619	0.45727137	0.64455086	1.0	4394	tags=29%, list=21%, signal=36%
NAKAYAMA_SOFT_TISSUE_TUMORS_PCA2_UP	NAKAYAMA_SOFT_TISSUE_TUMORS_PCA2_UP		87	-0.38364106	-1.0434178	0.4024226	0.6441912	1.0	6413	tags=39%, list=31%, signal=57%
TONKS_TARGETS_OF_RUNX1_RUNX1T1_FUSION_MONOCYTE_UP	TONKS_TARGETS_OF_RUNX1_RUNX1T1_FUSION_MONOCYTE_UP		200	-0.30743355	-1.0433874	0.4125	0.6437891	1.0	2485	tags=15%, list=12%, signal=17%
RASHI_RESPONSE_TO_IONIZING_RADIATION_3	RASHI_RESPONSE_TO_IONIZING_RADIATION_3		48	-0.31234762	-1.043312	0.39759037	0.643496	1.0	3307	tags=23%, list=16%, signal=27%
KHETCHOUMIAN_TRIM24_TARGETS_UP	KHETCHOUMIAN_TRIM24_TARGETS_UP		47	-0.3964269	-1.0432756	0.4373297	0.6431171	1.0	5148	tags=34%, list=25%, signal=45%
NAGY_TFTC_COMPONENTS_HUMAN	NAGY_TFTC_COMPONENTS_HUMAN		19	-0.36823043	-1.042592	0.40758294	0.64399177	1.0	1241	tags=21%, list=6%, signal=22%
GEORGANTAS_HSC_MARKERS	GEORGANTAS_HSC_MARKERS		68	-0.36334914	-1.0416259	0.45229682	0.6454204	1.0	5399	tags=37%, list=26%, signal=50%
AKL_HTLV1_INFECTION_UP	AKL_HTLV1_INFECTION_UP		26	-0.3604363	-1.0413303	0.42089987	0.6455719	1.0	2797	tags=23%, list=14%, signal=27%
YAO_TEMPORAL_RESPONSE_TO_PROGESTERONE_CLUSTER_15	YAO_TEMPORAL_RESPONSE_TO_PROGESTERONE_CLUSTER_15		35	-0.35203895	-1.0412623	0.43236995	0.64523214	1.0	4314	tags=29%, list=21%, signal=36%
DOANE_BREAST_CANCER_ESR1_UP	DOANE_BREAST_CANCER_ESR1_UP		110	-0.3555903	-1.0407515	0.40646976	0.6457842	1.0	4901	tags=31%, list=24%, signal=40%
ACOSTA_PROLIFERATION_INDEPENDENT_MYC_TARGETS_UP	ACOSTA_PROLIFERATION_INDEPENDENT_MYC_TARGETS_UP		83	-0.30496666	-1.0402379	0.4028369	0.64631385	1.0	4965	tags=30%, list=24%, signal=40%
HARRIS_BRAIN_CANCER_PROGENITORS	HARRIS_BRAIN_CANCER_PROGENITORS		42	-0.4029778	-1.0401592	0.43223444	0.6460021	1.0	5466	tags=33%, list=27%, signal=45%
KRIEG_HYPOXIA_VIA_KDM3A	KRIEG_HYPOXIA_VIA_KDM3A		53	-0.3613177	-1.0400832	0.43552312	0.64571065	1.0	2176	tags=15%, list=11%, signal=17%
HAN_JNK_SINGALING_DN	HAN_JNK_SINGALING_DN		39	-0.40847644	-1.0400054	0.43142146	0.64542055	1.0	2997	tags=26%, list=15%, signal=30%
ZHONG_RESPONSE_TO_AZACITIDINE_AND_TSA_DN	ZHONG_RESPONSE_TO_AZACITIDINE_AND_TSA_DN		65	-0.30598208	-1.0399848	0.41348973	0.64500916	1.0	4667	tags=35%, list=23%, signal=46%
MARCHINI_TRABECTEDIN_RESISTANCE_DN	MARCHINI_TRABECTEDIN_RESISTANCE_DN		49	-0.3555702	-1.0397345	0.4334764	0.6450509	1.0	5847	tags=37%, list=29%, signal=51%
HEIDENBLAD_AMPLICON_8Q24_UP	HEIDENBLAD_AMPLICON_8Q24_UP		38	-0.32763326	-1.0395474	0.40453938	0.64494723	1.0	3844	tags=29%, list=19%, signal=36%
KYNG_ENVIRONMENTAL_STRESS_RESPONSE_UP	KYNG_ENVIRONMENTAL_STRESS_RESPONSE_UP		56	-0.3215634	-1.0393951	0.4457216	0.64477146	1.0	2777	tags=21%, list=14%, signal=25%
BOYLAN_MULTIPLE_MYELOMA_D_DN	BOYLAN_MULTIPLE_MYELOMA_D_DN		76	-0.32176745	-1.0387181	0.41340077	0.6456082	1.0	6044	tags=41%, list=29%, signal=58%
SPIELMAN_LYMPHOBLAST_EUROPEAN_VS_ASIAN_2FC_DN	SPIELMAN_LYMPHOBLAST_EUROPEAN_VS_ASIAN_2FC_DN		20	-0.4355205	-1.0380172	0.44337016	0.6464875	1.0	6141	tags=40%, list=30%, signal=57%
CHESLER_BRAIN_HIGHEST_GENETIC_VARIANCE	CHESLER_BRAIN_HIGHEST_GENETIC_VARIANCE		35	-0.31270993	-1.0372701	0.41666666	0.64751256	1.0	5149	tags=40%, list=25%, signal=53%
MCBRYAN_PUBERTAL_TGFB1_TARGETS_DN	MCBRYAN_PUBERTAL_TGFB1_TARGETS_DN		62	-0.34571815	-1.0372376	0.4408602	0.64712465	1.0	5687	tags=32%, list=28%, signal=45%
STEGER_ADIPOGENESIS_DN	STEGER_ADIPOGENESIS_DN		25	-0.44438973	-1.0363057	0.44954127	0.6484689	1.0	4081	tags=32%, list=20%, signal=40%
TONKS_TARGETS_OF_RUNX1_RUNX1T1_FUSION_ERYTHROCYTE_UP	TONKS_TARGETS_OF_RUNX1_RUNX1T1_FUSION_ERYTHROCYTE_UP		156	-0.33495867	-1.0358821	0.43765587	0.64884204	1.0	6101	tags=35%, list=30%, signal=49%
WESTON_VEGFA_TARGETS_6HR	WESTON_VEGFA_TARGETS_6HR		59	-0.37527928	-1.0356487	0.43741766	0.6488349	1.0	6371	tags=39%, list=31%, signal=56%
FERREIRA_EWINGS_SARCOMA_UNSTABLE_VS_STABLE_UP	FERREIRA_EWINGS_SARCOMA_UNSTABLE_VS_STABLE_UP		165	-0.34251735	-1.0342728	0.43164364	0.65100247	1.0	3400	tags=22%, list=17%, signal=27%
IZADPANAH_STEM_CELL_ADIPOSE_VS_BONE_UP	IZADPANAH_STEM_CELL_ADIPOSE_VS_BONE_UP		125	-0.31611314	-1.0337396	0.4280303	0.65151745	1.0	5390	tags=31%, list=26%, signal=42%
LEE_METASTASIS_AND_ALTERNATIVE_SPLICING_UP	LEE_METASTASIS_AND_ALTERNATIVE_SPLICING_UP		74	-0.3179194	-1.0334357	0.43137255	0.6517036	1.0	4951	tags=31%, list=24%, signal=41%
DEURIG_T_CELL_PROLYMPHOCYTIC_LEUKEMIA_UP	DEURIG_T_CELL_PROLYMPHOCYTIC_LEUKEMIA_UP		356	-0.27399614	-1.033239	0.43412527	0.6516674	1.0	3967	tags=22%, list=19%, signal=26%
COATES_MACROPHAGE_M1_VS_M2_DN	COATES_MACROPHAGE_M1_VS_M2_DN		77	-0.31365946	-1.0330511	0.4177928	0.6515916	1.0	2775	tags=17%, list=14%, signal=19%
MIKKELSEN_ES_HCP_WITH_H3_UNMETHYLATED	MIKKELSEN_ES_HCP_WITH_H3_UNMETHYLATED		60	-0.35757843	-1.0320773	0.45020747	0.65302384	1.0	6199	tags=30%, list=30%, signal=43%
WARTERS_RESPONSE_TO_IR_SKIN	WARTERS_RESPONSE_TO_IR_SKIN		78	-0.30269164	-1.0316302	0.41800246	0.6534212	1.0	4290	tags=28%, list=21%, signal=36%
MATZUK_SPERMATOCYTE	MATZUK_SPERMATOCYTE		71	-0.3345073	-1.0309242	0.44058296	0.654301	1.0	3491	tags=20%, list=17%, signal=24%
MAINA_VHL_TARGETS_DN	MAINA_VHL_TARGETS_DN		18	-0.40163052	-1.0305241	0.4345479	0.65464395	1.0	6646	tags=56%, list=32%, signal=82%
ALONSO_METASTASIS_NEURAL_UP	ALONSO_METASTASIS_NEURAL_UP		18	-0.4022139	-1.0296896	0.4640884	0.6558086	1.0	3364	tags=33%, list=16%, signal=40%
GERHOLD_ADIPOGENESIS_DN	GERHOLD_ADIPOGENESIS_DN		64	-0.33582097	-1.0290599	0.43198803	0.6565867	1.0	5148	tags=33%, list=25%, signal=44%
TUOMISTO_TUMOR_SUPPRESSION_BY_COL13A1_UP	TUOMISTO_TUMOR_SUPPRESSION_BY_COL13A1_UP		18	-0.4426542	-1.0285137	0.4467849	0.6571872	1.0	6647	tags=56%, list=32%, signal=82%
LEE_CALORIE_RESTRICTION_MUSCLE_DN	LEE_CALORIE_RESTRICTION_MUSCLE_DN		50	-0.29717585	-1.0274671	0.43430656	0.6587191	1.0	4661	tags=26%, list=23%, signal=34%
MOLENAAR_TARGETS_OF_CCND1_AND_CDK4_DN	MOLENAAR_TARGETS_OF_CCND1_AND_CDK4_DN		57	-0.41609406	-1.0268853	0.46481177	0.65935737	1.0	6167	tags=40%, list=30%, signal=58%
XU_AKT1_TARGETS_6HR	XU_AKT1_TARGETS_6HR		26	-0.4010019	-1.026798	0.42137405	0.65908164	1.0	5611	tags=46%, list=27%, signal=63%
SABATES_COLORECTAL_ADENOMA_SIZE_UP	SABATES_COLORECTAL_ADENOMA_SIZE_UP		22	-0.36681676	-1.025987	0.45492372	0.66021526	1.0	2708	tags=18%, list=13%, signal=21%
PHESSE_TARGETS_OF_APC_AND_MBD2_UP	PHESSE_TARGETS_OF_APC_AND_MBD2_UP		19	-0.40341002	-1.024829	0.45382884	0.6619671	1.0	6502	tags=42%, list=32%, signal=62%
BYSTRYKH_HEMATOPOIESIS_STEM_CELL_QTL_CIS	BYSTRYKH_HEMATOPOIESIS_STEM_CELL_QTL_CIS		128	-0.2699668	-1.0248152	0.42294323	0.661547	1.0	4161	tags=23%, list=20%, signal=29%
GEISS_RESPONSE_TO_DSRNA_DN	GEISS_RESPONSE_TO_DSRNA_DN		16	-0.3899233	-1.0247746	0.44392523	0.6611738	1.0	6003	tags=44%, list=29%, signal=62%
WINNEPENNINCKX_MELANOMA_METASTASIS_UP	WINNEPENNINCKX_MELANOMA_METASTASIS_UP		159	-0.3652556	-1.024637	0.4703833	0.6609783	1.0	5986	tags=40%, list=29%, signal=56%
SYED_ESTRADIOL_RESPONSE	SYED_ESTRADIOL_RESPONSE		19	-0.368166	-1.0245444	0.44598338	0.6606988	1.0	1332	tags=16%, list=6%, signal=17%
HERNANDEZ_MITOTIC_ARREST_BY_DOCETAXEL_1_UP	HERNANDEZ_MITOTIC_ARREST_BY_DOCETAXEL_1_UP		34	-0.39083838	-1.0236615	0.4597433	0.66190666	1.0	6769	tags=50%, list=33%, signal=75%
HOEBEKE_LYMPHOID_STEM_CELL_DN	HOEBEKE_LYMPHOID_STEM_CELL_DN		86	-0.3088264	-1.0231757	0.44704434	0.66238266	1.0	2061	tags=13%, list=10%, signal=14%
VALK_AML_WITH_CEBPA	VALK_AML_WITH_CEBPA		35	-0.35903344	-1.0231091	0.45707658	0.6620627	1.0	3441	tags=20%, list=17%, signal=24%
ROSS_ACUTE_MYELOID_LEUKEMIA_CBF	ROSS_ACUTE_MYELOID_LEUKEMIA_CBF		81	-0.326825	-1.021475	0.46033812	0.6647533	1.0	3408	tags=21%, list=17%, signal=25%
GOTZMANN_EPITHELIAL_TO_MESENCHYMAL_TRANSITION_DN	GOTZMANN_EPITHELIAL_TO_MESENCHYMAL_TRANSITION_DN		204	-0.2888219	-1.0213552	0.44575724	0.66451806	1.0	5320	tags=27%, list=26%, signal=36%
HINATA_NFKB_TARGETS_KERATINOCYTE_DN	HINATA_NFKB_TARGETS_KERATINOCYTE_DN		23	-0.421212	-1.0208621	0.46635732	0.6649619	1.0	6300	tags=48%, list=31%, signal=69%
KONDO_PROSTATE_CANCER_WITH_H3K27ME3	KONDO_PROSTATE_CANCER_WITH_H3K27ME3		195	-0.3626938	-1.0206652	0.47808358	0.66488916	1.0	8079	tags=45%, list=39%, signal=73%
GARCIA_TARGETS_OF_FLI1_AND_DAX1_DN	GARCIA_TARGETS_OF_FLI1_AND_DAX1_DN		171	-0.30311072	-1.0199791	0.46341464	0.66572684	1.0	4375	tags=26%, list=21%, signal=33%
DELACROIX_RAR_BOUND_ES	DELACROIX_RAR_BOUND_ES		450	-0.26587826	-1.0197892	0.46494845	0.66561455	1.0	3915	tags=20%, list=19%, signal=24%
TSAI_RESPONSE_TO_RADIATION_THERAPY	TSAI_RESPONSE_TO_RADIATION_THERAPY		32	-0.4102187	-1.0197062	0.4701803	0.66530734	1.0	5961	tags=41%, list=29%, signal=57%
SAFFORD_T_LYMPHOCYTE_ANERGY	SAFFORD_T_LYMPHOCYTE_ANERGY		87	-0.3175918	-1.0195918	0.44914284	0.66507804	1.0	5399	tags=31%, list=26%, signal=42%
TAVOR_CEBPA_TARGETS_UP	TAVOR_CEBPA_TARGETS_UP		47	-0.36722094	-1.0194178	0.45548388	0.6649413	1.0	6283	tags=40%, list=31%, signal=58%
PACHER_TARGETS_OF_IGF1_AND_IGF2_UP	PACHER_TARGETS_OF_IGF1_AND_IGF2_UP		35	-0.36887306	-1.0186812	0.4609375	0.6658846	1.0	5904	tags=40%, list=29%, signal=56%
ZHANG_TLX_TARGETS_60HR_UP	ZHANG_TLX_TARGETS_60HR_UP		292	-0.29105496	-1.0184911	0.46592316	0.66577905	1.0	4941	tags=27%, list=24%, signal=35%
VERNOCHET_ADIPOGENESIS	VERNOCHET_ADIPOGENESIS		19	-0.43631297	-1.0178434	0.49591598	0.6665745	1.0	4254	tags=26%, list=21%, signal=33%
CHEN_LVAD_SUPPORT_OF_FAILING_HEART_UP	CHEN_LVAD_SUPPORT_OF_FAILING_HEART_UP		102	-0.3645496	-1.0162444	0.47316384	0.6691317	1.0	5250	tags=34%, list=26%, signal=46%
MOOTHA_GLYCOGEN_METABOLISM	MOOTHA_GLYCOGEN_METABOLISM		20	-0.36948678	-1.0161717	0.4698331	0.668818	1.0	6703	tags=45%, list=33%, signal=67%
KORKOLA_EMBRYONIC_CARCINOMA_VS_SEMINOMA_DN	KORKOLA_EMBRYONIC_CARCINOMA_VS_SEMINOMA_DN		25	-0.41470796	-1.0150822	0.4883721	0.6704398	1.0	5757	tags=32%, list=28%, signal=44%
KYNG_DNA_DAMAGE_DN	KYNG_DNA_DAMAGE_DN		194	-0.27618104	-1.0143552	0.45	0.6713704	1.0	4249	tags=22%, list=21%, signal=28%
REN_ALVEOLAR_RHABDOMYOSARCOMA_UP	REN_ALVEOLAR_RHABDOMYOSARCOMA_UP		97	-0.34452575	-1.0138192	0.47777778	0.6719147	1.0	5257	tags=27%, list=26%, signal=36%
CHIANG_LIVER_CANCER_SUBCLASS_CTNNB1_DN	CHIANG_LIVER_CANCER_SUBCLASS_CTNNB1_DN		168	-0.34849456	-1.0135702	0.46454766	0.6719442	1.0	6295	tags=36%, list=31%, signal=52%
PAPASPYRIDONOS_UNSTABLE_ATEROSCLEROTIC_PLAQUE_UP	PAPASPYRIDONOS_UNSTABLE_ATEROSCLEROTIC_PLAQUE_UP		52	-0.3794797	-1.0132501	0.45874125	0.6720998	1.0	7614	tags=56%, list=37%, signal=88%
NAGY_STAGA_COMPONENTS_HUMAN	NAGY_STAGA_COMPONENTS_HUMAN		15	-0.3797254	-1.0130466	0.45276293	0.67202926	1.0	1165	tags=20%, list=6%, signal=21%
PLASARI_TGFB1_SIGNALING_VIA_NFIC_10HR_DN	PLASARI_TGFB1_SIGNALING_VIA_NFIC_10HR_DN		30	-0.371133	-1.0126507	0.46560848	0.6722708	1.0	5210	tags=33%, list=25%, signal=45%
GRADE_COLON_VS_RECTAL_CANCER_DN	GRADE_COLON_VS_RECTAL_CANCER_DN		56	-0.31459627	-1.0125773	0.48101267	0.67195755	1.0	1906	tags=14%, list=9%, signal=16%
PETROVA_PROX1_TARGETS_DN	PETROVA_PROX1_TARGETS_DN		64	-0.3656523	-1.0114592	0.4992908	0.6736385	1.0	4769	tags=28%, list=23%, signal=37%
CAMPS_COLON_CANCER_COPY_NUMBER_DN	CAMPS_COLON_CANCER_COPY_NUMBER_DN		68	-0.31930807	-1.0107309	0.46486485	0.67453235	1.0	5755	tags=24%, list=28%, signal=33%
MA_MYELOID_DIFFERENTIATION_DN	MA_MYELOID_DIFFERENTIATION_DN		44	-0.32440674	-1.0097805	0.44573644	0.67587984	1.0	5314	tags=34%, list=26%, signal=46%
JOHANSSON_BRAIN_CANCER_EARLY_VS_LATE_DN	JOHANSSON_BRAIN_CANCER_EARLY_VS_LATE_DN		45	-0.33147445	-1.0092891	0.4496732	0.6763704	1.0	5925	tags=36%, list=29%, signal=50%
ZEMBUTSU_SENSITIVITY_TO_VINBLASTINE	ZEMBUTSU_SENSITIVITY_TO_VINBLASTINE		18	-0.38759312	-1.007962	0.4709596	0.67839044	1.0	1736	tags=17%, list=8%, signal=18%
KAAB_FAILED_HEART_ATRIUM_UP	KAAB_FAILED_HEART_ATRIUM_UP		38	-0.34504396	-1.0071827	0.49401915	0.6794111	1.0	3521	tags=21%, list=17%, signal=25%
COULOUARN_TEMPORAL_TGFB1_SIGNATURE_DN	COULOUARN_TEMPORAL_TGFB1_SIGNATURE_DN		136	-0.2872989	-1.0068451	0.4664502	0.6795668	1.0	5730	tags=34%, list=28%, signal=47%
TSENG_IRS1_TARGETS_DN	TSENG_IRS1_TARGETS_DN		134	-0.31009606	-1.0067673	0.48161766	0.67925715	1.0	4526	tags=31%, list=22%, signal=39%
OUYANG_PROSTATE_CANCER_MARKERS	OUYANG_PROSTATE_CANCER_MARKERS		19	-0.3417835	-1.0063558	0.46693656	0.6795673	1.0	4886	tags=37%, list=24%, signal=48%
GRAHAM_CML_QUIESCENT_VS_NORMAL_DIVIDING_UP	GRAHAM_CML_QUIESCENT_VS_NORMAL_DIVIDING_UP		56	-0.3669711	-1.0048541	0.471831	0.68195164	1.0	4815	tags=25%, list=23%, signal=33%
ELVIDGE_HIF1A_AND_HIF2A_TARGETS_UP	ELVIDGE_HIF1A_AND_HIF2A_TARGETS_UP		41	-0.33427912	-1.0048211	0.4407796	0.68154454	1.0	4028	tags=27%, list=20%, signal=33%
SASAI_RESISTANCE_TO_NEOPLASTIC_TRANSFROMATION	SASAI_RESISTANCE_TO_NEOPLASTIC_TRANSFROMATION		50	-0.3812998	-1.0046779	0.4859375	0.68135816	1.0	3364	tags=26%, list=16%, signal=31%
GALLUZZI_PERMEABILIZE_MITOCHONDRIA	GALLUZZI_PERMEABILIZE_MITOCHONDRIA		43	-0.30376282	-1.0045842	0.47540984	0.68108046	1.0	2595	tags=16%, list=13%, signal=19%
FONTAINE_PAPILLARY_THYROID_CARCINOMA_UP	FONTAINE_PAPILLARY_THYROID_CARCINOMA_UP		62	-0.31433275	-1.0035933	0.47167757	0.68255067	1.0	4290	tags=27%, list=21%, signal=35%
SHIN_B_CELL_LYMPHOMA_CLUSTER_9	SHIN_B_CELL_LYMPHOMA_CLUSTER_9		19	-0.47339338	-1.003287	0.5050633	0.6826809	1.0	1670	tags=11%, list=8%, signal=11%
RAMASWAMY_METASTASIS_UP	RAMASWAMY_METASTASIS_UP		66	-0.30353147	-1.0022086	0.44444445	0.6842573	1.0	4553	tags=36%, list=22%, signal=47%
ZHAN_MULTIPLE_MYELOMA_CD1_UP	ZHAN_MULTIPLE_MYELOMA_CD1_UP		44	-0.3447619	-1.00205	0.47613636	0.6841035	1.0	3322	tags=25%, list=16%, signal=30%
KAYO_CALORIE_RESTRICTION_MUSCLE_UP	KAYO_CALORIE_RESTRICTION_MUSCLE_UP		95	-0.3368794	-0.99901694	0.4868421	0.6893836	1.0	4769	tags=31%, list=23%, signal=40%
AUNG_GASTRIC_CANCER	AUNG_GASTRIC_CANCER		53	-0.32018617	-0.9987232	0.4853101	0.6894735	1.0	4175	tags=23%, list=20%, signal=28%
BILANGES_SERUM_SENSITIVE_GENES	BILANGES_SERUM_SENSITIVE_GENES		89	-0.29324707	-0.9985977	0.49419954	0.68925804	1.0	2576	tags=16%, list=13%, signal=18%
HOFFMANN_SMALL_PRE_BII_TO_IMMATURE_B_LYMPHOCYTE_DN	HOFFMANN_SMALL_PRE_BII_TO_IMMATURE_B_LYMPHOCYTE_DN		50	-0.3242457	-0.99852544	0.4876905	0.68893695	1.0	3442	tags=20%, list=17%, signal=24%
BRACHAT_RESPONSE_TO_METHOTREXATE_UP	BRACHAT_RESPONSE_TO_METHOTREXATE_UP		25	-0.34511176	-0.9971223	0.49299362	0.69114554	1.0	3668	tags=20%, list=18%, signal=24%
DELYS_THYROID_CANCER_UP	DELYS_THYROID_CANCER_UP		441	-0.30166584	-0.9970483	0.48222747	0.69083345	1.0	5281	tags=29%, list=26%, signal=38%
TARTE_PLASMA_CELL_VS_PLASMABLAST_DN	TARTE_PLASMA_CELL_VS_PLASMABLAST_DN		305	-0.3077242	-0.9963756	0.48006135	0.6915855	1.0	4453	tags=25%, list=22%, signal=31%
DARWICHE_SKIN_TUMOR_PROMOTER_DN	DARWICHE_SKIN_TUMOR_PROMOTER_DN		177	-0.2694226	-0.99626523	0.49894515	0.6913262	1.0	3280	tags=17%, list=16%, signal=20%
KANG_AR_TARGETS_UP	KANG_AR_TARGETS_UP		17	-0.43519497	-0.9961016	0.49159664	0.69116485	1.0	7170	tags=53%, list=35%, signal=81%
NUTT_GBM_VS_AO_GLIOMA_UP	NUTT_GBM_VS_AO_GLIOMA_UP		46	-0.32568172	-0.9957966	0.4750378	0.6912627	1.0	4407	tags=33%, list=21%, signal=41%
TRACEY_RESISTANCE_TO_IFNA2_DN	TRACEY_RESISTANCE_TO_IFNA2_DN		31	-0.33317274	-0.9952017	0.48956886	0.6919629	1.0	2029	tags=13%, list=10%, signal=14%
ODONNELL_TFRC_TARGETS_UP	ODONNELL_TFRC_TARGETS_UP		402	-0.2875764	-0.99488086	0.51194185	0.69209486	1.0	5286	tags=27%, list=26%, signal=36%
YE_METASTATIC_LIVER_CANCER	YE_METASTATIC_LIVER_CANCER		27	-0.35417482	-0.9929077	0.48439452	0.69526136	1.0	1681	tags=15%, list=8%, signal=16%
RASHI_RESPONSE_TO_IONIZING_RADIATION_1	RASHI_RESPONSE_TO_IONIZING_RADIATION_1		44	-0.34383276	-0.99277437	0.49100256	0.6950353	1.0	553	tags=7%, list=3%, signal=7%
DIRMEIER_LMP1_RESPONSE_LATE_UP	DIRMEIER_LMP1_RESPONSE_LATE_UP		56	-0.31692022	-0.9926035	0.47750363	0.69489914	1.0	5363	tags=32%, list=26%, signal=43%
ZHANG_GATA6_TARGETS_UP	ZHANG_GATA6_TARGETS_UP		15	-0.41300604	-0.9924387	0.48966408	0.69473547	1.0	5761	tags=47%, list=28%, signal=65%
NIKOLSKY_BREAST_CANCER_15Q26_AMPLICON	NIKOLSKY_BREAST_CANCER_15Q26_AMPLICON		20	-0.40714842	-0.9896854	0.50293255	0.6994814	1.0	5110	tags=40%, list=25%, signal=53%
LABBE_TARGETS_OF_TGFB1_AND_WNT3A_DN	LABBE_TARGETS_OF_TGFB1_AND_WNT3A_DN		107	-0.31598076	-0.9892167	0.523614	0.6998728	1.0	3671	tags=20%, list=18%, signal=24%
SARRIO_EPITHELIAL_MESENCHYMAL_TRANSITION_DN	SARRIO_EPITHELIAL_MESENCHYMAL_TRANSITION_DN		152	-0.308438	-0.98892945	0.49043062	0.699939	1.0	6625	tags=41%, list=32%, signal=60%
PENG_LEUCINE_DEPRIVATION_UP	PENG_LEUCINE_DEPRIVATION_UP		137	-0.27502057	-0.98844194	0.5	0.7003819	1.0	3845	tags=21%, list=19%, signal=26%
KYNG_DNA_DAMAGE_BY_4NQO_OR_UV	KYNG_DNA_DAMAGE_BY_4NQO_OR_UV		63	-0.27397013	-0.9876011	0.48250905	0.7014846	1.0	5439	tags=33%, list=27%, signal=45%
ELVIDGE_HIF1A_TARGETS_DN	ELVIDGE_HIF1A_TARGETS_DN		90	-0.3344244	-0.98680073	0.5169811	0.70257306	1.0	5055	tags=29%, list=25%, signal=38%
LI_CYTIDINE_ANALOGS_CYCTOTOXICITY	LI_CYTIDINE_ANALOGS_CYCTOTOXICITY		15	-0.34899592	-0.98556924	0.49155146	0.7044306	1.0	2797	tags=20%, list=14%, signal=23%
WEST_ADRENOCORTICAL_TUMOR_MARKERS_DN	WEST_ADRENOCORTICAL_TUMOR_MARKERS_DN		20	-0.43810603	-0.9855209	0.51846594	0.7040628	1.0	6786	tags=50%, list=33%, signal=75%
BROWNE_HCMV_INFECTION_6HR_UP	BROWNE_HCMV_INFECTION_6HR_UP		68	-0.33428416	-0.98404056	0.51336896	0.7063313	1.0	3424	tags=21%, list=17%, signal=25%
WANG_RESPONSE_TO_GSK3_INHIBITOR_SB216763_DN	WANG_RESPONSE_TO_GSK3_INHIBITOR_SB216763_DN		352	-0.30166614	-0.9840383	0.4834254	0.70587116	1.0	5954	tags=36%, list=29%, signal=49%
BAKKER_FOXO3_TARGETS_DN	BAKKER_FOXO3_TARGETS_DN		179	-0.26961032	-0.98333734	0.47982064	0.7067221	1.0	2340	tags=15%, list=11%, signal=16%
HAHTOLA_MYCOSIS_FUNGOIDES_CD4_UP	HAHTOLA_MYCOSIS_FUNGOIDES_CD4_UP		62	-0.34736082	-0.9831404	0.50382656	0.7066321	1.0	3226	tags=21%, list=16%, signal=25%
HOLLEMAN_ASPARAGINASE_RESISTANCE_ALL_DN	HOLLEMAN_ASPARAGINASE_RESISTANCE_ALL_DN		25	-0.33642846	-0.9827923	0.4772344	0.70678836	1.0	3300	tags=28%, list=16%, signal=33%
PARK_HSC_AND_MULTIPOTENT_PROGENITORS	PARK_HSC_AND_MULTIPOTENT_PROGENITORS		48	-0.29857734	-0.98276836	0.4972145	0.70636046	1.0	3280	tags=23%, list=16%, signal=27%
HAHTOLA_CTCL_CUTANEOUS	HAHTOLA_CTCL_CUTANEOUS		26	-0.3430565	-0.98214054	0.5124688	0.7070319	1.0	1533	tags=12%, list=7%, signal=12%
LAIHO_COLORECTAL_CANCER_SERRATED_DN	LAIHO_COLORECTAL_CANCER_SERRATED_DN		76	-0.28666687	-0.9815859	0.4867647	0.7076537	1.0	3674	tags=22%, list=18%, signal=27%
BRACHAT_RESPONSE_TO_CISPLATIN	BRACHAT_RESPONSE_TO_CISPLATIN		21	-0.35551268	-0.9804189	0.50128865	0.7092611	1.0	3668	tags=24%, list=18%, signal=29%
ZHAN_MULTIPLE_MYELOMA_MF_UP	ZHAN_MULTIPLE_MYELOMA_MF_UP		45	-0.33256865	-0.98034513	0.5158028	0.70894337	1.0	3203	tags=20%, list=16%, signal=24%
ROSS_AML_WITH_CBFB_MYH11_FUSION	ROSS_AML_WITH_CBFB_MYH11_FUSION		51	-0.35825127	-0.9797756	0.51088536	0.7094914	1.0	5881	tags=35%, list=29%, signal=49%
SHIN_B_CELL_LYMPHOMA_CLUSTER_3	SHIN_B_CELL_LYMPHOMA_CLUSTER_3		28	-0.36752266	-0.97968817	0.5082645	0.709183	1.0	4634	tags=29%, list=23%, signal=37%
CHIARETTI_T_ALL_REFRACTORY_TO_THERAPY	CHIARETTI_T_ALL_REFRACTORY_TO_THERAPY		29	-0.3673494	-0.9795761	0.49583828	0.70890534	1.0	5053	tags=34%, list=25%, signal=46%
BRUINS_UVC_RESPONSE_MIDDLE	BRUINS_UVC_RESPONSE_MIDDLE		94	-0.2549589	-0.97899336	0.5191327	0.7095592	1.0	3230	tags=14%, list=16%, signal=16%
VALK_AML_WITH_FLT3_ITD	VALK_AML_WITH_FLT3_ITD		39	-0.3436175	-0.9783892	0.52068967	0.7101925	1.0	1930	tags=13%, list=9%, signal=14%
HENDRICKS_SMARCA4_TARGETS_UP	HENDRICKS_SMARCA4_TARGETS_UP		56	-0.34337547	-0.9775971	0.50771207	0.71120244	1.0	2449	tags=14%, list=12%, signal=16%
SHEPARD_BMYB_MORPHOLINO_DN	SHEPARD_BMYB_MORPHOLINO_DN		194	-0.29413038	-0.97719944	0.4848144	0.711478	1.0	4934	tags=25%, list=24%, signal=33%
LEIN_MEDULLA_MARKERS	LEIN_MEDULLA_MARKERS		81	-0.29508546	-0.97688377	0.5169029	0.7115736	1.0	3615	tags=17%, list=18%, signal=21%
MARTORIATI_MDM4_TARGETS_NEUROEPITHELIUM_UP	MARTORIATI_MDM4_TARGETS_NEUROEPITHELIUM_UP		171	-0.27993235	-0.9767933	0.5285088	0.71128976	1.0	3732	tags=21%, list=18%, signal=26%
LEIN_MIDBRAIN_MARKERS	LEIN_MIDBRAIN_MARKERS		77	-0.32304335	-0.9764088	0.5233546	0.7115757	1.0	7010	tags=43%, list=34%, signal=65%
HELLER_HDAC_TARGETS_SILENCED_BY_METHYLATION_UP	HELLER_HDAC_TARGETS_SILENCED_BY_METHYLATION_UP		443	-0.28520393	-0.97635424	0.56127703	0.7112202	1.0	6396	tags=35%, list=31%, signal=49%
FRASOR_RESPONSE_TO_ESTRADIOL_DN	FRASOR_RESPONSE_TO_ESTRADIOL_DN		82	-0.30426642	-0.9762117	0.50883394	0.7110288	1.0	6158	tags=37%, list=30%, signal=52%
MIKKELSEN_NPC_HCP_WITH_H3K4ME3_AND_H3K27ME3	MIKKELSEN_NPC_HCP_WITH_H3K4ME3_AND_H3K27ME3		209	-0.31743237	-0.97599065	0.5451713	0.71095204	1.0	4977	tags=23%, list=24%, signal=31%
TENEDINI_MEGAKARYOCYTE_MARKERS	TENEDINI_MEGAKARYOCYTE_MARKERS		66	-0.31323865	-0.975386	0.52235293	0.711616	1.0	5917	tags=36%, list=29%, signal=51%
YIH_RESPONSE_TO_ARSENITE_C3	YIH_RESPONSE_TO_ARSENITE_C3		36	-0.31315342	-0.9753075	0.49244332	0.711291	1.0	3531	tags=17%, list=17%, signal=20%
LU_TUMOR_ENDOTHELIAL_MARKERS_UP	LU_TUMOR_ENDOTHELIAL_MARKERS_UP		22	-0.41037872	-0.97443736	0.5319149	0.71246403	1.0	2889	tags=23%, list=14%, signal=26%
SHAFFER_IRF4_TARGETS_IN_PLASMA_CELL_VS_MATURE_B_LYMPHOCYTE	SHAFFER_IRF4_TARGETS_IN_PLASMA_CELL_VS_MATURE_B_LYMPHOCYTE		67	-0.31638893	-0.9742462	0.510665	0.71233577	1.0	5466	tags=31%, list=27%, signal=43%
MATTIOLI_MULTIPLE_MYELOMA_SUBGROUPS	MATTIOLI_MULTIPLE_MYELOMA_SUBGROUPS		15	-0.4302932	-0.97402734	0.5253772	0.71225846	1.0	6164	tags=60%, list=30%, signal=86%
DUTERTRE_ESTRADIOL_RESPONSE_24HR_UP	DUTERTRE_ESTRADIOL_RESPONSE_24HR_UP		317	-0.35683867	-0.973031	0.49375	0.7136297	1.0	5973	tags=38%, list=29%, signal=53%
SANSOM_WNT_PATHWAY_REQUIRE_MYC	SANSOM_WNT_PATHWAY_REQUIRE_MYC		57	-0.304361	-0.9727694	0.53683037	0.7136564	1.0	5991	tags=32%, list=29%, signal=44%
VALK_AML_CLUSTER_4	VALK_AML_CLUSTER_4		29	-0.34406096	-0.9725548	0.5053333	0.71362877	1.0	2855	tags=21%, list=14%, signal=24%
VISALA_RESPONSE_TO_HEAT_SHOCK_AND_AGING_UP	VISALA_RESPONSE_TO_HEAT_SHOCK_AND_AGING_UP		15	-0.36098963	-0.9725325	0.51555556	0.7132065	1.0	5162	tags=40%, list=25%, signal=53%
TURASHVILI_BREAST_DUCTAL_CARCINOMA_VS_DUCTAL_NORMAL_DN	TURASHVILI_BREAST_DUCTAL_CARCINOMA_VS_DUCTAL_NORMAL_DN		187	-0.36108318	-0.97221524	0.51285523	0.7133231	1.0	5821	tags=29%, list=28%, signal=41%
WANG_IMMORTALIZED_BY_HOXA9_AND_MEIS1_DN	WANG_IMMORTALIZED_BY_HOXA9_AND_MEIS1_DN		24	-0.4065087	-0.97189856	0.52981967	0.71345246	1.0	5694	tags=50%, list=28%, signal=69%
HOFMANN_MYELODYSPLASTIC_SYNDROM_HIGH_RISK_DN	HOFMANN_MYELODYSPLASTIC_SYNDROM_HIGH_RISK_DN		20	-0.4006776	-0.97027713	0.52305824	0.71592075	1.0	7175	tags=50%, list=35%, signal=77%
CERVERA_SDHB_TARGETS_1_UP	CERVERA_SDHB_TARGETS_1_UP		118	-0.30345753	-0.96946067	0.5355932	0.71696496	1.0	6266	tags=33%, list=31%, signal=47%
VANDESLUIS_COMMD1_TARGETS_GROUP_2_UP	VANDESLUIS_COMMD1_TARGETS_GROUP_2_UP		15	-0.4065902	-0.9687658	0.53544307	0.7177748	1.0	8168	tags=67%, list=40%, signal=111%
FLECHNER_PBL_KIDNEY_TRANSPLANT_OK_VS_DONOR_UP	FLECHNER_PBL_KIDNEY_TRANSPLANT_OK_VS_DONOR_UP		149	-0.25021687	-0.9679287	0.5151515	0.7188865	1.0	3902	tags=23%, list=19%, signal=28%
WHITEHURST_PACLITAXEL_SENSITIVITY	WHITEHURST_PACLITAXEL_SENSITIVITY		38	-0.3050943	-0.96774644	0.52991456	0.718733	1.0	3678	tags=21%, list=18%, signal=26%
ODONNELL_TARGETS_OF_MYC_AND_TFRC_DN	ODONNELL_TARGETS_OF_MYC_AND_TFRC_DN		45	-0.39959785	-0.96735114	0.5144804	0.71901816	1.0	4862	tags=36%, list=24%, signal=47%
HESS_TARGETS_OF_HOXA9_AND_MEIS1_UP	HESS_TARGETS_OF_HOXA9_AND_MEIS1_UP		65	-0.3123813	-0.9659608	0.5140187	0.7211055	1.0	3802	tags=22%, list=19%, signal=26%
SCIAN_INVERSED_TARGETS_OF_TP53_AND_TP73_DN	SCIAN_INVERSED_TARGETS_OF_TP53_AND_TP73_DN		31	-0.3107657	-0.9647548	0.5122655	0.72284496	1.0	2830	tags=19%, list=14%, signal=22%
CADWELL_ATG16L1_TARGETS_UP	CADWELL_ATG16L1_TARGETS_UP		92	-0.3332498	-0.9634669	0.54347825	0.7247355	1.0	6456	tags=33%, list=31%, signal=47%
MELLMAN_TUT1_TARGETS_DN	MELLMAN_TUT1_TARGETS_DN		47	-0.29547435	-0.96290845	0.53333336	0.7252891	1.0	4282	tags=26%, list=21%, signal=32%
AMIT_EGF_RESPONSE_40_HELA	AMIT_EGF_RESPONSE_40_HELA		41	-0.38004065	-0.9628817	0.52359885	0.72486985	1.0	3120	tags=22%, list=15%, signal=26%
VISALA_AGING_LYMPHOCYTE_DN	VISALA_AGING_LYMPHOCYTE_DN		19	-0.36401936	-0.9626059	0.5414201	0.72489035	1.0	1335	tags=11%, list=7%, signal=11%
GRUETZMANN_PANCREATIC_CANCER_DN	GRUETZMANN_PANCREATIC_CANCER_DN		202	-0.2738741	-0.9618752	0.55924696	0.7257836	1.0	5053	tags=25%, list=25%, signal=33%
HUPER_BREAST_BASAL_VS_LUMINAL_UP	HUPER_BREAST_BASAL_VS_LUMINAL_UP		54	-0.4015527	-0.9614847	0.54057145	0.7259961	1.0	7289	tags=46%, list=36%, signal=72%
CUI_GLUCOSE_DEPRIVATION	CUI_GLUCOSE_DEPRIVATION		60	-0.3194224	-0.96117055	0.51435703	0.7261159	1.0	3724	tags=22%, list=18%, signal=26%
JAEGER_METASTASIS_DN	JAEGER_METASTASIS_DN		257	-0.32041508	-0.9607797	0.54130435	0.7263686	1.0	6696	tags=38%, list=33%, signal=55%
SCHAEFFER_PROSTATE_DEVELOPMENT_48HR_UP	SCHAEFFER_PROSTATE_DEVELOPMENT_48HR_UP		481	-0.27541825	-0.9592499	0.5859938	0.7287098	1.0	5110	tags=25%, list=25%, signal=32%
TSENG_ADIPOGENIC_POTENTIAL_UP	TSENG_ADIPOGENIC_POTENTIAL_UP		30	-0.3325869	-0.9591653	0.5279805	0.72839797	1.0	5407	tags=33%, list=26%, signal=45%
SINGH_NFE2L2_TARGETS	SINGH_NFE2L2_TARGETS		15	-0.4126447	-0.9584232	0.53571427	0.7293109	1.0	2599	tags=27%, list=13%, signal=31%
RUAN_RESPONSE_TO_TROGLITAZONE_UP	RUAN_RESPONSE_TO_TROGLITAZONE_UP		25	-0.37873793	-0.95834094	0.5072674	0.7289867	1.0	4903	tags=36%, list=24%, signal=47%
WIKMAN_ASBESTOS_LUNG_CANCER_DN	WIKMAN_ASBESTOS_LUNG_CANCER_DN		27	-0.34642735	-0.95728034	0.52562225	0.7304251	1.0	1972	tags=15%, list=10%, signal=16%
BOYLAN_MULTIPLE_MYELOMA_PCA1_UP	BOYLAN_MULTIPLE_MYELOMA_PCA1_UP		99	-0.340799	-0.9572154	0.5493274	0.7300755	1.0	6357	tags=33%, list=31%, signal=48%
FOURNIER_ACINAR_DEVELOPMENT_LATE_2	FOURNIER_ACINAR_DEVELOPMENT_LATE_2		268	-0.29443	-0.95678186	0.5046875	0.73038524	1.0	4965	tags=31%, list=24%, signal=40%
MANTOVANI_VIRAL_GPCR_SIGNALING_DN	MANTOVANI_VIRAL_GPCR_SIGNALING_DN		49	-0.28906977	-0.9564441	0.5712707	0.73053867	1.0	3721	tags=16%, list=18%, signal=20%
HOSHIDA_LIVER_CANCER_SURVIVAL_DN	HOSHIDA_LIVER_CANCER_SURVIVAL_DN		111	-0.2831428	-0.95633626	0.5597015	0.7302531	1.0	5596	tags=32%, list=27%, signal=44%
BURTON_ADIPOGENESIS_PEAK_AT_16HR	BURTON_ADIPOGENESIS_PEAK_AT_16HR		40	-0.34880468	-0.9558449	0.5	0.7306405	1.0	2907	tags=20%, list=14%, signal=23%
VERHAAK_GLIOBLASTOMA_MESENCHYMAL	VERHAAK_GLIOBLASTOMA_MESENCHYMAL		216	-0.3246309	-0.9556318	0.5061162	0.7305595	1.0	4334	tags=26%, list=21%, signal=33%
WANG_TUMOR_INVASIVENESS_UP	WANG_TUMOR_INVASIVENESS_UP		370	-0.25130063	-0.95511436	0.5238727	0.7310574	1.0	4361	tags=26%, list=21%, signal=33%
ACEVEDO_FGFR1_TARGETS_IN_PROSTATE_CANCER_MODEL_DN	ACEVEDO_FGFR1_TARGETS_IN_PROSTATE_CANCER_MODEL_DN		300	-0.3087143	-0.95482594	0.56071806	0.7311027	1.0	6485	tags=38%, list=32%, signal=55%
POMEROY_MEDULLOBLASTOMA_DESMOPLASIC_VS_CLASSIC_UP	POMEROY_MEDULLOBLASTOMA_DESMOPLASIC_VS_CLASSIC_UP		61	-0.29862246	-0.95457876	0.54301673	0.7310629	1.0	3886	tags=25%, list=19%, signal=30%
SCHLOSSER_MYC_TARGETS_AND_SERUM_RESPONSE_UP	SCHLOSSER_MYC_TARGETS_AND_SERUM_RESPONSE_UP		46	-0.31282574	-0.9545184	0.503937	0.730709	1.0	3346	tags=24%, list=16%, signal=29%
SASAKI_ADULT_T_CELL_LEUKEMIA	SASAKI_ADULT_T_CELL_LEUKEMIA		175	-0.27347425	-0.9544147	0.50759494	0.7304518	1.0	5667	tags=34%, list=28%, signal=46%
LIU_PROSTATE_CANCER_UP	LIU_PROSTATE_CANCER_UP		90	-0.27721226	-0.9543624	0.541866	0.73009235	1.0	4472	tags=24%, list=22%, signal=31%
VERHAAK_GLIOBLASTOMA_CLASSICAL	VERHAAK_GLIOBLASTOMA_CLASSICAL		162	-0.29228622	-0.9539801	0.5262484	0.7303323	1.0	3189	tags=21%, list=16%, signal=25%
DOANE_BREAST_CANCER_CLASSES_UP	DOANE_BREAST_CANCER_CLASSES_UP		70	-0.33822408	-0.9536764	0.5318893	0.7304454	1.0	5583	tags=30%, list=27%, signal=41%
LEIN_LOCALIZED_TO_DISTAL_AND_PROXIMAL_DENDRITES	LEIN_LOCALIZED_TO_DISTAL_AND_PROXIMAL_DENDRITES		17	-0.3700161	-0.9531387	0.5391414	0.7309299	1.0	3807	tags=24%, list=19%, signal=29%
SU_LIVER	SU_LIVER		55	-0.3310352	-0.9526562	0.57515657	0.73131925	1.0	1391	tags=5%, list=7%, signal=6%
WIERENGA_STAT5A_TARGETS_UP	WIERENGA_STAT5A_TARGETS_UP		213	-0.29386154	-0.9519687	0.55352795	0.73209643	1.0	3935	tags=20%, list=19%, signal=24%
XU_HGF_SIGNALING_NOT_VIA_AKT1_48HR_UP	XU_HGF_SIGNALING_NOT_VIA_AKT1_48HR_UP		35	-0.3372017	-0.95196027	0.559466	0.73166144	1.0	2562	tags=20%, list=12%, signal=23%
LIU_NASOPHARYNGEAL_CARCINOMA	LIU_NASOPHARYNGEAL_CARCINOMA		67	-0.25740075	-0.95170134	0.513089	0.7316738	1.0	4734	tags=28%, list=23%, signal=37%
MCCLUNG_CREB1_TARGETS_UP	MCCLUNG_CREB1_TARGETS_UP		100	-0.29290092	-0.9504675	0.5657328	0.73335886	1.0	6342	tags=42%, list=31%, signal=61%
PAL_PRMT5_TARGETS_DN	PAL_PRMT5_TARGETS_DN		29	-0.35382771	-0.9504098	0.57036245	0.7330037	1.0	4703	tags=31%, list=23%, signal=40%
MUELLER_COMMON_TARGETS_OF_AML_FUSIONS_DN	MUELLER_COMMON_TARGETS_OF_AML_FUSIONS_DN		31	-0.3377396	-0.94961596	0.54842615	0.7339655	1.0	4854	tags=26%, list=24%, signal=34%
BARRIER_CANCER_RELAPSE_TUMOR_SAMPLE_UP	BARRIER_CANCER_RELAPSE_TUMOR_SAMPLE_UP		16	-0.37025058	-0.9489222	0.5348485	0.73474944	1.0	5373	tags=63%, list=26%, signal=85%
NIKOLSKY_BREAST_CANCER_8P12_P11_AMPLICON	NIKOLSKY_BREAST_CANCER_8P12_P11_AMPLICON		55	-0.43311796	-0.94840455	0.55861074	0.7352234	1.0	6753	tags=40%, list=33%, signal=59%
LIAN_LIPA_TARGETS_6M	LIAN_LIPA_TARGETS_6M		73	-0.36053464	-0.948365	0.53571427	0.7348343	1.0	5784	tags=33%, list=28%, signal=46%
SCHRAETS_MLL_TARGETS_UP	SCHRAETS_MLL_TARGETS_UP		34	-0.3587664	-0.9476792	0.5432277	0.73561823	1.0	6642	tags=41%, list=32%, signal=61%
CHYLA_CBFA2T3_TARGETS_DN	CHYLA_CBFA2T3_TARGETS_DN		232	-0.269811	-0.947638	0.637827	0.73521835	1.0	3668	tags=16%, list=18%, signal=19%
MOSERLE_IFNA_RESPONSE	MOSERLE_IFNA_RESPONSE		31	-0.4816638	-0.9475209	0.57758623	0.73496705	1.0	7542	tags=61%, list=37%, signal=97%
ZWANG_EGF_INTERVAL_DN	ZWANG_EGF_INTERVAL_DN		206	-0.26123792	-0.947434	0.56434476	0.73465335	1.0	3744	tags=19%, list=18%, signal=24%
KOKKINAKIS_METHIONINE_DEPRIVATION_96HR_DN	KOKKINAKIS_METHIONINE_DEPRIVATION_96HR_DN		74	-0.29156983	-0.9468726	0.5361367	0.735198	1.0	3322	tags=20%, list=16%, signal=24%
TSUNODA_CISPLATIN_RESISTANCE_DN	TSUNODA_CISPLATIN_RESISTANCE_DN		50	-0.32501858	-0.9462687	0.58286357	0.7358226	1.0	6359	tags=42%, list=31%, signal=61%
LEE_EARLY_T_LYMPHOCYTE_UP	LEE_EARLY_T_LYMPHOCYTE_UP		100	-0.36302897	-0.9454453	0.51170045	0.7368625	1.0	6114	tags=36%, list=30%, signal=51%
ZHAN_V2_LATE_DIFFERENTIATION_GENES	ZHAN_V2_LATE_DIFFERENTIATION_GENES		43	-0.2784639	-0.9448534	0.55057806	0.7374582	1.0	5219	tags=35%, list=25%, signal=47%
GARGALOVIC_RESPONSE_TO_OXIDIZED_PHOSPHOLIPIDS_RED_UP	GARGALOVIC_RESPONSE_TO_OXIDIZED_PHOSPHOLIPIDS_RED_UP		17	-0.3617793	-0.9441663	0.5518732	0.7381633	1.0	5314	tags=47%, list=26%, signal=63%
KANG_FLUOROURACIL_RESISTANCE_DN	KANG_FLUOROURACIL_RESISTANCE_DN		16	-0.37071776	-0.9441645	0.5219298	0.737708	1.0	3855	tags=25%, list=19%, signal=31%
KANG_FLUOROURACIL_RESISTANCE_UP	KANG_FLUOROURACIL_RESISTANCE_UP		22	-0.33132488	-0.94385964	0.5562914	0.7377528	1.0	3130	tags=23%, list=15%, signal=27%
KAMMINGA_SENESCENCE	KAMMINGA_SENESCENCE		40	-0.29451707	-0.9438026	0.5648267	0.7374018	1.0	2453	tags=18%, list=12%, signal=20%
TAKEDA_TARGETS_OF_NUP98_HOXA9_FUSION_8D_UP	TAKEDA_TARGETS_OF_NUP98_HOXA9_FUSION_8D_UP		152	-0.31924012	-0.9434961	0.538376	0.73752016	1.0	5320	tags=28%, list=26%, signal=37%
OLSSON_E2F3_TARGETS_UP	OLSSON_E2F3_TARGETS_UP		28	-0.33060884	-0.94349015	0.5452323	0.7370745	1.0	562	tags=7%, list=3%, signal=7%
MORI_EMU_MYC_LYMPHOMA_BY_ONSET_TIME_UP	MORI_EMU_MYC_LYMPHOMA_BY_ONSET_TIME_UP		103	-0.2852663	-0.942471	0.5385735	0.73836964	1.0	4805	tags=31%, list=23%, signal=40%
LINDGREN_BLADDER_CANCER_CLUSTER_1_DN	LINDGREN_BLADDER_CANCER_CLUSTER_1_DN		371	-0.2633912	-0.941764	0.525	0.7392123	1.0	5314	tags=27%, list=26%, signal=36%
ROPERO_HDAC2_TARGETS	ROPERO_HDAC2_TARGETS		107	-0.28644896	-0.94116634	0.6190965	0.73984885	1.0	5253	tags=31%, list=26%, signal=41%
CHEMNITZ_RESPONSE_TO_PROSTAGLANDIN_E2_UP	CHEMNITZ_RESPONSE_TO_PROSTAGLANDIN_E2_UP		140	-0.3146011	-0.9410544	0.51857585	0.7396043	1.0	4886	tags=31%, list=24%, signal=41%
YAMASHITA_LIVER_CANCER_STEM_CELL_DN	YAMASHITA_LIVER_CANCER_STEM_CELL_DN		76	-0.3190869	-0.9387408	0.5898268	0.7431826	1.0	6380	tags=33%, list=31%, signal=48%
HEDENFALK_BREAST_CANCER_HEREDITARY_VS_SPORADIC	HEDENFALK_BREAST_CANCER_HEREDITARY_VS_SPORADIC		50	-0.29153928	-0.93862087	0.5175953	0.7429168	1.0	3977	tags=26%, list=19%, signal=32%
SMIRNOV_CIRCULATING_ENDOTHELIOCYTES_IN_CANCER_UP	SMIRNOV_CIRCULATING_ENDOTHELIOCYTES_IN_CANCER_UP		158	-0.31221175	-0.9369181	0.55059135	0.74540806	1.0	6053	tags=35%, list=30%, signal=49%
VART_KSHV_INFECTION_ANGIOGENIC_MARKERS_DN	VART_KSHV_INFECTION_ANGIOGENIC_MARKERS_DN		137	-0.3209547	-0.93645054	0.55936074	0.7458152	1.0	5784	tags=30%, list=28%, signal=41%
GAL_LEUKEMIC_STEM_CELL_DN	GAL_LEUKEMIC_STEM_CELL_DN		235	-0.294043	-0.9354031	0.56463414	0.7471999	1.0	5230	tags=23%, list=26%, signal=31%
HOFFMANN_LARGE_TO_SMALL_PRE_BII_LYMPHOCYTE_DN	HOFFMANN_LARGE_TO_SMALL_PRE_BII_LYMPHOCYTE_DN		72	-0.29857937	-0.9352329	0.5840093	0.7470578	1.0	2588	tags=14%, list=13%, signal=16%
WIERENGA_STAT5A_TARGETS_DN	WIERENGA_STAT5A_TARGETS_DN		207	-0.28333953	-0.9349395	0.56479216	0.7471148	1.0	4290	tags=20%, list=21%, signal=25%
YOKOE_CANCER_TESTIS_ANTIGENS	YOKOE_CANCER_TESTIS_ANTIGENS		33	-0.32509044	-0.93464524	0.5818399	0.74718845	1.0	6891	tags=42%, list=34%, signal=64%
PARENT_MTOR_SIGNALING_DN	PARENT_MTOR_SIGNALING_DN		45	-0.30693996	-0.9341592	0.5747939	0.7476062	1.0	3989	tags=22%, list=19%, signal=28%
HOFFMANN_PRE_BI_TO_LARGE_PRE_BII_LYMPHOCYTE_DN	HOFFMANN_PRE_BI_TO_LARGE_PRE_BII_LYMPHOCYTE_DN		74	-0.2971461	-0.9338455	0.5499368	0.74767274	1.0	4189	tags=20%, list=20%, signal=25%
CUI_TCF21_TARGETS_UP	CUI_TCF21_TARGETS_UP		37	-0.35502648	-0.93355745	0.5458221	0.747707	1.0	4040	tags=27%, list=20%, signal=34%
MATZUK_CENTRAL_FOR_FEMALE_FERTILITY	MATZUK_CENTRAL_FOR_FEMALE_FERTILITY		29	-0.35552642	-0.93116295	0.58023256	0.7513895	1.0	4907	tags=31%, list=24%, signal=41%
LI_WILMS_TUMOR_VS_FETAL_KIDNEY_2_UP	LI_WILMS_TUMOR_VS_FETAL_KIDNEY_2_UP		30	-0.32713744	-0.93073905	0.5614035	0.7516549	1.0	6799	tags=40%, list=33%, signal=60%
MCBRYAN_PUBERTAL_BREAST_4_5WK_UP	MCBRYAN_PUBERTAL_BREAST_4_5WK_UP		269	-0.26563913	-0.9303043	0.5960699	0.7519374	1.0	4571	tags=22%, list=22%, signal=28%
YU_MYC_TARGETS_UP	YU_MYC_TARGETS_UP		42	-0.38175395	-0.92956936	0.53608245	0.7527522	1.0	4886	tags=36%, list=24%, signal=47%
LUND_SILENCED_BY_METHYLATION	LUND_SILENCED_BY_METHYLATION		16	-0.33890074	-0.9287445	0.5689655	0.7537335	1.0	4601	tags=31%, list=22%, signal=40%
CEBALLOS_TARGETS_OF_TP53_AND_MYC_UP	CEBALLOS_TARGETS_OF_TP53_AND_MYC_UP		20	-0.32578373	-0.9286026	0.5787293	0.75350773	1.0	5229	tags=35%, list=26%, signal=47%
LIM_MAMMARY_STEM_CELL_DN	LIM_MAMMARY_STEM_CELL_DN		422	-0.25882286	-0.9265992	0.566064	0.75653875	1.0	4454	tags=23%, list=22%, signal=29%
CHIANG_LIVER_CANCER_SUBCLASS_UNANNOTATED_DN	CHIANG_LIVER_CANCER_SUBCLASS_UNANNOTATED_DN		190	-0.2837816	-0.92654675	0.5502392	0.7561641	1.0	4324	tags=23%, list=21%, signal=29%
HESS_TARGETS_OF_HOXA9_AND_MEIS1_DN	HESS_TARGETS_OF_HOXA9_AND_MEIS1_DN		76	-0.34897566	-0.9264533	0.56462586	0.7558722	1.0	6538	tags=41%, list=32%, signal=60%
DORN_ADENOVIRUS_INFECTION_12HR_DN	DORN_ADENOVIRUS_INFECTION_12HR_DN		32	-0.3186941	-0.9252973	0.57197946	0.75738764	1.0	2599	tags=16%, list=13%, signal=18%
JIANG_AGING_CEREBRAL_CORTEX_UP	JIANG_AGING_CEREBRAL_CORTEX_UP		36	-0.2959961	-0.9249051	0.5602941	0.7575669	1.0	3878	tags=22%, list=19%, signal=27%
TANAKA_METHYLATED_IN_ESOPHAGEAL_CARCINOMA	TANAKA_METHYLATED_IN_ESOPHAGEAL_CARCINOMA		102	-0.28655574	-0.9248614	0.64285713	0.7571794	1.0	6491	tags=35%, list=32%, signal=51%
MANALO_HYPOXIA_DN	MANALO_HYPOXIA_DN		283	-0.30171993	-0.9248068	0.5355987	0.756806	1.0	4011	tags=24%, list=20%, signal=29%
VANDESLUIS_COMMD1_TARGETS_GROUP_4_UP	VANDESLUIS_COMMD1_TARGETS_GROUP_4_UP		19	-0.39392868	-0.92434996	0.6202394	0.75715333	1.0	2819	tags=16%, list=14%, signal=18%
ZHAN_MULTIPLE_MYELOMA_LB_DN	ZHAN_MULTIPLE_MYELOMA_LB_DN		39	-0.35368955	-0.9240719	0.56629837	0.75717485	1.0	5285	tags=36%, list=26%, signal=48%
YAO_TEMPORAL_RESPONSE_TO_PROGESTERONE_CLUSTER_7	YAO_TEMPORAL_RESPONSE_TO_PROGESTERONE_CLUSTER_7		75	-0.27857792	-0.9235299	0.5879945	0.75764316	1.0	4486	tags=28%, list=22%, signal=36%
CARDOSO_RESPONSE_TO_GAMMA_RADIATION_AND_3AB	CARDOSO_RESPONSE_TO_GAMMA_RADIATION_AND_3AB		18	-0.32972625	-0.923412	0.58278143	0.7573742	1.0	3152	tags=22%, list=15%, signal=26%
LEIN_CHOROID_PLEXUS_MARKERS	LEIN_CHOROID_PLEXUS_MARKERS		102	-0.28814575	-0.9234068	0.583908	0.75692123	1.0	4406	tags=20%, list=21%, signal=25%
BERENJENO_TRANSFORMED_BY_RHOA_FOREVER_UP	BERENJENO_TRANSFORMED_BY_RHOA_FOREVER_UP		19	-0.37599996	-0.9227235	0.5813953	0.7576867	1.0	4823	tags=32%, list=24%, signal=41%
LE_NEURONAL_DIFFERENTIATION_DN	LE_NEURONAL_DIFFERENTIATION_DN		19	-0.38753965	-0.92174166	0.56157637	0.7589471	1.0	3307	tags=21%, list=16%, signal=25%
MA_MYELOID_DIFFERENTIATION_UP	MA_MYELOID_DIFFERENTIATION_UP		39	-0.3102639	-0.9198113	0.5930372	0.76181245	1.0	1484	tags=10%, list=7%, signal=11%
ELVIDGE_HYPOXIA_BY_DMOG_DN	ELVIDGE_HYPOXIA_BY_DMOG_DN		58	-0.29161906	-0.9184056	0.55280316	0.76370144	1.0	3403	tags=17%, list=17%, signal=21%
SUZUKI_RESPONSE_TO_TSA_AND_DECITABINE_1A	SUZUKI_RESPONSE_TO_TSA_AND_DECITABINE_1A		22	-0.3778649	-0.9183855	0.5952694	0.763276	1.0	5386	tags=41%, list=26%, signal=55%
REN_BOUND_BY_E2F	REN_BOUND_BY_E2F		60	-0.36472815	-0.9174958	0.5503472	0.7643447	1.0	3381	tags=22%, list=16%, signal=26%
VALK_AML_CLUSTER_5	VALK_AML_CLUSTER_5		33	-0.37171608	-0.9172689	0.5825243	0.76427794	1.0	5847	tags=45%, list=29%, signal=63%
GUILLAUMOND_KLF10_TARGETS_UP	GUILLAUMOND_KLF10_TARGETS_UP		50	-0.32097876	-0.91708344	0.61612904	0.764125	1.0	3778	tags=20%, list=18%, signal=24%
MCBRYAN_PUBERTAL_BREAST_6_7WK_DN	MCBRYAN_PUBERTAL_BREAST_6_7WK_DN		77	-0.30005565	-0.9166702	0.6042601	0.76435393	1.0	3402	tags=19%, list=17%, signal=23%
CROONQUIST_IL6_DEPRIVATION_UP	CROONQUIST_IL6_DEPRIVATION_UP		20	-0.37325075	-0.91638947	0.6109661	0.7644167	1.0	2239	tags=15%, list=11%, signal=17%
DACOSTA_UV_RESPONSE_VIA_ERCC3_XPCS_UP	DACOSTA_UV_RESPONSE_VIA_ERCC3_XPCS_UP		27	-0.29879314	-0.9156939	0.57102674	0.765195	1.0	5079	tags=37%, list=25%, signal=49%
ONDER_CDH1_TARGETS_3_DN	ONDER_CDH1_TARGETS_3_DN		57	-0.3752686	-0.9135957	0.62554586	0.76832193	1.0	6625	tags=39%, list=32%, signal=57%
MULLIGHAN_MLL_SIGNATURE_2_UP	MULLIGHAN_MLL_SIGNATURE_2_UP		407	-0.24568026	-0.91354305	0.59005374	0.7679529	1.0	4319	tags=23%, list=21%, signal=29%
JI_CARCINOGENESIS_BY_KRAS_AND_STK11_DN	JI_CARCINOGENESIS_BY_KRAS_AND_STK11_DN		17	-0.4214904	-0.9132831	0.5897436	0.7679534	1.0	5997	tags=53%, list=29%, signal=75%
ODONNELL_TARGETS_OF_MYC_AND_TFRC_UP	ODONNELL_TARGETS_OF_MYC_AND_TFRC_UP		82	-0.30851	-0.9127972	0.56993467	0.7683047	1.0	6714	tags=43%, list=33%, signal=63%
ROSS_AML_WITH_PML_RARA_FUSION	ROSS_AML_WITH_PML_RARA_FUSION		74	-0.29231325	-0.9120969	0.6107711	0.76902366	1.0	4697	tags=27%, list=23%, signal=35%
DAUER_STAT3_TARGETS_DN	DAUER_STAT3_TARGETS_DN		50	-0.37499413	-0.910689	0.55640244	0.77092785	1.0	5495	tags=36%, list=27%, signal=49%
FINETTI_BREAST_CANCER_KINOME_RED	FINETTI_BREAST_CANCER_KINOME_RED		16	-0.46951404	-0.9105571	0.5932836	0.77071464	1.0	7054	tags=50%, list=34%, signal=76%
NAGASHIMA_NRG1_SIGNALING_UP	NAGASHIMA_NRG1_SIGNALING_UP		174	-0.30366194	-0.9087279	0.568	0.77343374	1.0	6236	tags=39%, list=30%, signal=56%
ZHENG_GLIOBLASTOMA_PLASTICITY_DN	ZHENG_GLIOBLASTOMA_PLASTICITY_DN		58	-0.33483523	-0.9087178	0.5869565	0.7729836	1.0	6462	tags=41%, list=32%, signal=60%
LEE_CALORIE_RESTRICTION_NEOCORTEX_UP	LEE_CALORIE_RESTRICTION_NEOCORTEX_UP		82	-0.2735063	-0.9078996	0.6380638	0.77389175	1.0	5100	tags=27%, list=25%, signal=36%
MORI_LARGE_PRE_BII_LYMPHOCYTE_DN	MORI_LARGE_PRE_BII_LYMPHOCYTE_DN		58	-0.35680723	-0.9064814	0.5826772	0.77583045	1.0	2019	tags=14%, list=10%, signal=15%
GROSS_ELK3_TARGETS_DN	GROSS_ELK3_TARGETS_DN		32	-0.3469889	-0.9046056	0.6242424	0.7785402	1.0	4833	tags=31%, list=24%, signal=41%
KAN_RESPONSE_TO_ARSENIC_TRIOXIDE	KAN_RESPONSE_TO_ARSENIC_TRIOXIDE		121	-0.30050954	-0.90388304	0.6321467	0.7792921	1.0	5912	tags=30%, list=29%, signal=42%
EGUCHI_CELL_CYCLE_RB1_TARGETS	EGUCHI_CELL_CYCLE_RB1_TARGETS		23	-0.44847023	-0.9037843	0.60747665	0.7789808	1.0	6413	tags=48%, list=31%, signal=70%
LENAOUR_DENDRITIC_CELL_MATURATION_DN	LENAOUR_DENDRITIC_CELL_MATURATION_DN		127	-0.3010584	-0.9029223	0.5835443	0.77997696	1.0	5295	tags=27%, list=26%, signal=36%
MURAKAMI_UV_RESPONSE_6HR_UP	MURAKAMI_UV_RESPONSE_6HR_UP		37	-0.30100396	-0.9025299	0.6122449	0.7801833	1.0	1968	tags=19%, list=10%, signal=21%
HASLINGER_B_CLL_WITH_17P13_DELETION	HASLINGER_B_CLL_WITH_17P13_DELETION		21	-0.31869242	-0.90228295	0.5764273	0.78013074	1.0	2256	tags=14%, list=11%, signal=16%
NIKOLSKY_BREAST_CANCER_12Q13_Q21_AMPLICON	NIKOLSKY_BREAST_CANCER_12Q13_Q21_AMPLICON		44	-0.3821123	-0.9009406	0.6259947	0.7819035	1.0	5133	tags=27%, list=25%, signal=36%
SMID_BREAST_CANCER_RELAPSE_IN_BONE_DN	SMID_BREAST_CANCER_RELAPSE_IN_BONE_DN		300	-0.31410244	-0.8994827	0.6392694	0.7838868	1.0	6356	tags=31%, list=31%, signal=44%
WEIGEL_OXIDATIVE_STRESS_BY_TBH_AND_H2O2	WEIGEL_OXIDATIVE_STRESS_BY_TBH_AND_H2O2		35	-0.29506338	-0.8994104	0.59490085	0.7835327	1.0	3381	tags=23%, list=16%, signal=27%
VERHAAK_GLIOBLASTOMA_NEURAL	VERHAAK_GLIOBLASTOMA_NEURAL		128	-0.27853355	-0.8993858	0.663522	0.7831101	1.0	6544	tags=39%, list=32%, signal=57%
AMIT_DELAYED_EARLY_GENES	AMIT_DELAYED_EARLY_GENES		18	-0.40774605	-0.89888954	0.592233	0.7834556	1.0	3120	tags=22%, list=15%, signal=26%
SCHLESINGER_H3K27ME3_IN_NORMAL_AND_METHYLATED_IN_CANCER	SCHLESINGER_H3K27ME3_IN_NORMAL_AND_METHYLATED_IN_CANCER		28	-0.38057938	-0.8984321	0.64769065	0.78376436	1.0	7496	tags=50%, list=37%, signal=79%
PEART_HDAC_PROLIFERATION_CLUSTER_UP	PEART_HDAC_PROLIFERATION_CLUSTER_UP		55	-0.25915635	-0.8974764	0.59300697	0.78489965	1.0	4686	tags=25%, list=23%, signal=33%
KIM_ALL_DISORDERS_CALB1_CORR_DN	KIM_ALL_DISORDERS_CALB1_CORR_DN		36	-0.34749267	-0.89499927	0.6419753	0.78853935	1.0	2314	tags=11%, list=11%, signal=13%
VALK_AML_CLUSTER_6	VALK_AML_CLUSTER_6		31	-0.29135245	-0.8946219	0.6216577	0.7887057	1.0	2932	tags=13%, list=14%, signal=15%
YANG_MUC2_TARGETS_DUODENUM_6MO_DN	YANG_MUC2_TARGETS_DUODENUM_6MO_DN		19	-0.3346802	-0.8945636	0.59875	0.7883412	1.0	5281	tags=32%, list=26%, signal=42%
MIKKELSEN_IPS_HCP_WITH_H3_UNMETHYLATED	MIKKELSEN_IPS_HCP_WITH_H3_UNMETHYLATED		78	-0.3098288	-0.8940711	0.6482684	0.7887028	1.0	6199	tags=27%, list=30%, signal=38%
ROYLANCE_BREAST_CANCER_16Q_COPY_NUMBER_UP	ROYLANCE_BREAST_CANCER_16Q_COPY_NUMBER_UP		57	-0.3376717	-0.89286625	0.601683	0.7902688	1.0	3172	tags=14%, list=15%, signal=17%
HOSHIDA_LIVER_CANCER_LATE_RECURRENCE_DN	HOSHIDA_LIVER_CANCER_LATE_RECURRENCE_DN		69	-0.3012759	-0.892281	0.6630901	0.79079384	1.0	3935	tags=26%, list=19%, signal=32%
NIELSEN_GIST_VS_SYNOVIAL_SARCOMA_DN	NIELSEN_GIST_VS_SYNOVIAL_SARCOMA_DN		20	-0.36900073	-0.89219934	0.6420664	0.7904577	1.0	6371	tags=45%, list=31%, signal=65%
MIKKELSEN_NPC_LCP_WITH_H3K4ME3	MIKKELSEN_NPC_LCP_WITH_H3K4ME3		56	-0.2951722	-0.8918009	0.6302521	0.79064447	1.0	1823	tags=13%, list=9%, signal=14%
CERIBELLI_GENES_INACTIVE_AND_BOUND_BY_NFY	CERIBELLI_GENES_INACTIVE_AND_BOUND_BY_NFY		35	-0.35122868	-0.89132	0.6572717	0.7909969	1.0	1126	tags=9%, list=5%, signal=9%
NEMETH_INFLAMMATORY_RESPONSE_LPS_UP	NEMETH_INFLAMMATORY_RESPONSE_LPS_UP		88	-0.30068758	-0.89129496	0.61051214	0.7905707	1.0	5327	tags=28%, list=26%, signal=38%
KRIEG_KDM3A_TARGETS_NOT_HYPOXIA	KRIEG_KDM3A_TARGETS_NOT_HYPOXIA		193	-0.23958926	-0.8910075	0.62655085	0.79056066	1.0	5248	tags=28%, list=26%, signal=38%
WATTEL_AUTONOMOUS_THYROID_ADENOMA_UP	WATTEL_AUTONOMOUS_THYROID_ADENOMA_UP		71	-0.29133508	-0.8898509	0.68541664	0.7920293	1.0	4940	tags=27%, list=24%, signal=35%
DUTTA_APOPTOSIS_VIA_NFKB	DUTTA_APOPTOSIS_VIA_NFKB		32	-0.32522663	-0.8896605	0.59444445	0.7918852	1.0	3491	tags=22%, list=17%, signal=26%
KAPOSI_LIVER_CANCER_MET_UP	KAPOSI_LIVER_CANCER_MET_UP		18	-0.31641263	-0.88948727	0.61904764	0.7917093	1.0	4494	tags=33%, list=22%, signal=43%
SEKI_INFLAMMATORY_RESPONSE_LPS_UP	SEKI_INFLAMMATORY_RESPONSE_LPS_UP		76	-0.32713345	-0.8889464	0.5977809	0.7921552	1.0	3948	tags=18%, list=19%, signal=23%
ROSS_AML_WITH_AML1_ETO_FUSION	ROSS_AML_WITH_AML1_ETO_FUSION		75	-0.27991864	-0.8877956	0.67002237	0.79362386	1.0	3137	tags=17%, list=15%, signal=20%
FURUKAWA_DUSP6_TARGETS_PCI35_DN	FURUKAWA_DUSP6_TARGETS_PCI35_DN		69	-0.31806555	-0.8859671	0.5520995	0.79625094	1.0	6167	tags=39%, list=30%, signal=56%
VALK_AML_CLUSTER_9	VALK_AML_CLUSTER_9		35	-0.3443048	-0.88562965	0.6481481	0.7963646	1.0	3452	tags=23%, list=17%, signal=27%
KANG_AR_TARGETS_DN	KANG_AR_TARGETS_DN		19	-0.3733982	-0.8854011	0.6008584	0.79629594	1.0	8174	tags=58%, list=40%, signal=96%
GAVIN_FOXP3_TARGETS_CLUSTER_P6	GAVIN_FOXP3_TARGETS_CLUSTER_P6		90	-0.31716302	-0.8850674	0.5852941	0.79644245	1.0	6167	tags=29%, list=30%, signal=41%
UZONYI_RESPONSE_TO_LEUKOTRIENE_AND_THROMBIN	UZONYI_RESPONSE_TO_LEUKOTRIENE_AND_THROMBIN		37	-0.40399757	-0.88330394	0.60119045	0.7988761	1.0	6621	tags=49%, list=32%, signal=72%
KAUFFMANN_DNA_REPLICATION_GENES	KAUFFMANN_DNA_REPLICATION_GENES		139	-0.2716728	-0.8825452	0.59393066	0.7996582	1.0	4725	tags=28%, list=23%, signal=36%
DAVICIONI_MOLECULAR_ARMS_VS_ERMS_DN	DAVICIONI_MOLECULAR_ARMS_VS_ERMS_DN		176	-0.28429797	-0.8819232	0.59675235	0.8001948	1.0	3212	tags=17%, list=16%, signal=20%
DANG_MYC_TARGETS_DN	DANG_MYC_TARGETS_DN		31	-0.2914349	-0.8810668	0.634757	0.8011241	1.0	1930	tags=13%, list=9%, signal=14%
BERTUCCI_INVASIVE_CARCINOMA_DUCTAL_VS_LOBULAR_DN	BERTUCCI_INVASIVE_CARCINOMA_DUCTAL_VS_LOBULAR_DN		45	-0.38655567	-0.88093764	0.62940276	0.80086315	1.0	5888	tags=38%, list=29%, signal=53%
OUYANG_PROSTATE_CANCER_PROGRESSION_DN	OUYANG_PROSTATE_CANCER_PROGRESSION_DN		20	-0.316955	-0.87984943	0.6258693	0.80216616	1.0	1928	tags=15%, list=9%, signal=17%
BROWN_MYELOID_CELL_DEVELOPMENT_UP	BROWN_MYELOID_CELL_DEVELOPMENT_UP		161	-0.2905208	-0.8796853	0.61315787	0.80197066	1.0	4229	tags=21%, list=21%, signal=26%
PARK_HSC_VS_MULTIPOTENT_PROGENITORS_DN	PARK_HSC_VS_MULTIPOTENT_PROGENITORS_DN		18	-0.33663607	-0.8785931	0.643377	0.80332226	1.0	2104	tags=17%, list=10%, signal=19%
IIZUKA_LIVER_CANCER_PROGRESSION_L0_L1_UP	IIZUKA_LIVER_CANCER_PROGRESSION_L0_L1_UP		17	-0.34568006	-0.87760663	0.6304348	0.8044702	1.0	4684	tags=35%, list=23%, signal=46%
HAHTOLA_MYCOSIS_FUNGOIDES_UP	HAHTOLA_MYCOSIS_FUNGOIDES_UP		19	-0.34221864	-0.87669986	0.63280296	0.80546886	1.0	6120	tags=37%, list=30%, signal=52%
BIDUS_METASTASIS_DN	BIDUS_METASTASIS_DN		154	-0.25771192	-0.87615186	0.6510067	0.8059096	1.0	3279	tags=21%, list=16%, signal=25%
NIELSEN_SYNOVIAL_SARCOMA_UP	NIELSEN_SYNOVIAL_SARCOMA_UP		18	-0.3686722	-0.8745073	0.6659193	0.8081092	1.0	2798	tags=17%, list=14%, signal=19%
FARMER_BREAST_CANCER_CLUSTER_2	FARMER_BREAST_CANCER_CLUSTER_2		33	-0.43081993	-0.87386245	0.63837636	0.8087214	1.0	8516	tags=73%, list=42%, signal=124%
SMID_BREAST_CANCER_ERBB2_UP	SMID_BREAST_CANCER_ERBB2_UP		137	-0.30255774	-0.8736439	0.6551724	0.8085808	1.0	5583	tags=26%, list=27%, signal=36%
LY_AGING_OLD_DN	LY_AGING_OLD_DN		55	-0.328651	-0.8733575	0.57746476	0.8085565	1.0	4965	tags=33%, list=24%, signal=43%
PRAMOONJAGO_SOX4_TARGETS_UP	PRAMOONJAGO_SOX4_TARGETS_UP		51	-0.28743237	-0.8728747	0.6259947	0.8088553	1.0	6141	tags=39%, list=30%, signal=56%
GOLUB_ALL_VS_AML_UP	GOLUB_ALL_VS_AML_UP		24	-0.29494953	-0.8723469	0.6482036	0.8092063	1.0	2486	tags=21%, list=12%, signal=24%
ZHANG_GATA6_TARGETS_DN	ZHANG_GATA6_TARGETS_DN		62	-0.29532266	-0.8720228	0.67789	0.809261	1.0	5943	tags=34%, list=29%, signal=48%
VERHAAK_AML_WITH_NPM1_MUTATED_UP	VERHAAK_AML_WITH_NPM1_MUTATED_UP		181	-0.29687288	-0.87181216	0.618929	0.8091312	1.0	4815	tags=22%, list=23%, signal=28%
PENG_RAPAMYCIN_RESPONSE_UP	PENG_RAPAMYCIN_RESPONSE_UP		197	-0.25738135	-0.87138855	0.65559655	0.8093345	1.0	3287	tags=16%, list=16%, signal=19%
JI_RESPONSE_TO_FSH_UP	JI_RESPONSE_TO_FSH_UP		72	-0.26785785	-0.8711813	0.6507177	0.8092152	1.0	4735	tags=26%, list=23%, signal=34%
POMEROY_MEDULLOBLASTOMA_DESMOPLASIC_VS_CLASSIC_DN	POMEROY_MEDULLOBLASTOMA_DESMOPLASIC_VS_CLASSIC_DN		59	-0.30111688	-0.870862	0.6405648	0.80925167	1.0	4227	tags=25%, list=21%, signal=32%
HELLEBREKERS_SILENCED_DURING_TUMOR_ANGIOGENESIS	HELLEBREKERS_SILENCED_DURING_TUMOR_ANGIOGENESIS		80	-0.3095912	-0.8694805	0.6322418	0.8109935	1.0	1330	tags=10%, list=6%, signal=11%
JIANG_HYPOXIA_VIA_VHL	JIANG_HYPOXIA_VIA_VHL		33	-0.28318992	-0.86755055	0.6604651	0.81368715	1.0	3825	tags=30%, list=19%, signal=37%
SARTIPY_NORMAL_AT_INSULIN_RESISTANCE_UP	SARTIPY_NORMAL_AT_INSULIN_RESISTANCE_UP		34	-0.31385398	-0.8673741	0.6456996	0.81352705	1.0	5198	tags=29%, list=25%, signal=39%
CHIARADONNA_NEOPLASTIC_TRANSFORMATION_KRAS_DN	CHIARADONNA_NEOPLASTIC_TRANSFORMATION_KRAS_DN		141	-0.27690238	-0.8671101	0.6351531	0.81348294	1.0	5144	tags=27%, list=25%, signal=36%
DORN_ADENOVIRUS_INFECTION_24HR_DN	DORN_ADENOVIRUS_INFECTION_24HR_DN		41	-0.29306254	-0.8669525	0.6536913	0.81325567	1.0	6508	tags=41%, list=32%, signal=61%
BURTON_ADIPOGENESIS_PEAK_AT_8HR	BURTON_ADIPOGENESIS_PEAK_AT_8HR		38	-0.2959247	-0.86672276	0.65562916	0.813157	1.0	5593	tags=39%, list=27%, signal=54%
SONG_TARGETS_OF_IE86_CMV_PROTEIN	SONG_TARGETS_OF_IE86_CMV_PROTEIN		60	-0.3438317	-0.8650965	0.60456944	0.81526554	1.0	1731	tags=15%, list=8%, signal=16%
MCCABE_HOXC6_TARGETS_CANCER_UP	MCCABE_HOXC6_TARGETS_CANCER_UP		30	-0.31186286	-0.8649419	0.67479676	0.8150443	1.0	6763	tags=50%, list=33%, signal=75%
DARWICHE_PAPILLOMA_PROGRESSION_RISK	DARWICHE_PAPILLOMA_PROGRESSION_RISK		72	-0.26036334	-0.8641647	0.7447479	0.8158664	1.0	6109	tags=39%, list=30%, signal=55%
SMID_BREAST_CANCER_RELAPSE_IN_LUNG_DN	SMID_BREAST_CANCER_RELAPSE_IN_LUNG_DN		37	-0.3522285	-0.86406523	0.6350068	0.8155557	1.0	4948	tags=30%, list=24%, signal=39%
WESTON_VEGFA_TARGETS_12HR	WESTON_VEGFA_TARGETS_12HR		35	-0.33830276	-0.86251926	0.6525641	0.81754553	1.0	6219	tags=34%, list=30%, signal=49%
ZHENG_RESPONSE_TO_ARSENITE_UP	ZHENG_RESPONSE_TO_ARSENITE_UP		18	-0.37449104	-0.8622562	0.6464771	0.8174953	1.0	4392	tags=28%, list=21%, signal=35%
LENAOUR_DENDRITIC_CELL_MATURATION_UP	LENAOUR_DENDRITIC_CELL_MATURATION_UP		113	-0.28386432	-0.8622551	0.6642599	0.81702846	1.0	3637	tags=19%, list=18%, signal=24%
XU_CREBBP_TARGETS_DN	XU_CREBBP_TARGETS_DN		43	-0.28539556	-0.86169165	0.6475196	0.81744367	1.0	4267	tags=23%, list=21%, signal=29%
YAO_TEMPORAL_RESPONSE_TO_PROGESTERONE_CLUSTER_6	YAO_TEMPORAL_RESPONSE_TO_PROGESTERONE_CLUSTER_6		74	-0.2713211	-0.86167383	0.66233766	0.8170018	1.0	6273	tags=35%, list=31%, signal=50%
NUNODA_RESPONSE_TO_DASATINIB_IMATINIB_UP	NUNODA_RESPONSE_TO_DASATINIB_IMATINIB_UP		29	-0.28137812	-0.8609655	0.6526773	0.81765366	1.0	4515	tags=28%, list=22%, signal=35%
BRIDEAU_IMPRINTED_GENES	BRIDEAU_IMPRINTED_GENES		61	-0.28672585	-0.8603886	0.6803456	0.81808984	1.0	3648	tags=20%, list=18%, signal=24%
WANG_LSD1_TARGETS_UP	WANG_LSD1_TARGETS_UP		24	-0.34089214	-0.85907656	0.66454893	0.8196577	1.0	624	tags=8%, list=3%, signal=9%
BURTON_ADIPOGENESIS_1	BURTON_ADIPOGENESIS_1		33	-0.3443005	-0.85815924	0.62518305	0.820717	1.0	6236	tags=42%, list=30%, signal=61%
BILBAN_B_CLL_LPL_DN	BILBAN_B_CLL_LPL_DN		38	-0.31004074	-0.8577285	0.61891115	0.82094955	1.0	2258	tags=11%, list=11%, signal=12%
TSUNODA_CISPLATIN_RESISTANCE_UP	TSUNODA_CISPLATIN_RESISTANCE_UP		15	-0.37081802	-0.8576325	0.6440903	0.8206438	1.0	7390	tags=53%, list=36%, signal=83%
EBAUER_TARGETS_OF_PAX3_FOXO1_FUSION_UP	EBAUER_TARGETS_OF_PAX3_FOXO1_FUSION_UP		199	-0.26261443	-0.8573904	0.6916951	0.82056564	1.0	4217	tags=19%, list=21%, signal=24%
KAYO_CALORIE_RESTRICTION_MUSCLE_DN	KAYO_CALORIE_RESTRICTION_MUSCLE_DN		86	-0.24967344	-0.8570661	0.7020316	0.8206186	1.0	4131	tags=22%, list=20%, signal=28%
CHEMELLO_SOLEUS_VS_EDL_MYOFIBERS_UP	CHEMELLO_SOLEUS_VS_EDL_MYOFIBERS_UP		35	-0.37440258	-0.8558762	0.7655719	0.82197857	1.0	929	tags=9%, list=5%, signal=9%
FERRARI_RESPONSE_TO_FENRETINIDE_UP	FERRARI_RESPONSE_TO_FENRETINIDE_UP		22	-0.34953374	-0.85531676	0.66793895	0.8224097	1.0	1721	tags=14%, list=8%, signal=15%
KONG_E2F3_TARGETS	KONG_E2F3_TARGETS		96	-0.3427145	-0.85529345	0.5858086	0.82197577	1.0	6167	tags=36%, list=30%, signal=52%
LEE_METASTASIS_AND_RNA_PROCESSING_UP	LEE_METASTASIS_AND_RNA_PROCESSING_UP		17	-0.34008723	-0.8552263	0.62728786	0.8216153	1.0	884	tags=12%, list=4%, signal=12%
MIKKELSEN_MEF_ICP_WITH_H3K4ME3_AND_H3K27ME3	MIKKELSEN_MEF_ICP_WITH_H3K4ME3_AND_H3K27ME3		37	-0.34048834	-0.85434145	0.71654373	0.8225599	1.0	8314	tags=70%, list=41%, signal=118%
DAVIES_MULTIPLE_MYELOMA_VS_MGUS_DN	DAVIES_MULTIPLE_MYELOMA_VS_MGUS_DN		26	-0.3374442	-0.8541075	0.65243006	0.8224494	1.0	4361	tags=27%, list=21%, signal=34%
CROONQUIST_STROMAL_STIMULATION_UP	CROONQUIST_STROMAL_STIMULATION_UP		57	-0.33611348	-0.8540541	0.64017344	0.8220783	1.0	5084	tags=28%, list=25%, signal=37%
WIERENGA_STAT5A_TARGETS_GROUP1	WIERENGA_STAT5A_TARGETS_GROUP1		134	-0.26207173	-0.85401744	0.6861575	0.8216743	1.0	3812	tags=17%, list=19%, signal=21%
BARIS_THYROID_CANCER_UP	BARIS_THYROID_CANCER_UP		23	-0.30834955	-0.8538005	0.65726376	0.8215434	1.0	378	tags=9%, list=2%, signal=9%
CHANG_CYCLING_GENES	CHANG_CYCLING_GENES		145	-0.325819	-0.85287166	0.5936455	0.82254136	1.0	5934	tags=34%, list=29%, signal=47%
TERAMOTO_OPN_TARGETS_CLUSTER_6	TERAMOTO_OPN_TARGETS_CLUSTER_6		27	-0.30478725	-0.8523737	0.6644737	0.82284236	1.0	2586	tags=15%, list=13%, signal=17%
GAVIN_IL2_RESPONSIVE_FOXP3_TARGETS_UP	GAVIN_IL2_RESPONSIVE_FOXP3_TARGETS_UP		18	-0.32730487	-0.8521036	0.6443229	0.8227959	1.0	6359	tags=39%, list=31%, signal=56%
RUTELLA_RESPONSE_TO_HGF_DN	RUTELLA_RESPONSE_TO_HGF_DN		230	-0.24837326	-0.8512165	0.6430446	0.8237461	1.0	5493	tags=29%, list=27%, signal=39%
DARWICHE_PAPILLOMA_RISK_HIGH_DN	DARWICHE_PAPILLOMA_RISK_HIGH_DN		171	-0.22609752	-0.85108286	0.7475623	0.8234983	1.0	3280	tags=15%, list=16%, signal=17%
SARRIO_EPITHELIAL_MESENCHYMAL_TRANSITION_UP	SARRIO_EPITHELIAL_MESENCHYMAL_TRANSITION_UP		175	-0.29426908	-0.8503137	0.60305345	0.8242158	1.0	5327	tags=28%, list=26%, signal=38%
LEIN_NEURON_MARKERS	LEIN_NEURON_MARKERS		69	-0.29963973	-0.8498221	0.70718235	0.8245258	1.0	5912	tags=29%, list=29%, signal=41%
SHETH_LIVER_CANCER_VS_TXNIP_LOSS_PAM4	SHETH_LIVER_CANCER_VS_TXNIP_LOSS_PAM4		256	-0.2514253	-0.849475	0.7677287	0.82458836	1.0	4725	tags=20%, list=23%, signal=25%
HOQUE_METHYLATED_IN_CANCER	HOQUE_METHYLATED_IN_CANCER		56	-0.29063353	-0.8493641	0.71040726	0.82430035	1.0	5876	tags=34%, list=29%, signal=47%
GAJATE_RESPONSE_TO_TRABECTEDIN_UP	GAJATE_RESPONSE_TO_TRABECTEDIN_UP		65	-0.2836946	-0.84927	0.66785717	0.8239766	1.0	3607	tags=15%, list=18%, signal=19%
OHGUCHI_LIVER_HNF4A_TARGETS_UP	OHGUCHI_LIVER_HNF4A_TARGETS_UP		43	-0.3034585	-0.8492043	0.6666667	0.82361835	1.0	5888	tags=35%, list=29%, signal=49%
HARRIS_HYPOXIA	HARRIS_HYPOXIA		81	-0.28868622	-0.84908	0.6714976	0.8233639	1.0	7410	tags=49%, list=36%, signal=77%
SENGUPTA_NASOPHARYNGEAL_CARCINOMA_WITH_LMP1_DN	SENGUPTA_NASOPHARYNGEAL_CARCINOMA_WITH_LMP1_DN		165	-0.32687566	-0.84894043	0.73490274	0.82311213	1.0	6879	tags=39%, list=34%, signal=58%
MEISSNER_NPC_HCP_WITH_H3K4ME2_AND_H3K27ME3	MEISSNER_NPC_HCP_WITH_H3K4ME2_AND_H3K27ME3		343	-0.29042268	-0.8487191	0.77134144	0.82297957	1.0	5103	tags=22%, list=25%, signal=29%
LI_CYTIDINE_ANALOG_PATHWAY	LI_CYTIDINE_ANALOG_PATHWAY		17	-0.31535202	-0.84855944	0.691475	0.8227688	1.0	6325	tags=41%, list=31%, signal=59%
GERY_CEBP_TARGETS	GERY_CEBP_TARGETS		125	-0.27257067	-0.848491	0.69311553	0.8224112	1.0	3648	tags=17%, list=18%, signal=20%
LEE_LIVER_CANCER_CIPROFIBRATE_UP	LEE_LIVER_CANCER_CIPROFIBRATE_UP		59	-0.30549374	-0.84692407	0.69334835	0.8243779	1.0	5664	tags=36%, list=28%, signal=49%
LEE_LIVER_CANCER_MYC_DN	LEE_LIVER_CANCER_MYC_DN		62	-0.30628482	-0.846626	0.7324974	0.82439756	1.0	5741	tags=27%, list=28%, signal=38%
DAVICIONI_PAX_FOXO1_SIGNATURE_IN_ARMS_DN	DAVICIONI_PAX_FOXO1_SIGNATURE_IN_ARMS_DN		20	-0.3581575	-0.84644794	0.68199736	0.82422614	1.0	7456	tags=50%, list=36%, signal=79%
FONTAINE_THYROID_TUMOR_UNCERTAIN_MALIGNANCY_DN	FONTAINE_THYROID_TUMOR_UNCERTAIN_MALIGNANCY_DN		26	-0.3111619	-0.84642166	0.67436206	0.82380503	1.0	4000	tags=23%, list=20%, signal=29%
KORKOLA_TERATOMA	KORKOLA_TERATOMA		39	-0.30461836	-0.846033	0.6853547	0.8239598	1.0	3829	tags=15%, list=19%, signal=19%
GRAESSMANN_RESPONSE_TO_MC_AND_SERUM_DEPRIVATION_DN	GRAESSMANN_RESPONSE_TO_MC_AND_SERUM_DEPRIVATION_DN		82	-0.24896148	-0.84560144	0.7237308	0.82416767	1.0	2675	tags=16%, list=13%, signal=18%
AIYAR_COBRA1_TARGETS_DN	AIYAR_COBRA1_TARGETS_DN		28	-0.28394973	-0.84478223	0.7065073	0.82501364	1.0	2101	tags=14%, list=10%, signal=16%
XU_RESPONSE_TO_TRETINOIN_AND_NSC682994_DN	XU_RESPONSE_TO_TRETINOIN_AND_NSC682994_DN		15	-0.34262377	-0.84412307	0.6380789	0.82559866	1.0	1782	tags=20%, list=9%, signal=22%
LU_TUMOR_VASCULATURE_UP	LU_TUMOR_VASCULATURE_UP		29	-0.3358584	-0.84320897	0.6499283	0.8266049	1.0	2889	tags=17%, list=14%, signal=20%
GREENBAUM_E2A_TARGETS_DN	GREENBAUM_E2A_TARGETS_DN		21	-0.31860542	-0.8430506	0.6709511	0.82639235	1.0	6283	tags=43%, list=31%, signal=62%
BANDRES_RESPONSE_TO_CARMUSTIN_WITHOUT_MGMT_48HR_UP	BANDRES_RESPONSE_TO_CARMUSTIN_WITHOUT_MGMT_48HR_UP		18	-0.3175188	-0.84203744	0.6927374	0.8275378	1.0	5411	tags=44%, list=26%, signal=60%
CHENG_RESPONSE_TO_NICKEL_ACETATE	CHENG_RESPONSE_TO_NICKEL_ACETATE		42	-0.25790298	-0.8419592	0.6932668	0.82720155	1.0	5848	tags=36%, list=29%, signal=50%
OUELLET_CULTURED_OVARIAN_CANCER_INVASIVE_VS_LMP_UP	OUELLET_CULTURED_OVARIAN_CANCER_INVASIVE_VS_LMP_UP		68	-0.23915616	-0.84132266	0.7158177	0.82769024	1.0	3637	tags=18%, list=18%, signal=21%
GROSS_ELK3_TARGETS_UP	GROSS_ELK3_TARGETS_UP		27	-0.31854844	-0.8407479	0.68564034	0.82814425	1.0	4208	tags=30%, list=21%, signal=37%
SCHUHMACHER_MYC_TARGETS_UP	SCHUHMACHER_MYC_TARGETS_UP		78	-0.28001633	-0.8381672	0.6501597	0.8316221	1.0	6053	tags=36%, list=30%, signal=51%
WHITFIELD_CELL_CYCLE_LITERATURE	WHITFIELD_CELL_CYCLE_LITERATURE		44	-0.3697095	-0.83797157	0.6288288	0.83144766	1.0	6167	tags=39%, list=30%, signal=55%
RIGGINS_TAMOXIFEN_RESISTANCE_UP	RIGGINS_TAMOXIFEN_RESISTANCE_UP		66	-0.28943998	-0.8379597	0.7202186	0.83100843	1.0	6625	tags=38%, list=32%, signal=56%
BURTON_ADIPOGENESIS_PEAK_AT_0HR	BURTON_ADIPOGENESIS_PEAK_AT_0HR		63	-0.28944293	-0.83735067	0.662465	0.8314886	1.0	4020	tags=24%, list=20%, signal=30%
CHEMELLO_SOLEUS_VS_EDL_MYOFIBERS_DN	CHEMELLO_SOLEUS_VS_EDL_MYOFIBERS_DN		19	-0.33957246	-0.8359155	0.7092883	0.83321404	1.0	2205	tags=16%, list=11%, signal=18%
HOFFMANN_IMMATURE_TO_MATURE_B_LYMPHOCYTE_UP	HOFFMANN_IMMATURE_TO_MATURE_B_LYMPHOCYTE_UP		42	-0.29150882	-0.8358711	0.7124711	0.83281153	1.0	2099	tags=14%, list=10%, signal=16%
BYSTRYKH_HEMATOPOIESIS_STEM_CELL_SCP2_QTL_TRANS	BYSTRYKH_HEMATOPOIESIS_STEM_CELL_SCP2_QTL_TRANS		23	-0.3012621	-0.8350176	0.6898657	0.83357555	1.0	4940	tags=30%, list=24%, signal=40%
BENPORATH_ES_2	BENPORATH_ES_2		37	-0.3047101	-0.83456135	0.67839193	0.8337944	1.0	2112	tags=8%, list=10%, signal=9%
MCDOWELL_ACUTE_LUNG_INJURY_DN	MCDOWELL_ACUTE_LUNG_INJURY_DN		48	-0.29377943	-0.8343324	0.7015458	0.83368933	1.0	5824	tags=29%, list=28%, signal=41%
LEE_TARGETS_OF_PTCH1_AND_SUFU_UP	LEE_TARGETS_OF_PTCH1_AND_SUFU_UP		52	-0.27843142	-0.8329678	0.68496734	0.83535165	1.0	5853	tags=33%, list=29%, signal=46%
AMUNDSON_DNA_DAMAGE_RESPONSE_TP53	AMUNDSON_DNA_DAMAGE_RESPONSE_TP53		16	-0.3208071	-0.8317595	0.67257845	0.83676565	1.0	4056	tags=25%, list=20%, signal=31%
CHEOK_RESPONSE_TO_MERCAPTOPURINE_DN	CHEOK_RESPONSE_TO_MERCAPTOPURINE_DN		21	-0.31348324	-0.82965124	0.69925743	0.8394653	1.0	2735	tags=19%, list=13%, signal=22%
DARWICHE_PAPILLOMA_RISK_LOW_DN	DARWICHE_PAPILLOMA_RISK_LOW_DN		156	-0.22823857	-0.8290409	0.7598204	0.839909	1.0	3280	tags=15%, list=16%, signal=17%
ZHOU_TNF_SIGNALING_4HR	ZHOU_TNF_SIGNALING_4HR		53	-0.26843497	-0.82887983	0.6963788	0.839672	1.0	1718	tags=13%, list=8%, signal=14%
CAMPS_COLON_CANCER_COPY_NUMBER_UP	CAMPS_COLON_CANCER_COPY_NUMBER_UP		89	-0.26281455	-0.828279	0.7211855	0.84010136	1.0	2950	tags=16%, list=14%, signal=18%
INGRAM_SHH_TARGETS_DN	INGRAM_SHH_TARGETS_DN		62	-0.28101647	-0.82675475	0.71666664	0.8419558	1.0	5293	tags=31%, list=26%, signal=41%
GAVIN_PDE3B_TARGETS	GAVIN_PDE3B_TARGETS		22	-0.34934747	-0.8266789	0.6641791	0.841639	1.0	4871	tags=41%, list=24%, signal=54%
KAUFFMANN_MELANOMA_RELAPSE_UP	KAUFFMANN_MELANOMA_RELAPSE_UP		58	-0.33214402	-0.82651114	0.629174	0.8414263	1.0	5311	tags=34%, list=26%, signal=46%
ZHENG_IL22_SIGNALING_UP	ZHENG_IL22_SIGNALING_UP		56	-0.29784963	-0.82636076	0.70594966	0.8412078	1.0	5673	tags=27%, list=28%, signal=37%
HOSHIDA_LIVER_CANCER_SUBCLASS_S1	HOSHIDA_LIVER_CANCER_SUBCLASS_S1		233	-0.26245382	-0.82592356	0.6676301	0.84144944	1.0	5186	tags=28%, list=25%, signal=37%
HUMMEL_BURKITTS_LYMPHOMA_UP	HUMMEL_BURKITTS_LYMPHOMA_UP		43	-0.25452387	-0.8257426	0.7231353	0.8412824	1.0	5932	tags=30%, list=29%, signal=42%
MULLIGAN_NTF3_SIGNALING_VIA_INSR_AND_IGF1R_UP	MULLIGAN_NTF3_SIGNALING_VIA_INSR_AND_IGF1R_UP		22	-0.30595696	-0.8252175	0.6816817	0.8416127	1.0	4582	tags=32%, list=22%, signal=41%
LEE_LIVER_CANCER_DENA_UP	LEE_LIVER_CANCER_DENA_UP		59	-0.2951413	-0.8250023	0.72196263	0.8414408	1.0	5664	tags=34%, list=28%, signal=47%
NAKAMURA_METASTASIS	NAKAMURA_METASTASIS		46	-0.27564323	-0.8242654	0.7201018	0.8420568	1.0	5663	tags=35%, list=28%, signal=48%
RUAN_RESPONSE_TO_TNF_DN	RUAN_RESPONSE_TO_TNF_DN		84	-0.28267294	-0.8236126	0.65625	0.84256995	1.0	5149	tags=33%, list=25%, signal=44%
LI_INDUCED_T_TO_NATURAL_KILLER_DN	LI_INDUCED_T_TO_NATURAL_KILLER_DN		115	-0.251193	-0.82317865	0.6927861	0.8427363	1.0	3761	tags=17%, list=18%, signal=21%
HEIDENBLAD_AMPLICON_12P11_12_UP	HEIDENBLAD_AMPLICON_12P11_12_UP		33	-0.25799918	-0.82282954	0.7221527	0.8428207	1.0	4555	tags=24%, list=22%, signal=31%
LIU_SMARCA4_TARGETS	LIU_SMARCA4_TARGETS		61	-0.29080003	-0.8228237	0.702337	0.8423684	1.0	5064	tags=28%, list=25%, signal=37%
DELACROIX_RARG_BOUND_MEF	DELACROIX_RARG_BOUND_MEF		362	-0.23168285	-0.8222171	0.7181287	0.8428745	1.0	2892	tags=14%, list=14%, signal=16%
ALCALAY_AML_BY_NPM1_LOCALIZATION_DN	ALCALAY_AML_BY_NPM1_LOCALIZATION_DN		183	-0.24637039	-0.82188845	0.69727045	0.8429177	1.0	5735	tags=30%, list=28%, signal=41%
LEE_LIVER_CANCER_MYC_E2F1_DN	LEE_LIVER_CANCER_MYC_E2F1_DN		64	-0.2867399	-0.8204038	0.7885417	0.84472936	1.0	5741	tags=30%, list=28%, signal=41%
RODRIGUES_THYROID_CARCINOMA_UP	RODRIGUES_THYROID_CARCINOMA_UP		15	-0.3158069	-0.8193266	0.7205298	0.8458814	1.0	3268	tags=27%, list=16%, signal=32%
MORI_IMMATURE_B_LYMPHOCYTE_UP	MORI_IMMATURE_B_LYMPHOCYTE_UP		53	-0.29904282	-0.81883264	0.6467958	0.84617746	1.0	2019	tags=9%, list=10%, signal=10%
ONO_FOXP3_TARGETS_DN	ONO_FOXP3_TARGETS_DN		42	-0.31211787	-0.81824136	0.6463068	0.8465925	1.0	4949	tags=29%, list=24%, signal=38%
HINATA_NFKB_TARGETS_FIBROBLAST_UP	HINATA_NFKB_TARGETS_FIBROBLAST_UP		84	-0.27315623	-0.8163583	0.7051745	0.848963	1.0	6003	tags=31%, list=29%, signal=44%
MOOTHA_FFA_OXYDATION	MOOTHA_FFA_OXYDATION		21	-0.29981655	-0.8148492	0.690625	0.85076934	1.0	1296	tags=14%, list=6%, signal=15%
GALLUZZI_PREVENT_MITOCHONDIAL_PERMEABILIZATION	GALLUZZI_PREVENT_MITOCHONDIAL_PERMEABILIZATION		22	-0.2839507	-0.81484556	0.71631205	0.85030895	1.0	4715	tags=32%, list=23%, signal=41%
NADERI_BREAST_CANCER_PROGNOSIS_DN	NADERI_BREAST_CANCER_PROGNOSIS_DN		18	-0.33323765	-0.81409246	0.6818182	0.85097224	1.0	5888	tags=44%, list=29%, signal=62%
SMID_BREAST_CANCER_LUMINAL_B_UP	SMID_BREAST_CANCER_LUMINAL_B_UP		169	-0.28823277	-0.8139663	0.689781	0.8506818	1.0	6707	tags=41%, list=33%, signal=60%
LANDIS_ERBB2_BREAST_PRENEOPLASTIC_DN	LANDIS_ERBB2_BREAST_PRENEOPLASTIC_DN		55	-0.26386943	-0.81376845	0.7268171	0.85049343	1.0	5149	tags=33%, list=25%, signal=44%
DARWICHE_SQUAMOUS_CELL_CARCINOMA_DN	DARWICHE_SQUAMOUS_CELL_CARCINOMA_DN		171	-0.22442132	-0.8129974	0.7926566	0.85117614	1.0	3280	tags=15%, list=16%, signal=18%
DEMAGALHAES_AGING_UP	DEMAGALHAES_AGING_UP		55	-0.2933544	-0.8126645	0.6806283	0.8511812	1.0	3615	tags=18%, list=18%, signal=22%
AFFAR_YY1_TARGETS_UP	AFFAR_YY1_TARGETS_UP		213	-0.25795063	-0.8122777	0.7698073	0.85128963	1.0	6427	tags=38%, list=31%, signal=54%
GERHOLD_ADIPOGENESIS_UP	GERHOLD_ADIPOGENESIS_UP		49	-0.29367584	-0.8119179	0.69002694	0.8513184	1.0	4739	tags=24%, list=23%, signal=32%
YANG_BREAST_CANCER_ESR1_DN	YANG_BREAST_CANCER_ESR1_DN		25	-0.32822195	-0.8111884	0.70243204	0.85193115	1.0	6167	tags=36%, list=30%, signal=51%
TARTE_PLASMA_CELL_VS_B_LYMPHOCYTE_UP	TARTE_PLASMA_CELL_VS_B_LYMPHOCYTE_UP		76	-0.27894136	-0.8111311	0.6923077	0.851549	1.0	5624	tags=33%, list=27%, signal=45%
MAGRANGEAS_MULTIPLE_MYELOMA_IGLL_VS_IGLK_DN	MAGRANGEAS_MULTIPLE_MYELOMA_IGLL_VS_IGLK_DN		23	-0.28726062	-0.8111285	0.73290324	0.8510881	1.0	5053	tags=35%, list=25%, signal=46%
RUAN_RESPONSE_TO_TNF_TROGLITAZONE_DN	RUAN_RESPONSE_TO_TNF_TROGLITAZONE_DN		42	-0.29428014	-0.81027734	0.703466	0.85190356	1.0	4715	tags=33%, list=23%, signal=43%
YOSHIOKA_LIVER_CANCER_EARLY_RECURRENCE_UP	YOSHIOKA_LIVER_CANCER_EARLY_RECURRENCE_UP		37	-0.28146818	-0.8072132	0.75845975	0.85597235	1.0	2568	tags=14%, list=13%, signal=15%
OSADA_ASCL1_TARGETS_UP	OSADA_ASCL1_TARGETS_UP		46	-0.2993212	-0.80711657	0.76038337	0.855658	1.0	5195	tags=26%, list=25%, signal=35%
SERVITJA_LIVER_HNF1A_TARGETS_DN	SERVITJA_LIVER_HNF1A_TARGETS_DN		155	-0.26950848	-0.8063084	0.827621	0.85636705	1.0	5765	tags=26%, list=28%, signal=36%
YU_MYC_TARGETS_DN	YU_MYC_TARGETS_DN		53	-0.3031573	-0.80510175	0.67105263	0.85764015	1.0	2212	tags=13%, list=11%, signal=15%
SHETH_LIVER_CANCER_VS_TXNIP_LOSS_PAM2	SHETH_LIVER_CANCER_VS_TXNIP_LOSS_PAM2		153	-0.23469286	-0.80466574	0.7803468	0.8577894	1.0	3086	tags=17%, list=15%, signal=20%
MEISSNER_NPC_HCP_WITH_H3K4ME2	MEISSNER_NPC_HCP_WITH_H3K4ME2		477	-0.24708715	-0.8032911	0.7937824	0.8593618	1.0	6339	tags=30%, list=31%, signal=42%
LABBE_TGFB1_TARGETS_DN	LABBE_TGFB1_TARGETS_DN		107	-0.26584023	-0.8021024	0.8179938	0.8606202	1.0	4767	tags=21%, list=23%, signal=27%
HERNANDEZ_MITOTIC_ARREST_BY_DOCETAXEL_2_DN	HERNANDEZ_MITOTIC_ARREST_BY_DOCETAXEL_2_DN		19	-0.30446368	-0.80199987	0.755	0.8602979	1.0	5707	tags=42%, list=28%, signal=58%
SHEDDEN_LUNG_CANCER_GOOD_SURVIVAL_A12	SHEDDEN_LUNG_CANCER_GOOD_SURVIVAL_A12		285	-0.24116406	-0.8019221	0.7952183	0.8599519	1.0	5314	tags=23%, list=26%, signal=30%
HOFFMANN_LARGE_TO_SMALL_PRE_BII_LYMPHOCYTE_UP	HOFFMANN_LARGE_TO_SMALL_PRE_BII_LYMPHOCYTE_UP		160	-0.2897449	-0.80155843	0.634106	0.860025	1.0	5963	tags=36%, list=29%, signal=50%
CHUANG_OXIDATIVE_STRESS_RESPONSE_UP	CHUANG_OXIDATIVE_STRESS_RESPONSE_UP		27	-0.28751582	-0.8015298	0.74027604	0.8595946	1.0	5304	tags=33%, list=26%, signal=45%
MAGRANGEAS_MULTIPLE_MYELOMA_IGG_VS_IGA_DN	MAGRANGEAS_MULTIPLE_MYELOMA_IGG_VS_IGA_DN		24	-0.2651009	-0.8015126	0.7749684	0.8591594	1.0	5917	tags=33%, list=29%, signal=47%
SUMI_HNF4A_TARGETS	SUMI_HNF4A_TARGETS		32	-0.31021258	-0.80102926	0.7787234	0.85942096	1.0	8374	tags=50%, list=41%, signal=84%
LIU_LIVER_CANCER	LIU_LIVER_CANCER		33	-0.26640698	-0.8001555	0.775641	0.86020327	1.0	1297	tags=9%, list=6%, signal=10%
MADAN_DPPA4_TARGETS	MADAN_DPPA4_TARGETS		45	-0.30489555	-0.7995955	0.78020835	0.8605635	1.0	4343	tags=20%, list=21%, signal=25%
MOREIRA_RESPONSE_TO_TSA_DN	MOREIRA_RESPONSE_TO_TSA_DN		18	-0.3354753	-0.7993424	0.69448185	0.8604859	1.0	4898	tags=28%, list=24%, signal=36%
URS_ADIPOCYTE_DIFFERENTIATION_DN	URS_ADIPOCYTE_DIFFERENTIATION_DN		30	-0.31527773	-0.79899746	0.6822695	0.86051714	1.0	5172	tags=43%, list=25%, signal=58%
BROWNE_HCMV_INFECTION_2HR_UP	BROWNE_HCMV_INFECTION_2HR_UP		39	-0.31688213	-0.7974342	0.7055703	0.86229074	1.0	5982	tags=36%, list=29%, signal=51%
MARTORIATI_MDM4_TARGETS_FETAL_LIVER_UP	MARTORIATI_MDM4_TARGETS_FETAL_LIVER_UP		222	-0.2254681	-0.797098	0.78179824	0.86231154	1.0	4591	tags=23%, list=22%, signal=29%
LOPEZ_EPITHELIOID_MESOTHELIOMA	LOPEZ_EPITHELIOID_MESOTHELIOMA		17	-0.32713637	-0.7969853	0.73784107	0.86201096	1.0	5795	tags=41%, list=28%, signal=57%
BILD_MYC_ONCOGENIC_SIGNATURE	BILD_MYC_ONCOGENIC_SIGNATURE		197	-0.2217907	-0.7960108	0.732376	0.86297363	1.0	3300	tags=17%, list=16%, signal=20%
RHEIN_ALL_GLUCOCORTICOID_THERAPY_DN	RHEIN_ALL_GLUCOCORTICOID_THERAPY_DN		358	-0.22815382	-0.7957031	0.7043344	0.8629541	1.0	4948	tags=23%, list=24%, signal=30%
LEE_LIVER_CANCER_SURVIVAL_DN	LEE_LIVER_CANCER_SURVIVAL_DN		172	-0.24469553	-0.7941722	0.6989568	0.86471105	1.0	5393	tags=33%, list=26%, signal=44%
KRASNOSELSKAYA_ILF3_TARGETS_UP	KRASNOSELSKAYA_ILF3_TARGETS_UP		38	-0.32000223	-0.79190606	0.68240345	0.86741084	1.0	3681	tags=24%, list=18%, signal=29%
WORSCHECH_TUMOR_EVASION_AND_TOLEROGENICITY_UP	WORSCHECH_TUMOR_EVASION_AND_TOLEROGENICITY_UP		30	-0.32839534	-0.79081804	0.71225804	0.8685131	1.0	2455	tags=13%, list=12%, signal=15%
MCBRYAN_PUBERTAL_BREAST_3_4WK_DN	MCBRYAN_PUBERTAL_BREAST_3_4WK_DN		35	-0.2742445	-0.7907759	0.7627551	0.86810523	1.0	3322	tags=17%, list=16%, signal=20%
BOHN_PRIMARY_IMMUNODEFICIENCY_SYNDROM_UP	BOHN_PRIMARY_IMMUNODEFICIENCY_SYNDROM_UP		46	-0.25954106	-0.7907364	0.7398031	0.8676924	1.0	3314	tags=22%, list=16%, signal=26%
SWEET_KRAS_TARGETS_DN	SWEET_KRAS_TARGETS_DN		65	-0.26829013	-0.78986365	0.80508476	0.8684998	1.0	6324	tags=37%, list=31%, signal=53%
WU_HBX_TARGETS_3_UP	WU_HBX_TARGETS_3_UP		18	-0.28919047	-0.78938377	0.73652697	0.86873364	1.0	5211	tags=33%, list=25%, signal=45%
LEIN_PONS_MARKERS	LEIN_PONS_MARKERS		89	-0.25294802	-0.78896946	0.8248945	0.8688386	1.0	4153	tags=18%, list=20%, signal=22%
SMITH_LIVER_CANCER	SMITH_LIVER_CANCER		44	-0.2696181	-0.78863454	0.71791613	0.86881816	1.0	7021	tags=45%, list=34%, signal=69%
LEE_AGING_CEREBELLUM_DN	LEE_AGING_CEREBELLUM_DN		85	-0.255692	-0.7877624	0.79049677	0.86956966	1.0	4903	tags=24%, list=24%, signal=31%
BAKER_HEMATOPOIESIS_STAT3_TARGETS	BAKER_HEMATOPOIESIS_STAT3_TARGETS		16	-0.3083196	-0.78686213	0.74525744	0.8703474	1.0	6508	tags=44%, list=32%, signal=64%
WANG_HCP_PROSTATE_CANCER	WANG_HCP_PROSTATE_CANCER		110	-0.24062146	-0.7858897	0.8151815	0.8712375	1.0	5229	tags=25%, list=26%, signal=34%
GRADE_COLON_AND_RECTAL_CANCER_UP	GRADE_COLON_AND_RECTAL_CANCER_UP		279	-0.23202923	-0.78530407	0.71080667	0.871595	1.0	3616	tags=17%, list=18%, signal=20%
WANG_BARRETTS_ESOPHAGUS_DN	WANG_BARRETTS_ESOPHAGUS_DN		25	-0.2949664	-0.7837516	0.73367476	0.8733972	1.0	6333	tags=36%, list=31%, signal=52%
WATTEL_AUTONOMOUS_THYROID_ADENOMA_DN	WATTEL_AUTONOMOUS_THYROID_ADENOMA_DN		54	-0.29248586	-0.7836118	0.7164557	0.87312436	1.0	5479	tags=31%, list=27%, signal=43%
OUELLET_OVARIAN_CANCER_INVASIVE_VS_LMP_UP	OUELLET_OVARIAN_CANCER_INVASIVE_VS_LMP_UP		114	-0.25748783	-0.7834232	0.7138315	0.8729157	1.0	4344	tags=23%, list=21%, signal=29%
DORN_ADENOVIRUS_INFECTION_32HR_DN	DORN_ADENOVIRUS_INFECTION_32HR_DN		37	-0.27148974	-0.7828317	0.73509014	0.87326217	1.0	4655	tags=24%, list=23%, signal=31%
BROWNE_HCMV_INFECTION_18HR_DN	BROWNE_HCMV_INFECTION_18HR_DN		174	-0.25053802	-0.7825469	0.7364439	0.87321687	1.0	3207	tags=17%, list=16%, signal=20%
WOO_LIVER_CANCER_RECURRENCE_DN	WOO_LIVER_CANCER_RECURRENCE_DN		79	-0.24828105	-0.7825242	0.77267635	0.8727876	1.0	5132	tags=25%, list=25%, signal=34%
SHETH_LIVER_CANCER_VS_TXNIP_LOSS_PAM3	SHETH_LIVER_CANCER_VS_TXNIP_LOSS_PAM3		69	-0.27112466	-0.78248686	0.8196544	0.87236905	1.0	6312	tags=32%, list=31%, signal=46%
VANTVEER_BREAST_CANCER_BRCA1_UP	VANTVEER_BREAST_CANCER_BRCA1_UP		35	-0.28830853	-0.78232396	0.75308645	0.87211573	1.0	3593	tags=23%, list=18%, signal=28%
TONKS_TARGETS_OF_RUNX1_RUNX1T1_FUSION_SUSTAINED_IN_GRANULOCYTE_UP	TONKS_TARGETS_OF_RUNX1_RUNX1T1_FUSION_SUSTAINED_IN_GRANULOCYTE_UP		15	-0.31910914	-0.78014016	0.7623498	0.87480825	1.0	5614	tags=40%, list=27%, signal=55%
FLOTHO_PEDIATRIC_ALL_THERAPY_RESPONSE_UP	FLOTHO_PEDIATRIC_ALL_THERAPY_RESPONSE_UP		53	-0.2705536	-0.7800432	0.675969	0.8744871	1.0	4892	tags=36%, list=24%, signal=47%
GRAESSMANN_APOPTOSIS_BY_SERUM_DEPRIVATION_DN	GRAESSMANN_APOPTOSIS_BY_SERUM_DEPRIVATION_DN		227	-0.21635161	-0.7795747	0.8150609	0.87469053	1.0	3740	tags=17%, list=18%, signal=20%
ROZANOV_MMP14_TARGETS_UP	ROZANOV_MMP14_TARGETS_UP		262	-0.23462947	-0.77898383	0.74816626	0.87501156	1.0	5216	tags=24%, list=25%, signal=31%
POOLA_INVASIVE_BREAST_CANCER_DN	POOLA_INVASIVE_BREAST_CANCER_DN		133	-0.26616168	-0.77884996	0.75233644	0.8747409	1.0	4901	tags=21%, list=24%, signal=27%
SWEET_LUNG_CANCER_KRAS_UP	SWEET_LUNG_CANCER_KRAS_UP		482	-0.21341191	-0.77860343	0.8075221	0.8746308	1.0	4673	tags=22%, list=23%, signal=28%
PEART_HDAC_PROLIFERATION_CLUSTER_DN	PEART_HDAC_PROLIFERATION_CLUSTER_DN		75	-0.25219062	-0.77839905	0.75527424	0.87444776	1.0	3789	tags=21%, list=18%, signal=26%
HADDAD_T_LYMPHOCYTE_AND_NK_PROGENITOR_DN	HADDAD_T_LYMPHOCYTE_AND_NK_PROGENITOR_DN		63	-0.2867294	-0.7779406	0.71893847	0.8746524	1.0	4207	tags=21%, list=21%, signal=26%
JAZAG_TGFB1_SIGNALING_VIA_SMAD4_DN	JAZAG_TGFB1_SIGNALING_VIA_SMAD4_DN		65	-0.26285172	-0.7778791	0.7692308	0.87427384	1.0	2718	tags=15%, list=13%, signal=18%
VALK_AML_WITH_11Q23_REARRANGED	VALK_AML_WITH_11Q23_REARRANGED		21	-0.30296537	-0.77738595	0.7894144	0.8745166	1.0	5414	tags=29%, list=26%, signal=39%
KIM_GLIS2_TARGETS_UP	KIM_GLIS2_TARGETS_UP		84	-0.3053271	-0.77690506	0.69126505	0.87468755	1.0	4404	tags=25%, list=21%, signal=32%
SMIRNOV_RESPONSE_TO_IR_6HR_DN	SMIRNOV_RESPONSE_TO_IR_6HR_DN		114	-0.2633062	-0.7765973	0.72143775	0.8746552	1.0	6413	tags=34%, list=31%, signal=50%
HU_ANGIOGENESIS_UP	HU_ANGIOGENESIS_UP		20	-0.2901298	-0.7765135	0.754717	0.8743141	1.0	4530	tags=35%, list=22%, signal=45%
JECHLINGER_EPITHELIAL_TO_MESENCHYMAL_TRANSITION_UP	JECHLINGER_EPITHELIAL_TO_MESENCHYMAL_TRANSITION_UP		71	-0.2960347	-0.7742082	0.7261411	0.87699175	1.0	4717	tags=30%, list=23%, signal=38%
SETLUR_PROSTATE_CANCER_TMPRSS2_ERG_FUSION_DN	SETLUR_PROSTATE_CANCER_TMPRSS2_ERG_FUSION_DN		20	-0.31694907	-0.773934	0.79349047	0.87688106	1.0	6640	tags=35%, list=32%, signal=52%
SHIPP_DLBCL_VS_FOLLICULAR_LYMPHOMA_DN	SHIPP_DLBCL_VS_FOLLICULAR_LYMPHOMA_DN		44	-0.28429243	-0.7721704	0.69864863	0.878845	1.0	3364	tags=16%, list=16%, signal=19%
WESTON_VEGFA_TARGETS	WESTON_VEGFA_TARGETS		108	-0.25851083	-0.7717435	0.7437811	0.878944	1.0	6371	tags=32%, list=31%, signal=47%
GUO_HEX_TARGETS_DN	GUO_HEX_TARGETS_DN		64	-0.25353813	-0.77111125	0.7503075	0.87932616	1.0	4020	tags=25%, list=20%, signal=31%
KUROZUMI_RESPONSE_TO_ONCOCYTIC_VIRUS	KUROZUMI_RESPONSE_TO_ONCOCYTIC_VIRUS		43	-0.34292957	-0.7710752	0.7152875	0.8789128	1.0	2195	tags=12%, list=11%, signal=13%
EINAV_INTERFERON_SIGNATURE_IN_CANCER	EINAV_INTERFERON_SIGNATURE_IN_CANCER		27	-0.34303686	-0.771058	0.6560935	0.8784721	1.0	2015	tags=15%, list=10%, signal=16%
SU_THYMUS	SU_THYMUS		20	-0.3546543	-0.77058184	0.7030303	0.8786982	1.0	5373	tags=20%, list=26%, signal=27%
AMUNDSON_GAMMA_RADIATION_RESISTANCE	AMUNDSON_GAMMA_RADIATION_RESISTANCE		20	-0.28888455	-0.77007717	0.7878788	0.87890625	1.0	2808	tags=15%, list=14%, signal=17%
ISSAEVA_MLL2_TARGETS	ISSAEVA_MLL2_TARGETS		61	-0.28201374	-0.76992387	0.76626503	0.8786585	1.0	5981	tags=31%, list=29%, signal=44%
HUMMERICH_SKIN_CANCER_PROGRESSION_UP	HUMMERICH_SKIN_CANCER_PROGRESSION_UP		88	-0.25598574	-0.7694613	0.7638889	0.8788341	1.0	4560	tags=22%, list=22%, signal=28%
COLLER_MYC_TARGETS_UP	COLLER_MYC_TARGETS_UP		24	-0.28859788	-0.7687642	0.7275449	0.8793277	1.0	1738	tags=13%, list=8%, signal=14%
WILLERT_WNT_SIGNALING	WILLERT_WNT_SIGNALING		22	-0.27376738	-0.76856405	0.7884856	0.879152	1.0	4734	tags=32%, list=23%, signal=41%
EBAUER_MYOGENIC_TARGETS_OF_PAX3_FOXO1_FUSION	EBAUER_MYOGENIC_TARGETS_OF_PAX3_FOXO1_FUSION		49	-0.2953578	-0.76580065	0.77415305	0.88240224	1.0	4059	tags=20%, list=20%, signal=25%
PATTERSON_DOCETAXEL_RESISTANCE	PATTERSON_DOCETAXEL_RESISTANCE		29	-0.27967346	-0.76509583	0.804038	0.88287985	1.0	3681	tags=21%, list=18%, signal=25%
LIU_VAV3_PROSTATE_CARCINOGENESIS_DN	LIU_VAV3_PROSTATE_CARCINOGENESIS_DN		17	-0.31402993	-0.7646587	0.78478	0.8830012	1.0	6301	tags=47%, list=31%, signal=68%
ZHAN_MULTIPLE_MYELOMA_HP_DN	ZHAN_MULTIPLE_MYELOMA_HP_DN		43	-0.24214144	-0.76420486	0.79831934	0.88311386	1.0	3307	tags=16%, list=16%, signal=19%
VANTVEER_BREAST_CANCER_ESR1_DN	VANTVEER_BREAST_CANCER_ESR1_DN		236	-0.2509047	-0.7634855	0.7217044	0.8836335	1.0	5054	tags=23%, list=25%, signal=30%
TIAN_TNF_SIGNALING_VIA_NFKB	TIAN_TNF_SIGNALING_VIA_NFKB		28	-0.32292524	-0.7628344	0.743338	0.8840376	1.0	5084	tags=29%, list=25%, signal=38%
WARTERS_IR_RESPONSE_5GY	WARTERS_IR_RESPONSE_5GY		45	-0.2540261	-0.76126534	0.7982885	0.8856313	1.0	6494	tags=44%, list=32%, signal=65%
NIKOLSKY_BREAST_CANCER_20Q11_AMPLICON	NIKOLSKY_BREAST_CANCER_20Q11_AMPLICON		31	-0.34194648	-0.7612125	0.7566807	0.8852432	1.0	1093	tags=10%, list=5%, signal=10%
LIANG_SILENCED_BY_METHYLATION_UP	LIANG_SILENCED_BY_METHYLATION_UP		32	-0.28748414	-0.760902	0.7750643	0.88517946	1.0	6120	tags=34%, list=30%, signal=49%
KANG_CISPLATIN_RESISTANCE_UP	KANG_CISPLATIN_RESISTANCE_UP		18	-0.29453397	-0.760355	0.7653194	0.8854464	1.0	4871	tags=33%, list=24%, signal=44%
MULLIGHAN_NPM1_SIGNATURE_3_DN	MULLIGHAN_NPM1_SIGNATURE_3_DN		160	-0.21917233	-0.7602631	0.81642514	0.88509923	1.0	4192	tags=20%, list=20%, signal=25%
WU_HBX_TARGETS_2_UP	WU_HBX_TARGETS_2_UP		23	-0.2564175	-0.75970757	0.8014493	0.88536906	1.0	1089	tags=9%, list=5%, signal=9%
KOBAYASHI_EGFR_SIGNALING_24HR_DN	KOBAYASHI_EGFR_SIGNALING_24HR_DN		246	-0.27844703	-0.7587034	0.6613162	0.8862135	1.0	6143	tags=34%, list=30%, signal=48%
MORI_SMALL_PRE_BII_LYMPHOCYTE_DN	MORI_SMALL_PRE_BII_LYMPHOCYTE_DN		75	-0.22443417	-0.7586301	0.8076923	0.88584346	1.0	5624	tags=33%, list=27%, signal=46%
SMID_BREAST_CANCER_RELAPSE_IN_BRAIN_UP	SMID_BREAST_CANCER_RELAPSE_IN_BRAIN_UP		39	-0.31216648	-0.7585485	0.778043	0.8854777	1.0	6167	tags=23%, list=30%, signal=33%
BRACHAT_RESPONSE_TO_CAMPTOTHECIN_UP	BRACHAT_RESPONSE_TO_CAMPTOTHECIN_UP		28	-0.24583021	-0.75658536	0.81733334	0.88763094	1.0	3668	tags=18%, list=18%, signal=22%
WANG_METASTASIS_OF_BREAST_CANCER_ESR1_DN	WANG_METASTASIS_OF_BREAST_CANCER_ESR1_DN		27	-0.26679194	-0.7556805	0.7588757	0.8883812	1.0	5148	tags=30%, list=25%, signal=40%
WATANABE_COLON_CANCER_MSI_VS_MSS_UP	WATANABE_COLON_CANCER_MSI_VS_MSS_UP		27	-0.27027488	-0.755275	0.8387458	0.8884582	1.0	1460	tags=11%, list=7%, signal=12%
HUNSBERGER_EXERCISE_REGULATED_GENES	HUNSBERGER_EXERCISE_REGULATED_GENES		31	-0.29101777	-0.7534254	0.8226872	0.89044327	1.0	6294	tags=35%, list=31%, signal=51%
CAIRO_LIVER_DEVELOPMENT_DN	CAIRO_LIVER_DEVELOPMENT_DN		222	-0.24008279	-0.753034	0.859375	0.8904817	1.0	4671	tags=19%, list=23%, signal=25%
NOUSHMEHR_GBM_SILENCED_BY_METHYLATION	NOUSHMEHR_GBM_SILENCED_BY_METHYLATION		50	-0.26008138	-0.752968	0.80701756	0.89010507	1.0	8477	tags=54%, list=41%, signal=92%
LE_EGR2_TARGETS_UP	LE_EGR2_TARGETS_UP		107	-0.26201698	-0.7526684	0.6885965	0.8900426	1.0	6392	tags=40%, list=31%, signal=58%
SHETH_LIVER_CANCER_VS_TXNIP_LOSS_PAM1	SHETH_LIVER_CANCER_VS_TXNIP_LOSS_PAM1		226	-0.20770723	-0.75212103	0.8603352	0.8902776	1.0	4167	tags=19%, list=20%, signal=23%
RICKMAN_HEAD_AND_NECK_CANCER_E	RICKMAN_HEAD_AND_NECK_CANCER_E		85	-0.322995	-0.7512556	0.7494382	0.8908944	1.0	8517	tags=53%, list=42%, signal=90%
SMID_BREAST_CANCER_RELAPSE_IN_BONE_UP	SMID_BREAST_CANCER_RELAPSE_IN_BONE_UP		95	-0.2763027	-0.75085795	0.7911833	0.8909565	1.0	6529	tags=37%, list=32%, signal=54%
ZHAN_MULTIPLE_MYELOMA_PR_UP	ZHAN_MULTIPLE_MYELOMA_PR_UP		45	-0.35302147	-0.7502611	0.6988156	0.8912336	1.0	6164	tags=36%, list=30%, signal=51%
CERIBELLI_PROMOTERS_INACTIVE_AND_BOUND_BY_NFY	CERIBELLI_PROMOTERS_INACTIVE_AND_BOUND_BY_NFY		38	-0.27774924	-0.7500826	0.82773566	0.8909984	1.0	6336	tags=24%, list=31%, signal=34%
LIAN_LIPA_TARGETS_3M	LIAN_LIPA_TARGETS_3M		58	-0.29772866	-0.7491814	0.72885907	0.89171195	1.0	5784	tags=29%, list=28%, signal=41%
KAAB_HEART_ATRIUM_VS_VENTRICLE_UP	KAAB_HEART_ATRIUM_VS_VENTRICLE_UP		247	-0.22681761	-0.7485508	0.79156625	0.89205194	1.0	5173	tags=25%, list=25%, signal=33%
BURTON_ADIPOGENESIS_7	BURTON_ADIPOGENESIS_7		50	-0.2537695	-0.74818534	0.78324467	0.89207244	1.0	4269	tags=22%, list=21%, signal=28%
HALMOS_CEBPA_TARGETS_DN	HALMOS_CEBPA_TARGETS_DN		45	-0.24851213	-0.7461377	0.80481625	0.8942848	1.0	463	tags=4%, list=2%, signal=5%
LIANG_HEMATOPOIESIS_STEM_CELL_NUMBER_LARGE_VS_TINY_UP	LIANG_HEMATOPOIESIS_STEM_CELL_NUMBER_LARGE_VS_TINY_UP		44	-0.24621384	-0.7456303	0.79545456	0.8945181	1.0	4969	tags=30%, list=24%, signal=39%
PHONG_TNF_TARGETS_UP	PHONG_TNF_TARGETS_UP		63	-0.28737724	-0.7426653	0.75142044	0.89786255	1.0	5148	tags=19%, list=25%, signal=25%
POOLA_INVASIVE_BREAST_CANCER_UP	POOLA_INVASIVE_BREAST_CANCER_UP		275	-0.27764165	-0.7407214	0.727882	0.899931	1.0	6283	tags=29%, list=31%, signal=42%
KATSANOU_ELAVL1_TARGETS_UP	KATSANOU_ELAVL1_TARGETS_UP		167	-0.23494683	-0.73912233	0.80094784	0.9014909	1.0	6497	tags=35%, list=32%, signal=51%
MARZEC_IL2_SIGNALING_UP	MARZEC_IL2_SIGNALING_UP		114	-0.23561198	-0.7378047	0.794155	0.902702	1.0	5906	tags=32%, list=29%, signal=45%
TORCHIA_TARGETS_OF_EWSR1_FLI1_FUSION_TOP20_DN	TORCHIA_TARGETS_OF_EWSR1_FLI1_FUSION_TOP20_DN		18	-0.28752398	-0.73753524	0.80701756	0.9025473	1.0	4124	tags=28%, list=20%, signal=35%
JOHANSSON_GLIOMAGENESIS_BY_PDGFB_DN	JOHANSSON_GLIOMAGENESIS_BY_PDGFB_DN		20	-0.26910707	-0.7373774	0.82345825	0.9022923	1.0	5682	tags=30%, list=28%, signal=41%
SCHAVOLT_TARGETS_OF_TP53_AND_TP63	SCHAVOLT_TARGETS_OF_TP53_AND_TP63		15	-0.2967495	-0.736046	0.79577464	0.9035172	1.0	2905	tags=20%, list=14%, signal=23%
KYNG_DNA_DAMAGE_BY_4NQO	KYNG_DNA_DAMAGE_BY_4NQO		37	-0.24619323	-0.7359527	0.8637993	0.90317315	1.0	5507	tags=30%, list=27%, signal=41%
LINDSTEDT_DENDRITIC_CELL_MATURATION_A	LINDSTEDT_DENDRITIC_CELL_MATURATION_A		66	-0.28244647	-0.7358997	0.75989443	0.90277934	1.0	5961	tags=33%, list=29%, signal=47%
DORN_ADENOVIRUS_INFECTION_48HR_DN	DORN_ADENOVIRUS_INFECTION_48HR_DN		38	-0.25698525	-0.73549235	0.78638184	0.9028203	1.0	4655	tags=24%, list=23%, signal=31%
FUJII_YBX1_TARGETS_UP	FUJII_YBX1_TARGETS_UP		42	-0.27221477	-0.73509437	0.82613766	0.9028487	1.0	5495	tags=31%, list=27%, signal=42%
KLEIN_PRIMARY_EFFUSION_LYMPHOMA_UP	KLEIN_PRIMARY_EFFUSION_LYMPHOMA_UP		51	-0.24278349	-0.73444504	0.8401487	0.90320957	1.0	5791	tags=31%, list=28%, signal=44%
SU_KIDNEY	SU_KIDNEY		15	-0.3287179	-0.7344427	0.81032413	0.90275097	1.0	4416	tags=20%, list=22%, signal=25%
LEONARD_HYPOXIA	LEONARD_HYPOXIA		46	-0.25347933	-0.7336938	0.8219355	0.9032533	1.0	7159	tags=43%, list=35%, signal=67%
CUI_TCF21_TARGETS_2_UP	CUI_TCF21_TARGETS_2_UP		422	-0.2129192	-0.73358613	0.8153846	0.90292925	1.0	3780	tags=18%, list=18%, signal=22%
GAUSSMANN_MLL_AF4_FUSION_TARGETS_C_DN	GAUSSMANN_MLL_AF4_FUSION_TARGETS_C_DN		19	-0.27613914	-0.7335842	0.8195122	0.9024694	1.0	6544	tags=47%, list=32%, signal=70%
PETROVA_ENDOTHELIUM_LYMPHATIC_VS_BLOOD_DN	PETROVA_ENDOTHELIUM_LYMPHATIC_VS_BLOOD_DN		162	-0.24071977	-0.73252875	0.7826667	0.9033233	1.0	4769	tags=20%, list=23%, signal=26%
YAN_ESCAPE_FROM_ANOIKIS	YAN_ESCAPE_FROM_ANOIKIS		24	-0.31640595	-0.7320946	0.7719054	0.9034309	1.0	4229	tags=25%, list=21%, signal=31%
ZHU_CMV_ALL_UP	ZHU_CMV_ALL_UP		119	-0.23737738	-0.7291647	0.7673797	0.9067226	1.0	5541	tags=30%, list=27%, signal=41%
TANG_SENESCENCE_TP53_TARGETS_UP	TANG_SENESCENCE_TP53_TARGETS_UP		33	-0.2770485	-0.72886765	0.7925466	0.9066297	1.0	6021	tags=39%, list=29%, signal=56%
WEBER_METHYLATED_ICP_IN_FIBROBLAST	WEBER_METHYLATED_ICP_IN_FIBROBLAST		22	-0.30878058	-0.72767925	0.8326087	0.90763485	1.0	8582	tags=50%, list=42%, signal=86%
LEE_AGING_CEREBELLUM_UP	LEE_AGING_CEREBELLUM_UP		83	-0.22904918	-0.72754306	0.8095238	0.907335	1.0	1200	tags=7%, list=6%, signal=8%
FERRANDO_T_ALL_WITH_MLL_ENL_FUSION_UP	FERRANDO_T_ALL_WITH_MLL_ENL_FUSION_UP		87	-0.23414117	-0.7272365	0.7984981	0.90726215	1.0	2588	tags=14%, list=13%, signal=16%
POS_HISTAMINE_RESPONSE_NETWORK	POS_HISTAMINE_RESPONSE_NETWORK		32	-0.25645885	-0.7232346	0.8297332	0.9117893	1.0	5693	tags=31%, list=28%, signal=43%
XU_HGF_SIGNALING_NOT_VIA_AKT1_6HR	XU_HGF_SIGNALING_NOT_VIA_AKT1_6HR		26	-0.2737927	-0.72228485	0.7751004	0.9124905	1.0	2944	tags=19%, list=14%, signal=22%
ZHAN_MULTIPLE_MYELOMA_CD2_DN	ZHAN_MULTIPLE_MYELOMA_CD2_DN		44	-0.2299557	-0.72055155	0.8501827	0.9141727	1.0	5795	tags=32%, list=28%, signal=44%
ABE_VEGFA_TARGETS_2HR	ABE_VEGFA_TARGETS_2HR		34	-0.26749006	-0.7201743	0.81524247	0.9141736	1.0	4872	tags=29%, list=24%, signal=39%
FOSTER_KDM1A_TARGETS_UP	FOSTER_KDM1A_TARGETS_UP		256	-0.22538714	-0.7185048	0.9159836	0.91573924	1.0	6455	tags=30%, list=31%, signal=43%
WORSCHECH_TUMOR_REJECTION_UP	WORSCHECH_TUMOR_REJECTION_UP		54	-0.28076318	-0.71828413	0.7645467	0.91554934	1.0	4978	tags=22%, list=24%, signal=29%
HELLER_HDAC_TARGETS_UP	HELLER_HDAC_TARGETS_UP		310	-0.20154831	-0.7143425	0.8881579	0.91984636	1.0	4316	tags=18%, list=21%, signal=23%
WEST_ADRENOCORTICAL_TUMOR_MARKERS_UP	WEST_ADRENOCORTICAL_TUMOR_MARKERS_UP		21	-0.29493454	-0.71428055	0.7713885	0.9194586	1.0	6294	tags=38%, list=31%, signal=55%
GOLDRATH_ANTIGEN_RESPONSE	GOLDRATH_ANTIGEN_RESPONSE		344	-0.21945642	-0.7142319	0.8032345	0.9190547	1.0	5407	tags=26%, list=26%, signal=35%
DE_YY1_TARGETS_UP	DE_YY1_TARGETS_UP		19	-0.28465444	-0.713085	0.8356322	0.9199421	1.0	2651	tags=11%, list=13%, signal=12%
LIU_VAV3_PROSTATE_CARCINOGENESIS_UP	LIU_VAV3_PROSTATE_CARCINOGENESIS_UP		86	-0.26243064	-0.7127395	0.8101911	0.9198527	1.0	4907	tags=28%, list=24%, signal=37%
DIAZ_CHRONIC_MEYLOGENOUS_LEUKEMIA_DN	DIAZ_CHRONIC_MEYLOGENOUS_LEUKEMIA_DN		116	-0.23871946	-0.71245646	0.7944664	0.91973597	1.0	3556	tags=18%, list=17%, signal=22%
LEI_MYB_TARGETS	LEI_MYB_TARGETS		315	-0.20861496	-0.7124426	0.856465	0.91928566	1.0	4493	tags=21%, list=22%, signal=26%
BEGUM_TARGETS_OF_PAX3_FOXO1_FUSION_DN	BEGUM_TARGETS_OF_PAX3_FOXO1_FUSION_DN		45	-0.26454815	-0.7121753	0.8082976	0.9191177	1.0	5196	tags=27%, list=25%, signal=36%
MARKS_HDAC_TARGETS_UP	MARKS_HDAC_TARGETS_UP		23	-0.24770157	-0.71165305	0.8518519	0.9192784	1.0	6371	tags=39%, list=31%, signal=57%
OZANNE_AP1_TARGETS_UP	OZANNE_AP1_TARGETS_UP		17	-0.27972594	-0.71121156	0.82714283	0.91934353	1.0	6003	tags=35%, list=29%, signal=50%
LEE_EARLY_T_LYMPHOCYTE_DN	LEE_EARLY_T_LYMPHOCYTE_DN		56	-0.26958743	-0.70971113	0.7671233	0.92062527	1.0	3482	tags=16%, list=17%, signal=19%
CAFFAREL_RESPONSE_TO_THC_24HR_5_UP	CAFFAREL_RESPONSE_TO_THC_24HR_5_UP		34	-0.2422181	-0.7092117	0.8181818	0.9207322	1.0	4475	tags=24%, list=22%, signal=30%
TONKS_TARGETS_OF_RUNX1_RUNX1T1_FUSION_HSC_DN	TONKS_TARGETS_OF_RUNX1_RUNX1T1_FUSION_HSC_DN		184	-0.23264392	-0.70883673	0.8092417	0.9206926	1.0	5277	tags=24%, list=26%, signal=32%
SERVITJA_ISLET_HNF1A_TARGETS_DN	SERVITJA_ISLET_HNF1A_TARGETS_DN		107	-0.24277054	-0.70882004	0.938446	0.92024827	1.0	7878	tags=40%, list=38%, signal=65%
MULLIGHAN_NPM1_MUTATED_SIGNATURE_1_DN	MULLIGHAN_NPM1_MUTATED_SIGNATURE_1_DN		125	-0.20601691	-0.7088031	0.8874092	0.91981155	1.0	4192	tags=19%, list=20%, signal=24%
FLECHNER_BIOPSY_KIDNEY_TRANSPLANT_OK_VS_DONOR_DN	FLECHNER_BIOPSY_KIDNEY_TRANSPLANT_OK_VS_DONOR_DN		24	-0.24740505	-0.7080124	0.8416459	0.9202935	1.0	2450	tags=13%, list=12%, signal=14%
ONO_AML1_TARGETS_DN	ONO_AML1_TARGETS_DN		41	-0.28825086	-0.707332	0.75067383	0.9206243	1.0	4949	tags=24%, list=24%, signal=32%
RASHI_RESPONSE_TO_IONIZING_RADIATION_6	RASHI_RESPONSE_TO_IONIZING_RADIATION_6		81	-0.24143305	-0.7072282	0.8237548	0.9202748	1.0	3695	tags=16%, list=18%, signal=20%
ZHU_CMV_24_HR_UP	ZHU_CMV_24_HR_UP		92	-0.22745165	-0.7065245	0.8064067	0.92066	1.0	5462	tags=30%, list=27%, signal=41%
MIKKELSEN_ES_ICP_WITH_H3K4ME3_AND_H3K27ME3	MIKKELSEN_ES_ICP_WITH_H3K4ME3_AND_H3K27ME3		134	-0.24445964	-0.704856	0.8989583	0.9222331	1.0	6280	tags=31%, list=31%, signal=44%
SESTO_RESPONSE_TO_UV_C4	SESTO_RESPONSE_TO_UV_C4		18	-0.27638805	-0.7043221	0.84334207	0.9223937	1.0	1995	tags=17%, list=10%, signal=18%
MEISSNER_BRAIN_HCP_WITH_H3K4ME2	MEISSNER_BRAIN_HCP_WITH_H3K4ME2		17	-0.2819922	-0.70426667	0.8701923	0.92198783	1.0	3575	tags=18%, list=17%, signal=21%
BOSCO_INTERFERON_INDUCED_ANTIVIRAL_MODULE	BOSCO_INTERFERON_INDUCED_ANTIVIRAL_MODULE		75	-0.27878857	-0.70411736	0.7375566	0.9216686	1.0	5292	tags=29%, list=26%, signal=39%
TARTE_PLASMA_CELL_VS_PLASMABLAST_UP	TARTE_PLASMA_CELL_VS_PLASMABLAST_UP		387	-0.2221514	-0.70396054	0.84692734	0.9213771	1.0	3359	tags=13%, list=16%, signal=15%
BOQUEST_STEM_CELL_CULTURED_VS_FRESH_DN	BOQUEST_STEM_CELL_CULTURED_VS_FRESH_DN		31	-0.30961895	-0.7039135	0.79465544	0.920963	1.0	6189	tags=39%, list=30%, signal=55%
HU_GENOTOXIN_ACTION_DIRECT_VS_INDIRECT_4HR	HU_GENOTOXIN_ACTION_DIRECT_VS_INDIRECT_4HR		37	-0.22308503	-0.7029935	0.8814433	0.92159784	1.0	4999	tags=27%, list=24%, signal=36%
KANG_DOXORUBICIN_RESISTANCE_UP	KANG_DOXORUBICIN_RESISTANCE_UP		54	-0.3233465	-0.6992433	0.7477797	0.9254232	1.0	5986	tags=33%, list=29%, signal=47%
VANDESLUIS_NORMAL_EMBRYOS_DN	VANDESLUIS_NORMAL_EMBRYOS_DN		25	-0.25869903	-0.6991774	0.8480697	0.92504245	1.0	3139	tags=16%, list=15%, signal=19%
DARWICHE_SQUAMOUS_CELL_CARCINOMA_UP	DARWICHE_SQUAMOUS_CELL_CARCINOMA_UP		144	-0.21181402	-0.69780713	0.8803222	0.9261198	1.0	1608	tags=8%, list=8%, signal=8%
LEE_LIVER_CANCER_E2F1_DN	LEE_LIVER_CANCER_E2F1_DN		64	-0.2470051	-0.6977769	0.893796	0.92569	1.0	6226	tags=33%, list=30%, signal=47%
CHIANG_LIVER_CANCER_SUBCLASS_PROLIFERATION_DN	CHIANG_LIVER_CANCER_SUBCLASS_PROLIFERATION_DN		179	-0.22262846	-0.6958899	0.89028215	0.9273836	1.0	6414	tags=28%, list=31%, signal=41%
[truncated: 191 more rows]

## Sheet: HES1_lumA_low
NAME	GS<br> follow link to MSigDB	GS DETAILS	SIZE	ES	NES	NOM p-val	FDR q-val	FWER p-val	RANK AT MAX	LEADING EDGE
MITSIADES_RESPONSE_TO_APLIDIN_DN	MITSIADES_RESPONSE_TO_APLIDIN_DN	Details ...	245	0.6772519	2.1774092	0.0	0.061929703	0.032	3168	tags=59%, list=15%, signal=69%
GEORGES_CELL_CYCLE_MIR192_TARGETS	GEORGES_CELL_CYCLE_MIR192_TARGETS	Details ...	62	0.7053767	2.1198184	0.0	0.08220501	0.081	4161	tags=73%, list=20%, signal=91%
SENGUPTA_NASOPHARYNGEAL_CARCINOMA_UP	SENGUPTA_NASOPHARYNGEAL_CARCINOMA_UP	Details ...	283	0.6012333	2.1195555	0.0	0.056605794	0.082	4006	tags=58%, list=20%, signal=71%
ABRAMSON_INTERACT_WITH_AIRE	ABRAMSON_INTERACT_WITH_AIRE	Details ...	42	0.73311186	2.079887	0.0020618557	0.081775434	0.129	2426	tags=62%, list=12%, signal=70%
MARTINEZ_RESPONSE_TO_TRABECTEDIN_DN	MARTINEZ_RESPONSE_TO_TRABECTEDIN_DN	Details ...	266	0.56219983	2.0697346	0.0	0.07345954	0.143	4225	tags=55%, list=21%, signal=69%
[truncated: 1,243 more rows]

## Sheet: HES1_lumA_high
NAME	GS<br> follow link to MSigDB	GS DETAILS	SIZE	ES	NES	NOM p-val	FDR q-val	FWER p-val	RANK AT MAX	LEADING EDGE
[truncated: 1,421 more rows]

## Sheet: LFNG_lumA_low
NAME	GS<br> follow link to MSigDB	GS DETAILS	SIZE	ES	NES	NOM p-val	FDR q-val	FWER p-val	RANK AT MAX	LEADING EDGE
[truncated: 1,210 more rows]

[truncated: 19 more sheets: LFNG_lumA_high, NOTCH1_lumA_low, NOTCH1_lumA_high, NOTCH3_lumA_low, NOTCH3_lumA_high, PSEN1_lumA_low, PSEN1_lumA_high, ADAM10_TN_low, ADAM10_TN_high, HES1_TN_low, HES1_TN_high, LFNG_TN_low, LFNG_TN_high, NOTCH1_TN_low, NOTCH1_TN_high, NOTCH3_TN_low, NOTCH3_TN_high, PSEN1_TN_low, PSEN1_TN_high]
